# Supplementary material for: ReadZS detects cell type-specific and developmentally regulated RNA processing programs in single-cell RNA-seq
Source: Genome Biol. 2022 Oct 25;23:226. doi: 10.1186/s13059-022-02795-8 (PMC9594907; doi:10.1186/s13059-022-02795-8)
Supplement: Supplementary file 3 — Additional file 3: Table S2. This table contains the cell type-specific RNA processing events detected in the mouse fibroblast dataset. [file 13059_2022_2795_MOESM3_ESM.xlsx]

## Sheet: human - significant windows
window	median_counts_per_cell	spearman	pearson	spearman_pvalue	pearson_pvalue
chr15_10511_minus	7	0.74012	0.74893	2.2373e-224	1.2693e-232
chr1_30397_minus	7	0.66626	0.63522	7.6447e-89	1.893e-78
chr8_10810_minus	8	0.65574	0.69104	4.7089e-153	1.8765e-176
chr3_11415_plus	9	0.63514	0.63378	1.0931e-81	3.0514e-81
chr12_18682_minus	9	0.60934	0.59165	4.8118e-254	5.2769e-236
chr1_5181_minus	11	0.59974	0.64446	1.2368e-299	0
chr5_22687_minus	8	0.54894	0.52979	1.1177e-83	4.9623e-77
chr1_7773_minus	6	0.52614	0.57346	6.7211e-34	2.5878e-41
chr2_46198_minus	8	0.52523	0.52395	1.4849e-49	2.7924e-49
chr3_21633_minus	10	0.50843	0.49833	7.8434e-123	2.4934e-117
chr7_20115_minus	7	0.50253	0.5525	7.9461e-59	3.8291e-73
chr8_12604_minus	7	0.50136	0.51051	8.6188e-68	1.2577e-70
chr3_11515_minus	6	0.49565	0.49594	1.2658e-20	1.1922e-20
chr14_14897_minus	6	0.4624	0.38961	1.3631e-26	1.0539e-18
chr1_3868_minus	9	0.46055	0.35992	1.1402e-105	2.7648e-62
chr1_30140_minus	9	0.43623	0.37727	4.1148e-37	1.8787e-27
chr1_8173_minus	7	0.41815	0.41944	2.2162e-14	1.8106e-14
chr1_5721_minus	6	0.41549	0.51739	2.7439e-15	3.9776e-24
chr16_10417_minus	20	0.41235	0.40364	2.5352e-44	2.2436e-42
chr8_20240_minus	7	0.41181	0.42666	2.6954e-18	1.1765e-19
chr3_26715_plus	6	0.40506	0.38921	3.8167e-14	4.3376e-13
chr2_43372_minus	17	0.40326	0.35872	1.9547e-160	5.7133e-125
chr3_22868_minus	9	0.40046	0.46933	1.2213e-30	6.8335e-43
chr3_33954_minus	12	0.40002	0.39806	6.9693e-53	2.4459e-52
chr19_3662_minus	8	0.39814	0.48255	2.6749e-65	2.757e-99
chr17_15156_minus	29	0.39301	0.38388	1.7673e-132	5.5912e-126
chr16_2257_minus	35	0.38649	0.37803	3.5809e-168	2.1653e-160
chr20_7718_plus	8	0.38642	0.29578	4.9563e-30	1.0711e-17
chr4_15106_plus	6	0.37883	0.31	2.5531e-13	3.4559e-09
chr5_35467_minus	7	0.36924	0.357	4.4893e-29	3.696e-27
chr3_25310_minus	7	0.36896	0.3565	8.7169e-27	5.3511e-25
chr19_890_minus	7	0.36862	0.38082	2.8284e-40	4.3944e-43
chr1_7499_minus	7	0.36295	0.34564	7.2752e-21	5.9851e-19
chr1_40827_minus	7	0.36048	0.32154	6.5039e-24	4.3123e-19
chr20_1597_minus	8	0.35635	0.40675	8.7651e-54	5.0759e-71
chr21_7414_minus	6	0.34591	0.32734	7.4498e-13	1.3549e-11
chr18_9897_minus	7	0.34192	0.35519	3.5271e-28	2.0062e-30
chr14_20289_plus	7	0.33976	0.27447	1.1877e-15	1.5818e-10
chr1_47310_plus	6	0.3384	0.28843	6.8936e-15	4.7009e-11
chr11_22880_minus	8	0.33568	0.24514	8.5731e-42	1.8103e-22
chr12_18429_minus	9	0.32427	0.32347	2.7879e-43	4.578e-43
chr13_9292_minus	7	0.32099	0.16855	5.9223e-12	0.00039587
chr7_25774_plus	15	0.32021	0.3547	4.2909e-63	5.756e-78
chr10_20573_plus	7	0.32012	0.29978	1.0723e-08	9.4442e-08
chr2_46751_minus	10	0.32	0.2853	3.7839e-35	5.5513e-28
chr7_1293_minus	16	0.3193	0.31912	2.609e-57	3.0399e-57
chr14_20783_minus	6	0.31647	0.3144	6.9182e-14	1.0243e-13
chr6_21643_minus	10	0.3161	0.32759	2.0258e-47	5.3645e-51
chr1_40577_minus	9	0.31303	0.25437	2.5103e-37	8.4834e-25
chr4_33999_minus	7	0.31185	0.31152	1.1467e-16	1.238e-16
chr9_24972_minus	9	0.29862	0.334	1.2537e-59	5.0679e-75
chr1_48148_minus	9	0.29563	0.30096	6.5342e-20	1.3029e-20
chr9_17254_minus	8	0.29522	0.33327	4.6298e-25	7.1158e-32
chr9_16794_minus	7	0.29058	0.30685	1.8566e-17	2.2138e-19
chr3_10778_minus	6	0.28903	0.35454	1.8173e-09	8.5284e-14
chr2_13018_minus	7	0.2886	0.32025	4.4216e-20	1.3495e-24
chr2_5499_minus	6	0.28742	0.27722	9.0857e-12	5.0945e-11
chr16_2256_minus	35	0.28234	0.20286	2.058e-88	1.2583e-45
chr8_14790_minus	8	0.27498	0.26218	6.5049e-35	8.7941e-32
chr10_19421_plus	7	0.27478	0.27999	4.8008e-09	2.38e-09
chr17_15314_minus	7	0.27459	0.2837	4.2896e-14	5.5767e-15
chr13_20554_minus	11	0.27384	0.25413	3.4036e-40	1.1297e-34
chr20_8840_minus	10	0.27263	0.30181	2.8906e-40	2.2416e-49
chr2_21565_minus	7	0.27227	0.2545	2.193e-11	4.3691e-10
chr9_4739_minus	7	0.27154	0.31775	4.9743e-09	5.438e-12
chr15_13299_minus	7	0.2715	0.16063	5.707e-11	0.00012928
chr12_17597_minus	7	0.27088	0.1768	7.74e-12	9.9848e-06
chr5_19132_minus	7	0.27083	0.22451	2.3209e-11	3.6353e-08
chr17_14642_minus	15	0.27047	0.2517	4.6763e-45	4.6436e-39
chr1_9335_plus	19	0.26891	0.24534	7.7837e-43	1.0049e-35
chr19_10648_minus	8	0.26682	0.24969	6.1156e-13	1.8163e-11
chr7_24540_minus	7	0.26349	0.26865	2.7319e-11	1.0766e-11
chr15_16065_minus	7	0.26018	0.27329	1.3879e-10	1.4473e-11
chr7_5025_minus	8	0.25834	0.22065	1.4715e-30	1.5499e-22
chr5_26832_minus	11	0.25675	0.21873	1.6664e-46	6.4209e-34
chr14_11901_plus	7	0.25534	0.14936	1.6545e-11	9.8173e-05
chr6_14701_plus	6	0.25423	0.18697	7.1784e-06	0.0010548
chr12_10285_minus	7	0.25197	0.21043	2.4211e-07	1.7805e-05
chr8_6013_minus	10	0.251	0.26526	1.9192e-32	3.5942e-36
chr13_9653_plus	6	0.24813	0.26155	1.3286e-05	4.2405e-06
chr12_2955_plus	36	0.24614	0.23448	7.2511e-45	9.1714e-41
chr3_25834_minus	7	0.24543	0.27725	8.9887e-15	1.4069e-18
chr10_12440_minus	8	0.24471	0.27578	1.8669e-12	1.5551e-15
chr17_947_minus	6	0.24442	0.26949	6.0209e-06	5.5289e-07
chr4_19786_minus	8	0.24226	0.26102	5.9971e-08	4.828e-09
chr17_1463_minus	6	0.24102	0.27691	3.8868e-09	1.0502e-11
chr9_5459_minus	9	0.24053	0.27016	1.3815e-12	1.3422e-15
chr5_27702_minus	7	0.23795	0.22201	1.2066e-11	2.7382e-10
chr13_8887_minus	10	0.2339	0.27044	3.3858e-25	1.9604e-33
chr7_13398_minus	6	0.23354	0.29837	8.2329e-06	8.9594e-09
chr11_16653_minus	8	0.23199	0.27495	1.1249e-16	4.9447e-23
chr12_26015_plus	8	0.22961	0.24866	5.8444e-10	1.7595e-11
chr2_38040_plus	10	0.22664	0.27019	3.5576e-16	1.4388e-22
chr12_18701_plus	6	0.22587	0.13019	7.6973e-05	0.023884
chr11_13101_plus	8	0.22474	0.24165	1.9074e-11	4.7221e-13
chr10_8678_minus	8	0.22402	0.2102	1.4156e-20	2.9921e-18
chr21_5078_minus	7	0.22263	0.33291	9.7943e-07	9.9119e-14
chr3_25279_minus	10	0.22195	0.24864	5.3791e-20	7.7523e-25
chr7_26607_minus	6	0.22126	0.19897	3.6584e-05	0.00021291
chr13_9616_minus	6	0.22093	0.17692	2.2215e-05	0.00072156
chr13_7246_minus	8	0.22035	0.18938	2.6445e-20	2.6048e-15
chr1_7217_minus	6	0.21925	0.19277	1.4185e-05	0.00014129
chr5_28398_plus	7	0.21877	0.17183	4.951e-07	8.4752e-05
chr16_11657_minus	9	0.21868	0.19017	3.8802e-13	3.0946e-10
chr11_13172_minus	6	0.21804	0.18967	1.7674e-09	1.7957e-07
chr1_10807_minus	8	0.21795	0.28207	3.6926e-21	6.8393e-35
chr2_3713_minus	7	0.21763	0.30133	3.1132e-07	7.7079e-13
chr19_10010_plus	7	0.21698	0.16447	2.1393e-05	0.0013525
chr7_19880_minus	6	0.21388	0.17335	0.0001851	0.0025454
chr11_12971_minus	9	0.21384	0.16527	2.4651e-17	7.2786e-11
chr17_11549_minus	7	0.21212	0.1678	4.5705e-07	7.1135e-05
chr2_39515_minus	7	0.21203	0.46241	6.0847e-05	4.7489e-20
chr9_7012_minus	6	0.21003	0.23419	4.5537e-05	5.1358e-06
chr22_8166_minus	7	0.20984	0.32466	5.6715e-08	1.362e-17
chr2_4007_minus	7	0.20959	0.20569	2.6953e-12	6.8929e-12
chr14_10165_plus	7	0.20926	0.19771	0.00010374	0.00024923
chr12_2617_minus	15	0.20811	0.19628	2.002e-22	4.445e-20
chr1_8931_minus	6	0.20729	0.25597	2.6293e-06	5.362e-09
chr4_9685_plus	6	0.20596	0.19675	4.3568e-05	9.5688e-05
chr9_25966_minus	7	0.20586	0.22567	1.1477e-05	1.434e-06
chr20_9991_plus	7	0.20142	0.19728	2.2356e-07	3.9783e-07
chr11_11549_plus	6	0.20051	0.23123	5.8627e-05	3.32e-06
chr5_18079_minus	14	0.19997	0.035805	9.3034e-06	0.43191
chr1_29633_plus	9	0.19975	0.17879	7.2126e-13	1.4611e-10
chr17_7985_minus	7	0.19917	0.22881	0.00023364	2.2242e-05
chr12_18191_minus	8	0.19723	0.21175	7.2559e-10	3.4954e-11
chr10_7003_minus	6	0.19641	0.21476	0.00062372	0.00017823
chr16_394_plus	16	0.19538	0.16762	2.9346e-14	7.7939e-11
chr1_36588_minus	7	0.19381	0.22367	0.00017614	1.4052e-05
chr16_13318_plus	47	0.19217	0.17985	5.448e-27	8.6544e-24
chr20_11807_minus	7	0.19176	0.14469	1.8738e-10	1.6849e-06
chr14_17723_plus	7	0.19142	0.10394	3.0555e-06	0.011818
chr9_21498_minus	6	0.18862	0.1599	0.00042758	0.0028972
chr14_11682_plus	6	0.18836	0.2094	0.00037326	7.3603e-05
chr14_11053_minus	7	0.18772	0.1384	1.0679e-06	0.00034079
chr9_6934_minus	9	0.18742	0.21766	1.9031e-18	1.8e-24
chr4_33786_plus	7	0.18678	0.14263	9.8045e-06	0.00076921
chr2_19417_minus	6	0.18672	0.15706	0.00020092	0.0018143
chr12_9994_plus	22	0.18608	0.1772	2.5089e-25	4.4084e-23
chr13_5954_minus	7	0.18586	0.20357	3.2862e-10	5.3644e-12
chr1_5173_minus	8	0.18468	0.29628	4.3997e-08	5.2434e-19
chr19_3903_minus	12	0.18383	0.21365	1.1327e-10	5.5997e-14
chr21_7632_plus	7	0.18317	0.098466	3.0979e-06	0.012695
chr19_255_plus	11	0.18256	0.3138	9.9306e-08	1.1901e-20
chr1_6473_plus	6	0.1821	0.22257	2.794e-05	2.7103e-07
chr2_25570_minus	8	0.18173	0.11762	7.9657e-05	0.011048
chr1_35703_minus	7	0.17969	0.2812	0.0011398	2.5457e-07
chr1_7269_minus	6	0.17937	0.20012	0.00062817	0.00013204
chr6_29920_minus	7	0.17701	0.12544	4.239e-05	0.003857
chr16_15132_plus	7	0.17616	0.16259	0.0020853	0.0045477
chr8_12125_plus	8	0.17546	0.057293	3.7267e-08	0.074347
chr20_12428_minus	6	0.17515	0.13167	0.0017755	0.019207
chr16_5995_plus	6	0.17508	0.17222	9.63e-05	0.00012554
chr6_2725_plus	6	0.17446	0.093794	0.00093207	0.076747
chr3_7465_plus	7	0.17434	0.21074	0.00023816	8.2682e-06
chr3_21476_plus	13	0.17355	0.1389	8.9754e-15	6.0996e-10
chr1_31345_minus	9	0.17298	0.20789	7.9433e-10	1.245e-13
chr5_31428_minus	8	0.17283	0.19814	4.0756e-09	1.3949e-11
chr1_9660_minus	9	0.17203	0.21515	3.809e-13	7.4108e-20
chr6_33409_plus	7	0.17151	0.12807	9.0176e-05	0.0035658
chrx_9767_minus	7	0.17098	0.16173	0.0023647	0.0040619
chr1_36581_minus	9	0.17095	0.088048	4.7979e-09	0.0027104
chr13_6086_plus	8	0.17093	0.23973	1.5033e-06	1.0699e-11
chr11_12861_plus	34	0.17007	0.088649	5.3993e-22	5.7846e-07
chr12_3748_plus	18	0.16942	0.14553	4.9218e-15	1.9221e-11
chr17_6600_plus	9	0.16882	0.2121	4.0119e-08	4.2909e-12
chr10_209_minus	7	0.16821	0.19999	3.1194e-06	2.6914e-08
chr11_13144_plus	9	0.16745	0.081668	0.003202	0.15277
chr3_28248_plus	7	0.16641	0.13626	0.00029513	0.0031088
chr3_8986_minus	7	0.16613	0.17592	2.4785e-08	3.4525e-09
chr9_6979_plus	7	0.16592	0.30568	0.0014899	2.5984e-09
chr7_2538_plus	20	0.1657	0.13909	9.0459e-20	2.4855e-14
chr19_73_minus	6	0.16366	0.2001	0.0010047	5.452e-05
chr16_708_plus	6	0.16269	0.072229	0.00056231	0.12774
chr1_8051_plus	20	0.16229	0.14628	7.1589e-13	1.0444e-10
chr8_20141_minus	15	0.16179	0.16742	1.2208e-16	1.0033e-17
chr15_11037_minus	7	0.16151	0.17673	2.3972e-07	1.5152e-08
chr2_9433_minus	13	0.1615	0.19816	3.1075e-15	2.7373e-22
chr2_40442_minus	7	0.16076	0.18604	7.5525e-07	9.6149e-09
chr6_21874_minus	7	0.1603	0.26279	8.0385e-06	1.3484e-13
chr4_20560_minus	6	0.15991	0.21287	2.1029e-05	1.2605e-08
chr17_15263_minus	7	0.15965	0.11105	0.00071468	0.018986
chrx_7599_plus	7	0.15904	0.18836	0.00019832	9.9242e-06
chr16_555_minus	7	0.15892	0.21891	1.21e-05	1.3389e-09
chr7_18423_minus	9	0.15848	0.22104	4.8508e-06	1.409e-10
chr1_30840_minus	8	0.15793	0.13623	1.1829e-06	2.8633e-05
chr17_15028_minus	18	0.15742	0.19712	9.8946e-17	1.6471e-25
chr21_7869_minus	9	0.15616	0.1487	1.0099e-06	3.2633e-06
chr2_17706_plus	12	0.15614	0.14254	1.2932e-07	1.4719e-06
chr9_7268_minus	6	0.15602	0.074261	0.0010671	0.12112
chr1_6773_plus	48	0.15582	0.085222	6.1796e-18	2.611e-06
chr1_8633_minus	6	0.15448	0.12988	0.0036682	0.014747
chr20_1208_plus	7	0.15444	0.33181	0.0048606	6.0124e-10
chr10_9939_plus	10	0.15255	0.15836	4.7434e-13	5.8446e-14
chr1_40467_minus	7	0.15252	0.11114	0.004826	0.040546
chr20_11306_plus	18	0.15247	0.06458	3.1603e-09	0.012537
chr1_605_plus	12	0.15239	0.15821	3.6607e-12	5.2619e-13
chr10_16888_plus	7	0.15225	0.18145	0.00013459	5.0775e-06
chr20_7331_minus	11	0.15126	0.15818	1.3725e-07	3.5262e-08
chr6_23714_minus	6	0.15062	0.21235	0.0061163	0.00010139
chr1_7121_minus	6	0.15024	0.21788	0.00019838	5.5982e-08
chr11_3540_minus	7	0.15013	0.086442	0.0073224	0.12398
chr3_25197_plus	22	0.15008	0.14952	5.5749e-15	7.0438e-15
chr19_9875_plus	28	0.14916	0.14865	4.5957e-16	5.7887e-16
chr17_3613_plus	7	0.14903	0.092028	0.00028737	0.025644
chr2_22802_plus	16	0.14882	0.14694	3.7499e-15	8.3226e-15
chr7_30812_minus	7	0.14872	0.16781	0.00095994	0.00019032
chr2_25381_plus	7	0.14867	0.22802	3.4057e-05	1.4968e-10
chr15_11591_minus	7	0.14784	0.12008	0.00077349	0.0064193
chr9_21155_plus	6	0.14753	0.17365	0.0028837	0.00043999
chr1_11999_minus	6	0.14728	0.092772	0.0051721	0.079183
chr11_13611_minus	9	0.14672	0.19719	1.7057e-08	2.6708e-14
chr1_18673_plus	8	0.14539	0.18721	1.4598e-05	2.1232e-08
chr19_8076_minus	7	0.14508	0.07456	0.008401	0.1773
chr19_8744_plus	13	0.14422	0.15477	3.2501e-09	2.066e-10
chr17_7841_plus	13	0.14387	0.14249	1.092e-17	2.2322e-17
chr3_39104_minus	9	0.14367	0.15573	1.697e-06	2.0665e-07
chr15_13310_plus	8	0.14294	0.11437	0.0079285	0.033963
chr13_5489_minus	7	0.14278	0.14042	8.255e-05	0.00010828
chr6_8214_minus	7	0.14271	0.13182	9.694e-05	0.00032059
chr17_7153_plus	11	0.14205	0.13279	5.7074e-09	5.2727e-08
chr3_25535_plus	7	0.14189	0.18212	0.0092017	0.00079664
chr20_11308_plus	17	0.14186	0.11231	2.2145e-08	9.8434e-06
chr8_14129_minus	7	0.14151	0.13067	0.00028019	0.00080197
chr22_5113_minus	7	0.14149	0.14617	0.0027771	0.0019916
chr3_8885_minus	8	0.14085	0.15018	6.9691e-05	2.198e-05
chr14_9024_minus	6	0.14081	0.17799	0.0038344	0.00024626
chr19_2311_plus	7	0.13988	0.11125	0.0059719	0.029068
chr22_3827_plus	14	0.13982	0.15251	8.8631e-10	2.2113e-11
chr22_8250_minus	7	0.13878	0.084055	0.0014962	0.055191
chr9_17246_minus	7	0.13837	0.23211	0.0062008	3.6124e-06
chr6_17817_plus	6	0.13826	0.28904	0.015854	2.9183e-07
chr7_17440_minus	8	0.1376	0.038256	0.0021754	0.3962
chrx_10039_minus	8	0.13718	0.13766	2.5925e-05	2.4261e-05
chr11_23872_minus	7	0.1369	0.13881	0.0017181	0.0014763
chr3_10373_plus	10	0.13684	0.14783	1.2391e-05	2.2967e-06
chr9_3103_plus	6	0.13544	0.084473	0.0051602	0.081957
chr1_309_minus	6	0.13532	0.12916	0.0060632	0.0088392
chr7_8967_minus	8	0.13494	0.10754	5.466e-07	6.7389e-05
chr7_24541_minus	8	0.13466	0.12196	0.00024621	0.0009078
chr9_21773_plus	13	0.13404	0.11984	2.0123e-09	8.4819e-08
chr12_15087_plus	10	0.13379	0.093048	1.071e-06	0.00071246
chr11_12693_minus	8	0.1331	0.16259	2.7104e-07	3.0561e-10
chr16_6005_minus	7	0.13291	0.076041	0.0049297	0.10878
chr17_9773_plus	9	0.13284	0.10078	8.4243e-07	0.00019175
chrx_28201_plus	8	0.13274	0.090474	0.00049051	0.017778
chr6_20016_plus	7	0.13187	0.16415	0.0092194	0.0011574
chr7_11223_minus	17	0.13165	0.18694	6.4772e-11	1.1921e-20
chr16_10984_minus	17	0.13137	0.11036	1.088e-09	3.1494e-07
chr9_27449_plus	24	0.131	0.12178	5.833e-16	5.5393e-14
chr3_27889_plus	6	0.13073	0.083534	0.0077375	0.089603
chr11_2160_minus	6	0.1296	0.14674	0.013087	0.0049097
chr13_10374_plus	11	0.12957	0.13494	2.9243e-08	7.5814e-09
chr14_15016_plus	12	0.12915	0.14451	1.1761e-05	9.1958e-07
chr5_2093_plus	28	0.12708	0.1424	6.8198e-12	1.3993e-14
chr2_1917_minus	11	0.12664	0.097035	1.258e-07	5.2858e-05
chr11_9117_plus	7	0.12574	0.18059	0.023598	0.0010951
chr19_2114_minus	8	0.12541	0.16705	0.011132	0.00069384
chr3_9008_plus	7	0.12521	0.091224	0.0044707	0.03869
chr6_33469_plus	7	0.12496	0.10855	0.026334	0.053889
chr11_14775_minus	7	0.12449	0.096919	0.01114	0.048487
chr19_320_minus	6	0.12434	0.13957	0.022834	0.01054
chr21_9228_minus	7	0.12434	0.10347	0.016421	0.046129
chr17_3277_plus	32	0.12433	0.14297	4.6131e-15	1.8282e-19
chr4_339_minus	7	0.12427	0.13086	0.0044241	0.0027146
chr17_12086_plus	6	0.1238	0.083355	0.027768	0.13929
chr1_19205_plus	7	0.12313	0.11992	0.0075292	0.0092596
chr19_9322_plus	16	0.12291	0.13338	8.4769e-11	1.7952e-12
chr12_18893_plus	7	0.12255	0.065728	0.013244	0.18517
chr1_33878_plus	7	0.12236	0.015619	0.0086862	0.73858
chr2_4959_minus	8	0.12215	0.085593	5.3998e-05	0.0047444
chr1_45682_minus	7	0.12198	0.14194	0.0043832	0.00090069
chr18_11430_plus	36	0.12131	0.072547	2.1787e-12	2.7928e-05
chr13_9143_plus	9	0.12081	0.09582	2.0409e-05	0.00073963
chr15_12938_minus	7	0.12037	0.26328	0.00037048	2.8146e-15
chr14_11482_plus	6	0.11996	0.050726	0.02321	0.33855
chr7_25747_plus	9	0.11942	0.1169	0.00069659	0.0009037
chr2_48112_plus	10	0.11919	0.13394	1.0061e-06	3.7849e-08
chr19_1537_plus	15	0.1189	0.11438	2.2581e-10	1.0607e-09
chr9_25928_plus	8	0.11881	0.090644	1.2721e-06	0.00022413
chr17_15180_minus	7	0.11866	0.15141	0.032747	0.0063207
chr19_420_plus	26	0.11834	0.13084	1.2578e-10	1.104e-12
chr16_13314_plus	7	0.11824	0.06998	0.031253	0.20343
chr21_5146_minus	7	0.11802	0.083571	0.00076999	0.017431
chrm_2_plus	36	0.11775	0.14183	2.2792e-14	3.2821e-20
chr1_10484_plus	6	0.11669	0.06634	0.02151	0.19224
chr6_31937_minus	6	0.11659	0.078461	0.02145	0.12237
chr15_9826_minus	7	0.11622	0.025806	0.043926	0.65565
chr16_393_plus	7	0.11518	0.096924	0.00022753	0.0019416
chr16_14067_plus	7	0.11436	0.11871	0.0013679	0.00088707
chr1_45861_plus	6	0.11423	0.097655	0.023001	0.052161
chr1_31270_plus	51	0.114	0.074605	2.3243e-11	1.2644e-05
chr6_4960_minus	8	0.11356	0.02332	0.0024254	0.53472
chr19_6636_plus	7	0.11265	0.084465	0.034117	0.11265
chr17_832_plus	10	0.11249	0.19844	0.010324	5.2317e-06
chr17_8681_plus	7	0.11245	0.12947	0.011448	0.0035615
chr10_20860_plus	6	0.11238	0.084268	0.012092	0.060226
chr11_9130_minus	7	0.11212	0.1012	0.029083	0.048976
chr21_7178_plus	6	0.11194	0.13132	0.047483	0.019921
chr7_20019_plus	6	0.11149	0.085752	0.032264	0.10004
chr13_7714_minus	8	0.11122	0.12232	0.0034168	0.0012738
chr17_12090_minus	7	0.11122	0.089912	0.0031264	0.017022
chr6_21705_plus	7	0.11094	0.051529	0.02109	0.28524
chr10_14447_plus	7	0.11058	0.13659	0.0072242	0.00088909
chr22_6134_plus	7	0.11049	0.084103	0.031973	0.10301
chr1_31065_plus	6	0.11011	0.099408	0.036254	0.058825
chr1_4039_plus	7	0.1101	0.12692	0.032349	0.013535
chr1_48947_minus	9	0.10999	0.096704	0.0014572	0.0051617
chr7_15452_plus	6	0.10996	0.1099	0.042746	0.042846
chr17_1087_minus	8	0.10972	0.30291	0.013258	2.9139e-12
chr16_17156_minus	7	0.10922	0.22145	0.014454	5.5413e-07
chr5_31433_minus	13	0.10917	0.12916	0.0042565	0.00070892
chr5_26879_plus	6	0.10901	0.21138	0.02847	1.8362e-05
chr14_17960_minus	6	0.109	0.053589	0.010245	0.20789
chr2_44895_minus	8	0.10845	0.11041	4.2954e-05	3.1121e-05
chr8_5563_minus	10	0.10784	0.13445	7.2251e-05	7.191e-07
chr5_22297_plus	8	0.10777	0.1894	0.0029132	1.4091e-07
chr12_19391_plus	8	0.1077	0.28252	0.015262	9.2929e-11
chr12_2907_plus	8	0.1076	0.12955	0.0036302	0.00045383
chr19_7878_minus	7	0.10756	0.12996	0.049874	0.017662
chr16_5414_plus	12	0.10738	0.12143	3.012e-06	1.2549e-07
chr1_8253_plus	7	0.10726	0.11573	0.018018	0.010671
chr7_28654_plus	9	0.1068	0.09038	0.00024656	0.0019365
chr7_27846_minus	6	0.10641	0.033261	0.048927	0.53926
chr11_1797_minus	9	0.10594	0.12554	2.3336e-05	5.206e-07
chr3_10485_plus	25.5	0.10588	0.097826	1.1969e-09	1.9579e-08
chr9_26671_plus	13	0.10583	0.12556	5.4883e-09	4.2952e-12
chr19_8684_plus	15	0.10529	0.11197	0.040765	0.029506
chr5_19755_minus	12	0.10516	0.13539	2.0037e-06	8.7599e-10
chr19_300_plus	8	0.10442	0.12299	9.0722e-05	3.9232e-06
chr4_36940_minus	10	0.10437	0.058131	3.6901e-06	0.010088
chr4_1409_minus	7	0.10433	0.080585	0.0009468	0.010755
chr22_8336_minus	7	0.1039	0.040672	0.030453	0.39799
chr1_5648_plus	27	0.10381	0.12727	1.6388e-07	1.2894e-10
chr16_2474_minus	9	0.10377	0.087318	0.002912	0.012318
chr3_36589_minus	7	0.10356	0.10113	0.0014081	0.0018239
chr3_31335_minus	8	0.10277	0.21545	0.0010603	4.2965e-12
chr3_7831_plus	7	0.10252	0.086284	0.019958	0.050347
chr12_1308_plus	13	0.1024	0.10365	4.9655e-09	3.2187e-09
chr10_22181_minus	12	0.10211	0.10993	2.9816e-06	4.8549e-07
chr6_3543_plus	7	0.10209	0.092421	0.038098	0.06058
chr14_15467_plus	7	0.10204	0.090616	0.010444	0.023039
chr3_1968_minus	7	0.10185	0.090628	0.011101	0.023913
chr14_20712_minus	13.5	0.10176	0.13251	8.2039e-07	1.2567e-10
chr9_26578_plus	12	0.10175	0.083576	4.8073e-05	0.00085055
chr9_1267_plus	13	0.10093	0.12834	3.0986e-06	2.8464e-09
chr5_23026_minus	12	0.10053	0.11581	6.4235e-05	4.0655e-06
chr10_19519_plus	17	0.10052	0.072794	1.6542e-05	0.0018383
chr12_20346_minus	9	0.10034	0.12464	0.011811	0.0017366
chr2_48271_plus	6	0.10001	0.029679	0.030523	0.52186
chr20_12712_plus	15	-0.10038	-0.064609	3.7029e-05	0.0080172
chr11_1337_minus	7	-0.10083	-0.12127	0.032682	0.010113
chr6_7024_minus	22	-0.10095	-0.052501	1.0405e-08	0.0029661
chr20_3548_plus	7	-0.10122	-0.15017	0.0098182	0.00012152
chr14_6976_plus	7	-0.10134	-0.20791	0.0039756	2.5419e-09
chr1_36058_minus	7	-0.10143	-0.10105	0.029977	0.030606
chr12_19703_minus	8	-0.10149	-0.092098	0.011798	0.022361
chr13_12005_plus	7	-0.1015	0.0081861	0.024217	0.85613
chr3_7411_minus	7	-0.1015	-0.036044	0.0069515	0.33891
chr6_9936_minus	6	-0.10158	-0.063497	0.042836	0.20621
chr1_41127_plus	8	-0.10161	-0.1014	0.0010104	0.0010355
chr17_6127_plus	8	-0.1019	-0.080937	0.044581	0.11098
chr1_47069_plus	8	-0.10264	-0.11392	0.00042281	9.0268e-05
chr2_19724_plus	9	-0.10306	-0.075712	0.0069858	0.047776
chr3_5664_plus	8	-0.10322	0.0092599	0.02416	0.84014
chr19_2311_minus	10	-0.10338	-0.12096	3.4695e-06	5.4665e-08
chr14_9923_plus	9	-0.10343	-0.11462	0.0012702	0.00035231
chr4_19689_plus	9	-0.1036	-0.17658	0.00099369	1.692e-08
chr16_15087_plus	7	-0.10388	0.092942	0.015646	0.03066
chr1_8015_plus	7	-0.1042	-0.30988	0.0097703	3.9337e-15
chr17_15779_minus	7	-0.10503	-0.10999	0.01566	0.011355
chr18_2546_plus	11	-0.10623	-0.056161	1.3123e-06	0.010693
chr1_31034_minus	7	-0.10631	-0.053075	0.028243	0.27439
chr12_20045_plus	6	-0.10668	-0.12097	0.019271	0.0079072
chr14_20704_minus	7	-0.10852	-0.11244	0.00031509	0.00018881
chr11_3721_plus	12	-0.10855	-0.13315	6.8727e-06	3.2935e-08
chr14_15002_plus	8	-0.10855	-0.052113	0.031874	0.30401
chr7_20136_plus	6	-0.10955	-0.16469	0.049159	0.002991
chr2_43851_minus	7	-0.11009	-0.067226	0.016492	0.1439
chr6_31639_plus	9	-0.1102	-0.11143	3.4099e-06	2.6448e-06
chr5_6422_plus	7	-0.11049	-0.07578	0.026937	0.12979
chr4_19909_plus	8	-0.11079	-0.017037	0.0025786	0.64402
chr9_21771_minus	13	-0.11079	-0.11205	4.8647e-06	3.7842e-06
chr19_3716_plus	10	-0.1108	-0.18678	3.0748e-09	9.1602e-24
chr15_16934_minus	6	-0.11085	-0.16434	0.012164	0.00019046
chr16_451_minus	8	-0.11096	-0.090497	0.0044045	0.020343
chr2_38041_plus	7	-0.11106	0.072671	0.0057525	0.071258
chr4_11362_minus	18	-0.11109	-0.12791	7.1334e-08	5.3113e-10
chr2_8762_plus	7	-0.11166	-0.1051	0.00123	0.0023588
chr10_12159_plus	9	-0.11207	-0.080285	0.034542	0.13055
chr1_9103_minus	8	-0.11231	-0.11242	0.0076468	0.0075856
chr15_17651_plus	7	-0.11265	-0.10211	0.020187	0.035352
chr20_12478_minus	7	-0.1136	-0.10325	0.036001	0.056809
chr19_1970_plus	8	-0.11395	-0.14626	0.00014305	1.0013e-06
chr1_41077_minus	10	-0.11418	-0.096803	1.3848e-05	0.00023193
chr5_31371_plus	11	-0.11462	-0.13228	3.3047e-06	7.7277e-08
chr3_35918_minus	7	-0.11496	-0.098026	0.0062275	0.019779
chr9_6608_plus	11	-0.11558	-0.080098	6.2993e-08	0.00018195
chr12_25759_minus	7	-0.11564	-0.10546	0.0079385	0.015533
chr4_23711_plus	9	-0.11591	-0.13151	0.00039985	5.8118e-05
chr21_8752_plus	17	-0.11601	-0.1069	9.1979e-10	1.7095e-08
chr2_1330_minus	7	-0.11631	-0.10955	0.0035136	0.0059938
chr15_12653_plus	7	-0.11651	-0.1652	0.0014442	5.8256e-06
chr5_28110_plus	9	-0.1169	-0.070394	0.012106	0.13167
chr6_5652_plus	10	-0.11754	-0.099363	7.0517e-06	0.00014844
chr16_11486_minus	14	-0.11821	-0.14917	0.0011373	3.8728e-05
chrx_30198_plus	7	-0.11835	-0.44074	0.026178	3.2953e-18
chr21_6829_plus	6	-0.11846	-0.20064	0.039006	0.00043201
chr6_9939_minus	39	-0.11942	-0.096555	8.3667e-12	3.4489e-08
chr7_21715_plus	8	-0.12034	-0.17994	8.7212e-06	2.3984e-11
chry_2584_plus	6	-0.12042	-0.047611	0.033198	0.40122
chr5_26533_plus	7	-0.12046	-0.093534	0.0096339	0.044727
chr16_14879_plus	6	-0.12068	-0.10183	0.012889	0.036081
chr1_19063_minus	9	-0.12076	-0.13109	0.00017783	4.6637e-05
chr1_42350_minus	8	-0.1208	-0.25243	0.0044796	1.7992e-09
chr17_960_plus	7	-0.1215	-0.11467	6.8126e-05	0.00017173
chrm_3_plus	24	-0.12196	-0.13395	1.3061e-11	1.015e-13
chr7_30404_plus	6	-0.12309	-0.10355	0.0069339	0.023276
chr5_31539_minus	6	-0.12312	-0.11401	0.0089381	0.015534
chr3_10375_minus	10	-0.12317	-0.11759	2.5105e-07	8.5821e-07
chrm_1_minus	7	-0.12373	-0.18042	0.016816	0.00046238
chr17_948_minus	7	-0.12566	-0.11148	0.00020429	0.00099536
chr12_24665_minus	8	-0.1259	-0.12532	0.010916	0.011289
chr2_21776_plus	7	-0.12613	-0.1678	0.0053142	0.00019926
chr2_5468_plus	7	-0.12621	-0.12269	0.0069029	0.0086525
chr4_31640_minus	9	-0.12717	-0.117	2.3175e-06	1.4053e-05
chr3_4784_plus	25	-0.12747	-0.17678	4.369e-16	1.1062e-29
chr2_41348_minus	7	-0.12752	-0.11634	0.0070712	0.014067
chr2_12233_plus	9	-0.12761	-0.1019	7.2181e-05	0.0015532
chr3_8063_plus	7	-0.1277	-0.14275	4.4993e-05	4.9822e-06
chr11_12864_minus	7	-0.12774	-0.13252	0.00062835	0.00038817
chr19_7659_plus	9	-0.12778	-0.15833	3.5857e-05	2.8624e-07
chr19_10094_minus	13	-0.12813	-0.12782	2.2921e-08	2.484e-08
chr17_1485_plus	10	-0.12885	-0.12668	8.6148e-06	1.2205e-05
chr12_24140_plus	6	-0.12904	-0.13723	0.0018285	0.0009119
chr2_33941_plus	7	-0.12924	-0.092623	0.00073631	0.015767
chr2_10873_plus	10	-0.12995	-0.1362	4.9654e-08	1.0838e-08
chr1_127_plus	9	-0.13001	-0.18803	1.9912e-05	5.6838e-10
chr1_14072_minus	7	-0.13038	-0.16516	0.019074	0.0029084
chr2_12231_minus	8	-0.13043	-0.13206	2.9903e-05	2.3695e-05
chr9_19604_plus	7	-0.13054	-0.11627	0.014674	0.029884
chr5_11453_plus	6	-0.13067	-0.15746	0.0091465	0.0016488
chr14_9331_minus	13	-0.13077	-0.13415	5.0773e-09	2.0073e-09
chr16_6121_minus	9	-0.13106	-0.13714	0.0056793	0.0037875
chr19_455_plus	9	-0.13111	-0.27134	1.5484e-06	6.0596e-24
chr4_11798_minus	8	-0.13114	-0.18189	0.0019816	1.6519e-05
chr16_443_minus	9	-0.13176	-0.12052	1.0919e-09	2.5262e-08
chr17_8981_plus	7	-0.13189	-0.21797	0.00015948	3.1957e-10
chr15_13790_plus	14	-0.13217	-0.1351	1.5048e-08	7.1271e-09
chr8_24179_minus	6	-0.13256	-0.13022	0.015973	0.017945
chr2_13866_minus	6	-0.13333	-0.11695	0.0047943	0.013456
chr12_25350_plus	8	-0.13403	-0.13891	4.9997e-06	2.2157e-06
chr3_10542_plus	12	-0.13466	-0.13698	5.5097e-14	2.0143e-14
chr14_20950_plus	8	-0.13543	-0.16816	2.502e-05	1.5526e-07
chr3_25693_minus	11	-0.1365	-0.11667	3.3138e-07	1.3158e-05
chr5_637_plus	8	-0.13718	-0.16465	0.011218	0.0022879
chr17_7027_plus	9	-0.13727	-0.10867	2.9135e-05	0.00095626
chr5_22153_plus	7	-0.13742	-0.12714	0.0021827	0.0046107
chr7_1318_minus	8	-0.13764	-0.13729	8.755e-05	9.1262e-05
chr9_27435_minus	9	-0.13764	-0.052688	4.9702e-07	0.055282
chr19_8722_minus	8	-0.1377	-0.14897	0.00043494	0.00013955
chr2_16859_plus	8	-0.13855	-0.14433	3.575e-05	1.6486e-05
chr1_275_minus	14	-0.13877	-0.14097	2.4486e-14	9.4484e-15
chr16_11431_minus	7	-0.13893	-0.040973	0.00097946	0.33312
chr4_10692_plus	8	-0.139	-0.12683	0.014962	0.026525
chr2_5760_plus	9	-0.13977	-0.1467	0.00053619	0.00027756
chr4_7890_plus	9	-0.1398	0.20244	0.013754	0.00033443
chr1_34698_plus	7	-0.13984	-0.10245	6.1874e-06	0.00095315
chr1_752_plus	7	-0.13999	-0.1853	0.0057416	0.0002426
chr2_7777_plus	15	-0.14012	-0.16239	5.5468e-14	2.5873e-18
chr3_22762_plus	7	-0.14026	-0.14593	0.002488	0.0016418
chr3_19973_minus	7	-0.14047	-0.1405	0.00013582	0.00013541
chr22_4327_minus	8	-0.14088	-0.15275	8.2606e-06	1.3107e-06
chr16_393_minus	12.5	-0.14102	-0.082337	9.1531e-09	0.00082695
chr17_5741_minus	15	-0.142	-0.094446	1.8544e-12	2.9773e-06
chr3_31721_plus	13	-0.14204	-0.19632	4.3116e-13	8.1974e-24
chr5_28049_plus	7	-0.14235	-0.14058	0.0002602	0.0003109
chr5_27670_plus	6	-0.14309	-0.16205	0.0053777	0.001595
chr7_1205_plus	7	-0.14316	-0.1272	4.9884e-05	0.00031824
chr1_37112_minus	10	-0.14326	-0.12067	2.8216e-05	0.00042878
chr16_2866_plus	8	-0.14433	-0.20742	0.0009756	1.8792e-06
chr5_31526_minus	7	-0.14563	-0.30062	0.0079617	2.4301e-08
chr6_25196_plus	8	-0.14584	-0.24303	3.834e-05	4.2563e-12
chr16_11547_plus	6	-0.14587	-0.16725	0.006887	0.0019124
chr9_20602_plus	9	-0.14624	-0.17014	4.0026e-07	3.4471e-09
chr14_10346_plus	7	-0.14654	-0.23563	0.008051	1.7183e-05
chr11_24939_plus	17	-0.14797	-0.15352	9.9099e-15	9.4227e-16
chr12_5041_plus	15	-0.14831	-0.14905	2.4015e-09	1.9953e-09
chr5_17479_minus	8	-0.14846	-0.13584	6.3002e-07	5.2628e-06
chr15_18055_plus	6	-0.14934	-0.16856	0.0028546	0.00074574
chr13_19605_plus	8	-0.14987	-0.11003	1.7485e-07	0.00013054
chr3_10356_minus	9	-0.15014	-0.13831	0.0019836	0.0044188
chr9_25120_plus	8	-0.15053	-0.18348	3.4441e-05	4.1313e-07
chr9_7162_minus	7	-0.15091	-0.13375	0.0082926	0.019448
chr6_7631_plus	8	-0.15108	-0.44582	6.2048e-09	1.8775e-72
chr10_24583_plus	11	-0.15136	-0.086512	1.89e-05	0.014876
chr18_1991_plus	6	-0.15137	-0.15314	0.0017963	0.0015836
chr1_481_plus	8	-0.15139	-0.15822	2.2013e-09	3.9643e-10
chr14_20067_minus	7	-0.15144	-0.12748	0.0030041	0.012648
chr10_2981_plus	8	-0.15214	-0.16897	3.9985e-05	4.9138e-06
chr12_13879_plus	9	-0.15242	-0.15522	0.00040319	0.00031382
chr10_19465_plus	6	-0.1529	-0.19663	0.0011996	2.8907e-05
chr7_9988_minus	9	-0.15325	-0.061372	6.0712e-08	0.0309
chr17_11425_plus	6	-0.15493	-0.18711	0.0044185	0.00056577
chr19_1527_minus	9	-0.1553	-0.1372	2.0404e-08	7.4817e-07
chr10_5563_minus	7	-0.15686	-0.14575	0.00015281	0.00043918
chr14_7017_plus	9	-0.15769	-0.10601	1.7143e-09	5.4595e-05
chr5_35481_minus	8	-0.16009	-0.12961	4.6773e-06	0.00021675
chr3_23781_minus	6	-0.16144	-0.19686	0.00425	0.00046946
chr9_25030_minus	7	-0.16225	-0.10219	0.00010272	0.014832
chr16_4185_plus	7	-0.16258	-0.24377	2.3634e-06	9.5298e-13
chr3_5343_plus	7	-0.16372	-0.049517	0.0040838	0.38804
chr1_3977_minus	6	-0.16451	-0.22548	0.0029337	4.0923e-05
chr9_25943_minus	7	-0.16513	-0.17297	0.00066013	0.00035756
chr4_26355_plus	7	-0.16588	-0.11217	0.0001176	0.0094813
chr11_15163_minus	7	-0.16654	-0.13685	0.00047946	0.0042007
chr12_2140_minus	31	-0.1672	-0.21079	2.272e-21	2.888e-33
chr1_35984_plus	7	-0.16818	-0.17612	0.00061827	0.00033359
chr6_16070_plus	7	-0.16882	-0.12911	0.00030258	0.0058685
chr13_7402_plus	7	-0.16973	-0.13963	0.0020065	0.01123
chr6_6740_minus	7	-0.171	-0.17365	0.00031934	0.00025642
chr3_28350_plus	7	-0.17359	-0.19251	1.3344e-10	9.5939e-13
chr8_2108_plus	8	-0.17385	-0.19629	6.7442e-05	6.5022e-06
chr14_13811_minus	7	-0.17433	-0.098696	4.642e-05	0.021803
chr8_16256_minus	8	-0.17441	-0.16467	1.2777e-05	3.8411e-05
chr2_30276_plus	6	-0.17484	-0.16983	0.00086363	0.0012182
chr5_11164_plus	9	-0.17601	-0.19338	1.0461e-13	2.7904e-16
chr6_3522_plus	9	-0.17712	-0.19467	5.1786e-09	1.2689e-10
chr11_22881_minus	12	-0.17843	-0.18644	9.4836e-20	1.9023e-21
chr15_15710_plus	10	-0.17858	-0.17734	7.7525e-16	1.23e-15
chr2_39546_minus	10	-0.17917	-0.059861	1.9988e-09	0.046655
chr4_28077_plus	8	-0.17957	-0.019215	1.4283e-05	0.64509
chr5_2089_minus	7	-0.17968	-0.1669	0.00024227	0.00066048
chr7_4729_plus	9	-0.18011	-0.19511	5.411e-08	3.664e-09
chr4_37033_minus	7	-0.18038	-0.40232	0.00081943	1.0653e-14
chr10_7043_plus	16	-0.18106	-0.22786	1.2325e-18	7.6145e-29
chr5_23183_plus	7	-0.18134	-0.137	1.3906e-07	7.3529e-05
chr6_2725_minus	7	-0.18144	-0.12377	0.0013354	0.029346
chr1_48984_plus	7	-0.18329	-0.12304	0.00020081	0.01299
chr9_22932_minus	9	-0.18366	-0.2061	2.9848e-10	1.3902e-12
chr2_16130_plus	9	-0.18389	-0.24422	1.7351e-08	4.8446e-14
chr5_6521_plus	7	-0.18435	-0.18225	2.9977e-10	4.7933e-10
chr2_43651_plus	8	-0.18509	-0.17149	8.4907e-14	5.0098e-12
chr1_45620_plus	10	-0.18595	-0.19514	1.6973e-14	7.7441e-16
chr1_1917_plus	8	-0.186	-0.17065	5.0942e-10	1.2321e-08
chr2_12905_minus	6	-0.18614	-0.1595	3.7086e-05	0.00042153
chr2_6032_plus	7	-0.18701	-0.2311	2.8454e-08	5.4916e-12
chr6_9964_plus	6	-0.18807	-0.10836	0.00020216	0.03331
chrx_1569_plus	8	-0.18929	-0.14387	4.9311e-05	0.0021185
chr3_10399_minus	15	-0.18945	-0.18744	9.3969e-31	3.9799e-30
chr1_17373_minus	9	-0.18981	-0.23815	4.3271e-08	4.8888e-12
chr17_12700_plus	7	-0.1916	-0.2181	2.5854e-07	4.0948e-09
chr17_1516_plus	7	-0.19411	-0.13471	1.7083e-12	1.1001e-06
chr5_2053_plus	8	-0.19491	-0.12918	3.63e-12	4.6098e-06
chr12_5213_plus	7.5	-0.19661	-0.25606	1.7566e-06	3.6362e-10
chr18_10236_minus	8	-0.19744	-0.21344	1.2621e-06	1.5434e-07
chr5_27881_minus	7	-0.19778	-0.15572	1.9466e-10	5.9478e-07
chr16_13482_minus	6	-0.19796	-0.14042	0.00041729	0.012753
chr3_37865_plus	7	-0.19906	-0.04701	5.844e-05	0.34715
chr14_20719_plus	8	-0.20018	-0.21811	6.0871e-15	1.6257e-17
chr3_3318_minus	7	-0.20068	-0.16747	0.00042137	0.0033528
chr10_24978_plus	8	-0.20074	-0.033207	4.7002e-06	0.4534
chr7_26167_plus	7	-0.20076	-0.048999	2.7444e-05	0.31072
chr2_1842_minus	7	-0.20136	-0.22311	9.1029e-07	4.9336e-08
chr1_23525_plus	8	-0.20457	-0.21397	1.6105e-10	2.1524e-11
chr10_2188_minus	6	-0.20611	-0.20226	0.00031135	0.00040467
chr6_7822_minus	8	-0.20711	-0.25872	8.7124e-10	1.2806e-14
chr12_923_plus	7	-0.2089	-0.2112	1.1966e-06	9.0737e-07
chr11_14420_plus	7	-0.2091	-0.22265	7.0623e-13	1.9365e-14
chr1_30730_plus	6	-0.20971	-0.18834	0.00018186	0.00079586
chr8_18746_plus	12	-0.2101	-0.22818	7.9775e-24	6.4396e-28
chr20_7323_plus	8	-0.21189	-0.1739	4.3926e-14	6.7405e-10
chr14_13955_plus	6	-0.21319	-0.1815	5.2652e-05	0.00060071
chr3_35925_plus	7	-0.21381	-0.18235	1.0514e-12	1.3945e-09
chr13_15911_plus	7	-0.21436	-0.11794	7.3116e-07	0.0068766
chr4_7911_minus	7	-0.21516	-0.079943	1.7337e-05	0.11405
chr9_22920_plus	8	-0.21533	-0.23198	1.5477e-14	1.097e-16
chr5_24436_plus	10	-0.2164	-0.15096	5.6197e-12	1.7872e-06
chr15_4324_plus	7	-0.21879	-0.27166	1.6582e-07	6.0098e-11
chr15_8079_plus	8	-0.21903	-0.28312	4.9298e-12	2.16e-19
chr3_23790_plus	8	-0.21957	-0.23522	3.0399e-11	9.9471e-13
chr14_12059_plus	6	-0.22201	-0.19189	2.0839e-08	1.3741e-06
chr12_5214_plus	7	-0.22643	-0.25962	2.6887e-06	6.5118e-08
chr1_30842_minus	7	-0.22682	-0.092724	2.9899e-08	0.025039
chr15_16724_plus	7	-0.22731	-0.22452	3.108e-10	5.1727e-10
chr15_15780_plus	11	-0.22827	-0.19928	6.4061e-32	1.4318e-24
chr12_2597_plus	7	-0.22845	-0.19402	1.5522e-07	9.0461e-06
chr7_5243_plus	6	-0.22867	-0.13396	2.8149e-06	0.0065311
chr7_8725_plus	7	-0.22929	-0.17755	1.7014e-05	0.00092561
chr7_26080_minus	7	-0.23952	-0.32266	9.2065e-10	6.7081e-17
chr17_1449_minus	18	-0.24092	-0.26063	8.0594e-49	4.0331e-57
chr3_31722_plus	18	-0.24124	-0.2904	3.9519e-43	1.5675e-62
chr3_2568_minus	18.5	-0.24137	-0.24652	2.1675e-53	1.0963e-55
chr12_14336_plus	7	-0.24152	-0.26269	2.6681e-07	1.9978e-08
chr10_13669_plus	7	-0.24435	-0.27422	4.5255e-09	3.9062e-11
chr11_12069_plus	8	-0.24442	-0.2498	3.6105e-12	1.1637e-12
chr4_175_plus	7	-0.24701	-0.21503	1.9623e-06	3.7002e-05
chr8_12373_plus	7	-0.24721	-0.20395	2.0124e-07	1.9838e-05
chr12_2420_plus	7	-0.24818	-0.27062	1.1259e-09	2.7071e-11
chr1_8204_minus	6	-0.24825	-0.1744	1.7352e-06	0.00086157
chr10_16831_plus	10	-0.24871	-0.30514	4.6818e-36	2.958e-54
chr14_19109_plus	8	-0.24983	-0.24278	2.1864e-23	3.8855e-22
chr14_19278_plus	6.5	-0.25103	-0.24493	3.4633e-08	7.5322e-08
chr12_10696_plus	7	-0.25136	-0.22615	1.7245e-11	1.6008e-09
chr17_1486_plus	7	-0.2518	-0.24962	9.2873e-12	1.4153e-11
chr18_15034_plus	6	-0.25623	-0.26166	1.1453e-06	6.6423e-07
chr13_19117_minus	8	-0.26001	-0.23872	9.6323e-16	1.9337e-13
chr6_9463_plus	7	-0.26621	-0.22179	1.6094e-07	1.4214e-05
chr9_17245_minus	7	-0.2682	-0.36608	1.2346e-09	3.309e-17
chr13_22144_plus	6	-0.27083	-0.21841	1.169e-07	2.1961e-05
chr14_4207_plus	15	-0.27253	-0.20162	3.7229e-36	3.36e-20
chr1_35705_plus	11	-0.27469	-0.27511	1.8163e-25	1.5262e-25
chr16_11451_plus	7	-0.27592	-0.37439	4.4594e-15	2.5122e-27
chr2_43301_plus	6	-0.28265	-0.24261	5.2652e-12	3.9085e-09
chr4_25555_plus	11	-0.28635	-0.23337	5.1901e-08	1.0574e-05
chr22_6500_plus	7	-0.28766	-0.32109	1.5079e-26	5.187e-33
chr1_4603_minus	8	-0.29049	-0.27613	4.7785e-28	2.1362e-25
chr17_8757_plus	9	-0.2917	-0.29193	7.112e-20	6.6322e-20
chr12_13964_plus	7	-0.3015	-0.32468	2.1755e-12	3.1363e-14
chr2_38075_plus	8	-0.30225	-0.30793	2.2622e-21	3.6851e-22
chr1_21772_plus	11	-0.30546	-0.31955	3.3089e-30	4.7768e-33
chr2_45472_plus	10	-0.31174	-0.32214	5.8692e-49	2.4419e-52
chr18_25_plus	7	-0.31316	-0.33376	5.3028e-14	8.3778e-16
chr20_234_plus	8	-0.31355	-0.2002	1.2436e-45	4.9242e-19
chr6_10324_minus	8	-0.3168	-0.39382	2.9346e-13	3.2102e-20
chr16_1772_minus	16	-0.31692	-0.30793	1.8936e-55	2.6958e-52
chr13_14604_plus	7	-0.3214	-0.3779	7.0258e-09	5.8334e-12
chr13_4230_plus	15	-0.32154	-0.29699	1.078e-69	2.99e-59
chr3_2026_plus	10	-0.32236	-0.33243	3.3107e-65	1.795e-69
chr13_22665_plus	7	-0.32449	-0.39797	4.0684e-29	3.4586e-44
chr2_56_plus	8	-0.32506	-0.55463	1.281e-40	1.7034e-129
chr11_20808_plus	8	-0.32815	-0.36647	1.1643e-25	4.8371e-32
chr15_15657_plus	8	-0.32895	-0.38565	7.7407e-21	1.2222e-28
chr13_14912_plus	7	-0.3327	-0.3646	1.1561e-16	6.3236e-20
chr19_931_plus	7	-0.33589	-0.315	1.9197e-15	1.1318e-13
chr7_25903_plus	13	-0.33622	-0.30881	1.6036e-62	1.5645e-52
chr3_10380_minus	10	-0.34077	-0.36942	2.3238e-35	1.0465e-41
chr15_16028_plus	8	-0.34113	-0.35371	2.2195e-40	1.738e-43
chr12_19104_minus	7	-0.34271	-0.31136	8.4198e-12	6.77e-10
chr17_8339_plus	18	-0.34757	-0.4157	1.5862e-117	3.1527e-172
chr7_24691_minus	6	-0.35196	-0.29998	1.5121e-13	4.4653e-10
chr6_7321_plus	7	-0.35739	-0.32862	1.574e-37	1.158e-31
chr13_6042_minus	6	-0.36068	-0.27079	1.6823e-12	1.8105e-07
chr8_6032_minus	6	-0.36075	-0.43735	2.4835e-11	1.7824e-16
chr1_20017_plus	7	-0.36142	-0.3596	6.6191e-21	1.0682e-20
chr6_22415_minus	7	-0.36413	-0.35715	1.3923e-14	4.7362e-14
chr3_10367_plus	11	-0.36884	-0.33196	3.5444e-48	8.094e-39
chr16_15116_plus	7	-0.37431	-0.53866	8.8728e-28	7.1471e-61
chr3_9872_minus	9	-0.375	-0.31817	4.6376e-72	2.733e-51
chr7_4641_plus	7	-0.37551	-0.4317	5.3904e-21	6.5435e-28
chr19_7110_plus	11	-0.3836	-0.48874	5.3783e-81	1.6715e-137
chr1_33405_plus	17	-0.38861	-0.40134	8.4559e-96	1.2471e-102
chr4_30394_plus	7	-0.40052	-0.45306	1.0537e-27	7.1245e-36
chr8_4903_minus	11	-0.40213	-0.39741	8.143e-46	1.0761e-44
chr20_3763_plus	10	-0.40224	-0.40564	2.2505e-28	7.1719e-29
chr5_27874_plus	9	-0.41881	-0.43338	1.4805e-101	2.1502e-109
chr4_19813_plus	7	-0.41996	-0.4509	2.4624e-25	2.1443e-29
chr12_21714_plus	9	-0.42312	-0.4075	1.9467e-90	2.12e-83
chr9_24976_plus	8	-0.42491	-0.44997	3.2013e-77	1.7619e-87
chr7_11155_plus	7	-0.44194	-0.47452	4.9934e-32	2.6403e-37
chr17_15130_plus	8	-0.44985	-0.44499	3.797e-53	6.519e-52
chr3_28386_plus	7	-0.47053	-0.50179	1.147e-68	2.6941e-79
chr12_1329_minus	6	-0.49067	-0.39281	3.0236e-20	6.4526e-13
chr21_6334_plus	9	-0.49454	-0.63141	3.2732e-61	1.7839e-109
chr8_4714_plus	6	-0.51287	-0.53074	1.4696e-36	1.7474e-39
chr1_22023_plus	15	-0.51677	-0.52477	5.5936e-162	7.2951e-168
chr8_24898_plus	9	-0.52717	-0.54099	4.8769e-118	2.1217e-125
chr12_24100_plus	14	-0.54992	-0.56499	6.0078e-293	1.2493e-312
chr9_15946_plus	7	-0.59188	-0.56051	2.3599e-66	2.969e-58
chr6_19324_plus	8	-0.64311	-0.59702	2.7886e-139	2.3426e-115
chr20_3522_plus	6	-0.66287	-0.6945	1.7377e-99	6.4706e-113

## Sheet: human - peaks in signif windows
window	start	end	num_peaks	peak_pos	num_3UTR_300bp_downstream	window_has_gene	peak_has_600bp_downstream_gene	upstream_3UTR	upstream_3UTR_dist	downstream_3UTR	downstream_3UTR_dist	ICL_vec
chr15_10511_minus	52555000	52550000	2	52551554	8	TRUE	TRUE	UTR3:ENST00000567669.5	39	UTR3:ENST00000563277.5	186	-681763,-662523,-631535,-606871,-594826,-606631,-606622,-614800,-611099
chr15_10511_minus	52555000	52550000	2	52554185	8	TRUE	TRUE	UTR3:ENST00000261844.11,UTR3:ENST00000534964.6	27135	UTR3:ENST00000561971.1	2375	-681763,-662523,-631535,-606871,-594826,-606631,-606622,-614800,-611099
chr1_30397_minus	151985000	151980000	3	151983042	2	TRUE	TRUE	UTR3:ENST00000271638.3	49463	UTR3:ENST00000368809.1	123	-366056,-324478,-338841,-341200,-344547,-344204,-345771,-343485,-343671
chr1_30397_minus	151985000	151980000	3	151983116	2	TRUE	TRUE	UTR3:ENST00000271638.3	49389	UTR3:ENST00000368809.1	197	-366056,-324478,-338841,-341200,-344547,-344204,-345771,-343485,-343671
chr1_30397_minus	151985000	151980000	3	151983871	2	TRUE	TRUE	UTR3:ENST00000271638.3	48634	UTR3:ENST00000368809.1	952	-366056,-324478,-338841,-341200,-344547,-344204,-345771,-343485,-343671
chr8_10810_minus	54050000	54045000	5	54046528	4	TRUE	TRUE	UTR3:ENST00000343231.10	878	UTR3:ENST00000618741.1,UTR3:ENST00000618914.4	159	-693053,-685072,-619761,-582074,-579405,-593451,-600547,-616094,-610172
chr8_10810_minus	54050000	54045000	5	54047570	4	TRUE	TRUE	UTR3:ENST00000522007.5	3501	UTR3:ENST00000343231.10	162	-693053,-685072,-619761,-582074,-579405,-593451,-600547,-616094,-610172
chr8_10810_minus	54050000	54045000	5	54047582	4	TRUE	TRUE	UTR3:ENST00000522007.5	3489	UTR3:ENST00000343231.10	174	-693053,-685072,-619761,-582074,-579405,-593451,-600547,-616094,-610172
chr8_10810_minus	54050000	54045000	5	54047988	4	TRUE	TRUE	UTR3:ENST00000522007.5	3083	UTR3:ENST00000343231.10	580	-693053,-685072,-619761,-582074,-579405,-593451,-600547,-616094,-610172
chr8_10810_minus	54050000	54045000	5	54049337	4	TRUE	TRUE	UTR3:ENST00000522007.5	1734	UTR3:ENST00000343231.10	1929	-693053,-685072,-619761,-582074,-579405,-593451,-600547,-616094,-610172
chr3_11415_plus	57070000	57075000	3	57073826	0	TRUE	TRUE	UTR3:ENST00000394672.8	451988	UTR3:ENST00000334325.2	1605	-412821,-380140,-402418,-402260,-403026,-404136,-396982,-394819,-388043
chr3_11415_plus	57070000	57075000	3	57074045	0	TRUE	TRUE	UTR3:ENST00000394672.8	452207	UTR3:ENST00000334325.2	1386	-412821,-380140,-402418,-402260,-403026,-404136,-396982,-394819,-388043
chr3_11415_plus	57070000	57075000	3	57074049	0	TRUE	TRUE	UTR3:ENST00000394672.8	452211	UTR3:ENST00000334325.2	1382	-412821,-380140,-402418,-402260,-403026,-404136,-396982,-394819,-388043
chr12_18682_minus	93410000	93405000	5	93408514	2	TRUE	TRUE	UTR3:ENST00000549833.1	1227	UTR3:ENST00000550657.1	142	-1124089,-1030429,-910755,-912305,-940290,-945057,-957050,-955058,-970441
chr12_18682_minus	93410000	93405000	5	93409499	2	TRUE	TRUE	UTR3:ENST00000549833.1	242	UTR3:ENST00000550657.1	1127	-1124089,-1030429,-910755,-912305,-940290,-945057,-957050,-955058,-970441
chr12_18682_minus	93410000	93405000	5	93409509	2	TRUE	TRUE	UTR3:ENST00000549833.1	232	UTR3:ENST00000550657.1	1137	-1124089,-1030429,-910755,-912305,-940290,-945057,-957050,-955058,-970441
chr12_18682_minus	93410000	93405000	5	93409939	2	TRUE	TRUE	UTR3:ENST00000549490.1	794	UTR3:ENST00000552442.1	137	-1124089,-1030429,-910755,-912305,-940290,-945057,-957050,-955058,-970441
chr12_18682_minus	93410000	93405000	5	93409971	2	TRUE	TRUE	UTR3:ENST00000549490.1	762	UTR3:ENST00000552442.1	169	-1124089,-1030429,-910755,-912305,-940290,-945057,-957050,-955058,-970441
chr1_5181_minus	25905000	25900000	3	25900705	4	TRUE	TRUE	UTR3:ENST00000374291.5	35	UTR3:ENST00000357865.6	109	-2107369,-1864686,-1955724,-1926025,-1958966,-1827719,-1825947,-1825402,-1837568
chr1_5181_minus	25905000	25900000	3	25900731	4	TRUE	TRUE	UTR3:ENST00000374291.5	9	UTR3:ENST00000357865.6	135	-2107369,-1864686,-1955724,-1926025,-1958966,-1827719,-1825947,-1825402,-1837568
chr1_5181_minus	25905000	25900000	3	25901342	4	TRUE	TRUE	UTR3:ENST00000374282.8	58424	UTR3:ENST00000374291.5	600	-2107369,-1864686,-1955724,-1926025,-1958966,-1827719,-1825947,-1825402,-1837568
chr5_22687_minus	113435000	113430000	2	113433079	1	TRUE	TRUE	UTR3:ENST00000282369.7	1691682	UTR3:ENST00000390666.4	525	-432357,-425179,-428939,-435748,-445320,-448438,-444922,-445517,-445040
chr5_22687_minus	113435000	113430000	2	113433003	1	TRUE	TRUE	UTR3:ENST00000282369.7	1691758	UTR3:ENST00000390666.4	449	-432357,-425179,-428939,-435748,-445320,-448438,-444922,-445517,-445040
chr1_7773_minus	38865000	38860000	4	38862705	4	TRUE	TRUE	UTR3:ENST00000494695.4	1530	UTR3:ENST00000397572.5	211	-269567,-220792,-222404,-206786,-206355,-207314,-207118,-212210,-211794
chr1_7773_minus	38865000	38860000	4	38863654	4	TRUE	TRUE	UTR3:ENST00000494695.4	581	UTR3:ENST00000397572.5	1160	-269567,-220792,-222404,-206786,-206355,-207314,-207118,-212210,-211794
chr1_7773_minus	38865000	38860000	4	38864597	4	TRUE	TRUE	UTR3:ENST00000454994.3,UTR3:ENST00000494695.4	2282	UTR3:ENST00000621281.1	67	-269567,-220792,-222404,-206786,-206355,-207314,-207118,-212210,-211794
chr1_7773_minus	38865000	38860000	4	38864561	4	TRUE	TRUE	UTR3:ENST00000454994.3,UTR3:ENST00000494695.4	2318	UTR3:ENST00000621281.1	31	-269567,-220792,-222404,-206786,-206355,-207314,-207118,-212210,-211794
chr2_46198_minus	230990000	230985000	5	230987754	0	TRUE	TRUE	UTR3:ENST00000258400.4	120475	UTR3:ENST00000392039.2	77887	-406687,-366696,-346119,-352258,-367892,-370031,-370992,-368909,-372340
chr2_46198_minus	230990000	230985000	5	230987730	0	TRUE	TRUE	UTR3:ENST00000258400.4	120499	UTR3:ENST00000392039.2	77863	-406687,-366696,-346119,-352258,-367892,-370031,-370992,-368909,-372340
chr2_46198_minus	230990000	230985000	5	230987770	0	TRUE	TRUE	UTR3:ENST00000258400.4	120459	UTR3:ENST00000392039.2	77903	-406687,-366696,-346119,-352258,-367892,-370031,-370992,-368909,-372340
chr2_46198_minus	230990000	230985000	5	230988032	0	TRUE	TRUE	UTR3:ENST00000258400.4	120197	UTR3:ENST00000392039.2	78165	-406687,-366696,-346119,-352258,-367892,-370031,-370992,-368909,-372340
chr2_46198_minus	230990000	230985000	5	230988571	0	TRUE	TRUE	UTR3:ENST00000258400.4	119658	UTR3:ENST00000392039.2	78704	-406687,-366696,-346119,-352258,-367892,-370031,-370992,-368909,-372340
chr3_21633_minus	108165000	108160000	2	108162483	1	TRUE	TRUE	UTR3:ENST00000478157.1	4370	UTR3:ENST00000264538.4	1670	-743531,-630352,-618395,-621987,-634049,-640375,-646399,-641147,-644148
chr3_21633_minus	108165000	108160000	2	108163069	1	TRUE	TRUE	UTR3:ENST00000478157.1	3784	UTR3:ENST00000264538.4	2256	-743531,-630352,-618395,-621987,-634049,-640375,-646399,-641147,-644148
chr7_20115_minus	100575000	100570000	3	100572375	6	TRUE	TRUE	UTR3:ENST00000310300.11,UTR3:ENST00000485554.5	1635	UTR3:ENST00000614631.4	118	-488953,-402759,-359441,-371661,-372690,-380478,-381440,-383529,-383404
chr7_20115_minus	100575000	100570000	3	100574169	6	TRUE	TRUE	UTR3:ENST00000619071.4	490	UTR3:ENST00000310300.11,UTR3:ENST00000485554.5	157	-488953,-402759,-359441,-371661,-372690,-380478,-381440,-383529,-383404
chr7_20115_minus	100575000	100570000	3	100574821	6	TRUE	TRUE	UTR3:ENST00000431692.5	45594	UTR3:ENST00000619071.4	160	-488953,-402759,-359441,-371661,-372690,-380478,-381440,-383529,-383404
chr8_12604_minus	63020000	63015000	2	63015245	9	TRUE	TRUE	UTR3:ENST00000679326.1	1820	UTR3:ENST00000679326.1	33	-488082,-381157,-395326,-397870,-396824,-401540,-400308,-405343,-379475
chr8_12604_minus	63020000	63015000	2	63017093	9	TRUE	TRUE	UTR3:ENST00000677459.1,UTR3:ENST00000677482.1,UTR3:ENST00000677919.1	399	UTR3:ENST00000679326.1	26	-488082,-381157,-395326,-397870,-396824,-401540,-400308,-405343,-379475
chr3_11515_minus	57575000	57570000	4	57571517	4	TRUE	TRUE	UTR3:ENST00000486310.5	4030	UTR3:ENST00000486310.5	111	-267729,-249795,-220524,-228527,-228680,-232993,-226312,-228962,-232844
chr3_11515_minus	57575000	57570000	4	57571527	4	TRUE	TRUE	UTR3:ENST00000486310.5	4020	UTR3:ENST00000486310.5	121	-267729,-249795,-220524,-228527,-228680,-232993,-226312,-228962,-232844
chr3_11515_minus	57575000	57570000	4	57572162	4	TRUE	TRUE	UTR3:ENST00000486310.5	3385	UTR3:ENST00000486310.5	756	-267729,-249795,-220524,-228527,-228680,-232993,-226312,-228962,-232844
chr3_11515_minus	57575000	57570000	4	57573033	4	TRUE	TRUE	UTR3:ENST00000486310.5	2514	UTR3:ENST00000486310.5	1627	-267729,-249795,-220524,-228527,-228680,-232993,-226312,-228962,-232844
chr14_14897_minus	74485000	74480000	2	74480104	6	TRUE	TRUE	UTR3:ENST00000557510.5	82	UTR3:ENST00000556009.5	7	-326992,-234141,-241455,-244386,-246305,-247037,-245170,-244395,-245811
chr14_14897_minus	74485000	74480000	2	74482760	6	TRUE	TRUE	UTR3:ENST00000261978.9	15422	UTR3:ENST00000554482.1	2057	-326992,-234141,-241455,-244386,-246305,-247037,-245170,-244395,-245811
chr1_3868_minus	19340000	19335000	2	19339116	8	TRUE	TRUE	UTR3:ENST00000674449.1	20	UTR3:ENST00000375142.5	292	-880950,-790147,-802647,-802095,-787841,-788265,-788676,-788557,-796457
chr1_3868_minus	19340000	19335000	2	19339471	8	TRUE	TRUE	UTR3:ENST00000375142.5	3280	UTR3:ENST00000674228.1	96	-880950,-790147,-802647,-802095,-787841,-788265,-788676,-788557,-796457
chr1_30140_minus	150700000	150695000	2	150698535	3	TRUE	TRUE	UTR3:ENST00000680288.1	31543	UTR3:ENST00000322343.11	372	-517269,-465883,-459246,-455946,-469175,-476030,-482034,-474590,-466834
chr1_30140_minus	150700000	150695000	2	150698308	3	TRUE	TRUE	UTR3:ENST00000680288.1	31770	UTR3:ENST00000322343.11	145	-517269,-465883,-459246,-455946,-469175,-476030,-482034,-474590,-466834
chr1_8173_minus	40865000	40860000	5	40861458	1	TRUE	TRUE	UTR3:ENST00000302946.12,UTR3:ENST00000359345.5,UTR3:ENST00000372611.5,UTR3:ENST00000372613.6,UTR3:ENST00000439569.2	154138	UTR3:ENST00000372638.4	403	-182552,-171287,-166120,-177861,-176131,-177074,-179055,-177684,-175382
chr1_8173_minus	40865000	40860000	5	40861165	1	TRUE	TRUE	UTR3:ENST00000302946.12,UTR3:ENST00000359345.5,UTR3:ENST00000372611.5,UTR3:ENST00000372613.6,UTR3:ENST00000439569.2	154431	UTR3:ENST00000372638.4	110	-182552,-171287,-166120,-177861,-176131,-177074,-179055,-177684,-175382
chr1_8173_minus	40865000	40860000	5	40861214	1	TRUE	TRUE	UTR3:ENST00000302946.12,UTR3:ENST00000359345.5,UTR3:ENST00000372611.5,UTR3:ENST00000372613.6,UTR3:ENST00000439569.2	154382	UTR3:ENST00000372638.4	159	-182552,-171287,-166120,-177861,-176131,-177074,-179055,-177684,-175382
chr1_8173_minus	40865000	40860000	5	40861262	1	TRUE	TRUE	UTR3:ENST00000302946.12,UTR3:ENST00000359345.5,UTR3:ENST00000372611.5,UTR3:ENST00000372613.6,UTR3:ENST00000439569.2	154334	UTR3:ENST00000372638.4	207	-182552,-171287,-166120,-177861,-176131,-177074,-179055,-177684,-175382
chr1_8173_minus	40865000	40860000	5	40861147	1	TRUE	TRUE	UTR3:ENST00000302946.12,UTR3:ENST00000359345.5,UTR3:ENST00000372611.5,UTR3:ENST00000372613.6,UTR3:ENST00000439569.2	154449	UTR3:ENST00000372638.4	92	-182552,-171287,-166120,-177861,-176131,-177074,-179055,-177684,-175382
chr1_5721_minus	28605000	28600000	2	28603252	2	TRUE	TRUE	UTR3:ENST00000521452.2	516176	UTR3:ENST00000263974.4	150	-182275,-178419,-178289,-179411,-178296,-182477,-183959,-183275,-183163
chr1_5721_minus	28605000	28600000	2	28603348	2	TRUE	TRUE	UTR3:ENST00000521452.2	516080	UTR3:ENST00000263974.4	246	-182275,-178419,-178289,-179411,-178296,-182477,-183959,-183275,-183163
chr16_10417_minus	52085000	52080000	6	52083231	0	TRUE	TRUE	UTR3:ENST00000219746.14	353185	UTR3:ENST00000566102.1	946166	-1219178,-1150250,-1099544,-1153702,-1152565,-1158912,-1162152,-1165298,-1163140
chr16_10417_minus	52085000	52080000	6	52083928	0	TRUE	TRUE	UTR3:ENST00000219746.14	352488	UTR3:ENST00000566102.1	946863	-1219178,-1150250,-1099544,-1153702,-1152565,-1158912,-1162152,-1165298,-1163140
chr16_10417_minus	52085000	52080000	6	52083969	0	TRUE	TRUE	UTR3:ENST00000219746.14	352447	UTR3:ENST00000566102.1	946904	-1219178,-1150250,-1099544,-1153702,-1152565,-1158912,-1162152,-1165298,-1163140
chr16_10417_minus	52085000	52080000	6	52084004	0	TRUE	TRUE	UTR3:ENST00000219746.14	352412	UTR3:ENST00000566102.1	946939	-1219178,-1150250,-1099544,-1153702,-1152565,-1158912,-1162152,-1165298,-1163140
chr16_10417_minus	52085000	52080000	6	52084019	0	TRUE	TRUE	UTR3:ENST00000219746.14	352397	UTR3:ENST00000566102.1	946954	-1219178,-1150250,-1099544,-1153702,-1152565,-1158912,-1162152,-1165298,-1163140
chr16_10417_minus	52085000	52080000	6	52084295	0	TRUE	TRUE	UTR3:ENST00000219746.14	352121	UTR3:ENST00000566102.1	947230	-1219178,-1150250,-1099544,-1153702,-1152565,-1158912,-1162152,-1165298,-1163140
chr8_20240_minus	101200000	101195000	4	101199042	9	TRUE	TRUE	UTR3:ENST00000521272.5	117	UTR3:ENST00000519882.5	102	-296939,-244455,-257243,-237294,-236896,-231264,-232253,-235237,-235398
chr8_20240_minus	101200000	101195000	4	101199061	9	TRUE	TRUE	UTR3:ENST00000521272.5	98	UTR3:ENST00000519882.5	121	-296939,-244455,-257243,-237294,-236896,-231264,-232253,-235237,-235398
chr8_20240_minus	101200000	101195000	4	101199103	9	TRUE	TRUE	UTR3:ENST00000521272.5	56	UTR3:ENST00000519882.5	163	-296939,-244455,-257243,-237294,-236896,-231264,-232253,-235237,-235398
chr8_20240_minus	101200000	101195000	4	101199638	9	TRUE	TRUE	UTR3:ENST00000311212.9,UTR3:ENST00000517844.5,UTR3:ENST00000518071.5,UTR3:ENST00000518336.5,UTR3:ENST00000519103.1,UTR3:ENST00000519882.5,UTR3:ENST00000520347.5,UTR3:ENST00000520984.5,UTR3:ENST00000521272.5	351	UTR3:ENST00000518071.5,UTR3:ENST00000518336.5	442	-296939,-244455,-257243,-237294,-236896,-231264,-232253,-235237,-235398
chr3_26715_plus	133570000	133575000	3	133571785	0	TRUE	FALSE	UTR3:ENST00000302334.3	96576	UTR3:ENST00000511392.5	15430	-225988,-179086,-175089,-179117,-181995,-180849,-181931,-180051,-179902
chr3_26715_plus	133570000	133575000	3	133574078	0	TRUE	TRUE	UTR3:ENST00000302334.3	98869	UTR3:ENST00000511392.5	13137	-225988,-179086,-175089,-179117,-181995,-180849,-181931,-180051,-179902
chr3_26715_plus	133570000	133575000	3	133573947	0	TRUE	TRUE	UTR3:ENST00000302334.3	98738	UTR3:ENST00000511392.5	13268	-225988,-179086,-175089,-179117,-181995,-180849,-181931,-180051,-179902
chr3_22868_minus	114340000	114335000	3	114338066	7	TRUE	TRUE	UTR3:ENST00000462705.5	27	UTR3:ENST00000357258.8	23564	-376061,-344659,-338205,-346596,-353061,-352941,-356006,-355514,-356001
chr3_22868_minus	114340000	114335000	3	114338820	7	TRUE	TRUE	UTR3:ENST00000539563.5	1463542	UTR3:ENST00000676079.1	120	-376061,-344659,-338205,-346596,-353061,-352941,-356006,-355514,-356001
chr3_22868_minus	114340000	114335000	3	114339082	7	TRUE	TRUE	UTR3:ENST00000539563.5	1463280	UTR3:ENST00000676079.1	382	-376061,-344659,-338205,-346596,-353061,-352941,-356006,-355514,-356001
chr3_33954_minus	169770000	169765000	2	169767258	1	TRUE	TRUE	UTR3:ENST00000446859.7	25744	UTR3:ENST00000330368.3	336	-783808,-734992,-778550,-797018,-800221,-805198,-804430,-791099,-786994
chr3_33954_minus	169770000	169765000	2	169767475	1	TRUE	TRUE	UTR3:ENST00000446859.7	25527	UTR3:ENST00000330368.3	553	-783808,-734992,-778550,-797018,-800221,-805198,-804430,-791099,-786994
chr19_3662_minus	18310000	18305000	3	18307072	4	TRUE	TRUE	UTR3:ENST00000600289.6	2605	UTR3:ENST00000600289.6	155	-837815,-740534,-784916,-791876,-801956,-806458,-814596,-771018,-771038
chr19_3662_minus	18310000	18305000	3	18307082	4	TRUE	TRUE	UTR3:ENST00000600289.6	2595	UTR3:ENST00000600289.6	165	-837815,-740534,-784916,-791876,-801956,-806458,-814596,-771018,-771038
chr19_3662_minus	18310000	18305000	3	18307348	4	TRUE	TRUE	UTR3:ENST00000600289.6	2329	UTR3:ENST00000600289.6	431	-837815,-740534,-784916,-791876,-801956,-806458,-814596,-771018,-771038
chr17_15156_minus	75780000	75775000	6	75777613	6	TRUE	TRUE	UTR3:ENST00000592643.5	636	UTR3:ENST00000254810.8	1178	-6045716,-5979675,-5926329,-5819226,-5823366,-5615490,-5603314,-5638500,-5739453
chr17_15156_minus	75780000	75775000	6	75777999	6	TRUE	TRUE	UTR3:ENST00000592643.5	250	UTR3:ENST00000254810.8	1564	-6045716,-5979675,-5926329,-5819226,-5823366,-5615490,-5603314,-5638500,-5739453
chr17_15156_minus	75780000	75775000	6	75778202	6	TRUE	TRUE	UTR3:ENST00000592643.5	47	UTR3:ENST00000254810.8	1767	-6045716,-5979675,-5926329,-5819226,-5823366,-5615490,-5603314,-5638500,-5739453
chr17_15156_minus	75780000	75775000	6	75778392	6	TRUE	TRUE	UTR3:ENST00000587560.5	174	UTR3:ENST00000591890.5	66	-6045716,-5979675,-5926329,-5819226,-5823366,-5615490,-5603314,-5638500,-5739453
chr17_15156_minus	75780000	75775000	6	75778623	6	TRUE	TRUE	UTR3:ENST00000207549.9,UTR3:ENST00000589670.5	48601	UTR3:ENST00000586607.5	46	-6045716,-5979675,-5926329,-5819226,-5823366,-5615490,-5603314,-5638500,-5739453
chr17_15156_minus	75780000	75775000	6	75778831	6	TRUE	TRUE	UTR3:ENST00000207549.9,UTR3:ENST00000589670.5	48393	UTR3:ENST00000586607.5	254	-6045716,-5979675,-5926329,-5819226,-5823366,-5615490,-5603314,-5638500,-5739453
chr20_7718_plus	38585000	38590000	2	38585697	6	TRUE	TRUE	UTR3:ENST00000373348.4	1	UTR3:ENST00000470147.5,UTR3:ENST00000537425.2	559	-462509,-342070,-359156,-366759,-368246,-368452,-369284,-348033,-347149
chr20_7718_plus	38585000	38590000	2	38588222	6	TRUE	TRUE	UTR3:ENST00000470147.5,UTR3:ENST00000537425.2	1964	UTR3:ENST00000537425.2	238	-462509,-342070,-359156,-366759,-368246,-368452,-369284,-348033,-347149
chr4_15106_plus	75525000	75530000	2	75527060	2	TRUE	TRUE	UTR3:ENST00000508105.5	4477	UTR3:ENST00000311638.7,UTR3:ENST00000380837.7	2965	-231807,-192639,-198500,-203688,-199217,-196930,-197077,-199605,-198599
chr4_15106_plus	75525000	75530000	2	75528191	2	TRUE	TRUE	UTR3:ENST00000508105.5	5608	UTR3:ENST00000311638.7,UTR3:ENST00000380837.7	1834	-231807,-192639,-198500,-203688,-199217,-196930,-197077,-199605,-198599
chr5_35467_minus	177335000	177330000	5	177331718	2	TRUE	TRUE	UTR3:ENST00000515209.5	312	UTR3:ENST00000303127.12	150	-423758,-396004,-351971,-363311,-361327,-369000,-373764,-369648,-372887
chr5_35467_minus	177335000	177330000	5	177331869	2	TRUE	TRUE	UTR3:ENST00000515209.5	161	UTR3:ENST00000303127.12	301	-423758,-396004,-351971,-363311,-361327,-369000,-373764,-369648,-372887
chr5_35467_minus	177335000	177330000	5	177332058	2	TRUE	TRUE	UTR3:ENST00000358571.3	68050	UTR3:ENST00000515209.5	26	-423758,-396004,-351971,-363311,-361327,-369000,-373764,-369648,-372887
chr5_35467_minus	177335000	177330000	5	177332099	2	TRUE	TRUE	UTR3:ENST00000358571.3	68009	UTR3:ENST00000515209.5	67	-423758,-396004,-351971,-363311,-361327,-369000,-373764,-369648,-372887
chr5_35467_minus	177335000	177330000	5	177333284	2	TRUE	TRUE	UTR3:ENST00000358571.3	66824	UTR3:ENST00000515209.5	1252	-423758,-396004,-351971,-363311,-361327,-369000,-373764,-369648,-372887
chr3_25310_minus	126550000	126545000	2	126548564	1	TRUE	TRUE	UTR3:ENST00000318225.3	1127	UTR3:ENST00000505070.5	19431	-420802,-329672,-349539,-351473,-351967,-350748,-346490,-346784,-337682
chr3_25310_minus	126550000	126545000	2	126549831	1	TRUE	TRUE	UTR3:ENST00000524230.9	57218	UTR3:ENST00000318225.3	138	-420802,-329672,-349539,-351473,-351967,-350748,-346490,-346784,-337682
chr19_890_minus	4450000	4445000	2	4445162	5	TRUE	TRUE	UTR3:ENST00000590466.2	886	UTR3:ENST00000590466.2	70	-632362,-550112,-575630,-581948,-584544,-561383,-562196,-556942,-551071
chr19_890_minus	4450000	4445000	2	4445930	5	TRUE	TRUE	UTR3:ENST00000590466.2	118	UTR3:ENST00000590466.2	838	-632362,-550112,-575630,-581948,-584544,-561383,-562196,-556942,-551071
chr1_7499_minus	37495000	37490000	4	37492849	4	TRUE	TRUE	UTR3:ENST00000373074.5	461	UTR3:ENST00000373075.6	273	-334599,-314893,-327547,-319880,-323532,-326366,-328498,-326672,-326587
chr1_7499_minus	37495000	37490000	4	37493374	4	TRUE	TRUE	UTR3:ENST00000373073.8	387	UTR3:ENST00000373074.5	62	-334599,-314893,-327547,-319880,-323532,-326366,-328498,-326672,-326587
chr1_7499_minus	37495000	37490000	4	37493474	4	TRUE	TRUE	UTR3:ENST00000373073.8	287	UTR3:ENST00000373074.5	162	-334599,-314893,-327547,-319880,-323532,-326366,-328498,-326672,-326587
chr1_7499_minus	37495000	37490000	4	37493789	4	TRUE	TRUE	UTR3:ENST00000448519.2	2084	UTR3:ENST00000373073.8	26	-334599,-314893,-327547,-319880,-323532,-326366,-328498,-326672,-326587
chr1_40827_minus	204135000	204130000	3	204131189	5	TRUE	TRUE	UTR3:ENST00000367197.5	766	UTR3:ENST00000367201.7,UTR3:ENST00000367202.9	126	-363764,-325268,-339368,-341928,-345705,-327509,-324894,-323675,-324024
chr1_40827_minus	204135000	204130000	3	204131236	5	TRUE	TRUE	UTR3:ENST00000367197.5	719	UTR3:ENST00000367201.7,UTR3:ENST00000367202.9	173	-363764,-325268,-339368,-341928,-345705,-327509,-324894,-323675,-324024
chr1_40827_minus	204135000	204130000	3	204131716	5	TRUE	TRUE	UTR3:ENST00000367197.5	239	UTR3:ENST00000367201.7,UTR3:ENST00000367202.9	653	-363764,-325268,-339368,-341928,-345705,-327509,-324894,-323675,-324024
chr20_1597_minus	7985000	7980000	3	7981569	0	TRUE	TRUE	UTR3:ENST00000462384.6	5740	UTR3:ENST00000246024.7	4222	-785772,-716205,-693570,-707563,-703964,-723980,-726930,-729066,-728555
chr20_1597_minus	7985000	7980000	3	7981326	0	TRUE	TRUE	UTR3:ENST00000462384.6	5983	UTR3:ENST00000246024.7	3979	-785772,-716205,-693570,-707563,-703964,-723980,-726930,-729066,-728555
chr20_1597_minus	7985000	7980000	3	7982345	0	TRUE	TRUE	UTR3:ENST00000462384.6	4964	UTR3:ENST00000246024.7	4998	-785772,-716205,-693570,-707563,-703964,-723980,-726930,-729066,-728555
chr21_7414_minus	37070000	37065000	2	37065524	4	TRUE	TRUE	UTR3:ENST00000309117.11	157897	UTR3:ENST00000360525.9,UTR3:ENST00000399098.5,UTR3:ENST00000399102.5,UTR3:ENST00000399103.5	149	-283622,-212938,-226049,-222804,-223602,-223570,-224156,-224365,-224019
chr21_7414_minus	37070000	37065000	2	37067036	4	TRUE	TRUE	UTR3:ENST00000309117.11	156385	UTR3:ENST00000360525.9,UTR3:ENST00000399098.5,UTR3:ENST00000399102.5,UTR3:ENST00000399103.5	1661	-283622,-212938,-226049,-222804,-223602,-223570,-224156,-224365,-224019
chr18_9897_minus	49485000	49480000	4	49481822	7	TRUE	TRUE	UTR3:ENST00000582392.2	243	UTR3:ENST00000584895.5	140	-638282,-582248,-571017,-518507,-524151,-522271,-533172,-535715,-537249
chr18_9897_minus	49485000	49480000	4	49482215	7	TRUE	TRUE	UTR3:ENST00000332968.11,UTR3:ENST00000577910.1,UTR3:ENST00000584895.5	1368	UTR3:ENST00000577910.1	38	-638282,-582248,-571017,-518507,-524151,-522271,-533172,-535715,-537249
chr18_9897_minus	49485000	49480000	4	49482711	7	TRUE	TRUE	UTR3:ENST00000332968.11,UTR3:ENST00000577910.1,UTR3:ENST00000584895.5	872	UTR3:ENST00000577910.1	534	-638282,-582248,-571017,-518507,-524151,-522271,-533172,-535715,-537249
chr18_9897_minus	49485000	49480000	4	49483624	7	TRUE	TRUE	UTR3:ENST00000618619.4	4828	UTR3:ENST00000332968.11,UTR3:ENST00000577910.1,UTR3:ENST00000584895.5	39	-638282,-582248,-571017,-518507,-524151,-522271,-533172,-535715,-537249
chr14_20289_plus	101440000	101445000	2	101442875	0	TRUE	TRUE	UTR3:ENST00000341267.9	704650	UTR3:ENST00000510508.4	120576	-263635,-206562,-216908,-217940,-216993,-217290,-217021,-217070,-215017
chr14_20289_plus	101440000	101445000	2	101444073	0	TRUE	TRUE	UTR3:ENST00000341267.9	705848	UTR3:ENST00000510508.4	119378	-263635,-206562,-216908,-217940,-216993,-217290,-217021,-217070,-215017
chr1_47310_plus	236545000	236550000	3	236546983	5	TRUE	TRUE	UTR3:ENST00000442397.6	4155	UTR3:ENST00000527974.5	1297	-249750,-245052,-202315,-203744,-204186,-205915,-210381,-208844,-209834
chr1_47310_plus	236545000	236550000	3	236548058	5	TRUE	TRUE	UTR3:ENST00000442397.6	5230	UTR3:ENST00000527974.5	222	-249750,-245052,-202315,-203744,-204186,-205915,-210381,-208844,-209834
chr1_47310_plus	236545000	236550000	3	236549003	5	TRUE	TRUE	UTR3:ENST00000323938.10	0	UTR3:ENST00000323938.10	0	-249750,-245052,-202315,-203744,-204186,-205915,-210381,-208844,-209834
chr11_22880_minus	114400000	114395000	2	114399304	1	TRUE	TRUE	UTR3:ENST00000534921.2	122340	UTR3:ENST00000623205.2	771	-601701,-481994,-480386,-480667,-481847,-482536,-485861,-480350,-478125
chr11_22880_minus	114400000	114395000	2	114399962	1	TRUE	TRUE	UTR3:ENST00000534921.2	121682	UTR3:ENST00000623205.2	1429	-601701,-481994,-480386,-480667,-481847,-482536,-485861,-480350,-478125
chr12_18429_minus	92145000	92140000	3	92143281	1	TRUE	TRUE	UTR3:ENST00000322349.13	627355	UTR3:ENST00000256015.5	3002	-821311,-729307,-701002,-728201,-748267,-732654,-742755,-757023,-756217
chr12_18429_minus	92145000	92140000	3	92143587	1	TRUE	TRUE	UTR3:ENST00000322349.13	627049	UTR3:ENST00000256015.5	3308	-821311,-729307,-701002,-728201,-748267,-732654,-742755,-757023,-756217
chr12_18429_minus	92145000	92140000	3	92144112	1	TRUE	TRUE	UTR3:ENST00000322349.13	626524	UTR3:ENST00000256015.5	3833	-821311,-729307,-701002,-728201,-748267,-732654,-742755,-757023,-756217
chr13_9292_minus	46460000	46455000	2	46455294	0	TRUE	TRUE	UTR3:ENST00000378720.8	315961	UTR3:ENST00000676084.1	86560	-214684,-158791,-170451,-165889,-167883,-165868,-165829,-165811,-166706
chr13_9292_minus	46460000	46455000	2	46457562	0	TRUE	TRUE	UTR3:ENST00000378720.8	313693	UTR3:ENST00000676084.1	88828	-214684,-158791,-170451,-165889,-167883,-165868,-165829,-165811,-166706
chr7_25774_plus	128865000	128870000	2	128865598	2	TRUE	TRUE	UTR3:ENST00000346177.6	6323	UTR3:ENST00000492758.1	245	-1990532,-1535243,-1638870,-1650419,-1651140,-1639996,-1632131,-1633889,-1626789
chr7_25774_plus	128865000	128870000	2	128867442	2	TRUE	TRUE	UTR3:ENST00000249289.5	1594	UTR3:ENST00000609480.4	4604	-1990532,-1535243,-1638870,-1650419,-1651140,-1639996,-1632131,-1633889,-1626789
chr10_20573_plus	102860000	102865000	3	102863072	4	TRUE	TRUE	UTR3:ENST00000299353.6,UTR3:ENST00000369883.3	139	UTR3:ENST00000369883.3	1140	-203147,-201304,-189690,-186873,-186192,-188378,-189853,-190214,-192378
chr10_20573_plus	102860000	102865000	3	102863768	4	TRUE	TRUE	UTR3:ENST00000299353.6,UTR3:ENST00000369883.3	835	UTR3:ENST00000369883.3	444	-203147,-201304,-189690,-186873,-186192,-188378,-189853,-190214,-192378
chr10_20573_plus	102860000	102865000	3	102863991	4	TRUE	TRUE	UTR3:ENST00000299353.6,UTR3:ENST00000369883.3	1058	UTR3:ENST00000369883.3	221	-203147,-201304,-189690,-186873,-186192,-188378,-189853,-190214,-192378
chr2_46751_minus	233755000	233750000	2	233754218	0	TRUE	FALSE	UTR3:ENST00000433484.2	79197	UTR3:ENST00000443711.2	193474	-591088,-523621,-539100,-544452,-548331,-543282,-547026,-548637,-555611
chr2_46751_minus	233755000	233750000	2	233754491	0	TRUE	TRUE	UTR3:ENST00000433484.2	78924	UTR3:ENST00000443711.2	193747	-591088,-523621,-539100,-544452,-548331,-543282,-547026,-548637,-555611
chr7_1293_minus	6465000	6460000	2	6462322	2	TRUE	TRUE	UTR3:ENST00000490996.1	549	UTR3:ENST00000258739.9	1232	-1722794,-1453604,-1477990,-1510019,-1527837,-1509266,-1496510,-1493119,-1501385
chr7_1293_minus	6465000	6460000	2	6462967	2	TRUE	TRUE	UTR3:ENST00000382267.3	6686	UTR3:ENST00000490996.1	94	-1722794,-1453604,-1477990,-1510019,-1527837,-1509266,-1496510,-1493119,-1501385
chr14_20783_minus	103915000	103910000	2	103912521	8	TRUE	TRUE	UTR3:ENST00000554713.2	735	UTR3:ENST00000557040.5	4	-310825,-259135,-251095,-252092,-256971,-257510,-255761,-260625,-255115
chr14_20783_minus	103915000	103910000	2	103913800	8	TRUE	TRUE	UTR3:ENST00000555030.5	160	UTR3:ENST00000554713.2	542	-310825,-259135,-251095,-252092,-256971,-257510,-255761,-260625,-255115
chr6_21643_minus	108215000	108210000	3	108211648	5	TRUE	TRUE	UTR3:ENST00000349379.5	356	UTR3:ENST00000368979.6,UTR3:ENST00000426155.6	134	-1042583,-1018125,-1046502,-1023045,-1011862,-1021758,-1013171,-1009390,-1007942
chr6_21643_minus	108215000	108210000	3	108211670	5	TRUE	TRUE	UTR3:ENST00000349379.5	334	UTR3:ENST00000368979.6,UTR3:ENST00000426155.6	156	-1042583,-1018125,-1046502,-1023045,-1011862,-1021758,-1013171,-1009390,-1007942
chr6_21643_minus	108215000	108210000	3	108211832	5	TRUE	TRUE	UTR3:ENST00000349379.5	172	UTR3:ENST00000368979.6,UTR3:ENST00000426155.6	318	-1042583,-1018125,-1046502,-1023045,-1011862,-1021758,-1013171,-1009390,-1007942
chr1_40577_minus	202885000	202880000	2	202881024	0	TRUE	TRUE	UTR3:ENST00000367259.1	10091	UTR3:ENST00000367262.4	2741	-906530,-739973,-770955,-748389,-767785,-775936,-777043,-773072,-775947
chr1_40577_minus	202885000	202880000	2	202881244	0	TRUE	TRUE	UTR3:ENST00000367259.1	9871	UTR3:ENST00000367262.4	2961	-906530,-739973,-770955,-748389,-767785,-775936,-777043,-773072,-775947
chr4_33999_minus	169995000	169990000	3	169990607	0	TRUE	TRUE	UTR3:ENST00000393702.7	14383	UTR3:ENST00000361618.4	4004	-336645,-328867,-317565,-317990,-321027,-341404,-331891,-338764,-340214
chr4_33999_minus	169995000	169990000	3	169991104	0	TRUE	TRUE	UTR3:ENST00000393702.7	13886	UTR3:ENST00000361618.4	4501	-336645,-328867,-317565,-317990,-321027,-341404,-331891,-338764,-340214
chr4_33999_minus	169995000	169990000	3	169991132	0	TRUE	TRUE	UTR3:ENST00000393702.7	13858	UTR3:ENST00000361618.4	4529	-336645,-328867,-317565,-317990,-321027,-341404,-331891,-338764,-340214
chr9_24972_minus	124860000	124855000	2	124857941	5	TRUE	TRUE	UTR3:ENST00000493018.5	334	UTR3:ENST00000348462.6,UTR3:ENST00000493018.5	57	-1196530,-872916,-868487,-868985,-859299,-864955,-869384,-869241,-878128
chr9_24972_minus	124860000	124855000	2	124858676	5	TRUE	TRUE	UTR3:ENST00000373555.9	19598	UTR3:ENST00000373570.8	217	-1196530,-872916,-868487,-868985,-859299,-864955,-869384,-869241,-878128
chr1_48148_minus	240740000	240735000	4	240737629	0	TRUE	FALSE	UTR3:ENST00000440928.6	37884	UTR3:ENST00000318160.5	248055	-417031,-399591,-399396,-418765,-426254,-432654,-433572,-429639,-423304
chr1_48148_minus	240740000	240735000	4	240739452	0	TRUE	TRUE	UTR3:ENST00000440928.6	36061	UTR3:ENST00000318160.5	249878	-417031,-399591,-399396,-418765,-426254,-432654,-433572,-429639,-423304
chr1_48148_minus	240740000	240735000	4	240739561	0	TRUE	TRUE	UTR3:ENST00000440928.6	35952	UTR3:ENST00000318160.5	249987	-417031,-399591,-399396,-418765,-426254,-432654,-433572,-429639,-423304
chr1_48148_minus	240740000	240735000	4	240739611	0	TRUE	TRUE	UTR3:ENST00000440928.6	35902	UTR3:ENST00000318160.5	250037	-417031,-399591,-399396,-418765,-426254,-432654,-433572,-429639,-423304
chr9_17254_minus	86270000	86265000	2	86265953	2	TRUE	TRUE	UTR3:ENST00000326094.4	909	UTR3:ENST00000311534.6	273	-521418,-425982,-422008,-437685,-433843,-436573,-439535,-440560,-440297
chr9_17254_minus	86270000	86265000	2	86268276	2	TRUE	TRUE	UTR3:ENST00000277141.10,UTR3:ENST00000375960.6,UTR3:ENST00000375963.8	19456	UTR3:ENST00000326094.4	1412	-521418,-425982,-422008,-437685,-433843,-436573,-439535,-440560,-440297
chr9_16794_minus	83970000	83965000	2	83968548	5	TRUE	TRUE	UTR3:ENST00000360384.9	360	UTR3:ENST00000351839.7	350	-440569,-400424,-407076,-405680,-405884,-405164,-405714,-407146,-411462
chr9_16794_minus	83970000	83965000	2	83969072	5	TRUE	TRUE	UTR3:ENST00000481820.6	423	UTR3:ENST00000360384.9	162	-440569,-400424,-407076,-405680,-405884,-405164,-405714,-407146,-411462
chr3_10778_minus	53890000	53885000	2	53885371	3	TRUE	TRUE	UTR3:ENST00000488746.1	454	UTR3:ENST00000488746.1	69	-317570,-279312,-280654,-282620,-283466,-286238,-285367,-286875,-288203
chr3_10778_minus	53890000	53885000	2	53885768	3	TRUE	TRUE	UTR3:ENST00000488746.1	57	UTR3:ENST00000488746.1	466	-317570,-279312,-280654,-282620,-283466,-286238,-285367,-286875,-288203
chr2_13018_minus	65090000	65085000	4	65087895	6	TRUE	TRUE	UTR3:ENST00000649427.1	473	UTR3:ENST00000398529.7,UTR3:ENST00000409751.1	23	-512497,-495353,-456836,-474776,-479191,-480596,-477616,-492097,-479194
chr2_13018_minus	65090000	65085000	4	65088033	6	TRUE	TRUE	UTR3:ENST00000649427.1	335	UTR3:ENST00000398529.7,UTR3:ENST00000409751.1	161	-512497,-495353,-456836,-474776,-479191,-480596,-477616,-492097,-479194
chr2_13018_minus	65090000	65085000	4	65088032	6	TRUE	TRUE	UTR3:ENST00000649427.1	336	UTR3:ENST00000398529.7,UTR3:ENST00000409751.1	160	-512497,-495353,-456836,-474776,-479191,-480596,-477616,-492097,-479194
chr2_13018_minus	65090000	65085000	4	65088461	6	TRUE	TRUE	UTR3:ENST00000356388.9	222389	UTR3:ENST00000649427.1	91	-512497,-495353,-456836,-474776,-479191,-480596,-477616,-492097,-479194
chr2_5499_minus	27495000	27490000	2	27492125	1	TRUE	TRUE	UTR3:ENST00000324364.4	133512	UTR3:ENST00000264703.4	241	-274817,-240521,-250572,-256974,-263253,-263488,-263798,-261769,-260175
chr2_5499_minus	27495000	27490000	2	27493101	1	TRUE	TRUE	UTR3:ENST00000324364.4	132536	UTR3:ENST00000264703.4	1217	-274817,-240521,-250572,-256974,-263253,-263488,-263798,-261769,-260175
chr8_14790_minus	73950000	73945000	2	73946637	8	TRUE	TRUE	UTR3:ENST00000342232.5	288062	UTR3:ENST00000523815.5	102	-860451,-699381,-678826,-682864,-677552,-676602,-679478,-685582,-692918
chr8_14790_minus	73950000	73945000	2	73947654	8	TRUE	TRUE	UTR3:ENST00000342232.5	287045	UTR3:ENST00000523815.5	1119	-860451,-699381,-678826,-682864,-677552,-676602,-679478,-685582,-692918
chr10_19421_plus	97100000	97105000	3	97102826	0	TRUE	TRUE	UTR3:ENST00000421806.4	106869	UTR3:ENST00000371021.5	219088	-210896,-179475,-176863,-180936,-182746,-180681,-179938,-177528,-177997
chr10_19421_plus	97100000	97105000	3	97103357	0	TRUE	TRUE	UTR3:ENST00000421806.4	107400	UTR3:ENST00000371021.5	218557	-210896,-179475,-176863,-180936,-182746,-180681,-179938,-177528,-177997
chr10_19421_plus	97100000	97105000	3	97103474	0	TRUE	TRUE	UTR3:ENST00000421806.4	107517	UTR3:ENST00000371021.5	218440	-210896,-179475,-176863,-180936,-182746,-180681,-179938,-177528,-177997
chr17_15314_minus	76570000	76565000	2	76565721	5	TRUE	TRUE	UTR3:ENST00000585390.1	384	UTR3:ENST00000225276.10	343	-344670,-311017,-318024,-321101,-316104,-326503,-329197,-334147,-333984
chr17_15314_minus	76570000	76565000	2	76568705	5	TRUE	TRUE	UTR3:ENST00000585390.1	7	UTR3:ENST00000585390.1,UTR3:ENST00000640006.1	1251	-344670,-311017,-318024,-321101,-316104,-326503,-329197,-334147,-333984
chr13_20554_minus	102770000	102765000	3	102766288	6	TRUE	TRUE	UTR3:ENST00000376004.5	17992	UTR3:ENST00000376019.5,UTR3:ENST00000376021.8,UTR3:ENST00000376022.5,UTR3:ENST00000376029.3	177	-1425651,-1272738,-1362430,-1388862,-1408103,-1413549,-1385639,-1385086,-1388938
chr13_20554_minus	102770000	102765000	3	102766293	6	TRUE	TRUE	UTR3:ENST00000376004.5	17987	UTR3:ENST00000376019.5,UTR3:ENST00000376021.8,UTR3:ENST00000376022.5,UTR3:ENST00000376029.3	182	-1425651,-1272738,-1362430,-1388862,-1408103,-1413549,-1385639,-1385086,-1388938
chr13_20554_minus	102770000	102765000	3	102766974	6	TRUE	TRUE	UTR3:ENST00000376004.5	17306	UTR3:ENST00000376019.5,UTR3:ENST00000376021.8,UTR3:ENST00000376022.5,UTR3:ENST00000376029.3	863	-1425651,-1272738,-1362430,-1388862,-1408103,-1413549,-1385639,-1385086,-1388938
chr20_8840_minus	44200000	44195000	3	44196747	2	TRUE	TRUE	UTR3:ENST00000396825.4	106092	UTR3:ENST00000372970.6	250	-1118309,-1041915,-1098000,-1103508,-1102170,-1101792,-1114628,-1087006,-1079321
chr20_8840_minus	44200000	44195000	3	44197039	2	TRUE	TRUE	UTR3:ENST00000396825.4	105800	UTR3:ENST00000372970.6	542	-1118309,-1041915,-1098000,-1103508,-1102170,-1101792,-1114628,-1087006,-1079321
chr20_8840_minus	44200000	44195000	3	44197081	2	TRUE	TRUE	UTR3:ENST00000396825.4	105758	UTR3:ENST00000372970.6	584	-1118309,-1041915,-1098000,-1103508,-1102170,-1101792,-1114628,-1087006,-1079321
chr2_21565_minus	107825000	107820000	3	107823379	0	TRUE	TRUE	UTR3:ENST00000258443.7,UTR3:ENST00000409271.5	1071091	UTR3:ENST00000409087.3	1010302	-239315,-245009,-226326,-218594,-213411,-214587,-216656,-211793,-211375
chr2_21565_minus	107825000	107820000	3	107824048	0	TRUE	TRUE	UTR3:ENST00000258443.7,UTR3:ENST00000409271.5	1070422	UTR3:ENST00000409087.3	1010971	-239315,-245009,-226326,-218594,-213411,-214587,-216656,-211793,-211375
chr2_21565_minus	107825000	107820000	3	107824632	0	TRUE	TRUE	UTR3:ENST00000258443.7,UTR3:ENST00000409271.5	1069838	UTR3:ENST00000409087.3	1011555	-239315,-245009,-226326,-218594,-213411,-214587,-216656,-211793,-211375
chr9_4739_minus	23695000	23690000	5	23690250	5	TRUE	TRUE	UTR3:ENST00000380117.5	1560	UTR3:ENST00000544538.5	142	-280783,-268224,-256929,-256435,-256285,-256869,-256865,-255753,-256907
chr9_4739_minus	23695000	23690000	5	23690613	5	TRUE	TRUE	UTR3:ENST00000380117.5	1197	UTR3:ENST00000544538.5	505	-280783,-268224,-256929,-256435,-256285,-256869,-256865,-255753,-256907
chr9_4739_minus	23695000	23690000	5	23691722	5	TRUE	TRUE	UTR3:ENST00000380117.5	88	UTR3:ENST00000544538.5	1614	-280783,-268224,-256929,-256435,-256285,-256869,-256865,-255753,-256907
chr9_4739_minus	23695000	23690000	5	23691775	5	TRUE	TRUE	UTR3:ENST00000380117.5	35	UTR3:ENST00000544538.5	1667	-280783,-268224,-256929,-256435,-256285,-256869,-256865,-255753,-256907
chr9_4739_minus	23695000	23690000	5	23692203	5	TRUE	TRUE	UTR3:ENST00000543880.7	850748	UTR3:ENST00000380117.5	391	-280783,-268224,-256929,-256435,-256285,-256869,-256865,-255753,-256907
chr15_13299_minus	66495000	66490000	3	66490936	11	TRUE	TRUE	UTR3:ENST00000316634.6,UTR3:ENST00000568875.1	2531	UTR3:ENST00000562411.5	299	-357265,-305595,-294300,-302647,-307244,-303567,-299250,-299163,-297892
chr15_13299_minus	66495000	66490000	3	66493979	11	TRUE	TRUE	UTR3:ENST00000566658.1	248	UTR3:ENST00000307979.7	98	-357265,-305595,-294300,-302647,-307244,-303567,-299250,-299163,-297892
chr15_13299_minus	66495000	66490000	3	66494293	11	TRUE	TRUE	UTR3:ENST00000395589.6,UTR3:ENST00000563480.6	121	UTR3:ENST00000562411.5	15	-357265,-305595,-294300,-302647,-307244,-303567,-299250,-299163,-297892
chr12_17597_minus	87985000	87980000	2	87980188	2	TRUE	TRUE	UTR3:ENST00000309041.12,UTR3:ENST00000547691.8,UTR3:ENST00000552810.6,UTR3:ENST00000672414.2,UTR3:ENST00000673058.2,UTR3:ENST00000674971.1,UTR3:ENST00000675230.1,UTR3:ENST00000675408.1,UTR3:ENST00000675476.1,UTR3:ENST00000675794.1,UTR3:ENST00000675833.1,UTR3:ENST00000676074.1	68827	UTR3:ENST00000550553.5	65	-274096,-199854,-206216,-208034,-207378,-209903,-210317,-208642
chr12_17597_minus	87985000	87980000	2	87982640	2	TRUE	TRUE	UTR3:ENST00000309041.12,UTR3:ENST00000547691.8,UTR3:ENST00000552810.6,UTR3:ENST00000672414.2,UTR3:ENST00000673058.2,UTR3:ENST00000674971.1,UTR3:ENST00000675230.1,UTR3:ENST00000675408.1,UTR3:ENST00000675476.1,UTR3:ENST00000675794.1,UTR3:ENST00000675833.1,UTR3:ENST00000676074.1	66375	UTR3:ENST00000550553.5	2517	-274096,-199854,-206216,-208034,-207378,-209903,-210317,-208642
chr5_19132_minus	95660000	95655000	2	95656064	10	TRUE	TRUE	UTR3:ENST00000316087.12,UTR3:ENST00000477715.5	893	UTR3:ENST00000316087.12,UTR3:ENST00000477715.5	114	-224445,-186916,-183419,-187739,-188969,-191799,-191923,-192887,-192346
chr5_19132_minus	95660000	95655000	2	95658658	10	TRUE	TRUE	UTR3:ENST00000489917.1	5294	UTR3:ENST00000316087.12,UTR3:ENST00000477715.5	40	-224445,-186916,-183419,-187739,-188969,-191799,-191923,-192887,-192346
chr17_14642_minus	73210000	73205000	5	73207520	5	TRUE	TRUE	UTR3:ENST00000580032.1	1987	UTR3:ENST00000403627.7,UTR3:ENST00000405159.7	166	-1989287,-1823652,-1624730,-1655407,-1607349,-1616638,-1626859,-1621607,-1667278
chr17_14642_minus	73210000	73205000	5	73207944	5	TRUE	TRUE	UTR3:ENST00000580032.1	1563	UTR3:ENST00000403627.7,UTR3:ENST00000405159.7	590	-1989287,-1823652,-1624730,-1655407,-1607349,-1616638,-1626859,-1621607,-1667278
chr17_14642_minus	73210000	73205000	5	73209266	5	TRUE	TRUE	UTR3:ENST00000580032.1	241	UTR3:ENST00000403627.7,UTR3:ENST00000405159.7	1912	-1989287,-1823652,-1624730,-1655407,-1607349,-1616638,-1626859,-1621607,-1667278
chr17_14642_minus	73210000	73205000	5	73209544	5	TRUE	TRUE	UTR3:ENST00000581110.1	21	UTR3:ENST00000580032.1	35	-1989287,-1823652,-1624730,-1655407,-1607349,-1616638,-1626859,-1621607,-1667278
chr17_14642_minus	73210000	73205000	5	73209587	5	TRUE	TRUE	UTR3:ENST00000583024.1	17	UTR3:ENST00000581110.1	20	-1989287,-1823652,-1624730,-1655407,-1607349,-1616638,-1626859,-1621607,-1667278
chr1_9335_plus	46670000	46675000	3	46673075	3	TRUE	TRUE	UTR3:ENST00000360032.4	156858	UTR3:ENST00000415500.1	400	-1762160,-1718420,-1840288,-1866071,-1886510,-1900270,-1904932,-1868323,-1875314
chr1_9335_plus	46670000	46675000	3	46673325	3	TRUE	TRUE	UTR3:ENST00000360032.4	157108	UTR3:ENST00000415500.1	150	-1762160,-1718420,-1840288,-1866071,-1886510,-1900270,-1904932,-1868323,-1875314
chr1_9335_plus	46670000	46675000	3	46673329	3	TRUE	TRUE	UTR3:ENST00000360032.4	157112	UTR3:ENST00000415500.1	146	-1762160,-1718420,-1840288,-1866071,-1886510,-1900270,-1904932,-1868323,-1875314
chr19_10648_minus	53240000	53235000	2	53237952	2	TRUE	TRUE	UTR3:ENST00000599012.5	3439	UTR3:ENST00000333952.8	2566	-401904,-311491,-315497,-319545,-321147,-323053,-319061,-319651,-320534
chr19_10648_minus	53240000	53235000	2	53238402	2	TRUE	TRUE	UTR3:ENST00000599012.5	2989	UTR3:ENST00000333952.8	3016	-401904,-311491,-315497,-319545,-321147,-323053,-319061,-319651,-320534
chr7_24540_minus	122700000	122695000	3	122697871	1	TRUE	TRUE	UTR3:ENST00000434824.2	3796	UTR3:ENST00000340112.3	135	-306120,-276632,-294565,-299575,-300181,-294299,-293310,-291089,-291262
chr7_24540_minus	122700000	122695000	3	122697881	1	TRUE	TRUE	UTR3:ENST00000434824.2	3786	UTR3:ENST00000340112.3	145	-306120,-276632,-294565,-299575,-300181,-294299,-293310,-291089,-291262
chr7_24540_minus	122700000	122695000	3	122697973	1	TRUE	TRUE	UTR3:ENST00000434824.2	3694	UTR3:ENST00000340112.3	237	-306120,-276632,-294565,-299575,-300181,-294299,-293310,-291089,-291262
chr15_16065_minus	80325000	80320000	3	80320905	0	TRUE	TRUE	UTR3:ENST00000619987.4	625383	UTR3:ENST00000560778.3	125423	-252241,-225666,-214526,-220435,-227810,-230633,-230132,-230422,-229107
chr15_16065_minus	80325000	80320000	3	80321143	0	TRUE	TRUE	UTR3:ENST00000619987.4	625145	UTR3:ENST00000560778.3	125661	-252241,-225666,-214526,-220435,-227810,-230633,-230132,-230422,-229107
chr15_16065_minus	80325000	80320000	3	80322106	0	TRUE	TRUE	UTR3:ENST00000619987.4	624182	UTR3:ENST00000560778.3	126624	-252241,-225666,-214526,-220435,-227810,-230633,-230132,-230422,-229107
chr7_5025_minus	25125000	25120000	4	25122987	2	TRUE	TRUE	UTR3:ENST00000409409.5	319	UTR3:ENST00000305786.7	4330	-873824,-841206,-812274,-795070,-783070,-772442,-780470,-782145,-795515
chr7_5025_minus	25125000	25120000	4	25123399	2	TRUE	TRUE	UTR3:ENST00000409764.5	44	UTR3:ENST00000409409.5	91	-873824,-841206,-812274,-795070,-783070,-772442,-780470,-782145,-795515
chr7_5025_minus	25125000	25120000	4	25123714	2	TRUE	TRUE	UTR3:ENST00000283905.8	10977	UTR3:ENST00000409764.5	269	-873824,-841206,-812274,-795070,-783070,-772442,-780470,-782145,-795515
chr7_5025_minus	25125000	25120000	4	25123979	2	TRUE	TRUE	UTR3:ENST00000283905.8	10712	UTR3:ENST00000409764.5	534	-873824,-841206,-812274,-795070,-783070,-772442,-780470,-782145,-795515
chr5_26832_minus	134160000	134155000	2	134157566	7	TRUE	TRUE	UTR3:ENST00000522855.5	5	UTR3:ENST00000523966.5	55	-1638504,-1453525,-1441336,-1457913,-1469865,-1484518,-1487216,-1481996,-1486862
chr5_26832_minus	134160000	134155000	2	134157475	7	TRUE	TRUE	UTR3:ENST00000517625.5	32	UTR3:ENST00000521216.5	82	-1638504,-1453525,-1441336,-1457913,-1469865,-1484518,-1487216,-1481996,-1486862
chr14_11901_plus	59500000	59505000	4	59502533	3	TRUE	TRUE	UTR3:ENST00000555491.5	1285	UTR3:ENST00000425728.6	2169	-300273,-261604,-241943,-249192,-250674,-249584,-255639,-256913,-253325
chr14_11901_plus	59500000	59505000	4	59503897	3	TRUE	TRUE	UTR3:ENST00000555491.5	2649	UTR3:ENST00000425728.6	805	-300273,-261604,-241943,-249192,-250674,-249584,-255639,-256913,-253325
chr14_11901_plus	59500000	59505000	4	59503937	3	TRUE	TRUE	UTR3:ENST00000555491.5	2689	UTR3:ENST00000425728.6	765	-300273,-261604,-241943,-249192,-250674,-249584,-255639,-256913,-253325
chr14_11901_plus	59500000	59505000	4	59504448	3	TRUE	TRUE	UTR3:ENST00000555491.5	3200	UTR3:ENST00000425728.6	254	-300273,-261604,-241943,-249192,-250674,-249584,-255639,-256913,-253325
chr6_14701_plus	73500000	73505000	3	73500612	61	TRUE	TRUE	UTR3:ENST00000681691.1	1554	UTR3:ENST00000523763.2	88	-144950,-136077,-132846,-137647,-141050,-141066,-140387,-140528,-141814
chr6_14701_plus	73500000	73505000	3	73500832	61	TRUE	TRUE	UTR3:ENST00000523763.2	130	UTR3:ENST00000370305.5	90	-144950,-136077,-132846,-137647,-141050,-141066,-140387,-140528,-141814
chr6_14701_plus	73500000	73505000	3	73501158	61	TRUE	TRUE	UTR3:ENST00000681691.1	26	UTR3:ENST00000681705.1	208	-144950,-136077,-132846,-137647,-141050,-141066,-140387,-140528,-141814
chr12_10285_minus	51425000	51420000	2	51422023	0	TRUE	TRUE	UTR3:ENST00000618634.3	395875	UTR3:ENST00000603641.1	62890	-200376,-151825,-154889,-155246,-156868,-154384,-154040,-155663,-154310
chr12_10285_minus	51425000	51420000	2	51423460	0	TRUE	TRUE	UTR3:ENST00000618634.3	394438	UTR3:ENST00000603641.1	64327	-200376,-151825,-154889,-155246,-156868,-154384,-154040,-155663,-154310
chr8_6013_minus	30065000	30060000	2	30063256	7	TRUE	TRUE	UTR3:ENST00000523127.5	538	UTR3:ENST00000520303.5	125	-985173,-858987,-906599,-933862,-936672,-924744,-921878,-914339,-915697
chr8_6013_minus	30065000	30060000	2	30063753	7	TRUE	TRUE	UTR3:ENST00000523127.5	41	UTR3:ENST00000520303.5	622	-985173,-858987,-906599,-933862,-936672,-924744,-921878,-914339,-915697
chr13_9653_plus	48260000	48265000	5	48260877	6	TRUE	TRUE	UTR3:ENST00000649452.1	1929	UTR3:ENST00000463839.3	443	-247527,-242767,-241300,-251145,-234246,-234145,-234352,-235968,-233364
chr13_9653_plus	48260000	48265000	5	48261183	6	TRUE	TRUE	UTR3:ENST00000649452.1	2235	UTR3:ENST00000463839.3	137	-247527,-242767,-241300,-251145,-234246,-234145,-234352,-235968,-233364
chr13_9653_plus	48260000	48265000	5	48261589	6	TRUE	TRUE	UTR3:ENST00000650237.1	32	UTR3:ENST00000649266.1	285	-247527,-242767,-241300,-251145,-234246,-234145,-234352,-235968,-233364
chr13_9653_plus	48260000	48265000	5	48261632	6	TRUE	TRUE	UTR3:ENST00000650237.1	75	UTR3:ENST00000649266.1	242	-247527,-242767,-241300,-251145,-234246,-234145,-234352,-235968,-233364
chr13_9653_plus	48260000	48265000	5	48261728	6	TRUE	TRUE	UTR3:ENST00000650237.1	171	UTR3:ENST00000649266.1	146	-247527,-242767,-241300,-251145,-234246,-234145,-234352,-235968,-233364
chr12_2955_plus	14770000	14775000	3	14773617	3	TRUE	FALSE	UTR3:ENST00000261168.8	270681	UTR3:ENST00000389078.3	1294	-4609697,-4431384,-4735857,-4823539,-4841662,-4800543,-4816616,-4805517,-4779887
chr12_2955_plus	14770000	14775000	3	14774765	3	TRUE	TRUE	UTR3:ENST00000261168.8	271829	UTR3:ENST00000389078.3	146	-4609697,-4431384,-4735857,-4823539,-4841662,-4800543,-4816616,-4805517,-4779887
chr12_2955_plus	14770000	14775000	3	14774771	3	TRUE	TRUE	UTR3:ENST00000261168.8	271835	UTR3:ENST00000389078.3	140	-4609697,-4431384,-4735857,-4823539,-4841662,-4800543,-4816616,-4805517,-4779887
chr3_25834_minus	129170000	129165000	3	129167963	6	TRUE	TRUE	UTR3:ENST00000502976.5	1520	UTR3:ENST00000422453.7	135	-493188,-431983,-460183,-466722,-474466,-481465,-484988,-473392,-470307
chr3_25834_minus	129170000	129165000	3	129169679	6	TRUE	TRUE	UTR3:ENST00000441626.6	422	UTR3:ENST00000500450.6,UTR3:ENST00000504813.5	109	-493188,-431983,-460183,-466722,-474466,-481465,-484988,-473392,-470307
chr3_25834_minus	129170000	129165000	3	129169744	6	TRUE	TRUE	UTR3:ENST00000441626.6	357	UTR3:ENST00000500450.6,UTR3:ENST00000504813.5	174	-493188,-431983,-460183,-466722,-474466,-481465,-484988,-473392,-470307
chr10_12440_minus	62200000	62195000	2	62197444	0	TRUE	TRUE	UTR3:ENST00000395260.3	40712	UTR3:ENST00000373789.8	4357	-377791,-348988,-342242,-342417,-348686,-350069,-349151,-348637,-348687
chr10_12440_minus	62200000	62195000	2	62198024	0	TRUE	TRUE	UTR3:ENST00000395260.3	40132	UTR3:ENST00000373789.8	4937	-377791,-348988,-342242,-342417,-348686,-350069,-349151,-348637,-348687
chr17_947_minus	4735000	4730000	3	4733357	5	TRUE	FALSE	UTR3:ENST00000293778.12	175	UTR3:ENST00000575329.5	50326	-196981,-172279,-168201,-171051,-170044,-165090,-165008,-165492,-169693
chr17_947_minus	4735000	4730000	3	4734341	5	TRUE	TRUE	UTR3:ENST00000293778.12,UTR3:ENST00000576153.5	241	UTR3:ENST00000574412.6	54	-196981,-172279,-168201,-171051,-170044,-165090,-165008,-165492,-169693
chr17_947_minus	4735000	4730000	3	4734644	5	TRUE	TRUE	UTR3:ENST00000328739.6,UTR3:ENST00000354194.4,UTR3:ENST00000416307.6,UTR3:ENST00000441199.2	50640	UTR3:ENST00000293778.12,UTR3:ENST00000576153.5	60	-196981,-172279,-168201,-171051,-170044,-165090,-165008,-165492,-169693
chr4_19786_minus	98930000	98925000	3	98925732	0	TRUE	TRUE	UTR3:ENST00000296412.13	145245	UTR3:ENST00000515638.5	38652	-318023,-260643,-254857,-266519,-271859,-273893,-272994,-276594,-273842
chr4_19786_minus	98930000	98925000	3	98929480	0	TRUE	TRUE	UTR3:ENST00000296412.13	141497	UTR3:ENST00000515638.5	42400	-318023,-260643,-254857,-266519,-271859,-273893,-272994,-276594,-273842
chr4_19786_minus	98930000	98925000	3	98929604	0	TRUE	TRUE	UTR3:ENST00000296412.13	141373	UTR3:ENST00000515638.5	42524	-318023,-260643,-254857,-266519,-271859,-273893,-272994,-276594,-273842
chr17_1463_minus	7315000	7310000	3	7312261	23	TRUE	TRUE	UTR3:ENST00000389167.9,UTR3:ENST00000573684.5	398	UTR3:ENST00000570780.5	936	-472654,-436023,-366113,-371529,-373274,-373838,-379286,-379086,-377416
chr17_1463_minus	7315000	7310000	3	7312715	23	TRUE	TRUE	UTR3:ENST00000315601.8,UTR3:ENST00000575474.1	313	UTR3:ENST00000315601.8,UTR3:ENST00000380728.7,UTR3:ENST00000574458.1,UTR3:ENST00000575474.1	53	-472654,-436023,-366113,-371529,-373274,-373838,-379286,-379086,-377416
chr17_1463_minus	7315000	7310000	3	7314173	23	TRUE	TRUE	UTR3:ENST00000315601.8,UTR3:ENST00000575474.1	117	UTR3:ENST00000315601.8,UTR3:ENST00000575474.1	92	-472654,-436023,-366113,-371529,-373274,-373838,-379286,-379086,-377416
chr9_5459_minus	27295000	27290000	2	27292253	1	TRUE	TRUE	UTR3:ENST00000262244.6	32955	UTR3:ENST00000380031.2	119	-332783,-289422,-294251,-297215,-298211,-303447,-303602,-302390,-302129
chr9_5459_minus	27295000	27290000	2	27293994	1	TRUE	TRUE	UTR3:ENST00000262244.6	31214	UTR3:ENST00000380031.2	1860	-332783,-289422,-294251,-297215,-298211,-303447,-303602,-302390,-302129
chr5_27702_minus	138510000	138505000	2	138507666	3	TRUE	TRUE	UTR3:ENST00000503014.5	323	UTR3:ENST00000360541.10,UTR3:ENST00000499810.6	1570	-389568,-377627,-385307,-384725,-391459,-371240,-371978,-376055,-374989
chr5_27702_minus	138510000	138505000	2	138508045	3	TRUE	TRUE	UTR3:ENST00000512198.1	3479	UTR3:ENST00000503014.5	54	-389568,-377627,-385307,-384725,-391459,-371240,-371978,-376055,-374989
chr13_8887_minus	44435000	44430000	2	44433680	5	TRUE	TRUE	UTR3:ENST00000486464.1	104645	UTR3:ENST00000261489.6,UTR3:ENST00000458659.3,UTR3:ENST00000501704.3,UTR3:ENST00000611198.4,UTR3:ENST00000622051.1	1536	-1023392,-859426,-842171,-878801,-882945,-906801,-904499,-899994,-905617
chr13_8887_minus	44435000	44430000	2	44434605	5	TRUE	TRUE	UTR3:ENST00000486464.1	103720	UTR3:ENST00000261489.6,UTR3:ENST00000458659.3,UTR3:ENST00000501704.3,UTR3:ENST00000611198.4,UTR3:ENST00000622051.1	2461	-1023392,-859426,-842171,-878801,-882945,-906801,-904499,-899994,-905617
chr7_13398_minus	66990000	66985000	3	66987870	3	TRUE	TRUE	UTR3:ENST00000617799.1	470	UTR3:ENST00000414306.5	125	-249813,-238782,-212551,-215852,-216677,-218607,-219190,-215750,-213994
chr7_13398_minus	66990000	66985000	3	66988363	3	TRUE	TRUE	UTR3:ENST00000414306.5	2773	UTR3:ENST00000617799.1	21	-249813,-238782,-212551,-215852,-216677,-218607,-219190,-215750,-213994
chr7_13398_minus	66990000	66985000	3	66989196	3	TRUE	TRUE	UTR3:ENST00000414306.5	1940	UTR3:ENST00000617799.1	854	-249813,-238782,-212551,-215852,-216677,-218607,-219190,-215750,-213994
chr11_16653_minus	83265000	83260000	4	83261641	10	TRUE	TRUE	UTR3:ENST00000527495.5	88	UTR3:ENST00000529611.5	178	-578485,-497931,-469957,-485545,-484917,-491190,-491747,-493067,-494974
chr11_16653_minus	83265000	83260000	4	83261607	10	TRUE	TRUE	UTR3:ENST00000527495.5	122	UTR3:ENST00000529611.5	144	-578485,-497931,-469957,-485545,-484917,-491190,-491747,-493067,-494974
chr11_16653_minus	83265000	83260000	4	83261834	10	TRUE	TRUE	UTR3:ENST00000529312.5	56	UTR3:ENST00000529856.5	37	-578485,-497931,-469957,-485545,-484917,-491190,-491747,-493067,-494974
chr11_16653_minus	83265000	83260000	4	83263232	10	TRUE	TRUE	UTR3:ENST00000260054.8,UTR3:ENST00000529073.5,UTR3:ENST00000529312.5,UTR3:ENST00000529745.5,UTR3:ENST00000529856.5,UTR3:ENST00000533761.5	2632	UTR3:ENST00000529073.5	1302	-578485,-497931,-469957,-485545,-484917,-491190,-491747,-493067,-494974
chr12_26015_plus	130070000	130075000	4	130070607	0	TRUE	TRUE	UTR3:ENST00000281703.11	1085638	UTR3:ENST00000229030.4	95131	-304893,-255069,-230218,-239740,-241481,-246851,-243678,-249646,-247556
chr12_26015_plus	130070000	130075000	4	130071949	0	TRUE	TRUE	UTR3:ENST00000281703.11	1086980	UTR3:ENST00000229030.4	93789	-304893,-255069,-230218,-239740,-241481,-246851,-243678,-249646,-247556
chr12_26015_plus	130070000	130075000	4	130072435	0	TRUE	TRUE	UTR3:ENST00000281703.11	1087466	UTR3:ENST00000229030.4	93303	-304893,-255069,-230218,-239740,-241481,-246851,-243678,-249646,-247556
chr12_26015_plus	130070000	130075000	4	130072449	0	TRUE	TRUE	UTR3:ENST00000281703.11	1087480	UTR3:ENST00000229030.4	93289	-304893,-255069,-230218,-239740,-241481,-246851,-243678,-249646,-247556
chr2_38040_plus	190195000	190200000	2	190198823	2	TRUE	TRUE	UTR3:ENST00000441310.7,UTR3:ENST00000447232.6	321193	UTR3:ENST00000409870.1	1385	-771122,-596631,-609577,-613364,-616338,-621725,-627777,-628550,-627567
chr2_38040_plus	190195000	190200000	2	190199943	2	TRUE	TRUE	UTR3:ENST00000441310.7,UTR3:ENST00000447232.6	322313	UTR3:ENST00000409870.1	265	-771122,-596631,-609577,-613364,-616338,-621725,-627777,-628550,-627567
chr12_18701_plus	93500000	93505000	2	93501207	5	TRUE	TRUE	UTR3:ENST00000547098.5	12734	UTR3:ENST00000549561.6	103	-201130,-173809,-172676,-171754,-171736,-171424,-170149,-169356,-171749
chr12_18701_plus	93500000	93505000	2	93501933	5	TRUE	TRUE	UTR3:ENST00000551396.5	547	UTR3:ENST00000393128.8	718	-201130,-173809,-172676,-171754,-171736,-171424,-170149,-169356,-171749
chr11_13101_plus	65500000	65505000	4	65500283	0	TRUE	TRUE	UTR3:ENST00000317568.10	86757	UTR3:ENST00000531601.1	36466	-744995,-692716,-694326,-637286,-635420,-646157,-643935,-668292,-662639
chr11_13101_plus	65500000	65505000	4	65501705	0	TRUE	TRUE	UTR3:ENST00000317568.10	88179	UTR3:ENST00000531601.1	35044	-744995,-692716,-694326,-637286,-635420,-646157,-643935,-668292,-662639
chr11_13101_plus	65500000	65505000	4	65502718	0	TRUE	TRUE	UTR3:ENST00000317568.10	89192	UTR3:ENST00000531601.1	34031	-744995,-692716,-694326,-637286,-635420,-646157,-643935,-668292,-662639
chr11_13101_plus	65500000	65505000	4	65502127	0	TRUE	TRUE	UTR3:ENST00000317568.10	88601	UTR3:ENST00000531601.1	34622	-744995,-692716,-694326,-637286,-635420,-646157,-643935,-668292,-662639
chr10_8678_minus	43390000	43385000	3	43386164	5	TRUE	TRUE	UTR3:ENST00000306006.10,UTR3:ENST00000374446.7	170179	UTR3:ENST00000337970.7	141	-796279,-793183,-725973,-739812,-755239,-770148,-763012,-780130,-775756
chr10_8678_minus	43390000	43385000	3	43386645	5	TRUE	TRUE	UTR3:ENST00000306006.10,UTR3:ENST00000374446.7	169698	UTR3:ENST00000337970.7	622	-796279,-793183,-725973,-739812,-755239,-770148,-763012,-780130,-775756
chr10_8678_minus	43390000	43385000	3	43386571	5	TRUE	TRUE	UTR3:ENST00000306006.10,UTR3:ENST00000374446.7	169772	UTR3:ENST00000337970.7	548	-796279,-793183,-725973,-739812,-755239,-770148,-763012,-780130,-775756
chr21_5078_minus	25390000	25385000	2	25386018	0	TRUE	TRUE	UTR3:ENST00000307301.11,UTR3:ENST00000352957.9	199637	UTR3:ENST00000284885.8	7116901	-243494,-211549,-220941,-223663,-224055,-224011,-226162,-229053,-224620
chr21_5078_minus	25390000	25385000	2	25386364	0	TRUE	TRUE	UTR3:ENST00000307301.11,UTR3:ENST00000352957.9	199291	UTR3:ENST00000284885.8	7117247	-243494,-211549,-220941,-223663,-224055,-224011,-226162,-229053,-224620
chr3_25279_minus	126395000	126390000	2	126393139	0	TRUE	TRUE	UTR3:ENST00000389709.8	44461	UTR3:ENST00000296233.4	50503	-754724,-637053,-659706,-636811,-640331,-638447,-639198,-641268,-647759
chr3_25279_minus	126395000	126390000	2	126394064	0	TRUE	TRUE	UTR3:ENST00000389709.8	43536	UTR3:ENST00000296233.4	51428	-754724,-637053,-659706,-636811,-640331,-638447,-639198,-641268,-647759
chr13_9616_minus	48080000	48075000	2	48076695	2	TRUE	TRUE	UTR3:ENST00000378586.5	272	UTR3:ENST00000258648.7	970	-283015,-263114,-259296,-268330,-246062,-246870,-238092,-249495,-252008
chr13_9616_minus	48080000	48075000	2	48079672	2	TRUE	TRUE	UTR3:ENST00000378434.8	331372	UTR3:ENST00000378586.5	2703	-283015,-263114,-259296,-268330,-246062,-246870,-238092,-249495,-252008
chr13_7246_minus	36230000	36225000	2	36227201	4	TRUE	TRUE	UTR3:ENST00000239859.8,UTR3:ENST00000510088.5	3573	UTR3:ENST00000239860.10,UTR3:ENST00000491049.6,UTR3:ENST00000503173.5,UTR3:ENST00000506800.5	80	-575639,-443358,-450473,-461533,-464935,-469401,-465759,-465871,-465020
chr13_7246_minus	36230000	36225000	2	36227422	4	TRUE	TRUE	UTR3:ENST00000239859.8,UTR3:ENST00000510088.5	3352	UTR3:ENST00000239860.10,UTR3:ENST00000491049.6,UTR3:ENST00000503173.5,UTR3:ENST00000506800.5	301	-575639,-443358,-450473,-461533,-464935,-469401,-465759,-465871,-465020
chr1_7217_minus	36085000	36080000	1	36080680	0	TRUE	TRUE	UTR3:ENST00000397799.2	14558	UTR3:ENST00000373220.7,UTR3:ENST00000520551.1	344274	-185349,-182332,-176737,-176775,-179505,-179970,-175760,-176421,-176649
chr5_28398_plus	141985000	141990000	2	141987803	5	TRUE	TRUE	UTR3:ENST00000515613.5	4250	UTR3:ENST00000394514.6	1381	-248052,-204126,-207667,-210572,-212057,-213410,-217009,-208607,-209457
chr5_28398_plus	141985000	141990000	2	141988278	5	TRUE	TRUE	UTR3:ENST00000515613.5	4725	UTR3:ENST00000394514.6	906	-248052,-204126,-207667,-210572,-212057,-213410,-217009,-208607,-209457
chr16_11657_minus	58285000	58280000	2	58280219	3	TRUE	TRUE	UTR3:ENST00000317147.10	239731	UTR3:ENST00000543437.5	215	-523439,-406751,-419299,-424372,-426175,-430705,-426796,-428093,-432064
chr16_11657_minus	58285000	58280000	2	58284404	3	TRUE	TRUE	UTR3:ENST00000317147.10	235546	UTR3:ENST00000543437.5	4400	-523439,-406751,-419299,-424372,-426175,-430705,-426796,-428093,-432064
chr11_13172_minus	65860000	65855000	2	65855068	5	TRUE	TRUE	UTR3:ENST00000534769.5	172	UTR3:ENST00000524553.5	13	-427630,-354971,-357830,-362954,-365402,-363148,-363886,-364711,-366926
chr11_13172_minus	65860000	65855000	2	65855819	5	TRUE	TRUE	UTR3:ENST00000307998.11,UTR3:ENST00000527277.5,UTR3:ENST00000531972.5	10621	UTR3:ENST00000531413.5	561	-427630,-354971,-357830,-362954,-365402,-363148,-363886,-364711,-366926
chr1_10807_minus	54035000	54030000	3	54031831	3	TRUE	TRUE	UTR3:ENST00000371341.5	134	UTR3:ENST00000371344.5	154	-842808,-782715,-700187,-716909,-726660,-728966,-734763,-745027,-749598
chr1_10807_minus	54035000	54030000	3	54032143	3	TRUE	TRUE	UTR3:ENST00000371337.3	13342	UTR3:ENST00000371341.5	176	-842808,-782715,-700187,-716909,-726660,-728966,-734763,-745027,-749598
chr1_10807_minus	54035000	54030000	3	54032914	3	TRUE	TRUE	UTR3:ENST00000371337.3	12571	UTR3:ENST00000371341.5	947	-842808,-782715,-700187,-716909,-726660,-728966,-734763,-745027,-749598
chr2_3713_minus	18565000	18560000	3	18561787	4	TRUE	TRUE	UTR3:ENST00000304081.8	1084	UTR3:ENST00000532967.5	6241	-228757,-222881,-209071,-210069,-214136,-212462,-214725,-219904,-218704
chr2_3713_minus	18565000	18560000	3	18563205	4	TRUE	TRUE	UTR3:ENST00000359846.6	26	UTR3:ENST00000406971.6	272	-228757,-222881,-209071,-210069,-214136,-212462,-214725,-219904,-218704
chr2_3713_minus	18565000	18560000	3	18563896	4	TRUE	TRUE	UTR3:ENST00000406971.6	12287	UTR3:ENST00000418427.1	217	-228757,-222881,-209071,-210069,-214136,-212462,-214725,-219904,-218704
chr19_10010_plus	50045000	50050000	3	50046905	4	TRUE	TRUE	UTR3:ENST00000594968.1	2138	UTR3:ENST00000445728.7	261	-228172,-193379,-205866,-202329,-202982,-204024,-203713,-201379,-198354
chr19_10010_plus	50045000	50050000	3	50046908	4	TRUE	TRUE	UTR3:ENST00000594968.1	2141	UTR3:ENST00000445728.7	258	-228172,-193379,-205866,-202329,-202982,-204024,-203713,-201379,-198354
chr19_10010_plus	50045000	50050000	3	50047503	4	TRUE	TRUE	UTR3:ENST00000445728.7	335	UTR3:ENST00000391821.6	1268	-228172,-193379,-205866,-202329,-202982,-204024,-203713,-201379,-198354
chr7_19880_minus	99400000	99395000	2	99396146	2	TRUE	TRUE	UTR3:ENST00000426447.3	376	UTR3:ENST00000350498.8	1472	-271912,-216183,-226531,-231160,-234874,-234710,-234324,-231407,-235944
chr7_19880_minus	99400000	99395000	2	99397622	2	TRUE	TRUE	UTR3:ENST00000426447.3	239	UTR3:ENST00000426447.3	1098	-271912,-216183,-226531,-231160,-234874,-234710,-234324,-231407,-235944
chr11_12971_minus	64855000	64850000	2	64853264	3	TRUE	TRUE	UTR3:ENST00000377264.8,UTR3:ENST00000418259.5	41281	UTR3:ENST00000359393.6	532	-855442,-739894,-763182,-773622,-773268,-773769,-774631,-777103,-770851
chr11_12971_minus	64855000	64850000	2	64854293	3	TRUE	TRUE	UTR3:ENST00000377264.8,UTR3:ENST00000418259.5	40252	UTR3:ENST00000359393.6	1561	-855442,-739894,-763182,-773622,-773268,-773769,-774631,-777103,-770851
chr17_11549_minus	57745000	57740000	3	57741002	1	TRUE	FALSE	UTR3:ENST00000299415.3	3492	UTR3:ENST00000240316.5	802802	-228034,-208173,-208522,-215216,-219954,-222433,-221678,-220711,-222724
chr17_11549_minus	57745000	57740000	3	57744657	1	TRUE	TRUE	UTR3:ENST00000313608.13	90123	UTR3:ENST00000299415.3	161	-228034,-208173,-208522,-215216,-219954,-222433,-221678,-220711,-222724
chr17_11549_minus	57745000	57740000	3	57744829	1	TRUE	TRUE	UTR3:ENST00000313608.13	89951	UTR3:ENST00000299415.3	333	-228034,-208173,-208522,-215216,-219954,-222433,-221678,-220711,-222724
chr2_39515_minus	197575000	197570000	3	197570983	1	TRUE	TRUE	UTR3:ENST00000454447.1	1022	UTR3:ENST00000295049.9	2758	-177352,-152391,-146525,-149688,-152697,-153551,-154822,-155586,-156508
chr2_39515_minus	197575000	197570000	3	197571662	1	TRUE	TRUE	UTR3:ENST00000454447.1	343	UTR3:ENST00000295049.9	3437	-177352,-152391,-146525,-149688,-152697,-153551,-154822,-155586,-156508
chr2_39515_minus	197575000	197570000	3	197572086	1	TRUE	TRUE	UTR3:ENST00000282278.12,UTR3:ENST00000321801.11,UTR3:ENST00000430004.5	154792	UTR3:ENST00000454447.1	79	-177352,-152391,-146525,-149688,-152697,-153551,-154822,-155586,-156508
chr9_7012_minus	35060000	35055000	1	35056899	24	TRUE	TRUE	UTR3:ENST00000678018.1,UTR3:ENST00000678465.1,UTR3:ENST00000679204.2,UTR3:ENST00000680916.1	476	UTR3:ENST00000679204.2	240	-238989,-231836,-218136,-218913,-224263,-220175,-229772,-230995,-232173
chr22_8166_minus	40830000	40825000	2	40826296	4	TRUE	TRUE	UTR3:ENST00000620312.4	124	UTR3:ENST00000216218.8	1760	-390627,-346775,-337580,-335339,-327651,-327840,-320316,-324177,-324130
chr22_8166_minus	40830000	40825000	2	40827113	4	TRUE	TRUE	UTR3:ENST00000455824.1	107	UTR3:ENST00000620312.4	16	-390627,-346775,-337580,-335339,-327651,-327840,-320316,-324177,-324130
chr2_4007_minus	20035000	20030000	2	20032805	1	TRUE	TRUE	UTR3:ENST00000254351.9	167991	UTR3:ENST00000175091.5	154	-871758,-724521,-755619,-772461,-765505,-760057,-767665,-768507,-696432
chr2_4007_minus	20035000	20030000	2	20033696	1	TRUE	TRUE	UTR3:ENST00000254351.9	167100	UTR3:ENST00000175091.5	1045	-871758,-724521,-755619,-772461,-765505,-760057,-767665,-768507,-696432
chr14_10165_plus	50820000	50825000	2	50822595	0	TRUE	TRUE	UTR3:ENST00000674288.1	188577	UTR3:ENST00000382029.7,UTR3:ENST00000557345.5	56251	-171304,-149668,-155187,-156532,-156425,-156554,-157015,-155859,-156975
chr14_10165_plus	50820000	50825000	2	50823273	0	TRUE	TRUE	UTR3:ENST00000674288.1	189255	UTR3:ENST00000382029.7,UTR3:ENST00000557345.5	55573	-171304,-149668,-155187,-156532,-156425,-156554,-157015,-155859,-156975
chr12_2617_minus	13085000	13080000	2	13083126	4	TRUE	FALSE	UTR3:ENST00000651961.1	405	UTR3:ENST00000536942.1	97480	-1603332,-1196138,-1202227,-1211799,-1227934,-1215769,-1225380,-1213954,-1232897
chr12_2617_minus	13085000	13080000	2	13084945	4	TRUE	TRUE	UTR3:ENST00000609686.4	452391	UTR3:ENST00000351606.10,UTR3:ENST00000537302.5	119	-1603332,-1196138,-1202227,-1211799,-1227934,-1215769,-1225380,-1213954,-1232897
chr1_8931_minus	44655000	44650000	3	44654333	2	TRUE	TRUE	UTR3:ENST00000372235.7	131	UTR3:ENST00000372237.8	1085	-284300,-250999,-268160,-268062,-267781,-267800,-266908,-266279,-265010
chr1_8931_minus	44655000	44650000	3	44654654	2	TRUE	TRUE	UTR3:ENST00000372207.4	128930	UTR3:ENST00000372235.7	188	-284300,-250999,-268160,-268062,-267781,-267800,-266908,-266279,-265010
chr1_8931_minus	44655000	44650000	3	44654643	2	TRUE	TRUE	UTR3:ENST00000372207.4	128941	UTR3:ENST00000372235.7	177	-284300,-250999,-268160,-268062,-267781,-267800,-266908,-266279,-265010
chr4_9685_plus	48420000	48425000	2	48422267	2	TRUE	TRUE	UTR3:ENST00000510595.1	1777	UTR3:ENST00000512093.5	2747	-249281,-193938,-203775,-207335,-210759,-213213,-214091,-212680,-212730
chr4_9685_plus	48420000	48425000	2	48423981	2	TRUE	TRUE	UTR3:ENST00000510595.1	3491	UTR3:ENST00000512093.5	1033	-249281,-193938,-203775,-207335,-210759,-213213,-214091,-212680,-212730
chr9_25966_minus	129830000	129825000	4	129827424	1	TRUE	TRUE	UTR3:ENST00000420781.5,UTR3:ENST00000443566.6,UTR3:ENST00000446176.7	59762	UTR3:ENST00000372447.7	133	-264110,-260658,-252585,-254108,-258099,-261037,-258337,-259870,-261346
chr9_25966_minus	129830000	129825000	4	129827800	1	TRUE	TRUE	UTR3:ENST00000420781.5,UTR3:ENST00000443566.6,UTR3:ENST00000446176.7	59386	UTR3:ENST00000372447.7	509	-264110,-260658,-252585,-254108,-258099,-261037,-258337,-259870,-261346
chr9_25966_minus	129830000	129825000	4	129827968	1	TRUE	TRUE	UTR3:ENST00000420781.5,UTR3:ENST00000443566.6,UTR3:ENST00000446176.7	59218	UTR3:ENST00000372447.7	677	-264110,-260658,-252585,-254108,-258099,-261037,-258337,-259870,-261346
chr9_25966_minus	129830000	129825000	4	129828386	1	TRUE	TRUE	UTR3:ENST00000420781.5,UTR3:ENST00000443566.6,UTR3:ENST00000446176.7	58800	UTR3:ENST00000372447.7	1095	-264110,-260658,-252585,-254108,-258099,-261037,-258337,-259870,-261346
chr20_9991_plus	49950000	49955000	3	49950941	4	TRUE	TRUE	UTR3:ENST00000622999.3,UTR3:ENST00000623528.3	1585	UTR3:ENST00000623528.3	1210	-320849,-242918,-222164,-224513,-222441,-220599,-221194,-221165,-229417
chr20_9991_plus	49950000	49955000	3	49952090	4	TRUE	TRUE	UTR3:ENST00000622999.3,UTR3:ENST00000623528.3	2734	UTR3:ENST00000623528.3	61	-320849,-242918,-222164,-224513,-222441,-220599,-221194,-221165,-229417
chr20_9991_plus	49950000	49955000	3	49953623	4	TRUE	TRUE	UTR3:ENST00000622920.1	723	UTR3:ENST00000622999.3	254	-320849,-242918,-222164,-224513,-222441,-220599,-221194,-221165,-229417
chr11_11549_plus	57740000	57745000	4	57740710	14	TRUE	TRUE	UTR3:ENST00000528110.5,UTR3:ENST00000530114.5	340	UTR3:ENST00000529403.1	258	-285094,-262716,-227040,-217618,-218006,-219108,-220549,-221253
chr11_11549_plus	57740000	57745000	4	57742371	14	TRUE	TRUE	UTR3:ENST00000531074.1,UTR3:ENST00000534355.6,UTR3:ENST00000622257.4	123	UTR3:ENST00000388857.8	285	-285094,-262716,-227040,-217618,-218006,-219108,-220549,-221253
chr11_11549_plus	57740000	57745000	4	57742136	14	TRUE	TRUE	UTR3:ENST00000278422.9,UTR3:ENST00000378312.8	1162	UTR3:ENST00000528798.1	90	-285094,-262716,-227040,-217618,-218006,-219108,-220549,-221253
chr11_11549_plus	57740000	57745000	4	57742890	14	TRUE	TRUE	UTR3:ENST00000388857.8	232	UTR3:ENST00000531074.1	93	-285094,-262716,-227040,-217618,-218006,-219108,-220549,-221253
chr5_18079_minus	90395000	90390000	2	90393676	4	TRUE	TRUE	UTR3:ENST00000522083.5	33	UTR3:ENST00000283122.8	1418	-517451,-486981,-492322,-509737,-517119,-514305,-518736,-522057,-521082
chr5_18079_minus	90395000	90390000	2	90393885	4	TRUE	TRUE	UTR3:ENST00000518458.1	47	UTR3:ENST00000522864.5	25	-517451,-486981,-492322,-509737,-517119,-514305,-518736,-522057,-521082
chr1_29633_plus	148160000	148165000	2	148163193	0	TRUE	TRUE	UTR3:ENST00000314163.12	169600	UTR3:ENST00000322209.4	586905	-423692,-383829,-404999,-415444,-419337,-404763,-402103,-405132,-401844
chr1_29633_plus	148160000	148165000	2	148163093	0	TRUE	TRUE	UTR3:ENST00000314163.12	169500	UTR3:ENST00000322209.4	587005	-423692,-383829,-404999,-415444,-419337,-404763,-402103,-405132,-401844
chr17_7985_minus	39925000	39920000	4	39921203	5	TRUE	TRUE	UTR3:ENST00000581284.5	894	UTR3:ENST00000304046.7	159	-201325,-187748,-176419,-175700,-178526,-181035,-179973,-182798,-186139
chr17_7985_minus	39925000	39920000	4	39922212	5	TRUE	TRUE	UTR3:ENST00000394169.5	64	UTR3:ENST00000581284.5	113	-201325,-187748,-176419,-175700,-178526,-181035,-179973,-182798,-186139
chr17_7985_minus	39925000	39920000	4	39922430	5	TRUE	TRUE	UTR3:ENST00000581284.5	67	UTR3:ENST00000394169.5	152	-201325,-187748,-176419,-175700,-178526,-181035,-179973,-182798,-186139
chr17_7985_minus	39925000	39920000	4	39922482	5	TRUE	TRUE	UTR3:ENST00000581284.5	15	UTR3:ENST00000394169.5	204	-201325,-187748,-176419,-175700,-178526,-181035,-179973,-182798,-186139
chr12_18191_minus	90955000	90950000	6	90952414	3	TRUE	TRUE	UTR3:ENST00000549707.1	80	UTR3:ENST00000358859.3	198	-448829,-433014,-401985,-422466,-426659,-424920,-418216,-413111,-412988
chr12_18191_minus	90955000	90950000	6	90953503	3	TRUE	TRUE	UTR3:ENST00000261172.8	10178	UTR3:ENST00000549707.1	63	-448829,-433014,-401985,-422466,-426659,-424920,-418216,-413111,-412988
chr12_18191_minus	90955000	90950000	6	90953550	3	TRUE	TRUE	UTR3:ENST00000261172.8	10131	UTR3:ENST00000549707.1	110	-448829,-433014,-401985,-422466,-426659,-424920,-418216,-413111,-412988
chr12_18191_minus	90955000	90950000	6	90953600	3	TRUE	TRUE	UTR3:ENST00000261172.8	10081	UTR3:ENST00000549707.1	160	-448829,-433014,-401985,-422466,-426659,-424920,-418216,-413111,-412988
chr12_18191_minus	90955000	90950000	6	90953574	3	TRUE	TRUE	UTR3:ENST00000261172.8	10107	UTR3:ENST00000549707.1	134	-448829,-433014,-401985,-422466,-426659,-424920,-418216,-413111,-412988
chr12_18191_minus	90955000	90950000	6	90953984	3	TRUE	TRUE	UTR3:ENST00000261172.8	9697	UTR3:ENST00000549707.1	544	-448829,-433014,-401985,-422466,-426659,-424920,-418216,-413111,-412988
chr10_7003_minus	35015000	35010000	2	35010150	3	TRUE	TRUE	UTR3:ENST00000421317.4	141	UTR3:ENST00000673636.1	936	-179570,-156360,-154990,-156002,-158924,-160919,-159956,-161753,-160704
chr10_7003_minus	35015000	35010000	2	35011637	3	TRUE	TRUE	UTR3:ENST00000374754.8	210	UTR3:ENST00000421317.4	1344	-179570,-156360,-154990,-156002,-158924,-160919,-159956,-161753,-160704
chr16_394_plus	1965000	1970000	2	1965873	4	TRUE	FALSE	UTR3:ENST00000268668.11,UTR3:ENST00000543683.6,UTR3:ENST00000569148.1	3897	UTR3:ENST00000569210.6	2128	-1460715,-1171582,-1248677,-1286629,-1289269,-1296461,-1287106,-1278988,-1283697
chr16_394_plus	1965000	1970000	2	1968715	4	TRUE	TRUE	UTR3:ENST00000569210.6	712	UTR3:ENST00000569210.6	232	-1460715,-1171582,-1248677,-1286629,-1289269,-1296461,-1287106,-1278988,-1283697
chr1_36588_minus	182940000	182935000	2	182938394	0	TRUE	TRUE	UTR3:ENST00000287713.7,UTR3:ENST00000294868.8	309842	UTR3:ENST00000367547.8	38528	-205475,-172072,-172374,-172540,-169531,-171332,-170198,-171977,-172481
chr1_36588_minus	182940000	182935000	2	182939258	0	TRUE	TRUE	UTR3:ENST00000287713.7,UTR3:ENST00000294868.8	308978	UTR3:ENST00000367547.8	39392	-205475,-172072,-172374,-172540,-169531,-171332,-170198,-171977,-172481
chr16_13318_plus	66585000	66590000	2	66587580	4	TRUE	TRUE	UTR3:ENST00000569316.1	481	UTR3:ENST00000569316.1	404	-5519128,-4896867,-5237285,-5465602,-5486345,-5498762,-5503514,-5480241,-5447016
chr16_13318_plus	66585000	66590000	2	66588027	4	TRUE	TRUE	UTR3:ENST00000569316.1	41	UTR3:ENST00000268595.3,UTR3:ENST00000379486.6	247	-5519128,-4896867,-5237285,-5465602,-5486345,-5498762,-5503514,-5480241,-5447016
chr20_11807_minus	59035000	59030000	2	59030316	4	TRUE	TRUE	UTR3:ENST00000355937.9	2828	UTR3:ENST00000243997.8,UTR3:ENST00000395663.1	12	-631528,-417063,-412499,-401032,-397641,-398562,-378552,-374933
chr20_11807_minus	59035000	59030000	2	59034196	4	TRUE	TRUE	UTR3:ENST00000371033.9	437	UTR3:ENST00000355937.9	1050	-631528,-417063,-412499,-401032,-397641,-398562,-378552,-374933
chr14_17723_plus	88610000	88615000	3	88610838	12	TRUE	TRUE	UTR3:ENST00000649731.1	1034	UTR3:ENST00000649731.1	101	-289755,-209805,-185303,-183049,-183080,-98584,-176212
chr14_17723_plus	88610000	88615000	3	88611757	12	TRUE	TRUE	UTR3:ENST00000649731.1	816	UTR3:ENST00000393514.9	52	-289755,-209805,-185303,-183049,-183080,-98584,-176212
chr14_17723_plus	88610000	88615000	3	88612564	12	TRUE	TRUE	UTR3:ENST00000302216.12	156	UTR3:ENST00000649731.1	2835	-289755,-209805,-185303,-183049,-183080,-98584,-176212
chr9_21498_minus	107490000	107485000	3	107485103	2	TRUE	TRUE	UTR3:ENST00000374667.5	1369484	UTR3:ENST00000610832.1	248	-211108,-203820,-178126,-178816,-180432,-184541,-186531,-186899,-189073
chr9_21498_minus	107490000	107485000	3	107485520	2	TRUE	TRUE	UTR3:ENST00000374667.5	1369067	UTR3:ENST00000610832.1	665	-211108,-203820,-178126,-178816,-180432,-184541,-186531,-186899,-189073
chr9_21498_minus	107490000	107485000	3	107487027	2	TRUE	TRUE	UTR3:ENST00000374667.5	1367560	UTR3:ENST00000610832.1	2172	-211108,-203820,-178126,-178816,-180432,-184541,-186531,-186899,-189073
chr14_11682_plus	58405000	58410000	4	58407346	3	TRUE	TRUE	UTR3:ENST00000431317.6	33458	UTR3:ENST00000557754.1	121	-194735,-169823,-172620,-161505,-163228,-162353,-163858,-163877,-164008
chr14_11682_plus	58405000	58410000	4	58407950	3	TRUE	TRUE	UTR3:ENST00000557754.1	481	UTR3:ENST00000557754.1	662	-194735,-169823,-172620,-161505,-163228,-162353,-163858,-163877,-164008
chr14_11682_plus	58405000	58410000	4	58408554	3	TRUE	TRUE	UTR3:ENST00000557754.1	1085	UTR3:ENST00000557754.1	58	-194735,-169823,-172620,-161505,-163228,-162353,-163858,-163877,-164008
chr14_11682_plus	58405000	58410000	4	58409022	3	TRUE	TRUE	UTR3:ENST00000360945.7	319	UTR3:ENST00000652732.1	33857	-194735,-169823,-172620,-161505,-163228,-162353,-163858,-163877,-164008
chr14_11053_minus	55265000	55260000	2	55262505	0	TRUE	TRUE	UTR3:ENST00000247178.6	103885	UTR3:ENST00000554067.1	78898	-325317,-322102,-325190,-328341,-317870,-319262,-320145,-320368,-319606
chr14_11053_minus	55265000	55260000	2	55262725	0	TRUE	TRUE	UTR3:ENST00000247178.6	103665	UTR3:ENST00000554067.1	79118	-325317,-322102,-325190,-328341,-317870,-319262,-320145,-320368,-319606
chr9_6934_minus	34670000	34665000	5	34665069	3	TRUE	TRUE	UTR3:ENST00000311925.7	24500	UTR3:ENST00000544078.2	36	-1075311,-989709,-978009,-912984,-891165,-895375,-907923,-912071,-915572
chr9_6934_minus	34670000	34665000	5	34665177	3	TRUE	TRUE	UTR3:ENST00000311925.7	24392	UTR3:ENST00000544078.2	144	-1075311,-989709,-978009,-912984,-891165,-895375,-907923,-912071,-915572
chr9_6934_minus	34670000	34665000	5	34665406	3	TRUE	TRUE	UTR3:ENST00000311925.7	24163	UTR3:ENST00000544078.2	373	-1075311,-989709,-978009,-912984,-891165,-895375,-907923,-912071,-915572
chr9_6934_minus	34670000	34665000	5	34665645	3	TRUE	TRUE	UTR3:ENST00000311925.7	23924	UTR3:ENST00000544078.2	612	-1075311,-989709,-978009,-912984,-891165,-895375,-907923,-912071,-915572
chr9_6934_minus	34670000	34665000	5	34667354	3	TRUE	FALSE	UTR3:ENST00000311925.7	22215	UTR3:ENST00000544078.2	2321	-1075311,-989709,-978009,-912984,-891165,-895375,-907923,-912071,-915572
chr4_33786_plus	168925000	168930000	2	168926279	5	TRUE	TRUE	UTR3:ENST00000503290.1	885	UTR3:ENST00000512127.5	207	-267373,-227576,-223223,-216960,-221090,-219870,-219504,-219906,-223131
chr4_33786_plus	168925000	168930000	2	168927487	5	TRUE	TRUE	UTR3:ENST00000512127.5	999	UTR3:ENST00000505667.6	953	-267373,-227576,-223223,-216960,-221090,-219870,-219504,-219906,-223131
chr2_19417_minus	97085000	97080000	2	97082391	2	TRUE	FALSE	UTR3:ENST00000272610.3,UTR3:ENST00000414820.6	1191	UTR3:ENST00000490605.3	206505	-187456,-133191,-136594,-138863,-139000,-137602,-139050,-138894,-135247
chr2_19417_minus	97085000	97080000	2	97083676	2	TRUE	TRUE	UTR3:ENST00000359901.8	408986	UTR3:ENST00000272610.3,UTR3:ENST00000414820.6	92	-187456,-133191,-136594,-138863,-139000,-137602,-139050,-138894,-135247
chr12_9994_plus	49965000	49970000	3	49965247	1	TRUE	TRUE	UTR3:ENST00000199280.4	6368	UTR3:ENST00000293599.7	434	-2405476,-2372537,-2566839,-2561881,-2571737,-2560874,-2552719,-2545214,-2552658
chr12_9994_plus	49965000	49970000	3	49965416	1	TRUE	TRUE	UTR3:ENST00000199280.4	6537	UTR3:ENST00000293599.7	265	-2405476,-2372537,-2566839,-2561881,-2571737,-2560874,-2552719,-2545214,-2552658
chr12_9994_plus	49965000	49970000	3	49965427	1	TRUE	TRUE	UTR3:ENST00000199280.4	6548	UTR3:ENST00000293599.7	254	-2405476,-2372537,-2566839,-2561881,-2571737,-2560874,-2552719,-2545214,-2552658
chr13_5954_minus	29770000	29765000	3	29765795	0	TRUE	TRUE	UTR3:ENST00000380615.8	436834	UTR3:ENST00000380680.5	1423	-480801,-407268,-398551,-401107,-402103,-393675,-392310,-392837,-402329
chr13_5954_minus	29770000	29765000	3	29767068	0	TRUE	TRUE	UTR3:ENST00000380615.8	435561	UTR3:ENST00000380680.5	2696	-480801,-407268,-398551,-401107,-402103,-393675,-392310,-392837,-402329
chr13_5954_minus	29770000	29765000	3	29767177	0	TRUE	TRUE	UTR3:ENST00000380615.8	435452	UTR3:ENST00000380680.5	2805	-480801,-407268,-398551,-401107,-402103,-393675,-392310,-392837,-402329
chr1_5173_minus	25865000	25860000	6	25861600	2	TRUE	TRUE	UTR3:ENST00000426559.6	23839	UTR3:ENST00000374296.4,UTR3:ENST00000675840.1	115	-517731,-473954,-440569,-460352,-464758,-458460,-459503,-465792,-464956
chr1_5173_minus	25865000	25860000	6	25862802	2	TRUE	TRUE	UTR3:ENST00000426559.6	22637	UTR3:ENST00000374296.4,UTR3:ENST00000675840.1	1317	-517731,-473954,-440569,-460352,-464758,-458460,-459503,-465792,-464956
chr1_5173_minus	25865000	25860000	6	25862850	2	TRUE	TRUE	UTR3:ENST00000426559.6	22589	UTR3:ENST00000374296.4,UTR3:ENST00000675840.1	1365	-517731,-473954,-440569,-460352,-464758,-458460,-459503,-465792,-464956
chr1_5173_minus	25865000	25860000	6	25862891	2	TRUE	TRUE	UTR3:ENST00000426559.6	22548	UTR3:ENST00000374296.4,UTR3:ENST00000675840.1	1406	-517731,-473954,-440569,-460352,-464758,-458460,-459503,-465792,-464956
chr1_5173_minus	25865000	25860000	6	25863136	2	TRUE	TRUE	UTR3:ENST00000426559.6	22303	UTR3:ENST00000374296.4,UTR3:ENST00000675840.1	1651	-517731,-473954,-440569,-460352,-464758,-458460,-459503,-465792,-464956
chr1_5173_minus	25865000	25860000	6	25863559	2	TRUE	TRUE	UTR3:ENST00000426559.6	21880	UTR3:ENST00000374296.4,UTR3:ENST00000675840.1	2074	-517731,-473954,-440569,-460352,-464758,-458460,-459503,-465792,-464956
chr19_3903_minus	19515000	19510000	2	19514081	5	TRUE	TRUE	UTR3:ENST00000602623.1	63	UTR3:ENST00000602623.1	1624	-1024701,-885028,-926688,-942719,-954666,-971799,-937474,-938199,-929491
chr19_3903_minus	19515000	19510000	2	19514345	5	TRUE	TRUE	UTR3:ENST00000557978.6	47361	UTR3:ENST00000585580.4	125	-1024701,-885028,-926688,-942719,-954666,-971799,-937474,-938199,-929491
chr21_7632_plus	38155000	38160000	2	38155933	0	TRUE	TRUE	UTR3:ENST00000646548.1,UTR3:ENST00000647188.2	629574	UTR3:ENST00000398932.5	145556	-268814,-221414,-223127,-225631,-222995,-220638,-219984,-218307,-219405
chr21_7632_plus	38155000	38160000	2	38156338	0	TRUE	TRUE	UTR3:ENST00000646548.1,UTR3:ENST00000647188.2	629979	UTR3:ENST00000398932.5	145151	-268814,-221414,-223127,-225631,-222995,-220638,-219984,-218307,-219405
chr19_255_plus	1270000	1275000	2	1272913	57	TRUE	TRUE	UTR3:ENST00000591055.5	109	UTR3:ENST00000588344.2	190	-699449,-551717,-589442,-597994,-602744,-608770,-619381,-591606,-583127
chr19_255_plus	1270000	1275000	2	1273694	57	TRUE	TRUE	UTR3:ENST00000320936.9,UTR3:ENST00000413636.6,UTR3:ENST00000586472.5,UTR3:ENST00000586548.5,UTR3:ENST00000588030.5,UTR3:ENST00000588090.5,UTR3:ENST00000589710.5	521	UTR3:ENST00000444172.6,UTR3:ENST00000585914.5,UTR3:ENST00000592234.5	20	-699449,-551717,-589442,-597994,-602744,-608770,-619381,-591606,-583127
chr1_6473_plus	32360000	32365000	2	32362597	1	TRUE	TRUE	UTR3:ENST00000373548.8	28970	UTR3:ENST00000373534.4	1714	-301489,-236919,-248904,-252018,-255034,-260973,-257118,-255511,-253353
chr1_6473_plus	32360000	32365000	2	32364064	1	TRUE	TRUE	UTR3:ENST00000373548.8	30437	UTR3:ENST00000373534.4	247	-301489,-236919,-248904,-252018,-255034,-260973,-257118,-255511,-253353
chr2_25570_minus	127850000	127845000	2	127846821	2	TRUE	TRUE	UTR3:ENST00000409698.1	1019	UTR3:ENST00000409955.1	121	-287268,-245715,-264385,-270923,-273571,-277641,-264107,-263423,-264475
chr2_25570_minus	127850000	127845000	2	127846953	2	TRUE	TRUE	UTR3:ENST00000409698.1	887	UTR3:ENST00000409955.1	253	-287268,-245715,-264385,-270923,-273571,-277641,-264107,-263423,-264475
chr1_35703_minus	178515000	178510000	4	178511713	0	TRUE	TRUE	UTR3:ENST00000234816.7	337821	UTR3:ENST00000623247.2,UTR3:ENST00000646925.1	32465	-169946,-166187,-158046,-163846,-166774,-169355,-169649,-170701,-171001
chr1_35703_minus	178515000	178510000	4	178511719	0	TRUE	TRUE	UTR3:ENST00000234816.7	337815	UTR3:ENST00000623247.2,UTR3:ENST00000646925.1	32471	-169946,-166187,-158046,-163846,-166774,-169355,-169649,-170701,-171001
chr1_35703_minus	178515000	178510000	4	178512039	0	TRUE	TRUE	UTR3:ENST00000234816.7	337495	UTR3:ENST00000623247.2,UTR3:ENST00000646925.1	32791	-169946,-166187,-158046,-163846,-166774,-169355,-169649,-170701,-171001
chr1_35703_minus	178515000	178510000	4	178512271	0	TRUE	TRUE	UTR3:ENST00000234816.7	337263	UTR3:ENST00000623247.2,UTR3:ENST00000646925.1	33023	-169946,-166187,-158046,-163846,-166774,-169355,-169649,-170701,-171001
chr1_7269_minus	36345000	36340000	2	36341666	0	TRUE	TRUE	UTR3:ENST00000315732.3	51769	UTR3:ENST00000373132.4	2037	-202333,-183767,-197868,-201980,-196409,-197033,-195799,-195878,-194642
chr1_7269_minus	36345000	36340000	2	36341518	0	TRUE	TRUE	UTR3:ENST00000315732.3	51917	UTR3:ENST00000373132.4	1889	-202333,-183767,-197868,-201980,-196409,-197033,-195799,-195878,-194642
chr6_29920_minus	149600000	149595000	2	149595074	3	TRUE	TRUE	UTR3:ENST00000543571.6	63078	UTR3:ENST00000335643.12,UTR3:ENST00000335647.9,UTR3:ENST00000367411.7	200	-306641,-226375,-226624,-230702,-232236,-234663,-231140,-230753,-234571
chr6_29920_minus	149600000	149595000	2	149596364	3	TRUE	TRUE	UTR3:ENST00000543571.6	61788	UTR3:ENST00000335643.12,UTR3:ENST00000335647.9,UTR3:ENST00000367411.7	1490	-306641,-226375,-226624,-230702,-232236,-234663,-231140,-230753,-234571
chr16_15132_plus	75655000	75660000	3	75656369	2	TRUE	TRUE	UTR3:ENST00000569234.1	1971	UTR3:ENST00000569234.1	63	-231979,-203510,-212025,-208059,-208667,-208302,-209900,-211263,-209556
chr16_15132_plus	75655000	75660000	3	75657160	2	TRUE	TRUE	UTR3:ENST00000569234.1	726	UTR3:ENST00000300086.5	271	-231979,-203510,-212025,-208059,-208667,-208302,-209900,-211263,-209556
chr16_15132_plus	75655000	75660000	3	75657183	2	TRUE	TRUE	UTR3:ENST00000569234.1	749	UTR3:ENST00000300086.5	248	-231979,-203510,-212025,-208059,-208667,-208302,-209900,-211263,-209556
chr8_12125_plus	60620000	60625000	2	60620730	4	TRUE	TRUE	UTR3:ENST00000452437.1	1618	UTR3:ENST00000529579.5	164	-467024,-370846,-381323,-380127,-385048,-381574,-377466,-375500,-371633
chr8_12125_plus	60620000	60625000	2	60621766	4	TRUE	TRUE	UTR3:ENST00000531289.5	777	UTR3:ENST00000262646.12	1877	-467024,-370846,-381323,-380127,-385048,-381574,-377466,-375500,-371633
chr20_12428_minus	62140000	62135000	3	62136813	3	TRUE	TRUE	UTR3:ENST00000370858.3	2517	UTR3:ENST00000442551.5	77	-258950,-232693,-191373,-189913,-187930,-186786,-188244,-187252,-186883
chr20_12428_minus	62140000	62135000	3	62138180	3	TRUE	TRUE	UTR3:ENST00000370858.3	1150	UTR3:ENST00000442551.5	1444	-258950,-232693,-191373,-189913,-187930,-186786,-188244,-187252,-186883
chr20_12428_minus	62140000	62135000	3	62138784	3	TRUE	TRUE	UTR3:ENST00000370858.3	546	UTR3:ENST00000442551.5	2048	-258950,-232693,-191373,-189913,-187930,-186786,-188244,-187252,-186883
chr16_5995_plus	29970000	29975000	2	29971305	12	TRUE	TRUE	UTR3:ENST00000569445.2	2710	UTR3:ENST00000279396.11,UTR3:ENST00000414689.6,UTR3:ENST00000566848.5,UTR3:ENST00000569481.1,UTR3:ENST00000570255.6	272	-288681,-205824,-202712,-211592,-208185,-210061,-210118,-207297,-208570
chr16_5995_plus	29970000	29975000	2	29971443	12	TRUE	TRUE	UTR3:ENST00000569445.2	2848	UTR3:ENST00000279396.11,UTR3:ENST00000414689.6,UTR3:ENST00000566848.5,UTR3:ENST00000569481.1,UTR3:ENST00000570255.6	134	-288681,-205824,-202712,-211592,-208185,-210061,-210118,-207297,-208570
chr6_2725_plus	13620000	13625000	2	13620218	1	TRUE	TRUE	UTR3:ENST00000420088.1	2000	UTR3:ENST00000451315.7	1493	-209798,-172763,-168226,-167703,-161917,-161355,-162347,-164957,-165603
chr6_2725_plus	13620000	13625000	2	13620925	1	TRUE	TRUE	UTR3:ENST00000420088.1	2707	UTR3:ENST00000451315.7	786	-209798,-172763,-168226,-167703,-161917,-161355,-162347,-164957,-165603
chr3_7465_plus	37320000	37325000	2	37323789	0	TRUE	TRUE	UTR3:ENST00000231790.8,UTR3:ENST00000458205.6,UTR3:ENST00000616768.5	272942	UTR3:ENST00000361924.6	37515	-283576,-250235,-250614,-251740,-257280,-259950,-257260,-257549,-251931
chr3_7465_plus	37320000	37325000	2	37324477	0	TRUE	TRUE	UTR3:ENST00000231790.8,UTR3:ENST00000458205.6,UTR3:ENST00000616768.5	273630	UTR3:ENST00000361924.6	36827	-283576,-250235,-250614,-251740,-257280,-259950,-257260,-257549,-251931
chr3_21476_plus	107375000	107380000	3	107377964	1	TRUE	TRUE	UTR3:ENST00000306107.9	1801063	UTR3:ENST00000261058.3	670	-1063745,-977360,-1049866,-1073369,-1077318,-1066269,-1073056,-1053920,-1046448
chr3_21476_plus	107375000	107380000	3	107378380	1	TRUE	TRUE	UTR3:ENST00000306107.9	1801479	UTR3:ENST00000261058.3	254	-1063745,-977360,-1049866,-1073369,-1077318,-1066269,-1073056,-1053920,-1046448
chr3_21476_plus	107375000	107380000	3	107378384	1	TRUE	TRUE	UTR3:ENST00000306107.9	1801483	UTR3:ENST00000261058.3	250	-1063745,-977360,-1049866,-1073369,-1077318,-1066269,-1073056,-1053920,-1046448
chr1_31345_minus	156725000	156720000	2	156723190	2	TRUE	TRUE	UTR3:ENST00000361531.6	14112	UTR3:ENST00000368219.2	1294	-661579,-552906,-560648,-565739,-570570,-574952,-566784,-566815,-570129
chr1_31345_minus	156725000	156720000	2	156723302	2	TRUE	TRUE	UTR3:ENST00000361531.6	14000	UTR3:ENST00000368219.2	1406	-661579,-552906,-560648,-565739,-570570,-574952,-566784,-566815,-570129
chr5_31428_minus	157140000	157135000	4	157138497	2	TRUE	TRUE	UTR3:ENST00000302938.4	23348	UTR3:ENST00000420343.1	54	-453551,-430236,-422869,-437174,-442005,-444870,-445521,-448972,-448145
chr5_31428_minus	157140000	157135000	4	157138580	2	TRUE	TRUE	UTR3:ENST00000302938.4	23265	UTR3:ENST00000420343.1	137	-453551,-430236,-422869,-437174,-442005,-444870,-445521,-448972,-448145
chr5_31428_minus	157140000	157135000	4	157138622	2	TRUE	TRUE	UTR3:ENST00000302938.4	23223	UTR3:ENST00000420343.1	179	-453551,-430236,-422869,-437174,-442005,-444870,-445521,-448972,-448145
chr5_31428_minus	157140000	157135000	4	157138842	2	TRUE	TRUE	UTR3:ENST00000302938.4	23003	UTR3:ENST00000420343.1	399	-453551,-430236,-422869,-437174,-442005,-444870,-445521,-448972,-448145
chr1_9660_minus	48300000	48295000	2	48297516	4	TRUE	TRUE	UTR3:ENST00000371843.7	320	UTR3:ENST00000396199.7	2141	-792937,-575580,-598187,-594198,-607081,-609322,-612138,-550091,-594745
chr1_9660_minus	48300000	48295000	2	48298746	4	TRUE	TRUE	UTR3:ENST00000603831.5	7040	UTR3:ENST00000603831.5	101	-792937,-575580,-598187,-594198,-607081,-609322,-612138,-550091,-594745
chr6_33409_plus	167040000	167045000	2	167040090	2	TRUE	TRUE	UTR3:ENST00000361752.8	3461497	UTR3:ENST00000349556.4	226	-241816,-189430,-185788,-194784,-196041,-196514,-199252,-197013,-195858
chr6_33409_plus	167040000	167045000	2	167041016	2	TRUE	TRUE	UTR3:ENST00000349556.4	698	UTR3:ENST00000622353.4	1401	-241816,-189430,-185788,-194784,-196041,-196514,-199252,-197013,-195858
chrX_9767_minus	48835000	48830000	3	48831219	1	TRUE	TRUE	UTR3:ENST00000376582.7,UTR3:ENST00000465150.6	62227	UTR3:ENST00000218230.6	122	-147166,-127841,-137026,-135748,-135645,-135934,-137034,-136527,-135989
chrX_9767_minus	48835000	48830000	3	48831265	1	TRUE	TRUE	UTR3:ENST00000376582.7,UTR3:ENST00000465150.6	62181	UTR3:ENST00000218230.6	168	-147166,-127841,-137026,-135748,-135645,-135934,-137034,-136527,-135989
chrX_9767_minus	48835000	48830000	3	48831762	1	TRUE	TRUE	UTR3:ENST00000376582.7,UTR3:ENST00000465150.6	61684	UTR3:ENST00000218230.6	665	-147166,-127841,-137026,-135748,-135645,-135934,-137034,-136527,-135989
chr1_36581_minus	182905000	182900000	2	182900047	1	TRUE	TRUE	UTR3:ENST00000287713.7,UTR3:ENST00000294868.8	348189	UTR3:ENST00000367547.8	181	-651936,-435210,-440142,-445200,-448743,-448637,-443687,-446859,-447109
chr1_36581_minus	182905000	182900000	2	182902924	1	TRUE	TRUE	UTR3:ENST00000287713.7,UTR3:ENST00000294868.8	345312	UTR3:ENST00000367547.8	3058	-651936,-435210,-440142,-445200,-448743,-448637,-443687,-446859,-447109
chr13_6086_plus	30425000	30430000	3	30428444	2	TRUE	TRUE	UTR3:ENST00000612955.6	922496	UTR3:ENST00000638137.1	171	-383400,-346414,-360495,-363315,-365411,-365883,-362124,-356664,-355899
chr13_6086_plus	30425000	30430000	3	30428401	2	TRUE	TRUE	UTR3:ENST00000612955.6	922453	UTR3:ENST00000638137.1	214	-383400,-346414,-360495,-363315,-365411,-365883,-362124,-356664,-355899
chr13_6086_plus	30425000	30430000	3	30429155	2	TRUE	TRUE	UTR3:ENST00000638137.1	538	UTR3:ENST00000635918.2	602	-383400,-346414,-360495,-363315,-365411,-365883,-362124,-356664,-355899
chr11_12861_plus	64300000	64305000	2	64301848	2	TRUE	TRUE	UTR3:ENST00000394525.6,UTR3:ENST00000422670.7	1816	UTR3:ENST00000328404.8,UTR3:ENST00000539943.1	2921	-4893959,-3212681,-3249579,-3278073,-3287822,-3275465,-3294486,-3301784,-3256822
chr11_12861_plus	64300000	64305000	2	64304581	2	TRUE	TRUE	UTR3:ENST00000394525.6,UTR3:ENST00000422670.7	4549	UTR3:ENST00000328404.8,UTR3:ENST00000539943.1	188	-4893959,-3212681,-3249579,-3278073,-3287822,-3275465,-3294486,-3301784,-3256822
chr12_3748_plus	18735000	18740000	3	18738676	1	TRUE	TRUE	UTR3:ENST00000433979.6,UTR3:ENST00000538779.6	90259	UTR3:ENST00000317658.5	511	-1720832,-1616535,-1738431,-1775357,-1784940,-1771165,-1778153,-1761352,-1753503
chr12_3748_plus	18735000	18740000	3	18738920	1	TRUE	TRUE	UTR3:ENST00000433979.6,UTR3:ENST00000538779.6	90503	UTR3:ENST00000317658.5	267	-1720832,-1616535,-1738431,-1775357,-1784940,-1771165,-1778153,-1761352,-1753503
chr12_3748_plus	18735000	18740000	3	18738963	1	TRUE	TRUE	UTR3:ENST00000433979.6,UTR3:ENST00000538779.6	90546	UTR3:ENST00000317658.5	224	-1720832,-1616535,-1738431,-1775357,-1784940,-1771165,-1778153,-1761352,-1753503
chr17_6600_plus	32995000	33000000	4	32997072	3	TRUE	TRUE	UTR3:ENST00000578289.5	51965	UTR3:ENST00000269053.8,UTR3:ENST00000394638.1,UTR3:ENST00000580599.5	804	-491671,-421878,-367796,-361612,-361602,-360734,-359138,-359733,-358440
chr17_6600_plus	32995000	33000000	4	32996877	3	TRUE	TRUE	UTR3:ENST00000578289.5	51770	UTR3:ENST00000269053.8,UTR3:ENST00000394638.1,UTR3:ENST00000580599.5	999	-491671,-421878,-367796,-361612,-361602,-360734,-359138,-359733,-358440
chr17_6600_plus	32995000	33000000	4	32997742	3	TRUE	TRUE	UTR3:ENST00000578289.5	52635	UTR3:ENST00000269053.8,UTR3:ENST00000394638.1,UTR3:ENST00000580599.5	134	-491671,-421878,-367796,-361612,-361602,-360734,-359138,-359733,-358440
chr17_6600_plus	32995000	33000000	4	32997717	3	TRUE	TRUE	UTR3:ENST00000578289.5	52610	UTR3:ENST00000269053.8,UTR3:ENST00000394638.1,UTR3:ENST00000580599.5	159	-491671,-421878,-367796,-361612,-361602,-360734,-359138,-359733,-358440
chr10_209_minus	1045000	1040000	2	1040195	0	TRUE	TRUE	UTR3:ENST00000381312.6	137117	UTR3:ENST00000381344.8	775	-390185,-344115,-351407,-344807,-352793,-350698,-351036,-337444,-338198
chr10_209_minus	1045000	1040000	2	1041761	0	TRUE	TRUE	UTR3:ENST00000381312.6	135551	UTR3:ENST00000381344.8	2341	-390185,-344115,-351407,-344807,-352793,-350698,-351036,-337444,-338198
chr11_13144_plus	65715000	65720000	2	65715639	6	TRUE	TRUE	UTR3:ENST00000394224.3	64720	UTR3:ENST00000530446.5	3724	-221821,-160061,-170571,-174771,-173218,-173348,-172236,-168458,-167398
chr11_13144_plus	65715000	65720000	2	65719342	6	TRUE	TRUE	UTR3:ENST00000394224.3	68423	UTR3:ENST00000530446.5	21	-221821,-160061,-170571,-174771,-173218,-173348,-172236,-168458,-167398
chr3_28248_plus	141235000	141240000	2	141235426	0	TRUE	TRUE	UTR3:ENST00000310546.3	86814	UTR3:ENST00000513528.5	26913	-246204,-188432,-189178,-188139,-183170,-184818,-187237,-187891,-187616
chr3_28248_plus	141235000	141240000	2	141236165	0	TRUE	TRUE	UTR3:ENST00000310546.3	87553	UTR3:ENST00000513528.5	26174	-246204,-188432,-189178,-188139,-183170,-184818,-187237,-187891,-187616
chr3_8986_minus	44930000	44925000	2	44926666	2	TRUE	TRUE	UTR3:ENST00000419642.1	6521	UTR3:ENST00000342790.8	52	-556347,-444038,-440577,-453264,-459598,-458825,-462386,-459148,-458330
chr3_8986_minus	44930000	44925000	2	44926468	2	TRUE	TRUE	UTR3:ENST00000342790.8	144	UTR3:ENST00000296127.7	1621	-556347,-444038,-440577,-453264,-459598,-458825,-462386,-459148,-458330
chr9_6979_plus	34890000	34895000	3	34893251	0	TRUE	TRUE	UTR3:ENST00000441545.7	231348	UTR3:ENST00000242315.3	89292	-197340,-192204,-176384,-179790,-185693,-186249,-187412,-187102,-187217
chr9_6979_plus	34890000	34895000	3	34894547	0	TRUE	TRUE	UTR3:ENST00000441545.7	232644	UTR3:ENST00000242315.3	87996	-197340,-192204,-176384,-179790,-185693,-186249,-187412,-187102,-187217
chr9_6979_plus	34890000	34895000	3	34894908	0	TRUE	TRUE	UTR3:ENST00000441545.7	233005	UTR3:ENST00000242315.3	87635	-197340,-192204,-176384,-179790,-185693,-186249,-187412,-187102,-187217
chr7_2538_plus	12685000	12690000	4	12688537	4	TRUE	TRUE	UTR3:ENST00000297029.10	28354	UTR3:ENST00000404894.1	376	-2344053,-2306529,-2356005,-2242193,-2272926,-2311116,-2272399,-2316462,-2305476
chr7_2538_plus	12685000	12690000	4	12688593	4	TRUE	TRUE	UTR3:ENST00000297029.10	28410	UTR3:ENST00000404894.1	320	-2344053,-2306529,-2356005,-2242193,-2272926,-2311116,-2272399,-2316462,-2305476
chr7_2538_plus	12685000	12690000	4	12688978	4	TRUE	TRUE	UTR3:ENST00000404894.1	63	UTR3:ENST00000356797.7,UTR3:ENST00000396664.2	197	-2344053,-2306529,-2356005,-2242193,-2272926,-2311116,-2272399,-2316462,-2305476
chr7_2538_plus	12685000	12690000	4	12688833	4	TRUE	TRUE	UTR3:ENST00000297029.10	28650	UTR3:ENST00000404894.1	80	-2344053,-2306529,-2356005,-2242193,-2272926,-2311116,-2272399,-2316462,-2305476
chr19_73_minus	365000	360000	2	362234	3	TRUE	TRUE	UTR3:ENST00000332235.8	43210	UTR3:ENST00000346878.3	176	-219046,-168472,-173192,-176587,-176788,-176312,-174776,-175951,-175344
chr19_73_minus	365000	360000	2	363901	3	TRUE	TRUE	UTR3:ENST00000332235.8	41543	UTR3:ENST00000346878.3	1843	-219046,-168472,-173192,-176587,-176788,-176312,-174776,-175951,-175344
chr16_708_plus	3535000	3540000	1	3536478	5	TRUE	TRUE	UTR3:ENST00000572632.1	7	UTR3:ENST00000341633.9	80	-256960,-240653,-226012,-229664,-230368,-234429,-234220,-235136,-235563
chr1_8051_plus	40250000	40255000	3	40250786	1	TRUE	TRUE	UTR3:ENST00000372771.5	9864	UTR3:ENST00000372766.4	897	-1470465,-1383227,-1495854,-1502793,-1511679,-1518425,-1495005,-1489451,-1484485
chr1_8051_plus	40250000	40255000	3	40251433	1	TRUE	TRUE	UTR3:ENST00000372771.5	10511	UTR3:ENST00000372766.4	250	-1470465,-1383227,-1495854,-1502793,-1511679,-1518425,-1495005,-1489451,-1484485
chr1_8051_plus	40250000	40255000	3	40251441	1	TRUE	TRUE	UTR3:ENST00000372771.5	10519	UTR3:ENST00000372766.4	242	-1470465,-1383227,-1495854,-1502793,-1511679,-1518425,-1495005,-1489451,-1484485
chr8_20141_minus	100705000	100700000	4	100703092	42	TRUE	TRUE	UTR3:ENST00000519004.5	6	UTR3:ENST00000519100.6	75	-2298156,-1840059,-1624196,-1706200,-1726325,-1733223,-1727112,-1743106,-1728984
chr8_20141_minus	100705000	100700000	4	100703047	42	TRUE	TRUE	UTR3:ENST00000519004.5	51	UTR3:ENST00000519100.6	30	-2298156,-1840059,-1624196,-1706200,-1726325,-1733223,-1727112,-1743106,-1728984
chr8_20141_minus	100705000	100700000	4	100703555	42	TRUE	TRUE	UTR3:ENST00000522658.6	499	UTR3:ENST00000517990.5	269	-2298156,-1840059,-1624196,-1706200,-1726325,-1733223,-1727112,-1743106,-1728984
chr8_20141_minus	100705000	100700000	4	100704942	42	TRUE	TRUE	UTR3:ENST00000678954.1	646	UTR3:ENST00000523636.5,UTR3:ENST00000678954.1	15	-2298156,-1840059,-1624196,-1706200,-1726325,-1733223,-1727112,-1743106,-1728984
chr15_11037_minus	55185000	55180000	3	55181467	9	TRUE	TRUE	UTR3:ENST00000562993.5	577	UTR3:ENST00000677730.1	151	-434925,-398262,-391766,-402511,-416602,-418445,-421907,-424464,-425082
chr15_11037_minus	55185000	55180000	3	55181485	9	TRUE	TRUE	UTR3:ENST00000562993.5	559	UTR3:ENST00000677730.1	169	-434925,-398262,-391766,-402511,-416602,-418445,-421907,-424464,-425082
chr15_11037_minus	55185000	55180000	3	55181937	9	TRUE	TRUE	UTR3:ENST00000562993.5	107	UTR3:ENST00000677730.1	621	-434925,-398262,-391766,-402511,-416602,-418445,-421907,-424464,-425082
chr2_9433_minus	47165000	47160000	2	47160323	14	TRUE	TRUE	UTR3:ENST00000655728.1	15	UTR3:ENST00000656538.1,UTR3:ENST00000668667.1	117	-3547420,-2847416,-3048676,-3140767,-3194861,-3191827,-3130036,-3121850,-3122179
chr2_9433_minus	47165000	47160000	2	47161778	14	TRUE	TRUE	UTR3:ENST00000652974.1	507	UTR3:ENST00000432899.5,UTR3:ENST00000652974.1	54	-3547420,-2847416,-3048676,-3140767,-3194861,-3191827,-3130036,-3121850,-3122179
chr2_40442_minus	202210000	202205000	2	202206703	9	TRUE	TRUE	UTR3:ENST00000392244.7	64	UTR3:ENST00000409368.5	52	-419534,-379102,-385505,-398254,-398486,-396708,-395338,-395101,-396546
chr2_40442_minus	202210000	202205000	2	202206653	9	TRUE	TRUE	UTR3:ENST00000392244.7	114	UTR3:ENST00000409368.5	2	-419534,-379102,-385505,-398254,-398486,-396708,-395338,-395101,-396546
chr6_21874_minus	109370000	109365000	6	109366648	6	TRUE	TRUE	UTR3:ENST00000512821.5	1172	UTR3:ENST00000275080.11,UTR3:ENST00000324953.9	129	-418329,-375064,-347701,-356845,-347613,-355381,-357042,-355110,-356608
chr6_21874_minus	109370000	109365000	6	109366718	6	TRUE	TRUE	UTR3:ENST00000512821.5	1102	UTR3:ENST00000275080.11,UTR3:ENST00000324953.9	199	-418329,-375064,-347701,-356845,-347613,-355381,-357042,-355110,-356608
chr6_21874_minus	109370000	109365000	6	109367672	6	TRUE	TRUE	UTR3:ENST00000512821.5	148	UTR3:ENST00000275080.11,UTR3:ENST00000324953.9	1153	-418329,-375064,-347701,-356845,-347613,-355381,-357042,-355110,-356608
chr6_21874_minus	109370000	109365000	6	109368544	6	TRUE	TRUE	UTR3:ENST00000521072.7	21670	UTR3:ENST00000512821.5	722	-418329,-375064,-347701,-356845,-347613,-355381,-357042,-355110,-356608
chr6_21874_minus	109370000	109365000	6	109368786	6	TRUE	TRUE	UTR3:ENST00000521072.7	21428	UTR3:ENST00000512821.5	964	-418329,-375064,-347701,-356845,-347613,-355381,-357042,-355110,-356608
chr6_21874_minus	109370000	109365000	6	109368838	6	TRUE	TRUE	UTR3:ENST00000521072.7	21376	UTR3:ENST00000512821.5	1016	-418329,-375064,-347701,-356845,-347613,-355381,-357042,-355110,-356608
chr4_20560_minus	102800000	102795000	6	102796037	17	TRUE	TRUE	UTR3:ENST00000343106.9	96	UTR3:ENST00000394801.8,UTR3:ENST00000394803.9	60	-339317,-334091,-331550,-332190,-337562,-328818,-328549,-329887,-332864
chr4_20560_minus	102800000	102795000	6	102796116	17	TRUE	TRUE	UTR3:ENST00000343106.9	17	UTR3:ENST00000394801.8,UTR3:ENST00000394803.9	139	-339317,-334091,-331550,-332190,-337562,-328818,-328549,-329887,-332864
chr4_20560_minus	102800000	102795000	6	102796272	17	TRUE	TRUE	UTR3:ENST00000321805.11	962	UTR3:ENST00000343106.9	137	-339317,-334091,-331550,-332190,-337562,-328818,-328549,-329887,-332864
chr4_20560_minus	102800000	102795000	6	102796695	17	TRUE	TRUE	UTR3:ENST00000321805.11	539	UTR3:ENST00000343106.9	560	-339317,-334091,-331550,-332190,-337562,-328818,-328549,-329887,-332864
chr4_20560_minus	102800000	102795000	6	102796900	17	TRUE	TRUE	UTR3:ENST00000321805.11	334	UTR3:ENST00000343106.9	765	-339317,-334091,-331550,-332190,-337562,-328818,-328549,-329887,-332864
chr4_20560_minus	102800000	102795000	6	102797052	17	TRUE	TRUE	UTR3:ENST00000321805.11	182	UTR3:ENST00000343106.9	917	-339317,-334091,-331550,-332190,-337562,-328818,-328549,-329887,-332864
chr17_15263_minus	76315000	76310000	3	76311076	1	TRUE	TRUE	UTR3:ENST00000319380.12	78379	UTR3:ENST00000324684.8	141	-322223,-285271,-292779,-284682,-282400,-286288,-288398,-280330,-282050
chr17_15263_minus	76315000	76310000	3	76311088	1	TRUE	TRUE	UTR3:ENST00000319380.12	78367	UTR3:ENST00000324684.8	153	-322223,-285271,-292779,-284682,-282400,-286288,-288398,-280330,-282050
chr17_15263_minus	76315000	76310000	3	76312165	1	TRUE	TRUE	UTR3:ENST00000319380.12	77290	UTR3:ENST00000324684.8	1230	-322223,-285271,-292779,-284682,-282400,-286288,-288398,-280330,-282050
chrX_7599_plus	37990000	37995000	2	37991065	2	TRUE	TRUE	UTR3:ENST00000378588.5	177603	UTR3:ENST00000341016.5	248	-348244,-243340,-258891,-267184,-269442,-257549,-261127,-260264,-261864
chrX_7599_plus	37990000	37995000	2	37994650	2	TRUE	TRUE	UTR3:ENST00000341016.5	3335	UTR3:ENST00000448797.2	267	-348244,-243340,-258891,-267184,-269442,-257549,-261127,-260264,-261864
chr16_555_minus	2775000	2770000	3	2771550	5	TRUE	TRUE	UTR3:ENST00000494946.6	390	UTR3:ENST00000409477.1	134	-401099,-362359,-262614,-262836,-262114,-264471
chr16_555_minus	2775000	2770000	3	2771996	5	TRUE	TRUE	UTR3:ENST00000293851.9,UTR3:ENST00000570702.5,UTR3:ENST00000576886.5	11956	UTR3:ENST00000572954.1	52	-401099,-362359,-262614,-262836,-262114,-264471
chr16_555_minus	2775000	2770000	3	2773741	5	TRUE	TRUE	UTR3:ENST00000293851.9,UTR3:ENST00000570702.5,UTR3:ENST00000576886.5	10211	UTR3:ENST00000572954.1	1797	-401099,-362359,-262614,-262836,-262114,-264471
chr7_18423_minus	92115000	92110000	2	92113730	3	TRUE	TRUE	UTR3:ENST00000343318.9	27912	UTR3:ENST00000422867.1	144	-415208,-332180,-330743,-331785,-334607,-338907,-337084,-336763,-335315
chr7_18423_minus	92115000	92110000	2	92113692	3	TRUE	TRUE	UTR3:ENST00000343318.9	27950	UTR3:ENST00000422867.1	106	-415208,-332180,-330743,-331785,-334607,-338907,-337084,-336763,-335315
chr1_30840_minus	154200000	154195000	3	154198880	1	TRUE	FALSE	UTR3:ENST00000368525.4	204	UTR3:ENST00000651873.1	25340	-301842,-274438,-292523,-297223,-298310,-299185,-299942,-302613,-305080
chr1_30840_minus	154200000	154195000	3	154199238	1	TRUE	TRUE	UTR3:ENST00000648267.1	7457	UTR3:ENST00000368525.4	152	-301842,-274438,-292523,-297223,-298310,-299185,-299942,-302613,-305080
chr1_30840_minus	154200000	154195000	3	154199242	1	TRUE	TRUE	UTR3:ENST00000648267.1	7453	UTR3:ENST00000368525.4	156	-301842,-274438,-292523,-297223,-298310,-299185,-299942,-302613,-305080
chr17_15028_minus	75140000	75135000	2	75136097	8	TRUE	TRUE	UTR3:ENST00000581874.1	103	UTR3:ENST00000481647.5	104	-2297540,-1795945,-1811491,-1776393,-1817858,-1799984,-1801019,-1809846,-1802287
chr17_15028_minus	75140000	75135000	2	75135701	8	TRUE	TRUE	UTR3:ENST00000470924.5	184	UTR3:ENST00000304834.11,UTR3:ENST00000356033.8	393	-2297540,-1795945,-1811491,-1776393,-1817858,-1799984,-1801019,-1809846,-1802287
chr21_7869_minus	39345000	39340000	3	39342473	9	TRUE	TRUE	UTR3:ENST00000436324.5	172	UTR3:ENST00000652622.1	134	-422436,-390468,-415295,-422946,-426109,-427962,-429136,-428290,-401211
chr21_7869_minus	39345000	39340000	3	39342468	9	TRUE	TRUE	UTR3:ENST00000436324.5	177	UTR3:ENST00000652622.1	129	-422436,-390468,-415295,-422946,-426109,-427962,-429136,-428290,-401211
chr21_7869_minus	39345000	39340000	3	39342694	9	TRUE	TRUE	UTR3:ENST00000419378.5	93	UTR3:ENST00000380748.5	1	-422436,-390468,-415295,-422946,-426109,-427962,-429136,-428290,-401211
chr2_17706_plus	88525000	88530000	3	88527766	1	TRUE	TRUE	UTR3:ENST00000324166.7,UTR3:ENST00000377254.7	341129	UTR3:ENST00000303254.4	1818	-654385,-582628,-626556,-633882,-641495,-640176,-644659,-634448,-630096
chr2_17706_plus	88525000	88530000	3	88529341	1	TRUE	TRUE	UTR3:ENST00000324166.7,UTR3:ENST00000377254.7	342704	UTR3:ENST00000303254.4	243	-654385,-582628,-626556,-633882,-641495,-640176,-644659,-634448,-630096
chr2_17706_plus	88525000	88530000	3	88529335	1	TRUE	TRUE	UTR3:ENST00000324166.7,UTR3:ENST00000377254.7	342698	UTR3:ENST00000303254.4	249	-654385,-582628,-626556,-633882,-641495,-640176,-644659,-634448,-630096
chr9_7268_minus	36340000	36335000	2	36337659	7	TRUE	TRUE	UTR3:ENST00000377877.4	1921	UTR3:ENST00000350199.8,UTR3:ENST00000357058.7,UTR3:ENST00000377885.6,UTR3:ENST00000611646.4	1254	-279513,-195750,-201087,-200348,-198017,-198472,-199937,-201494,-198694
chr9_7268_minus	36340000	36335000	2	36339671	7	TRUE	TRUE	UTR3:ENST00000358127.9,UTR3:ENST00000377852.7,UTR3:ENST00000523241.6	493597	UTR3:ENST00000377877.4	89	-279513,-195750,-201087,-200348,-198017,-198472,-199937,-201494,-198694
chr1_8633_minus	43165000	43160000	2	43164431	2	TRUE	TRUE	UTR3:ENST00000523677.6	117445	UTR3:ENST00000236051.3	246	-222004,-195974,-201048,-201605,-192771,-193654,-191881,-190447,-187394
chr1_8633_minus	43165000	43160000	2	43164670	2	TRUE	TRUE	UTR3:ENST00000523677.6	117206	UTR3:ENST00000236051.3	485	-222004,-195974,-201048,-201605,-192771,-193654,-191881,-190447,-187394
chr20_1208_plus	6035000	6040000	2	6037153	4	TRUE	TRUE	UTR3:ENST00000452938.5	2597	UTR3:ENST00000378868.4	239	-208284,-158298,-165893,-170363,-167259,-168354,-170526,-169494,-169647
chr20_1208_plus	6035000	6040000	2	6038176	4	TRUE	TRUE	UTR3:ENST00000378868.4	782	UTR3:ENST00000652720.1	1679	-208284,-158298,-165893,-170363,-167259,-168354,-170526,-169494,-169647
chr10_9939_plus	49690000	49695000	2	49694208	0	TRUE	TRUE	UTR3:ENST00000337653.7	26265	UTR3:ENST00000374113.3	1835	-932479,-797431,-806160,-832687,-841948,-843912,-844855,-837673,-839472
chr10_9939_plus	49690000	49695000	2	49694646	0	TRUE	TRUE	UTR3:ENST00000337653.7	26703	UTR3:ENST00000374113.3	1397	-932479,-797431,-806160,-832687,-841948,-843912,-844855,-837673,-839472
chr1_40467_minus	202335000	202330000	2	202331797	5	TRUE	TRUE	UTR3:ENST00000643045.1	1212	UTR3:ENST00000643045.1	58	-180276,-156740,-163343,-164535,-166711,-164885,-163820,-163486,-164458
chr1_40467_minus	202335000	202330000	2	202332347	5	TRUE	TRUE	UTR3:ENST00000643045.1	662	UTR3:ENST00000643045.1	608	-180276,-156740,-163343,-164535,-166711,-164885,-163820,-163486,-164458
chr20_11306_plus	56525000	56530000	2	56525903	1	TRUE	TRUE	UTR3:ENST00000357348.10	6453	UTR3:ENST00000371328.5	248	-1268554,-1043438,-1076479,-1111586,-1116028,-1124254,-1121551,-1121083,-1115542
chr20_11306_plus	56525000	56530000	2	56526245	1	TRUE	FALSE	UTR3:ENST00000371328.5	92	UTR3:ENST00000371325.1	10274	-1268554,-1043438,-1076479,-1111586,-1116028,-1124254,-1121551,-1121083,-1115542
chr1_605_plus	3020000	3025000	3	3022252	1	TRUE	TRUE	UTR3:ENST00000419916.8	430783	UTR3:ENST00000378404.4	650	-994834,-942722,-1006109,-1018477,-1047042,-1045383,-1033146,-1033801,-1031799
chr1_605_plus	3020000	3025000	3	3022649	1	TRUE	TRUE	UTR3:ENST00000419916.8	431180	UTR3:ENST00000378404.4	253	-994834,-942722,-1006109,-1018477,-1047042,-1045383,-1033146,-1033801,-1031799
chr1_605_plus	3020000	3025000	3	3022654	1	TRUE	TRUE	UTR3:ENST00000419916.8	431185	UTR3:ENST00000378404.4	248	-994834,-942722,-1006109,-1018477,-1047042,-1045383,-1033146,-1033801,-1031799
chr10_16888_plus	84435000	84440000	2	84436116	0	TRUE	TRUE	UTR3:ENST00000359979.8	62110	UTR3:ENST00000466105.5	37029	-393574,-250627,-259574,-262455,-259762,-260135,-263918,-259538,-261002
chr10_16888_plus	84435000	84440000	2	84438565	0	TRUE	TRUE	UTR3:ENST00000359979.8	64559	UTR3:ENST00000466105.5	34580	-393574,-250627,-259574,-262455,-259762,-260135,-263918,-259538,-261002
chr20_7331_minus	36655000	36650000	2	36652853	4	TRUE	TRUE	UTR3:ENST00000426836.5	98937	UTR3:ENST00000373773.7	477	-604101,-469045,-467192,-483680,-487511,-490029,-488581,-489673,-493049
chr20_7331_minus	36655000	36650000	2	36653539	4	TRUE	TRUE	UTR3:ENST00000426836.5	98251	UTR3:ENST00000373773.7	1163	-604101,-469045,-467192,-483680,-487511,-490029,-488581,-489673,-493049
chr6_23714_minus	118570000	118565000	3	118565498	0	TRUE	TRUE	UTR3:ENST00000316316.10	247943	UTR3:ENST00000360290.7,UTR3:ENST00000392500.7	74066	-196635,-182228,-175975,-183308,-187717,-188810,-187652,-189231,-189717
chr6_23714_minus	118570000	118565000	3	118565686	0	TRUE	TRUE	UTR3:ENST00000316316.10	247755	UTR3:ENST00000360290.7,UTR3:ENST00000392500.7	74254	-196635,-182228,-175975,-183308,-187717,-188810,-187652,-189231,-189717
chr6_23714_minus	118570000	118565000	3	118566037	0	TRUE	TRUE	UTR3:ENST00000316316.10	247404	UTR3:ENST00000360290.7,UTR3:ENST00000392500.7	74605	-196635,-182228,-175975,-183308,-187717,-188810,-187652,-189231,-189717
chr1_7121_minus	35605000	35600000	2	35602503	0	TRUE	TRUE	UTR3:ENST00000270815.5	111373	UTR3:ENST00000621781.4	2958	-285970,-207795,-212916,-213002,-211956,-213785,-211958,-210797,-211107
chr1_7121_minus	35605000	35600000	2	35603236	0	TRUE	TRUE	UTR3:ENST00000270815.5	110640	UTR3:ENST00000621781.4	3691	-285970,-207795,-212916,-213002,-211956,-213785,-211958,-210797,-211107
chr11_3540_minus	17700000	17695000	2	17695420	0	TRUE	TRUE	UTR3:ENST00000265965.10,UTR3:ENST00000525422.5,UTR3:ENST00000527494.5	92627	UTR3:ENST00000526313.5	193480	-153554,-123205,-132245,-134709,-135946,-136139,-136359,-134579,-134173
chr11_3540_minus	17700000	17695000	2	17696923	0	TRUE	TRUE	UTR3:ENST00000265965.10,UTR3:ENST00000525422.5,UTR3:ENST00000527494.5	91124	UTR3:ENST00000526313.5	194983	-153554,-123205,-132245,-134709,-135946,-136139,-136359,-134579,-134173
chr3_25197_plus	125980000	125985000	6	125982304	4	TRUE	TRUE	UTR3:ENST00000504401.1	8448	UTR3:ENST00000505382.5	1146	-2417523,-2149360,-1961955,-1991563,-1968436,-2005617,-1984735,-1968525,-1974379
chr3_25197_plus	125980000	125985000	6	125982331	4	TRUE	TRUE	UTR3:ENST00000504401.1	8475	UTR3:ENST00000505382.5	1119	-2417523,-2149360,-1961955,-1991563,-1968436,-2005617,-1984735,-1968525,-1974379
chr3_25197_plus	125980000	125985000	6	125982786	4	TRUE	TRUE	UTR3:ENST00000504401.1	8930	UTR3:ENST00000505382.5	664	-2417523,-2149360,-1961955,-1991563,-1968436,-2005617,-1984735,-1968525,-1974379
chr3_25197_plus	125980000	125985000	6	125982833	4	TRUE	TRUE	UTR3:ENST00000504401.1	8977	UTR3:ENST00000505382.5	617	-2417523,-2149360,-1961955,-1991563,-1968436,-2005617,-1984735,-1968525,-1974379
chr3_25197_plus	125980000	125985000	6	125983268	4	TRUE	TRUE	UTR3:ENST00000504401.1	9412	UTR3:ENST00000505382.5	182	-2417523,-2149360,-1961955,-1991563,-1968436,-2005617,-1984735,-1968525,-1974379
chr3_25197_plus	125980000	125985000	6	125983300	4	TRUE	TRUE	UTR3:ENST00000504401.1	9444	UTR3:ENST00000505382.5	150	-2417523,-2149360,-1961955,-1991563,-1968436,-2005617,-1984735,-1968525,-1974379
chr19_9875_plus	49370000	49375000	3	49372515	3	TRUE	TRUE	UTR3:ENST00000323906.9	31908	UTR3:ENST00000221498.7,UTR3:ENST00000594268.1,UTR3:ENST00000598682.1	2600	-2856588,-2468314,-2641719,-2678400,-2684779,-2676338,-2658601,-2662926,-2666177
chr19_9875_plus	49370000	49375000	3	49374847	3	TRUE	TRUE	UTR3:ENST00000323906.9	34240	UTR3:ENST00000221498.7,UTR3:ENST00000594268.1,UTR3:ENST00000598682.1	268	-2856588,-2468314,-2641719,-2678400,-2684779,-2676338,-2658601,-2662926,-2666177
chr19_9875_plus	49370000	49375000	3	49374891	3	TRUE	TRUE	UTR3:ENST00000323906.9	34284	UTR3:ENST00000221498.7,UTR3:ENST00000594268.1,UTR3:ENST00000598682.1	224	-2856588,-2468314,-2641719,-2678400,-2684779,-2676338,-2658601,-2662926,-2666177
chr17_3613_plus	18060000	18065000	2	18061857	2	TRUE	TRUE	UTR3:ENST00000376345.3	4389	UTR3:ENST00000459843.5	325	-301210,-185034,-184994,-185209,-183716,-181757,-186947,-182656
chr17_3613_plus	18060000	18065000	2	18062051	2	TRUE	TRUE	UTR3:ENST00000376345.3	4583	UTR3:ENST00000459843.5	131	-301210,-185034,-184994,-185209,-183716,-181757,-186947,-182656
chr2_22802_plus	114005000	114010000	2	114006498	0	TRUE	TRUE	UTR3:ENST00000263238.7	43901	UTR3:ENST00000429914.5	1493105	-1626694,-1465529,-1520649,-1551794,-1556368,-1559301,-1568762,-1553344,-1560644
chr2_22802_plus	114005000	114010000	2	114007088	0	TRUE	TRUE	UTR3:ENST00000263238.7	44491	UTR3:ENST00000429914.5	1492515	-1626694,-1465529,-1520649,-1551794,-1556368,-1559301,-1568762,-1553344,-1560644
chr7_30812_minus	154060000	154055000	2	154055710	0	TRUE	TRUE	UTR3:ENST00000457196.5	887976	UTR3:ENST00000359321.2	1410933	-217214,-177312,-175170,-182238,-186041,-185963,-186030,-185377,-183891
chr7_30812_minus	154060000	154055000	2	154055922	0	TRUE	TRUE	UTR3:ENST00000457196.5	887764	UTR3:ENST00000359321.2	1411145	-217214,-177312,-175170,-182238,-186041,-185963,-186030,-185377,-183891
chr2_25381_plus	126900000	126905000	2	126900654	12	TRUE	TRUE	UTR3:ENST00000458326.5	800	UTR3:ENST00000458326.5	623	-266091,-194117,-198142,-197671,-201249,-199954,-200066,-197359,-198980
chr2_25381_plus	126900000	126905000	2	126901909	12	TRUE	TRUE	UTR3:ENST00000643416.1	401	UTR3:ENST00000636457.1	185	-266091,-194117,-198142,-197671,-201249,-199954,-200066,-197359,-198980
chr15_11591_minus	57955000	57950000	2	57953584	5	TRUE	TRUE	UTR3:ENST00000430119.6	235	UTR3:ENST00000347587.7	152	-202825,-174177,-185899,-191722,-193011,-193993,-192148,-190656,-189659
chr15_11591_minus	57955000	57950000	2	57954049	5	TRUE	TRUE	UTR3:ENST00000558384.1	978	UTR3:ENST00000430119.6	228	-202825,-174177,-185899,-191722,-193011,-193993,-192148,-190656,-189659
chr9_21155_plus	105770000	105775000	2	105773909	1	TRUE	TRUE	UTR3:ENST00000451560.1	24626	UTR3:ENST00000435034.5	169	-217519,-168014,-170666,-169433,-170456,-170262,-170551,-172463,-169898
chr9_21155_plus	105770000	105775000	2	105774507	1	TRUE	TRUE	UTR3:ENST00000435034.5	427	UTR3:ENST00000374688.5	2104	-217519,-168014,-170666,-169433,-170456,-170262,-170551,-172463,-169898
chr1_11999_minus	59995000	59990000	3	59990550	2	TRUE	TRUE	UTR3:ENST00000606498.5	1690495	UTR3:ENST00000371201.3,UTR3:ENST00000450089.6	155	-148811,-119306,-129736,-131273,-132121,-130146,-130364,-131711,-129800
chr1_11999_minus	59995000	59990000	3	59990556	2	TRUE	TRUE	UTR3:ENST00000606498.5	1690489	UTR3:ENST00000371201.3,UTR3:ENST00000450089.6	161	-148811,-119306,-129736,-131273,-132121,-130146,-130364,-131711,-129800
chr1_11999_minus	59995000	59990000	3	59993423	2	TRUE	TRUE	UTR3:ENST00000606498.5	1687622	UTR3:ENST00000371201.3,UTR3:ENST00000450089.6	3028	-148811,-119306,-129736,-131273,-132121,-130146,-130364,-131711,-129800
chr11_13611_minus	68055000	68050000	2	68053021	3	TRUE	TRUE	UTR3:ENST00000525155.5	493	UTR3:ENST00000265689.9	161	-619815,-482496,-474916,-479852,-481292,-498663,-499210,-494427,-489024
chr11_13611_minus	68055000	68050000	2	68053906	3	TRUE	TRUE	UTR3:ENST00000525155.5	7586	UTR3:ENST00000356135.9	85	-619815,-482496,-474916,-479852,-481292,-498663,-499210,-494427,-489024
chr1_18673_plus	93360000	93365000	2	93360693	1	TRUE	TRUE	UTR3:ENST00000370276.5	81962	UTR3:ENST00000370267.1	474	-416676,-341061,-363367,-369881,-372524,-366386,-369457,-369275,-365268
chr1_18673_plus	93360000	93365000	2	93362257	1	TRUE	TRUE	UTR3:ENST00000370267.1	1088	UTR3:ENST00000370272.9	7235	-416676,-341061,-363367,-369881,-372524,-366386,-369457,-369275,-365268
chr19_8076_minus	40380000	40375000	2	40379248	1	TRUE	FALSE	UTR3:ENST00000291823.3	22	UTR3:ENST00000580977.1	45396	-123675,-117185,-123182,-126310,-123062,-123242,-124307,-123409,-123413
chr19_8076_minus	40380000	40375000	2	40379447	1	TRUE	TRUE	UTR3:ENST00000673881.1,UTR3:ENST00000676076.1,UTR3:ENST00000676316.1	14318	UTR3:ENST00000291823.3	175	-123675,-117185,-123182,-126310,-123062,-123242,-124307,-123409,-123413
chr19_8744_plus	43715000	43720000	3	43718936	1	TRUE	TRUE	UTR3:ENST00000417606.3	104437	UTR3:ENST00000244314.6	1084	-1025347,-910762,-976477,-993798,-997066,-1002493,-1004785,-1006713,-997173
chr19_8744_plus	43715000	43720000	3	43719744	1	TRUE	TRUE	UTR3:ENST00000417606.3	105245	UTR3:ENST00000244314.6	276	-1025347,-910762,-976477,-993798,-997066,-1002493,-1004785,-1006713,-997173
chr19_8744_plus	43715000	43720000	3	43719783	1	TRUE	TRUE	UTR3:ENST00000417606.3	105284	UTR3:ENST00000244314.6	237	-1025347,-910762,-976477,-993798,-997066,-1002493,-1004785,-1006713,-997173
chr17_7841_plus	39200000	39205000	2	39203995	18	TRUE	TRUE	UTR3:ENST00000678012.1,UTR3:ENST00000678147.1,UTR3:ENST00000678609.1,UTR3:ENST00000679038.1	885	UTR3:ENST00000678012.1,UTR3:ENST00000678147.1,UTR3:ENST00000678609.1,UTR3:ENST00000679038.1	191	-2407243,-2017342,-2018985,-1963314,-1972261,-1989163,-1993206,-1852554,-1835935
chr17_7841_plus	39200000	39205000	2	39204556	18	TRUE	TRUE	UTR3:ENST00000678012.1,UTR3:ENST00000678147.1,UTR3:ENST00000678609.1,UTR3:ENST00000679038.1	368	UTR3:ENST00000678573.1	129	-2407243,-2017342,-2018985,-1963314,-1972261,-1989163,-1993206,-1852554,-1835935
chr3_39104_minus	195520000	195515000	2	195516402	3	TRUE	TRUE	UTR3:ENST00000418939.1	2615	UTR3:ENST00000418939.1	16	-597767,-500004,-522726,-528369,-534154,-540647,-533777,-522405,-524108
chr3_39104_minus	195520000	195515000	2	195517080	3	TRUE	TRUE	UTR3:ENST00000418939.1	1937	UTR3:ENST00000418939.1	694	-597767,-500004,-522726,-528369,-534154,-540647,-533777,-522405,-524108
chr15_13310_plus	66545000	66550000	2	66548630	12	TRUE	TRUE	UTR3:ENST00000535141.6	203	UTR3:ENST00000613446.4	843	-229090,-208722,-217661,-223019,-208274,-211988,-210913,-211353,-208755
chr15_13310_plus	66545000	66550000	2	66549218	12	TRUE	TRUE	UTR3:ENST00000535141.6	791	UTR3:ENST00000613446.4	255	-229090,-208722,-217661,-223019,-208274,-211988,-210913,-211353,-208755
chr13_5489_minus	27445000	27440000	4	27440045	0	TRUE	TRUE	UTR3:ENST00000316334.5	105867	UTR3:ENST00000405591.3	4394	-300726,-272891,-241519,-245582,-246617,-246656,-248873,-249404,-249499
chr13_5489_minus	27445000	27440000	4	27440092	0	TRUE	TRUE	UTR3:ENST00000316334.5	105820	UTR3:ENST00000405591.3	4441	-300726,-272891,-241519,-245582,-246617,-246656,-248873,-249404,-249499
chr13_5489_minus	27445000	27440000	4	27440322	0	TRUE	TRUE	UTR3:ENST00000316334.5	105590	UTR3:ENST00000405591.3	4671	-300726,-272891,-241519,-245582,-246617,-246656,-248873,-249404,-249499
chr13_5489_minus	27445000	27440000	4	27441274	0	TRUE	TRUE	UTR3:ENST00000316334.5	104638	UTR3:ENST00000405591.3	5623	-300726,-272891,-241519,-245582,-246617,-246656,-248873,-249404,-249499
chr6_8214_minus	41070000	41065000	3	41066544	10	TRUE	TRUE	UTR3:ENST00000373154.6	243	UTR3:ENST00000463088.5	68	-464886,-416438,-404258,-419741,-431239,-432537,-424577,-429303,-426630
chr6_8214_minus	41070000	41065000	3	41066964	10	TRUE	TRUE	UTR3:ENST00000482515.5	162	UTR3:ENST00000480585.5	24	-464886,-416438,-404258,-419741,-431239,-432537,-424577,-429303,-426630
chr6_8214_minus	41070000	41065000	3	41066724	10	TRUE	TRUE	UTR3:ENST00000373154.6	63	UTR3:ENST00000463088.5	248	-464886,-416438,-404258,-419741,-431239,-432537,-424577,-429303,-426630
chr17_7153_plus	35760000	35765000	2	35763981	3	TRUE	TRUE	UTR3:ENST00000603017.2	20459	UTR3:ENST00000603305.1	615	-848923,-741745,-796645,-814969,-817281,-810162,-806326,-808302,-811515
chr17_7153_plus	35760000	35765000	2	35764820	3	TRUE	TRUE	UTR3:ENST00000604830.1	205	UTR3:ENST00000605587.2	258	-848923,-741745,-796645,-814969,-817281,-810162,-806326,-808302,-811515
chr3_25535_plus	127670000	127675000	2	127670573	1	TRUE	TRUE	UTR3:ENST00000265056.12	48136	UTR3:ENST00000342480.7	2228	-210274,-179453,-191823,-196534,-197830,-196336,-196356,-196919,-193913
chr3_25535_plus	127670000	127675000	2	127672538	1	TRUE	TRUE	UTR3:ENST00000265056.12	50101	UTR3:ENST00000342480.7	263	-210274,-179453,-191823,-196534,-197830,-196336,-196356,-196919,-193913
chr20_11308_plus	56535000	56540000	3	56536287	1	TRUE	TRUE	UTR3:ENST00000371328.5	10134	UTR3:ENST00000371325.1	232	-1249014,-1042933,-1118605,-1138002,-1144356,-1157854,-1148496,-1160497,-1149194
chr20_11308_plus	56535000	56540000	3	56536259	1	TRUE	TRUE	UTR3:ENST00000371328.5	10106	UTR3:ENST00000371325.1	260	-1249014,-1042933,-1118605,-1138002,-1144356,-1157854,-1148496,-1160497,-1149194
chr20_11308_plus	56535000	56540000	3	56535917	1	TRUE	TRUE	UTR3:ENST00000371328.5	9764	UTR3:ENST00000371325.1	602	-1249014,-1042933,-1118605,-1138002,-1144356,-1157854,-1148496,-1160497,-1149194
chr8_14129_minus	70645000	70640000	4	70640926	0	TRUE	TRUE	UTR3:ENST00000340726.8,UTR3:ENST00000388742.8	556506	UTR3:ENST00000522447.5	3110	-345852,-249816,-222451,-234617,-230120,-227093,-225002,-230286,-231146
chr8_14129_minus	70645000	70640000	4	70640928	0	TRUE	TRUE	UTR3:ENST00000340726.8,UTR3:ENST00000388742.8	556504	UTR3:ENST00000522447.5	3112	-345852,-249816,-222451,-234617,-230120,-227093,-225002,-230286,-231146
chr8_14129_minus	70645000	70640000	4	70642529	0	TRUE	TRUE	UTR3:ENST00000340726.8,UTR3:ENST00000388742.8	554903	UTR3:ENST00000522447.5	4713	-345852,-249816,-222451,-234617,-230120,-227093,-225002,-230286,-231146
chr8_14129_minus	70645000	70640000	4	70644094	0	TRUE	TRUE	UTR3:ENST00000340726.8,UTR3:ENST00000388742.8	553338	UTR3:ENST00000522447.5	6278	-345852,-249816,-222451,-234617,-230120,-227093,-225002,-230286,-231146
chr22_5113_minus	25565000	25560000	3	25561266	0	TRUE	TRUE	UTR3:ENST00000398145.7	889615	UTR3:ENST00000423535.1	626024	-257366,-228490,-214423,-211700,-211969,-210503,-216353,-215892,-219284
chr22_5113_minus	25565000	25560000	3	25563014	0	TRUE	TRUE	UTR3:ENST00000398145.7	887867	UTR3:ENST00000423535.1	627772	-257366,-228490,-214423,-211700,-211969,-210503,-216353,-215892,-219284
chr22_5113_minus	25565000	25560000	3	25563295	0	TRUE	TRUE	UTR3:ENST00000398145.7	887586	UTR3:ENST00000423535.1	628053	-257366,-228490,-214423,-211700,-211969,-210503,-216353,-215892,-219284
chr3_8885_minus	44425000	44420000	3	44421284	0	TRUE	TRUE	UTR3:ENST00000396077.8	10420	UTR3:ENST00000414522.6	1048555	-274333,-275896,-273923,-274303,-275957,-275171,-275082,-275466,-276665
chr3_8885_minus	44425000	44420000	3	44421361	0	TRUE	TRUE	UTR3:ENST00000396077.8	10343	UTR3:ENST00000414522.6	1048632	-274333,-275896,-273923,-274303,-275957,-275171,-275082,-275466,-276665
chr3_8885_minus	44425000	44420000	3	44422896	0	TRUE	TRUE	UTR3:ENST00000396077.8	8808	UTR3:ENST00000414522.6	1050167	-274333,-275896,-273923,-274303,-275957,-275171,-275082,-275466,-276665
chr14_9024_minus	45120000	45115000	2	45116068	2	TRUE	TRUE	UTR3:ENST00000557324.5	4841	UTR3:ENST00000216330.7	467	-303543,-234097,-238101,-244102,-243075,-244971,-244804,-245839,-246926
chr14_9024_minus	45120000	45115000	2	45117269	2	TRUE	TRUE	UTR3:ENST00000557324.5	3640	UTR3:ENST00000216330.7	1668	-303543,-234097,-238101,-244102,-243075,-244971,-244804,-245839,-246926
chr19_2311_plus	11550000	11555000	2	11550087	3	TRUE	TRUE	UTR3:ENST00000535659.6	86	UTR3:ENST00000588935.1	233	-229792,-166797,-172935,-174980,-176653,-177929,-175485,-175459,-178829
chr19_2311_plus	11550000	11555000	2	11553203	3	TRUE	FALSE	UTR3:ENST00000252456.7	2879	UTR3:ENST00000588174.1	65920	-229792,-166797,-172935,-174980,-176653,-177929,-175485,-175459,-178829
chr22_3827_plus	19130000	19135000	3	19132222	1	TRUE	TRUE	UTR3:ENST00000652053.1	100979	UTR3:ENST00000399635.4	399	-1253497,-1155548,-1219869,-1235747,-1244115,-1251729,-1252364,-1290567,-1288208
chr22_3827_plus	19130000	19135000	3	19132360	1	TRUE	TRUE	UTR3:ENST00000652053.1	101117	UTR3:ENST00000399635.4	261	-1253497,-1155548,-1219869,-1235747,-1244115,-1251729,-1252364,-1290567,-1288208
chr22_3827_plus	19130000	19135000	3	19132375	1	TRUE	TRUE	UTR3:ENST00000652053.1	101132	UTR3:ENST00000399635.4	246	-1253497,-1155548,-1219869,-1235747,-1244115,-1251729,-1252364,-1290567,-1288208
chr22_8250_minus	41250000	41245000	5	41245763	3	TRUE	TRUE	UTR3:ENST00000327492.4	187730	UTR3:ENST00000455915.6	147	-324886,-285482,-271610,-282243,-287579,-290141,-291797,-297055,-287495
chr22_8250_minus	41250000	41245000	5	41246374	3	TRUE	TRUE	UTR3:ENST00000327492.4	187119	UTR3:ENST00000455915.6	758	-324886,-285482,-271610,-282243,-287579,-290141,-291797,-297055,-287495
chr22_8250_minus	41250000	41245000	5	41246428	3	TRUE	TRUE	UTR3:ENST00000327492.4	187065	UTR3:ENST00000455915.6	812	-324886,-285482,-271610,-282243,-287579,-290141,-291797,-297055,-287495
chr22_8250_minus	41250000	41245000	5	41246467	3	TRUE	TRUE	UTR3:ENST00000327492.4	187026	UTR3:ENST00000455915.6	851	-324886,-285482,-271610,-282243,-287579,-290141,-291797,-297055,-287495
chr22_8250_minus	41250000	41245000	5	41247320	3	TRUE	TRUE	UTR3:ENST00000327492.4	186173	UTR3:ENST00000455915.6	1704	-324886,-285482,-271610,-282243,-287579,-290141,-291797,-297055,-287495
chr9_17246_minus	86230000	86225000	2	86227216	1	TRUE	TRUE	UTR3:ENST00000376001.7	94	UTR3:ENST00000649213.1	5741	-175055,-153680,-156879,-160145,-162106,-163397,-161890,-160375,-160037
chr9_17246_minus	86230000	86225000	2	86227481	1	TRUE	TRUE	UTR3:ENST00000375991.9	37064	UTR3:ENST00000376001.7	169	-175055,-153680,-156879,-160145,-162106,-163397,-161890,-160375,-160037
chr6_17817_plus	89080000	89085000	2	89083024	3	TRUE	TRUE	UTR3:ENST00000237201.2	1016185	UTR3:ENST00000354922.3	1172	-261876,-209801,-221108,-223552,-223575,-222652,-218188,-216612,-217674
chr6_17817_plus	89080000	89085000	2	89084578	3	TRUE	TRUE	UTR3:ENST00000369472.1	232	UTR3:ENST00000336032.4	581	-261876,-209801,-221108,-223552,-223575,-222652,-218188,-216612,-217674
chr7_17440_minus	87200000	87195000	2	87196327	3	TRUE	TRUE	UTR3:ENST00000423734.1	1373	UTR3:ENST00000433078.5	164	-218251,-186370,-190313,-201201,-201567,-203400,-201112,-200125,-199567
chr7_17440_minus	87200000	87195000	2	87197105	3	TRUE	TRUE	UTR3:ENST00000423734.1	595	UTR3:ENST00000433078.5	942	-218251,-186370,-190313,-201201,-201567,-203400,-201112,-200125,-199567
chrX_10039_minus	50195000	50190000	2	50190920	2	TRUE	TRUE	UTR3:ENST00000611977.2	174488	UTR3:ENST00000358526.7,UTR3:ENST00000376064.7	142	-566786,-435496,-451327,-464408,-434160,-435890,-434894,-440352,-431807
chrX_10039_minus	50195000	50190000	2	50193282	2	TRUE	TRUE	UTR3:ENST00000611977.2	172126	UTR3:ENST00000358526.7,UTR3:ENST00000376064.7	2504	-566786,-435496,-451327,-464408,-434160,-435890,-434894,-440352,-431807
chr11_23872_minus	119360000	119355000	1	119356156	3	TRUE	TRUE	UTR3:ENST00000525735.1	377	UTR3:ENST00000260187.7,UTR3:ENST00000455332.6	940	-325617,-304204,-281156,-279258,-287584,-302469,-297335,-300599,-304793
chr3_10373_plus	51860000	51865000	3	51862000	1	TRUE	TRUE	UTR3:ENST00000660642.1	28610	UTR3:ENST00000333127.4	1423	-654075,-543406,-585793,-593959,-600710,-596181,-594491,-593818,-591915
chr3_10373_plus	51860000	51865000	3	51863164	1	TRUE	TRUE	UTR3:ENST00000660642.1	29774	UTR3:ENST00000333127.4	259	-654075,-543406,-585793,-593959,-600710,-596181,-594491,-593818,-591915
chr3_10373_plus	51860000	51865000	3	51863177	1	TRUE	TRUE	UTR3:ENST00000660642.1	29787	UTR3:ENST00000333127.4	246	-654075,-543406,-585793,-593959,-600710,-596181,-594491,-593818,-591915
chr9_3103_plus	15510000	15515000	2	15511151	0	FALSE	FALSE	UTR3:ENST00000467062.5	45197	UTR3:ENST00000432954.1	364931	-223625,-183905,-192927,-195180,-201512,-202314,-202492,-201954,-197252
chr9_3103_plus	15510000	15515000	2	15511999	0	FALSE	FALSE	UTR3:ENST00000467062.5	46045	UTR3:ENST00000432954.1	364083	-223625,-183905,-192927,-195180,-201512,-202314,-202492,-201954,-197252
chr1_309_minus	1545000	1540000	2	1541824	1	TRUE	TRUE	UTR3:ENST00000359060.5	19023	UTR3:ENST00000291386.4	150	-242113,-213948,-218864,-221848,-227674,-228645,-230431,-228380,-225763
chr1_309_minus	1545000	1540000	2	1542959	1	TRUE	TRUE	UTR3:ENST00000359060.5	17888	UTR3:ENST00000291386.4	1285	-242113,-213948,-218864,-221848,-227674,-228645,-230431,-228380,-225763
chr7_8967_minus	44835000	44830000	2	44834318	6	TRUE	TRUE	UTR3:ENST00000446531.1	606	UTR3:ENST00000521529.5	7	-619727,-492258,-502447,-493310,-497629,-494882,-504162,-502748,-508300
chr7_8967_minus	44835000	44830000	2	44834397	6	TRUE	TRUE	UTR3:ENST00000446531.1	527	UTR3:ENST00000521529.5	86	-619727,-492258,-502447,-493310,-497629,-494882,-504162,-502748,-508300
chr7_24541_minus	122705000	122700000	3	122701831	2	TRUE	TRUE	UTR3:ENST00000249284.3	292872	UTR3:ENST00000447240.1	160	-262186,-246038,-257044,-258475,-259610,-263742,-270050,-270683,-269208
chr7_24541_minus	122705000	122700000	3	122701819	2	TRUE	TRUE	UTR3:ENST00000249284.3	292884	UTR3:ENST00000447240.1	148	-262186,-246038,-257044,-258475,-259610,-263742,-270050,-270683,-269208
chr7_24541_minus	122705000	122700000	3	122702259	2	TRUE	TRUE	UTR3:ENST00000249284.3	292444	UTR3:ENST00000447240.1	588	-262186,-246038,-257044,-258475,-259610,-263742,-270050,-270683,-269208
chr9_21773_plus	108860000	108865000	3	108862676	1	TRUE	TRUE	UTR3:ENST00000416373.6	1530483	UTR3:ENST00000333999.5	1079	-1229802,-1095462,-1187626,-1213897,-1217994,-1211481,-1193891,-1188491,-1190164
chr9_21773_plus	108860000	108865000	3	108863502	1	TRUE	TRUE	UTR3:ENST00000416373.6	1531309	UTR3:ENST00000333999.5	253	-1229802,-1095462,-1187626,-1213897,-1217994,-1211481,-1193891,-1188491,-1190164
chr9_21773_plus	108860000	108865000	3	108863507	1	TRUE	TRUE	UTR3:ENST00000416373.6	1531314	UTR3:ENST00000333999.5	248	-1229802,-1095462,-1187626,-1213897,-1217994,-1211481,-1193891,-1188491,-1190164
chr12_15087_plus	75430000	75435000	2	75430936	2	TRUE	TRUE	UTR3:ENST00000320460.8	6895	UTR3:ENST00000378692.7	946	-645624,-588331,-588500,-600374,-602908,-607512,-602584,-599841,-602776
chr12_15087_plus	75430000	75435000	2	75431404	2	TRUE	TRUE	UTR3:ENST00000320460.8	7363	UTR3:ENST00000378692.7	478	-645624,-588331,-588500,-600374,-602908,-607512,-602584,-599841,-602776
chr11_12693_minus	63465000	63460000	4	63461567	5	TRUE	TRUE	UTR3:ENST00000539221.5	1692	UTR3:ENST00000536887.5,UTR3:ENST00000540857.6	162	-653728,-569149,-522741,-521697,-529903,-533517,-531646,-544301,-546513
chr11_12693_minus	63465000	63460000	4	63463115	5	TRUE	TRUE	UTR3:ENST00000539221.5	144	UTR3:ENST00000536887.5,UTR3:ENST00000540857.6	1710	-653728,-569149,-522741,-521697,-529903,-533517,-531646,-544301,-546513
chr11_12693_minus	63465000	63460000	4	63463437	5	TRUE	TRUE	UTR3:ENST00000394615.2	38	UTR3:ENST00000301790.4	99	-653728,-569149,-522741,-521697,-529903,-533517,-531646,-544301,-546513
chr11_12693_minus	63465000	63460000	4	63464043	5	TRUE	TRUE	UTR3:ENST00000394615.2,UTR3:ENST00000536887.5	2066	UTR3:ENST00000394615.2	566	-653728,-569149,-522741,-521697,-529903,-533517,-531646,-544301,-546513
chr16_6005_minus	30025000	30020000	2	30022537	3	TRUE	TRUE	UTR3:ENST00000279389.8,UTR3:ENST00000380495.8	1889	UTR3:ENST00000561671.5	15363	-241880,-182110,-193435,-198024,-198202,-196608,-195821,-195578,-192966
chr16_6005_minus	30025000	30020000	2	30024580	3	TRUE	TRUE	UTR3:ENST00000569508.6	2022	UTR3:ENST00000564806.1	127	-241880,-182110,-193435,-198024,-198202,-196608,-195821,-195578,-192966
chr17_9773_plus	48860000	48865000	2	48862501	9	TRUE	TRUE	UTR3:ENST00000509784.1	196	UTR3:ENST00000509507.5	548	-651584,-525403,-517873,-523586,-521825,-523763,-528423,-525611,-492796
chr17_9773_plus	48860000	48865000	2	48862877	9	TRUE	TRUE	UTR3:ENST00000509784.1	572	UTR3:ENST00000509507.5	172	-651584,-525403,-517873,-523586,-521825,-523763,-528423,-525611,-492796
chrX_28201_plus	141000000	141005000	2	141002934	1	TRUE	TRUE	UTR3:ENST00000453380.2	910022	UTR3:ENST00000449283.2	771	-386425,-323000,-326495,-330006,-327717,-329358,-333082,-328836,-330847
chrX_28201_plus	141000000	141005000	2	141003495	1	TRUE	TRUE	UTR3:ENST00000453380.2	910583	UTR3:ENST00000449283.2	210	-386425,-323000,-326495,-330006,-327717,-329358,-333082,-328836,-330847
chr6_20016_plus	100075000	100080000	2	100076266	0	TRUE	TRUE	UTR3:ENST00000369214.2	460687	UTR3:ENST00000369137.8	1419915	-148638,-98747,-101102,-99453,-90200,-89347
chr6_20016_plus	100075000	100080000	2	100077380	0	TRUE	TRUE	UTR3:ENST00000369214.2	461801	UTR3:ENST00000369137.8	1418801	-148638,-98747,-101102,-99453,-90200,-89347
chr7_11223_minus	56115000	56110000	2	56114773	1	TRUE	TRUE	UTR3:ENST00000329309.4	1241	UTR3:ENST00000329309.4	91	-1609719,-1332626,-1364548,-1383041,-1393339,-1406716,-1363571,-1424108,-1354633
chr7_11223_minus	56115000	56110000	2	56114757	1	TRUE	TRUE	UTR3:ENST00000329309.4	1257	UTR3:ENST00000329309.4	75	-1609719,-1332626,-1364548,-1383041,-1393339,-1406716,-1363571,-1424108,-1354633
chr16_10984_minus	54920000	54915000	2	54919050	0	TRUE	TRUE	UTR3:ENST00000360526.8,UTR3:ENST00000565568.1	883800	UTR3:ENST00000558054.1	635613	-1738362,-1434262,-1450495,-1496215,-1513837,-1497792,-1524788,-1485013,-1497301
chr16_10984_minus	54920000	54915000	2	54919277	0	TRUE	TRUE	UTR3:ENST00000360526.8,UTR3:ENST00000565568.1	883573	UTR3:ENST00000558054.1	635840	-1738362,-1434262,-1450495,-1496215,-1513837,-1497792,-1524788,-1485013,-1497301
chr9_27449_plus	137240000	137245000	4	137242933	1	TRUE	TRUE	UTR3:ENST00000673835.1	6377	UTR3:ENST00000340384.5	773	-3999628,-3758640,-3984798,-3961607,-4057009,-4111836,-4101008,-4058515,-4026460
chr9_27449_plus	137240000	137245000	4	137243414	1	TRUE	TRUE	UTR3:ENST00000673835.1	6858	UTR3:ENST00000340384.5	292	-3999628,-3758640,-3984798,-3961607,-4057009,-4111836,-4101008,-4058515,-4026460
chr9_27449_plus	137240000	137245000	4	137243452	1	TRUE	TRUE	UTR3:ENST00000673835.1	6896	UTR3:ENST00000340384.5	254	-3999628,-3758640,-3984798,-3961607,-4057009,-4111836,-4101008,-4058515,-4026460
chr9_27449_plus	137240000	137245000	4	137243511	1	TRUE	TRUE	UTR3:ENST00000673835.1	6955	UTR3:ENST00000340384.5	195	-3999628,-3758640,-3984798,-3961607,-4057009,-4111836,-4101008,-4058515,-4026460
chr3_27889_plus	139440000	139445000	2	139444220	0	TRUE	TRUE	UTR3:ENST00000498505.5	86996	UTR3:ENST00000458420.7	1133176	-243814,-188730,-194990,-203633,-203028,-200711,-200743,-204048,-199248
chr3_27889_plus	139440000	139445000	2	139444371	0	TRUE	TRUE	UTR3:ENST00000498505.5	87147	UTR3:ENST00000458420.7	1133025	-243814,-188730,-194990,-203633,-203028,-200711,-200743,-204048,-199248
chr11_2160_minus	10800000	10795000	2	10797205	4	TRUE	TRUE	UTR3:ENST00000531647.6	4854	UTR3:ENST00000396525.7	34	-294484,-245075,-254820,-256485,-258492,-262942,-264617,-262964,-261280
chr11_2160_minus	10800000	10795000	2	10798122	4	TRUE	TRUE	UTR3:ENST00000531647.6	3937	UTR3:ENST00000396525.7	951	-294484,-245075,-254820,-256485,-258492,-262942,-264617,-262964,-261280
chr13_10374_plus	51865000	51870000	3	51865992	1	TRUE	TRUE	UTR3:ENST00000298125.7	98282	UTR3:ENST00000242819.7	239	-828990,-791532,-848623,-855978,-863944,-877463,-885508,-869646,-859523
chr13_10374_plus	51865000	51870000	3	51865967	1	TRUE	TRUE	UTR3:ENST00000298125.7	98257	UTR3:ENST00000242819.7	264	-828990,-791532,-848623,-855978,-863944,-877463,-885508,-869646,-859523
chr13_10374_plus	51865000	51870000	3	51865983	1	TRUE	TRUE	UTR3:ENST00000298125.7	98273	UTR3:ENST00000242819.7	248	-828990,-791532,-848623,-855978,-863944,-877463,-885508,-869646,-859523
chr14_15016_plus	75075000	75080000	2	75077834	12	TRUE	TRUE	UTR3:ENST00000673981.1	218	UTR3:ENST00000526130.2	156	-619686,-512784,-544309,-550255,-551381,-555971,-563591,-574191,-571568
chr14_15016_plus	75075000	75080000	2	75078628	12	TRUE	TRUE	UTR3:ENST00000238686.8	204	UTR3:ENST00000674097.1	478	-619686,-512784,-544309,-550255,-551381,-555971,-563591,-574191,-571568
chr5_2093_plus	10460000	10465000	3	10461227	2	TRUE	TRUE	UTR3:ENST00000274140.10	20838	UTR3:ENST00000503804.5	3796	-4235224,-3173450,-2843458,-2876113,-2895100,-2908788,-2950346,-2923750,-2876807
chr5_2093_plus	10460000	10465000	3	10462921	2	TRUE	TRUE	UTR3:ENST00000274140.10	22532	UTR3:ENST00000503804.5	2102	-4235224,-3173450,-2843458,-2876113,-2895100,-2908788,-2950346,-2923750,-2876807
chr5_2093_plus	10460000	10465000	3	10464876	2	TRUE	TRUE	UTR3:ENST00000274140.10	24487	UTR3:ENST00000503804.5	147	-4235224,-3173450,-2843458,-2876113,-2895100,-2908788,-2950346,-2923750,-2876807
chr2_1917_minus	9585000	9580000	3	9584096	2	TRUE	TRUE	UTR3:ENST00000381813.4	472683	UTR3:ENST00000381844.8	123	-921452,-932307,-851534,-871054,-875921,-887240,-890465,-884699,-887018
chr2_1917_minus	9585000	9580000	3	9584416	2	TRUE	TRUE	UTR3:ENST00000381813.4	472363	UTR3:ENST00000381844.8	443	-921452,-932307,-851534,-871054,-875921,-887240,-890465,-884699,-887018
chr2_1917_minus	9585000	9580000	3	9584572	2	TRUE	TRUE	UTR3:ENST00000381813.4	472207	UTR3:ENST00000381844.8	599	-921452,-932307,-851534,-871054,-875921,-887240,-890465,-884699,-887018
chr11_9117_plus	45580000	45585000	2	45582895	0	TRUE	TRUE	UTR3:ENST00000622142.5	347784	UTR3:ENST00000442528.2	228662	-150927,-136189,-142358,-147977,-146911,-149885,-148080,-145282,-145307
chr11_9117_plus	45580000	45585000	2	45583247	0	TRUE	TRUE	UTR3:ENST00000622142.5	348136	UTR3:ENST00000442528.2	228310	-150927,-136189,-142358,-147977,-146911,-149885,-148080,-145282,-145307
chr19_2114_minus	10570000	10565000	3	10567050	2	TRUE	TRUE	UTR3:ENST00000250244.11,UTR3:ENST00000587069.5,UTR3:ENST00000590923.5	5620	UTR3:ENST00000335766.2	448	-197799,-183089,-193814,-195322,-200410,-204821,-205164,-205592,-204338
chr19_2114_minus	10570000	10565000	3	10566620	2	TRUE	TRUE	UTR3:ENST00000250244.11,UTR3:ENST00000587069.5,UTR3:ENST00000590923.5	6050	UTR3:ENST00000335766.2	18	-197799,-183089,-193814,-195322,-200410,-204821,-205164,-205592,-204338
chr19_2114_minus	10570000	10565000	3	10566627	2	TRUE	TRUE	UTR3:ENST00000250244.11,UTR3:ENST00000587069.5,UTR3:ENST00000590923.5	6043	UTR3:ENST00000335766.2	25	-197799,-183089,-193814,-195322,-200410,-204821,-205164,-205592,-204338
chr3_9008_plus	45035000	45040000	3	45035806	2	TRUE	TRUE	UTR3:ENST00000265564.8	24334	UTR3:ENST00000428034.1	261	-246637,-242468,-261126,-263279,-263666,-264570,-261946,-261892,-261323
chr3_9008_plus	45035000	45040000	3	45035822	2	TRUE	TRUE	UTR3:ENST00000265564.8	24350	UTR3:ENST00000428034.1	245	-246637,-242468,-261126,-263279,-263666,-264570,-261946,-261892,-261323
chr3_9008_plus	45035000	45040000	3	45036900	2	TRUE	FALSE	UTR3:ENST00000296130.5	828	UTR3:ENST00000652135.1	362791	-246637,-242468,-261126,-263279,-263666,-264570,-261946,-261892,-261323
chr6_33469_plus	167340000	167345000	2	167341067	3	TRUE	TRUE	UTR3:ENST00000512917.1	2380	UTR3:ENST00000649884.1	819	-174699,-147223,-157070,-159791,-158004,-156757,-157281,-157432,-157140
chr6_33469_plus	167340000	167345000	2	167341629	3	TRUE	TRUE	UTR3:ENST00000512917.1	2942	UTR3:ENST00000649884.1	257	-174699,-147223,-157070,-159791,-158004,-156757,-157281,-157432,-157140
chr11_14775_minus	73875000	73870000	3	73872525	4	TRUE	FALSE	UTR3:ENST00000355693.5	141	UTR3:ENST00000536566.5,UTR3:ENST00000537446.5,UTR3:ENST00000545625.5	156273	-192903,-167012,-176145,-177191,-178739,-183846,-186305,-184949,-182621
chr11_14775_minus	73875000	73870000	3	73872916	4	TRUE	TRUE	UTR3:ENST00000537289.1	80	UTR3:ENST00000541455.1	153	-192903,-167012,-176145,-177191,-178739,-183846,-186305,-184949,-182621
chr11_14775_minus	73875000	73870000	3	73872903	4	TRUE	TRUE	UTR3:ENST00000537289.1	93	UTR3:ENST00000541455.1	140	-192903,-167012,-176145,-177191,-178739,-183846,-186305,-184949,-182621
chr19_320_minus	1600000	1595000	4	1597906	6	TRUE	TRUE	UTR3:ENST00000589880.1	142	UTR3:ENST00000591899.8	736	-294243,-235931,-240413,-220110,-217507,-214444,-215770,-213719,-211354
chr19_320_minus	1600000	1595000	4	1598092	6	TRUE	TRUE	UTR3:ENST00000585671.2	829	UTR3:ENST00000589880.1	42	-294243,-235931,-240413,-220110,-217507,-214444,-215770,-213719,-211354
chr19_320_minus	1600000	1595000	4	1599420	6	TRUE	TRUE	UTR3:ENST00000344749.9,UTR3:ENST00000611869.5	9869	UTR3:ENST00000585937.1,UTR3:ENST00000589880.1,UTR3:ENST00000591899.8	7	-294243,-235931,-240413,-220110,-217507,-214444,-215770,-213719,-211354
chr19_320_minus	1600000	1595000	4	1599443	6	TRUE	TRUE	UTR3:ENST00000344749.9,UTR3:ENST00000611869.5	9846	UTR3:ENST00000585937.1,UTR3:ENST00000589880.1,UTR3:ENST00000591899.8	30	-294243,-235931,-240413,-220110,-217507,-214444,-215770,-213719,-211354
chr21_9228_minus	46140000	46135000	3	46136357	7	TRUE	TRUE	UTR3:ENST00000397743.1,UTR3:ENST00000397746.8,UTR3:ENST00000446405.5	421	UTR3:ENST00000291670.9,UTR3:ENST00000397748.5	94	-181359,-162988,-152372,-154503,-157504,-157013,-158058,-159129,-159047
chr21_9228_minus	46140000	46135000	3	46136904	7	TRUE	TRUE	UTR3:ENST00000291670.9	80	UTR3:ENST00000397743.1,UTR3:ENST00000397746.8,UTR3:ENST00000446405.5	124	-181359,-162988,-152372,-154503,-157504,-157013,-158058,-159129,-159047
chr21_9228_minus	46140000	46135000	3	46136690	7	TRUE	TRUE	UTR3:ENST00000397743.1,UTR3:ENST00000397746.8,UTR3:ENST00000446405.5	88	UTR3:ENST00000291670.9,UTR3:ENST00000397748.5	427	-181359,-162988,-152372,-154503,-157504,-157013,-158058,-159129,-159047
chr4_339_minus	1695000	1690000	2	1693062	5	TRUE	TRUE	UTR3:ENST00000483348.5	181	UTR3:ENST00000318386.8	203	-331121,-279880,-279558,-296194,-296026,-299108,-297856,-295802,-295779
chr4_339_minus	1695000	1690000	2	1692969	5	TRUE	TRUE	UTR3:ENST00000483348.5	274	UTR3:ENST00000318386.8	110	-331121,-279880,-279558,-296194,-296026,-299108,-297856,-295802,-295779
chr17_12086_plus	60425000	60430000	2	60429255	0	TRUE	TRUE	UTR3:ENST00000586876.1	258355	UTR3:ENST00000269127.5	2170	-228880,-163833,-164279,-165589,-164664,-166541,-165460,-164950,-164383
chr17_12086_plus	60425000	60430000	2	60429421	0	TRUE	TRUE	UTR3:ENST00000586876.1	258521	UTR3:ENST00000269127.5	2004	-228880,-163833,-164279,-165589,-164664,-166541,-165460,-164950,-164383
chr1_19205_plus	96020000	96025000	2	96022158	0	TRUE	TRUE	UTR3:ENST00000370202.5,UTR3:ENST00000604203.1	774932	UTR3:ENST00000482253.5	747716	-244403,-206658,-214123,-219409,-220750,-221951,-215383,-216302,-215240
chr1_19205_plus	96020000	96025000	2	96022635	0	TRUE	TRUE	UTR3:ENST00000370202.5,UTR3:ENST00000604203.1	775409	UTR3:ENST00000482253.5	747239	-244403,-206658,-214123,-219409,-220750,-221951,-215383,-216302,-215240
chr19_9322_plus	46605000	46610000	4	46608641	11	TRUE	TRUE	UTR3:ENST00000602169.2	52	UTR3:ENST00000602169.2	339	-1838061,-1754616,-1596315,-1552937,-1565959,-1569849,-1579457,-1555453,-1574848
chr19_9322_plus	46605000	46610000	4	46608861	11	TRUE	TRUE	UTR3:ENST00000602169.2	272	UTR3:ENST00000602169.2	119	-1838061,-1754616,-1596315,-1552937,-1565959,-1569849,-1579457,-1555453,-1574848
chr19_9322_plus	46605000	46610000	4	46608998	11	TRUE	TRUE	UTR3:ENST00000602169.2	16	UTR3:ENST00000594523.5	183	-1838061,-1754616,-1596315,-1552937,-1565959,-1569849,-1579457,-1555453,-1574848
chr19_9322_plus	46605000	46610000	4	46609152	11	TRUE	TRUE	UTR3:ENST00000602169.2	170	UTR3:ENST00000594523.5	29	-1838061,-1754616,-1596315,-1552937,-1565959,-1569849,-1579457,-1555453,-1574848
chr12_18893_plus	94460000	94465000	3	94460560	0	TRUE	TRUE	UTR3:ENST00000258526.9	152884	UTR3:ENST00000551039.5	791510	-246402,-199071,-210389,-211441,-213559,-214019,-218420,-210173,-214010
chr12_18893_plus	94460000	94465000	3	94460566	0	TRUE	TRUE	UTR3:ENST00000258526.9	152890	UTR3:ENST00000551039.5	791504	-246402,-199071,-210389,-211441,-213559,-214019,-218420,-210173,-214010
chr12_18893_plus	94460000	94465000	3	94461981	0	TRUE	TRUE	UTR3:ENST00000258526.9	154305	UTR3:ENST00000551039.5	790089	-246402,-199071,-210389,-211441,-213559,-214019,-218420,-210173,-214010
chr1_33878_plus	169385000	169390000	4	169387458	2	TRUE	TRUE	UTR3:ENST00000329281.6	248	UTR3:ENST00000367808.8	846	-234586,-220436,-207568,-209045,-206400,-208095,-217037,-213565,-218366
chr1_33878_plus	169385000	169390000	4	169387111	2	TRUE	TRUE	UTR3:ENST00000367807.7	9727	UTR3:ENST00000329281.6	97	-234586,-220436,-207568,-209045,-206400,-208095,-217037,-213565,-218366
chr1_33878_plus	169385000	169390000	4	169388050	2	TRUE	TRUE	UTR3:ENST00000329281.6	840	UTR3:ENST00000367808.8	254	-234586,-220436,-207568,-209045,-206400,-208095,-217037,-213565,-218366
chr1_33878_plus	169385000	169390000	4	169388049	2	TRUE	TRUE	UTR3:ENST00000329281.6	839	UTR3:ENST00000367808.8	255	-234586,-220436,-207568,-209045,-206400,-208095,-217037,-213565,-218366
chr2_4959_minus	24795000	24790000	2	24790398	1	TRUE	TRUE	UTR3:ENST00000260600.9,UTR3:ENST00000679454.1	28770	UTR3:ENST00000328379.6	669	-596241,-453737,-473922,-481714,-481708,-481940,-480420,-476490,-477142
chr2_4959_minus	24795000	24790000	2	24791802	1	TRUE	TRUE	UTR3:ENST00000260600.9,UTR3:ENST00000679454.1	27366	UTR3:ENST00000328379.6	2073	-596241,-453737,-473922,-481714,-481708,-481940,-480420,-476490,-477142
chr1_45682_minus	228410000	228405000	3	228408052	4	TRUE	TRUE	UTR3:ENST00000456946.6	647	UTR3:ENST00000295033.7	15	-225468,-192293,-205761,-206565,-210335,-213491,-213784,-215687,-212400
chr1_45682_minus	228410000	228405000	3	228408186	4	TRUE	TRUE	UTR3:ENST00000456946.6	513	UTR3:ENST00000295033.7	149	-225468,-192293,-205761,-206565,-210335,-213491,-213784,-215687,-212400
chr1_45682_minus	228410000	228405000	3	228408171	4	TRUE	TRUE	UTR3:ENST00000456946.6	528	UTR3:ENST00000295033.7	134	-225468,-192293,-205761,-206565,-210335,-213491,-213784,-215687,-212400
chr18_11430_plus	57145000	57150000	3	57148354	0	TRUE	TRUE	UTR3:ENST00000357574.7	118542	UTR3:ENST00000585477.2	2055	-5465156,-4740453,-5102828,-5156710,-5237806,-5312294,-5332840,-5337376,-5237784
chr18_11430_plus	57145000	57150000	3	57148359	0	TRUE	TRUE	UTR3:ENST00000357574.7	118547	UTR3:ENST00000585477.2	2050	-5465156,-4740453,-5102828,-5156710,-5237806,-5312294,-5332840,-5337376,-5237784
chr18_11430_plus	57145000	57150000	3	57148401	0	TRUE	TRUE	UTR3:ENST00000357574.7	118589	UTR3:ENST00000585477.2	2008	-5465156,-4740453,-5102828,-5156710,-5237806,-5312294,-5332840,-5337376,-5237784
chr13_9143_plus	45710000	45715000	2	45712691	3	TRUE	TRUE	UTR3:ENST00000349995.10	175989	UTR3:ENST00000610924.1	1866	-628293,-512943,-551732,-562321,-566114,-562039,-563228,-567151,-561220
chr13_9143_plus	45710000	45715000	2	45714302	3	TRUE	TRUE	UTR3:ENST00000349995.10	177600	UTR3:ENST00000610924.1	255	-628293,-512943,-551732,-562321,-566114,-562039,-563228,-567151,-561220
chr15_12938_minus	64690000	64685000	2	64687738	3	TRUE	TRUE	UTR3:ENST00000559753.1	746	UTR3:ENST00000560258.6	133	-459096,-383712,-398000,-407473,-391050,-395258,-395348,-392834,-398026
chr15_12938_minus	64690000	64685000	2	64688612	3	TRUE	TRUE	UTR3:ENST00000300069.5	51278	UTR3:ENST00000559753.1	126	-459096,-383712,-398000,-407473,-391050,-395258,-395348,-392834,-398026
chr14_11482_plus	57405000	57410000	4	57406448	1	TRUE	TRUE	UTR3:ENST00000261558.8	107705	UTR3:ENST00000554703.1	3482	-156994,-137088,-143578,-138906,-141820,-143190,-142982,-141993,-139586
chr14_11482_plus	57405000	57410000	4	57409459	1	TRUE	TRUE	UTR3:ENST00000261558.8	110716	UTR3:ENST00000554703.1	471	-156994,-137088,-143578,-138906,-141820,-143190,-142982,-141993,-139586
chr14_11482_plus	57405000	57410000	4	57409502	1	TRUE	TRUE	UTR3:ENST00000261558.8	110759	UTR3:ENST00000554703.1	428	-156994,-137088,-143578,-138906,-141820,-143190,-142982,-141993,-139586
chr14_11482_plus	57405000	57410000	4	57409803	1	TRUE	TRUE	UTR3:ENST00000261558.8	111060	UTR3:ENST00000554703.1	127	-156994,-137088,-143578,-138906,-141820,-143190,-142982,-141993,-139586
chr7_25747_plus	128730000	128735000	2	128731386	4	TRUE	TRUE	UTR3:ENST00000484425.6	1316	UTR3:ENST00000485070.5	224	-401578,-360533,-376476,-390191,-390346,-393007,-393981,-389819,-390126
chr7_25747_plus	128730000	128735000	2	128732340	4	TRUE	FALSE	UTR3:ENST00000315184.9,UTR3:ENST00000621392.4	596	UTR3:ENST00000493278.1	36855	-401578,-360533,-376476,-390191,-390346,-393007,-393981,-389819,-390126
chr2_48112_plus	240555000	240560000	3	240558676	0	TRUE	TRUE	UTR3:ENST00000264039.7	90599	UTR3:ENST00000343217.6,UTR3:ENST00000438823.1	2842	-646516,-602306,-649180,-654800,-659515,-653787,-654171,-645713,-641211
chr2_48112_plus	240555000	240560000	3	240558669	0	TRUE	TRUE	UTR3:ENST00000264039.7	90592	UTR3:ENST00000343217.6,UTR3:ENST00000438823.1	2849	-646516,-602306,-649180,-654800,-659515,-653787,-654171,-645713,-641211
chr2_48112_plus	240555000	240560000	3	240559088	0	TRUE	FALSE	UTR3:ENST00000264039.7	91011	UTR3:ENST00000343217.6,UTR3:ENST00000438823.1	2430	-646516,-602306,-649180,-654800,-659515,-653787,-654171,-645713,-641211
chr19_1537_plus	7680000	7685000	2	7682608	4	TRUE	TRUE	UTR3:ENST00000333598.7	2781	UTR3:ENST00000595985.1,UTR3:ENST00000597959.1	245	-1586011,-1701149,-1703431,-1711987,-1719485,-1706117,-1702797,-1708325,-1707906
chr19_1537_plus	7680000	7685000	2	7682595	4	TRUE	TRUE	UTR3:ENST00000333598.7	2768	UTR3:ENST00000595985.1,UTR3:ENST00000597959.1	258	-1586011,-1701149,-1703431,-1711987,-1719485,-1706117,-1702797,-1708325,-1707906
chr9_25928_plus	129635000	129640000	2	129635356	8	TRUE	TRUE	UTR3:ENST00000481189.1	98	UTR3:ENST00000372481.7	116	-692866,-600009,-637448,-648459,-650318,-649093,-647218,-649300,-644034
chr9_25928_plus	129635000	129640000	2	129635962	8	TRUE	TRUE	UTR3:ENST00000372486.5,UTR3:ENST00000482347.1	31	UTR3:ENST00000611055.4,UTR3:ENST00000613644.4,UTR3:ENST00000617943.4	168	-692866,-600009,-637448,-648459,-650318,-649093,-647218,-649300,-644034
chr17_15180_minus	75900000	75895000	2	75898201	4	TRUE	FALSE	UTR3:ENST00000309352.4	442	UTR3:ENST00000540128.1	7020	-182650,-149364,-158022,-161157,-162543,-163445,-164925,-166020,-167411
chr17_15180_minus	75900000	75895000	2	75898785	4	TRUE	TRUE	UTR3:ENST00000590947.5	372	UTR3:ENST00000590947.5	139	-182650,-149364,-158022,-161157,-162543,-163445,-164925,-166020,-167411
chr19_420_plus	2095000	2100000	3	2098202	9	TRUE	TRUE	UTR3:ENST00000591894.5	74	UTR3:ENST00000591894.5	131	-3072113,-2777930,-2986934,-2989645,-2973281,-2950189,-2955459,-2965286,-2935260
chr19_420_plus	2095000	2100000	3	2099331	9	TRUE	TRUE	UTR3:ENST00000588003.5	244	UTR3:ENST00000395307.6	248	-3072113,-2777930,-2986934,-2989645,-2973281,-2950189,-2955459,-2965286,-2935260
chr19_420_plus	2095000	2100000	3	2099363	9	TRUE	TRUE	UTR3:ENST00000588003.5	276	UTR3:ENST00000395307.6	216	-3072113,-2777930,-2986934,-2989645,-2973281,-2950189,-2955459,-2965286,-2935260
chr16_13314_plus	66565000	66570000	2	66565908	8	TRUE	TRUE	UTR3:ENST00000527845.1,UTR3:ENST00000534692.1	2690	UTR3:ENST00000264001.9	159	-181867,-131959,-130163,-129601,-132127,-129180,-125249,-126206,-124054
chr16_13314_plus	66565000	66570000	2	66567521	8	TRUE	TRUE	UTR3:ENST00000532838.1	1092	UTR3:ENST00000527845.1	2564	-181867,-131959,-130163,-129601,-132127,-129180,-125249,-126206,-124054
chr21_5146_minus	25730000	25725000	2	25725237	0	TRUE	TRUE	UTR3:ENST00000346798.8,UTR3:ENST00000348990.9,UTR3:ENST00000354192.7,UTR3:ENST00000357903.7	155312	UTR3:ENST00000284971.8	736	-501719,-327196,-332474,-282209,-278430,-282053,-287468,-286276,-286284
chr21_5146_minus	25730000	25725000	2	25728497	0	TRUE	TRUE	UTR3:ENST00000346798.8,UTR3:ENST00000348990.9,UTR3:ENST00000354192.7,UTR3:ENST00000357903.7	152052	UTR3:ENST00000284971.8	3996	-501719,-327196,-332474,-282209,-278430,-282053,-287468,-286276,-286284
chr1_10484_plus	52415000	52420000	3	52416777	0	TRUE	TRUE	UTR3:ENST00000371591.2	68105	UTR3:ENST00000257181.10	4058	-241808,-194262,-206280,-206148,-204250,-205444,-205353,-205434,-205975
chr1_10484_plus	52415000	52420000	3	52416758	0	TRUE	TRUE	UTR3:ENST00000371591.2	68086	UTR3:ENST00000257181.10	4077	-241808,-194262,-206280,-206148,-204250,-205444,-205353,-205434,-205975
chr1_10484_plus	52415000	52420000	3	52418015	0	TRUE	TRUE	UTR3:ENST00000371591.2	69343	UTR3:ENST00000257181.10	2820	-241808,-194262,-206280,-206148,-204250,-205444,-205353,-205434,-205975
chr6_31937_minus	159685000	159680000	2	159682497	5	TRUE	TRUE	UTR3:ENST00000546260.5	2356	UTR3:ENST00000367054.6,UTR3:ENST00000367055.8,UTR3:ENST00000546087.5	22	-278898,-224764,-214977,-212811,-219535,-221806,-221788,-217650,-214762
chr6_31937_minus	159685000	159680000	2	159682576	5	TRUE	TRUE	UTR3:ENST00000546260.5	2277	UTR3:ENST00000367054.6,UTR3:ENST00000367055.8,UTR3:ENST00000546087.5	101	-278898,-224764,-214977,-212811,-219535,-221806,-221788,-217650,-214762
chr15_9826_minus	49130000	49125000	2	49126717	2	TRUE	TRUE	UTR3:ENST00000299259.10	632	UTR3:ENST00000388901.10	3989	-167605,-145513,-150850,-153006,-154395,-156595,-153797,-154883,-154881
chr15_9826_minus	49130000	49125000	2	49127536	2	TRUE	TRUE	UTR3:ENST00000542928.5	0	UTR3:ENST00000542928.5	0	-167605,-145513,-150850,-153006,-154395,-156595,-153797,-154883,-154881
chr16_393_plus	1960000	1965000	6	1961281	3	TRUE	TRUE	UTR3:ENST00000382666.5,UTR3:ENST00000382668.7	121073	UTR3:ENST00000268668.11,UTR3:ENST00000543683.6,UTR3:ENST00000569148.1	693	-521313,-456200,-419941,-415770,-438316,-401804,-401999,-403655,-403148
chr16_393_plus	1960000	1965000	6	1961514	3	TRUE	TRUE	UTR3:ENST00000382666.5,UTR3:ENST00000382668.7	121306	UTR3:ENST00000268668.11,UTR3:ENST00000543683.6,UTR3:ENST00000569148.1	460	-521313,-456200,-419941,-415770,-438316,-401804,-401999,-403655,-403148
chr16_393_plus	1960000	1965000	6	1961534	3	TRUE	TRUE	UTR3:ENST00000382666.5,UTR3:ENST00000382668.7	121326	UTR3:ENST00000268668.11,UTR3:ENST00000543683.6,UTR3:ENST00000569148.1	440	-521313,-456200,-419941,-415770,-438316,-401804,-401999,-403655,-403148
chr16_393_plus	1960000	1965000	6	1961665	3	TRUE	TRUE	UTR3:ENST00000382666.5,UTR3:ENST00000382668.7	121457	UTR3:ENST00000268668.11,UTR3:ENST00000543683.6,UTR3:ENST00000569148.1	309	-521313,-456200,-419941,-415770,-438316,-401804,-401999,-403655,-403148
chr16_393_plus	1960000	1965000	6	1961825	3	TRUE	TRUE	UTR3:ENST00000382666.5,UTR3:ENST00000382668.7	121617	UTR3:ENST00000268668.11,UTR3:ENST00000543683.6,UTR3:ENST00000569148.1	149	-521313,-456200,-419941,-415770,-438316,-401804,-401999,-403655,-403148
chr16_393_plus	1960000	1965000	6	1963870	3	TRUE	FALSE	UTR3:ENST00000268668.11,UTR3:ENST00000543683.6,UTR3:ENST00000569148.1	1894	UTR3:ENST00000569210.6	4131	-521313,-456200,-419941,-415770,-438316,-401804,-401999,-403655,-403148
chr16_14067_plus	70330000	70335000	2	70333600	9	TRUE	TRUE	UTR3:ENST00000562519.5	440	UTR3:ENST00000568625.5	94	-302240,-225845,-233761,-238219,-237921,-234125,-238799,-239190,-239015
chr16_14067_plus	70330000	70335000	2	70334344	9	TRUE	TRUE	UTR3:ENST00000562519.5	371	UTR3:ENST00000288071.11	960	-302240,-225845,-233761,-238219,-237921,-234125,-238799,-239190,-239015
chr1_45861_plus	229300000	229305000	2	229303355	2	TRUE	TRUE	UTR3:ENST00000366690.5,UTR3:ENST00000618010.4	365	UTR3:ENST00000618010.4	2535	-244679,-250093,-236259,-228121,-211459,-211503,-212977,-210107,-211642
chr1_45861_plus	229300000	229305000	2	229304119	2	TRUE	TRUE	UTR3:ENST00000366690.5,UTR3:ENST00000618010.4	1129	UTR3:ENST00000618010.4	1771	-244679,-250093,-236259,-228121,-211459,-211503,-212977,-210107,-211642
chr1_31270_plus	156345000	156350000	2	156345893	8	TRUE	TRUE	UTR3:ENST00000295694.9,UTR3:ENST00000405535.3	53449	UTR3:ENST00000368253.6	1096	-7184193,-5574275,-5723522,-5756554,-5780610,-5909506,-5793447,-5786294,-5755185
chr1_31270_plus	156345000	156350000	2	156346814	8	TRUE	TRUE	UTR3:ENST00000295694.9,UTR3:ENST00000405535.3	54370	UTR3:ENST00000368253.6	175	-7184193,-5574275,-5723522,-5756554,-5780610,-5909506,-5793447,-5786294,-5755185
chr6_4960_minus	24800000	24795000	3	24797460	2	TRUE	TRUE	UTR3:ENST00000613507.4	6821	UTR3:ENST00000562221.1	86	-300536,-252257,-270546,-274348,-275881,-282724,-281644,-275202,-271674
chr6_4960_minus	24800000	24795000	3	24797486	2	TRUE	TRUE	UTR3:ENST00000613507.4	6795	UTR3:ENST00000562221.1	112	-300536,-252257,-270546,-274348,-275881,-282724,-281644,-275202,-271674
chr6_4960_minus	24800000	24795000	3	24797478	2	TRUE	TRUE	UTR3:ENST00000613507.4	6803	UTR3:ENST00000562221.1	104	-300536,-252257,-270546,-274348,-275881,-282724,-281644,-275202,-271674
chr19_6636_plus	33175000	33180000	3	33175538	2	TRUE	TRUE	UTR3:ENST00000361680.6	1241	UTR3:ENST00000361680.6	256	-101776,-90566,-98614,-99795,-99808,-99071,-98727,-98205,-97893
chr19_6636_plus	33175000	33180000	3	33175552	2	TRUE	TRUE	UTR3:ENST00000361680.6	1255	UTR3:ENST00000361680.6	242	-101776,-90566,-98614,-99795,-99808,-99071,-98727,-98205,-97893
chr19_6636_plus	33175000	33180000	3	33177455	2	TRUE	TRUE	UTR3:ENST00000355868.4	1655	UTR3:ENST00000253193.9	31408	-101776,-90566,-98614,-99795,-99808,-99071,-98727,-98205,-97893
chr17_832_plus	4155000	4160000	2	4156089	3	TRUE	TRUE	UTR3:ENST00000325418.5	429389	UTR3:ENST00000577075.6	995	-337207,-298516,-301722,-311737,-314467,-313766,-312994,-314359,-314700
chr17_832_plus	4155000	4160000	2	4157362	3	TRUE	TRUE	UTR3:ENST00000577075.6	276	UTR3:ENST00000575251.5	209	-337207,-298516,-301722,-311737,-314467,-313766,-312994,-314359,-314700
chr17_8681_plus	43400000	43405000	4	43400346	1	TRUE	TRUE	UTR3:ENST00000612339.4	180304	UTR3:ENST00000320033.5	790	-224031,-218172,-223693,-213601,-216049,-217925,-219288,-218754,-222539
chr17_8681_plus	43400000	43405000	4	43400359	1	TRUE	TRUE	UTR3:ENST00000612339.4	180317	UTR3:ENST00000320033.5	777	-224031,-218172,-223693,-213601,-216049,-217925,-219288,-218754,-222539
chr17_8681_plus	43400000	43405000	4	43400689	1	TRUE	TRUE	UTR3:ENST00000612339.4	180647	UTR3:ENST00000320033.5	447	-224031,-218172,-223693,-213601,-216049,-217925,-219288,-218754,-222539
chr17_8681_plus	43400000	43405000	4	43401016	1	TRUE	TRUE	UTR3:ENST00000612339.4	180974	UTR3:ENST00000320033.5	120	-224031,-218172,-223693,-213601,-216049,-217925,-219288,-218754,-222539
chr10_20860_plus	104295000	104300000	2	104298060	1	TRUE	TRUE	UTR3:ENST00000369710.8,UTR3:ENST00000539281.5	30600	UTR3:ENST00000450629.6	1356	-263992,-197500,-204114,-207295,-207066,-206579,-206790,-204367,-205271
chr10_20860_plus	104295000	104300000	2	104299193	1	TRUE	TRUE	UTR3:ENST00000369710.8,UTR3:ENST00000539281.5	31733	UTR3:ENST00000450629.6	223	-263992,-197500,-204114,-207295,-207066,-206579,-206790,-204367,-205271
chr11_9130_minus	45650000	45645000	3	45648956	1	TRUE	TRUE	UTR3:ENST00000449465.2	257577	UTR3:ENST00000308064.7	1266	-174576,-158007,-151960,-152566,-150962,-153034,-151758,-152300,-153746
chr11_9130_minus	45650000	45645000	3	45649295	1	TRUE	TRUE	UTR3:ENST00000449465.2	257238	UTR3:ENST00000308064.7	1605	-174576,-158007,-151960,-152566,-150962,-153034,-151758,-152300,-153746
chr11_9130_minus	45650000	45645000	3	45649791	1	TRUE	TRUE	UTR3:ENST00000449465.2	256742	UTR3:ENST00000308064.7	2101	-174576,-158007,-151960,-152566,-150962,-153034,-151758,-152300,-153746
chr21_7178_plus	35885000	35890000	2	35887664	0	TRUE	TRUE	UTR3:ENST00000360731.7	1169436	UTR3:ENST00000439427.2	183918	-131865,-122413,-125984,-125284,-127197,-125691,-124569,-125037,-128515
chr21_7178_plus	35885000	35890000	2	35888169	0	TRUE	FALSE	UTR3:ENST00000360731.7	1169941	UTR3:ENST00000439427.2	183413	-131865,-122413,-125984,-125284,-127197,-125691,-124569,-125037,-128515
chr7_20019_plus	100090000	100095000	4	100091324	4	TRUE	TRUE	UTR3:ENST00000292450.9	26283	UTR3:ENST00000426712.1	195	-241287,-214700,-200308,-206094,-207776,-210576,-206865,-207838,-208379
chr7_20019_plus	100090000	100095000	4	100091685	4	TRUE	TRUE	UTR3:ENST00000426712.1	164	UTR3:ENST00000418625.5	219	-241287,-214700,-200308,-206094,-207776,-210576,-206865,-207838,-208379
chr7_20019_plus	100090000	100095000	4	100091722	4	TRUE	TRUE	UTR3:ENST00000426712.1	201	UTR3:ENST00000418625.5	182	-241287,-214700,-200308,-206094,-207776,-210576,-206865,-207838,-208379
chr7_20019_plus	100090000	100095000	4	100091928	4	TRUE	TRUE	UTR3:ENST00000426712.1	20	UTR3:ENST00000303904.8	258	-241287,-214700,-200308,-206094,-207776,-210576,-206865,-207838,-208379
chr13_7714_minus	38570000	38565000	2	38566687	0	FALSE	FALSE	UTR3:ENST00000379631.9	399237	UTR3:ENST00000488717.5	892458	-252267,-236331,-242313,-250600,-255028,-255326,-261414,-261932,-263262
chr13_7714_minus	38570000	38565000	2	38567152	0	FALSE	FALSE	UTR3:ENST00000379631.9	398772	UTR3:ENST00000488717.5	892923	-252267,-236331,-242313,-250600,-255028,-255326,-261414,-261932,-263262
chr17_12090_minus	60450000	60445000	2	60446106	1	TRUE	TRUE	UTR3:ENST00000589341.5	1639	UTR3:ENST00000083182.8	2947	-302815,-245015,-262176,-271483,-274259,-274125,-271919,-266563,-263041
chr17_12090_minus	60450000	60445000	2	60447409	1	TRUE	TRUE	UTR3:ENST00000589341.5	336	UTR3:ENST00000083182.8	4250	-302815,-245015,-262176,-271483,-274259,-274125,-271919,-266563,-263041
chr6_21705_plus	108520000	108525000	2	108521792	2	TRUE	TRUE	UTR3:ENST00000431865.1	1981	UTR3:ENST00000431865.1	541	-187341,-149818,-148387,-148937,-150540,-151125,-146680,-146758,-148366
chr6_21705_plus	108520000	108525000	2	108522322	2	TRUE	TRUE	UTR3:ENST00000431865.1	2511	UTR3:ENST00000431865.1	11	-187341,-149818,-148387,-148937,-150540,-151125,-146680,-146758,-148366
chr10_14447_plus	72230000	72235000	3	72232629	0	TRUE	TRUE	UTR3:ENST00000373115.5	219070	UTR3:ENST00000615507.4,UTR3:ENST00000621663.4	3228	-332138,-325769,-288831,-296956,-297982,-304710,-302585,-306271,-308156
chr10_14447_plus	72230000	72235000	3	72233070	0	TRUE	TRUE	UTR3:ENST00000373115.5	219511	UTR3:ENST00000615507.4,UTR3:ENST00000621663.4	2787	-332138,-325769,-288831,-296956,-297982,-304710,-302585,-306271,-308156
chr10_14447_plus	72230000	72235000	3	72233554	0	TRUE	TRUE	UTR3:ENST00000373115.5	219995	UTR3:ENST00000615507.4,UTR3:ENST00000621663.4	2303	-332138,-325769,-288831,-296956,-297982,-304710,-302585,-306271,-308156
chr22_6134_plus	30665000	30670000	2	30667144	2	TRUE	TRUE	UTR3:ENST00000451479.1	1584	UTR3:ENST00000451479.1	1871	-215352,-170976,-180059,-182930,-186950,-190361,-190779,-189253,-187390
chr22_6134_plus	30665000	30670000	2	30668688	2	TRUE	TRUE	UTR3:ENST00000451479.1	3128	UTR3:ENST00000451479.1	327	-215352,-170976,-180059,-182930,-186950,-190361,-190779,-189253,-187390
chr1_31065_plus	155320000	155325000	3	155320212	5	TRUE	TRUE	UTR3:ENST00000474345.5	1924	UTR3:ENST00000612683.1	424	-176100,-159124,-165329,-165801,-164136,-166409,-165275,-163698,-166509
chr1_31065_plus	155320000	155325000	3	155320441	5	TRUE	TRUE	UTR3:ENST00000474345.5	2153	UTR3:ENST00000612683.1	195	-176100,-159124,-165329,-165801,-164136,-166409,-165275,-163698,-166509
chr1_31065_plus	155320000	155325000	3	155320477	5	TRUE	TRUE	UTR3:ENST00000474345.5	2189	UTR3:ENST00000612683.1	159	-176100,-159124,-165329,-165801,-164136,-166409,-165275,-163698,-166509
chr1_4039_plus	20190000	20195000	2	20191571	0	TRUE	TRUE	UTR3:ENST00000375102.4	41189	UTR3:ENST00000375099.4	4478	-235448,-182868,-192498,-194916,-199018,-200603,-197788,-198434,-193504
chr1_4039_plus	20190000	20195000	2	20193490	0	TRUE	TRUE	UTR3:ENST00000375102.4	43108	UTR3:ENST00000375099.4	2559	-235448,-182868,-192498,-194916,-199018,-200603,-197788,-198434,-193504
chr1_48947_minus	244735000	244730000	3	244730501	1	TRUE	TRUE	UTR3:ENST00000475997.6	110136	UTR3:ENST00000640271.2	602	-335907,-297279,-316892,-319889,-323146,-316710,-323129,-321239,-323035
chr1_48947_minus	244735000	244730000	3	244730524	1	TRUE	TRUE	UTR3:ENST00000475997.6	110113	UTR3:ENST00000640271.2	625	-335907,-297279,-316892,-319889,-323146,-316710,-323129,-321239,-323035
chr1_48947_minus	244735000	244730000	3	244730370	1	TRUE	TRUE	UTR3:ENST00000475997.6	110267	UTR3:ENST00000640271.2	471	-335907,-297279,-316892,-319889,-323146,-316710,-323129,-321239,-323035
chr7_15452_plus	77255000	77260000	2	77256363	0	TRUE	TRUE	UTR3:ENST00000334348.8	739840	UTR3:ENST00000285871.5	38840	-193219,-124050,-127744,-130007,-128143,-131224,-129200,-127267,-129158
chr7_15452_plus	77255000	77260000	2	77258754	0	TRUE	TRUE	UTR3:ENST00000334348.8	742231	UTR3:ENST00000285871.5	36449	-193219,-124050,-127744,-130007,-128143,-131224,-129200,-127267,-129158
chr17_1087_minus	5435000	5430000	2	5432937	2	TRUE	TRUE	UTR3:ENST00000225296.8	7979	UTR3:ENST00000574444.5	135	-311352,-266324,-274500,-284243,-286266,-285294,-286899,-287598,-285418
chr17_1087_minus	5435000	5430000	2	5433445	2	TRUE	TRUE	UTR3:ENST00000225296.8	7471	UTR3:ENST00000574444.5	643	-311352,-266324,-274500,-284243,-286266,-285294,-286899,-287598,-285418
chr16_17156_minus	85780000	85775000	3	85778126	4	TRUE	TRUE	UTR3:ENST00000253457.8,UTR3:ENST00000435200.2	497	UTR3:ENST00000595980.5	1570	-288493,-239220,-233316,-236125,-237963,-239037,-240957,-238395,-240835
chr16_17156_minus	85780000	85775000	3	85779577	4	TRUE	TRUE	UTR3:ENST00000595980.5	63	UTR3:ENST00000253457.8,UTR3:ENST00000435200.2	952	-288493,-239220,-233316,-236125,-237963,-239037,-240957,-238395,-240835
chr16_17156_minus	85780000	85775000	3	85779722	4	TRUE	TRUE	UTR3:ENST00000360900.11	750463	UTR3:ENST00000595980.5	80	-288493,-239220,-233316,-236125,-237963,-239037,-240957,-238395,-240835
chr5_31433_minus	157165000	157160000	1	157162794	1	TRUE	TRUE	UTR3:ENST00000519499.2	178801	UTR3:ENST00000302938.4	947	-498804,-491483,-455016,-471192,-450574,-469334,-463194,-479111,-477204
chr5_26879_plus	134390000	134395000	2	134390426	3	TRUE	TRUE	UTR3:ENST00000506787.5	104	UTR3:ENST00000507277.1	146	-351147,-307935,-297340,-296349,-304302,-304824,-310204,-296478,-297303
chr5_26879_plus	134390000	134395000	2	134392083	3	TRUE	TRUE	UTR3:ENST00000507277.1	1509	UTR3:ENST00000265339.7	24	-351147,-307935,-297340,-296349,-304302,-304824,-310204,-296478,-297303
chr14_17960_minus	89800000	89795000	2	89797196	3	TRUE	TRUE	UTR3:ENST00000556639.5	32634	UTR3:ENST00000556609.5	58	-227795,-160514,-160738,-160257,-158810,-159643,-160920,-157588,-159353
chr14_17960_minus	89800000	89795000	2	89797397	3	TRUE	TRUE	UTR3:ENST00000556639.5	32433	UTR3:ENST00000556609.5	259	-227795,-160514,-160738,-160257,-158810,-159643,-160920,-157588,-159353
chr2_44895_minus	224475000	224470000	2	224473022	7	TRUE	TRUE	UTR3:ENST00000454323.1	887	UTR3:ENST00000264414.9,UTR3:ENST00000344951.8	2871	-601266,-527762,-549052,-561643,-568693,-572226,-569365,-565353,-565084
chr2_44895_minus	224475000	224470000	2	224474080	7	TRUE	TRUE	UTR3:ENST00000454323.1	4119	UTR3:ENST00000451538.1	46	-601266,-527762,-549052,-561643,-568693,-572226,-569365,-565353,-565084
chr8_5563_minus	27815000	27810000	2	27810082	3	TRUE	TRUE	UTR3:ENST00000522944.5	118	UTR3:ENST00000301905.9	457	-577750,-460721,-463247,-465213,-464898,-469127,-472171,-468424,-468689
chr8_5563_minus	27815000	27810000	2	27810989	3	TRUE	TRUE	UTR3:ENST00000524266.1	9575	UTR3:ENST00000524266.1	30	-577750,-460721,-463247,-465213,-464898,-469127,-472171,-468424,-468689
chr5_22297_plus	111480000	111485000	2	111484358	4	TRUE	TRUE	UTR3:ENST00000515231.5	1420	UTR3:ENST00000512453.5	226	-328235,-301849,-315047,-325178,-319213,-319286,-317719,-314739,-321456
chr5_22297_plus	111480000	111485000	2	111484593	4	TRUE	TRUE	UTR3:ENST00000512453.5	7	UTR3:ENST00000515231.5	172	-328235,-301849,-315047,-325178,-319213,-319286,-317719,-314739,-321456
chr12_19391_plus	96950000	96955000	2	96952018	5	TRUE	TRUE	UTR3:ENST00000555806.5	15299	UTR3:ENST00000557644.5	251	-260430,-219115,-224355,-226434,-230192,-226470,-227049,-222124,-225453
chr12_19391_plus	96950000	96955000	2	96952934	5	TRUE	TRUE	UTR3:ENST00000411739.6	458	UTR3:ENST00000457368.2	286	-260430,-219115,-224355,-226434,-230192,-226470,-227049,-222124,-225453
chr12_2907_plus	14530000	14535000	3	14531083	0	TRUE	TRUE	UTR3:ENST00000261168.8	28147	UTR3:ENST00000389078.3	243828	-341166,-291248,-257871,-257793,-254349,-255711,-255290,-256739,-253500
chr12_2907_plus	14530000	14535000	3	14531749	0	TRUE	TRUE	UTR3:ENST00000261168.8	28813	UTR3:ENST00000389078.3	243162	-341166,-291248,-257871,-257793,-254349,-255711,-255290,-256739,-253500
chr12_2907_plus	14530000	14535000	3	14533091	0	TRUE	TRUE	UTR3:ENST00000261168.8	30155	UTR3:ENST00000389078.3	241820	-341166,-291248,-257871,-257793,-254349,-255711,-255290,-256739,-253500
chr19_7878_minus	39390000	39385000	2	39386007	5	TRUE	TRUE	UTR3:ENST00000416728.3	474	UTR3:ENST00000595564.5	153	-211256,-162136,-172152,-176892,-179810,-182424,-179570,-179567,-178877
chr19_7878_minus	39390000	39385000	2	39388267	5	TRUE	TRUE	UTR3:ENST00000251453.8	44869	UTR3:ENST00000416728.3	1107	-211256,-162136,-172152,-176892,-179810,-182424,-179570,-179567,-178877
chr16_5414_plus	27065000	27070000	2	27067924	1	TRUE	TRUE	UTR3:ENST00000331351.6	930238	UTR3:ENST00000505035.3	1241	-1211799,-1030795,-1085830,-1111873,-1110821,-1116175,-1103641,-1096847,-1105717
chr16_5414_plus	27065000	27070000	2	27068917	1	TRUE	TRUE	UTR3:ENST00000331351.6	931231	UTR3:ENST00000505035.3	248	-1211799,-1030795,-1085830,-1111873,-1110821,-1116175,-1103641,-1096847,-1105717
chr1_8253_plus	41260000	41265000	2	41260757	0	TRUE	TRUE	UTR3:ENST00000650070.2	248191	UTR3:ENST00000372581.2	895062	-301038,-214167,-203555,-202841,-207888,-189096,-189675,-189789,-191434
chr1_8253_plus	41260000	41265000	2	41263704	0	TRUE	TRUE	UTR3:ENST00000650070.2	251138	UTR3:ENST00000372581.2	892115	-301038,-214167,-203555,-202841,-207888,-189096,-189675,-189789,-191434
chr7_28654_plus	143265000	143270000	2	143268161	5	TRUE	TRUE	UTR3:ENST00000408947.4	45081	UTR3:ENST00000442394.5	781	-482550,-396010,-419227,-429436,-429727,-432268,-430406,-426076,-428153
chr7_28654_plus	143265000	143270000	2	143268881	5	TRUE	TRUE	UTR3:ENST00000408947.4	45801	UTR3:ENST00000442394.5	61	-482550,-396010,-419227,-429436,-429727,-432268,-430406,-426076,-428153
chr7_27846_minus	139230000	139225000	2	139227596	0	TRUE	TRUE	UTR3:ENST00000340940.5	225093	UTR3:ENST00000460845.5,UTR3:ENST00000471652.1	167257	-179750,-145964,-152860,-154322,-156975,-158138,-156292,-157662,-159647
chr7_27846_minus	139230000	139225000	2	139228723	0	TRUE	FALSE	UTR3:ENST00000340940.5	223966	UTR3:ENST00000460845.5,UTR3:ENST00000471652.1	168384	-179750,-145964,-152860,-154322,-156975,-158138,-156292,-157662,-159647
chr11_1797_minus	8985000	8980000	3	8981488	5	TRUE	TRUE	UTR3:ENST00000534759.1	1070	UTR3:ENST00000309166.8	911	-742133,-648697,-612783,-621992,-639731,-646387,-649515,-647291,-648328
chr11_1797_minus	8985000	8980000	3	8983340	5	TRUE	TRUE	UTR3:ENST00000531142.1	177	UTR3:ENST00000534759.1	780	-742133,-648697,-612783,-621992,-639731,-646387,-649515,-647291,-648328
chr11_1797_minus	8985000	8980000	3	8983009	5	TRUE	TRUE	UTR3:ENST00000531142.1	508	UTR3:ENST00000534759.1	449	-742133,-648697,-612783,-621992,-639731,-646387,-649515,-647291,-648328
chr3_10485_plus	52420000	52425000	3	52421788	7	TRUE	TRUE	UTR3:ENST00000420323.6	21296	UTR3:ENST00000615126.1	1092	-4348767,-3786308,-4127346,-4108619,-4145112,-4168115,-4156278,-4146249,-4165242
chr3_10485_plus	52420000	52425000	3	52423388	7	TRUE	TRUE	UTR3:ENST00000615126.1	506	UTR3:ENST00000465863.1	17	-4348767,-3786308,-4127346,-4108619,-4145112,-4168115,-4156278,-4146249,-4165242
chr3_10485_plus	52420000	52425000	3	52423404	7	TRUE	TRUE	UTR3:ENST00000615126.1	522	UTR3:ENST00000465863.1	1	-4348767,-3786308,-4127346,-4108619,-4145112,-4168115,-4156278,-4146249,-4165242
chr9_26671_plus	133350000	133355000	6	133350600	2	TRUE	TRUE	UTR3:ENST00000372080.8	278738	UTR3:ENST00000315731.4,UTR3:ENST00000323345.11	825	-2022937,-1582797,-1435416,-1402417,-1443023,-1385486,-1394804,-1400481,-1252565
chr9_26671_plus	133350000	133355000	6	133350613	2	TRUE	TRUE	UTR3:ENST00000372080.8	278751	UTR3:ENST00000315731.4,UTR3:ENST00000323345.11	812	-2022937,-1582797,-1435416,-1402417,-1443023,-1385486,-1394804,-1400481,-1252565
chr9_26671_plus	133350000	133355000	6	133350625	2	TRUE	TRUE	UTR3:ENST00000372080.8	278763	UTR3:ENST00000315731.4,UTR3:ENST00000323345.11	800	-2022937,-1582797,-1435416,-1402417,-1443023,-1385486,-1394804,-1400481,-1252565
chr9_26671_plus	133350000	133355000	6	133350930	2	TRUE	TRUE	UTR3:ENST00000372080.8	279068	UTR3:ENST00000315731.4,UTR3:ENST00000323345.11	495	-2022937,-1582797,-1435416,-1402417,-1443023,-1385486,-1394804,-1400481,-1252565
chr9_26671_plus	133350000	133355000	6	133351271	2	TRUE	TRUE	UTR3:ENST00000372080.8	279409	UTR3:ENST00000315731.4,UTR3:ENST00000323345.11	154	-2022937,-1582797,-1435416,-1402417,-1443023,-1385486,-1394804,-1400481,-1252565
chr9_26671_plus	133350000	133355000	6	133351307	2	TRUE	TRUE	UTR3:ENST00000372080.8	279445	UTR3:ENST00000315731.4,UTR3:ENST00000323345.11	118	-2022937,-1582797,-1435416,-1402417,-1443023,-1385486,-1394804,-1400481,-1252565
chr19_8684_plus	43415000	43420000	3	43416296	2	TRUE	TRUE	UTR3:ENST00000618265.5	53123	UTR3:ENST00000598265.2,UTR3:ENST00000602198.5	2300	-448387,-342748,-371934,-369613,-372392,-368281,-368427,-367844,-365450
chr19_8684_plus	43415000	43420000	3	43418332	2	TRUE	TRUE	UTR3:ENST00000618265.5	55159	UTR3:ENST00000598265.2,UTR3:ENST00000602198.5	264	-448387,-342748,-371934,-369613,-372392,-368281,-368427,-367844,-365450
chr19_8684_plus	43415000	43420000	3	43418342	2	TRUE	TRUE	UTR3:ENST00000618265.5	55169	UTR3:ENST00000598265.2,UTR3:ENST00000602198.5	254	-448387,-342748,-371934,-369613,-372392,-368281,-368427,-367844,-365450
chr5_19755_minus	98775000	98770000	6	98771000	0	TRUE	TRUE	UTR3:ENST00000614616.5	82984	UTR3:ENST00000510384.1	1588198	-1009846,-911453,-814710,-812332,-814534,-815179,-814522,-814306,-812580
chr5_19755_minus	98775000	98770000	6	98771060	0	TRUE	TRUE	UTR3:ENST00000614616.5	82924	UTR3:ENST00000510384.1	1588258	-1009846,-911453,-814710,-812332,-814534,-815179,-814522,-814306,-812580
chr5_19755_minus	98775000	98770000	6	98771409	0	TRUE	TRUE	UTR3:ENST00000614616.5	82575	UTR3:ENST00000510384.1	1588607	-1009846,-911453,-814710,-812332,-814534,-815179,-814522,-814306,-812580
chr5_19755_minus	98775000	98770000	6	98772341	0	TRUE	TRUE	UTR3:ENST00000614616.5	81643	UTR3:ENST00000510384.1	1589539	-1009846,-911453,-814710,-812332,-814534,-815179,-814522,-814306,-812580
chr5_19755_minus	98775000	98770000	6	98772656	0	TRUE	TRUE	UTR3:ENST00000614616.5	81328	UTR3:ENST00000510384.1	1589854	-1009846,-911453,-814710,-812332,-814534,-815179,-814522,-814306,-812580
chr5_19755_minus	98775000	98770000	6	98773102	0	TRUE	TRUE	UTR3:ENST00000614616.5	80882	UTR3:ENST00000510384.1	1590300	-1009846,-911453,-814710,-812332,-814534,-815179,-814522,-814306,-812580
chr19_300_plus	1495000	1500000	3	1497293	4	TRUE	TRUE	UTR3:ENST00000233607.6,UTR3:ENST00000535453.5,UTR3:ENST00000590469.6	24048	UTR3:ENST00000395484.4	28	-607402,-568037,-615799,-615801,-621262,-622689,-621294,-618432,-618650
chr19_300_plus	1495000	1500000	3	1497680	4	TRUE	TRUE	UTR3:ENST00000395484.4	357	UTR3:ENST00000395484.4	40	-607402,-568037,-615799,-615801,-621262,-622689,-621294,-618432,-618650
chr19_300_plus	1495000	1500000	3	1497684	4	TRUE	TRUE	UTR3:ENST00000395484.4	361	UTR3:ENST00000395484.4	36	-607402,-568037,-615799,-615801,-621262,-622689,-621294,-618432,-618650
chr4_36940_minus	184700000	184695000	2	184695173	2	TRUE	TRUE	UTR3:ENST00000510146.5	2473	UTR3:ENST00000510146.5	170	-1072333,-861524,-898585,-896159,-906951,-905253,-899223,-900726,-895181
chr4_36940_minus	184700000	184695000	2	184696656	2	TRUE	TRUE	UTR3:ENST00000510146.5	990	UTR3:ENST00000510146.5	1653	-1072333,-861524,-898585,-896159,-906951,-905253,-899223,-900726,-895181
chr4_1409_minus	7045000	7040000	4	7041001	1	TRUE	TRUE	UTR3:ENST00000264954.5	17893	UTR3:ENST00000310085.6	151	-359904,-333557,-319568,-334927,-337547,-337910,-336534,-334582,-336869
chr4_1409_minus	7045000	7040000	4	7041314	1	TRUE	TRUE	UTR3:ENST00000264954.5	17580	UTR3:ENST00000310085.6	464	-359904,-333557,-319568,-334927,-337547,-337910,-336534,-334582,-336869
chr4_1409_minus	7045000	7040000	4	7041324	1	TRUE	TRUE	UTR3:ENST00000264954.5	17570	UTR3:ENST00000310085.6	474	-359904,-333557,-319568,-334927,-337547,-337910,-336534,-334582,-336869
chr4_1409_minus	7045000	7040000	4	7042151	1	TRUE	TRUE	UTR3:ENST00000264954.5	16743	UTR3:ENST00000310085.6	1301	-359904,-333557,-319568,-334927,-337547,-337910,-336534,-334582,-336869
chr22_8336_minus	41680000	41675000	2	41675028	6	TRUE	TRUE	UTR3:ENST00000649722.1	4	UTR3:ENST00000402458.1	102	-393133,-267631,-266225,-264952,-264919,-267473,-266353,-267225,-266479
chr22_8336_minus	41680000	41675000	2	41676733	6	TRUE	TRUE	UTR3:ENST00000649722.1	3510	UTR3:ENST00000649722.1	1699	-393133,-267631,-266225,-264952,-264919,-267473,-266353,-267225,-266479
chr1_5648_plus	28235000	28240000	2	28236993	3	TRUE	TRUE	UTR3:ENST00000373884.6,UTR3:ENST00000675759.1	268899	UTR3:ENST00000465645.1	1104	-2485087,-2017800,-2130883,-2154417,-2163567,-2181440,-2195827,-2168359,-2181215
chr1_5648_plus	28235000	28240000	2	28237893	3	TRUE	TRUE	UTR3:ENST00000373884.6,UTR3:ENST00000675759.1	269799	UTR3:ENST00000465645.1	204	-2485087,-2017800,-2130883,-2154417,-2163567,-2181440,-2195827,-2168359,-2181215
chr16_2474_minus	12370000	12365000	2	12367117	0	TRUE	TRUE	UTR3:ENST00000381774.9	292681	UTR3:ENST00000620285.1	438492	-368613,-333295,-337639,-346862,-355440,-345565,-346014,-347734,-344658
chr16_2474_minus	12370000	12365000	2	12366852	0	TRUE	FALSE	UTR3:ENST00000381774.9	292946	UTR3:ENST00000620285.1	438227	-368613,-333295,-337639,-346862,-355440,-345565,-346014,-347734,-344658
chr3_36589_minus	182945000	182940000	2	182943489	2	TRUE	TRUE	UTR3:ENST00000460412.6	286	UTR3:ENST00000632685.1	712	-466999,-375701,-388207,-396954,-400612,-397059,-398145,-396955,-394245
chr3_36589_minus	182945000	182940000	2	182944863	2	TRUE	TRUE	UTR3:ENST00000469954.5	170	UTR3:ENST00000460412.6	1086	-466999,-375701,-388207,-396954,-400612,-397059,-398145,-396955,-394245
chr3_31335_minus	156675000	156670000	2	156671972	0	TRUE	TRUE	UTR3:ENST00000461804.5	474535	UTR3:ENST00000496050.1	128789	-474148,-366927,-378241,-379501,-383088,-378983,-391867,-380493,-379976
chr3_31335_minus	156675000	156670000	2	156673322	0	TRUE	TRUE	UTR3:ENST00000461804.5	473185	UTR3:ENST00000496050.1	130139	-474148,-366927,-378241,-379501,-383088,-378983,-391867,-380493,-379976
chr3_7831_plus	39150000	39155000	2	39152628	0	TRUE	TRUE	UTR3:ENST00000431162.6	13727	UTR3:ENST00000414803.1	180882	-236383,-190861,-207208,-211554,-209997,-209451,-208273,-206158,-208093
chr3_7831_plus	39150000	39155000	2	39154102	0	TRUE	TRUE	UTR3:ENST00000431162.6	15201	UTR3:ENST00000414803.1	179408	-236383,-190861,-207208,-211554,-209997,-209451,-208273,-206158,-208093
chr12_1308_plus	6535000	6540000	4	6537988	6	TRUE	TRUE	UTR3:ENST00000315579.10	6032	UTR3:ENST00000396858.5	326	-1864948,-1749032,-1817847,-1790753,-1794069,-1800918,-1828813,-1807844,-1816981
chr12_1308_plus	6535000	6540000	4	6538112	6	TRUE	TRUE	UTR3:ENST00000315579.10	6156	UTR3:ENST00000396858.5	202	-1864948,-1749032,-1817847,-1790753,-1794069,-1800918,-1828813,-1807844,-1816981
chr12_1308_plus	6535000	6540000	4	6538149	6	TRUE	TRUE	UTR3:ENST00000315579.10	6193	UTR3:ENST00000396858.5	165	-1864948,-1749032,-1817847,-1790753,-1794069,-1800918,-1828813,-1807844,-1816981
chr12_1308_plus	6535000	6540000	4	6538186	6	TRUE	TRUE	UTR3:ENST00000315579.10	6230	UTR3:ENST00000396858.5	128	-1864948,-1749032,-1817847,-1790753,-1794069,-1800918,-1828813,-1807844,-1816981
chr10_22181_minus	110905000	110900000	2	110900341	10	TRUE	TRUE	UTR3:ENST00000398289.2,UTR3:ENST00000651766.1	684	UTR3:ENST00000398289.2	102	-1143175,-1013140,-989263,-988315,-1009186,-1029051,-1028365,-1026422,-1018069
chr10_22181_minus	110905000	110900000	2	110900240	10	TRUE	TRUE	UTR3:ENST00000398289.2,UTR3:ENST00000651766.1	785	UTR3:ENST00000398289.2	1	-1143175,-1013140,-989263,-988315,-1009186,-1029051,-1028365,-1026422,-1018069
chr6_3543_plus	17710000	17715000	2	17710913	0	FALSE	FALSE	UTR3:ENST00000259963.4	99197	UTR3:ENST00000546309.6	511129	-193564,-157600,-159126,-165709,-168421,-167221,-168206,-167835,-168001
chr6_3543_plus	17710000	17715000	2	17711402	0	FALSE	FALSE	UTR3:ENST00000259963.4	99686	UTR3:ENST00000546309.6	510640	-193564,-157600,-159126,-165709,-168421,-167221,-168206,-167835,-168001
chr14_15467_plus	77330000	77335000	3	77331225	10	TRUE	TRUE	UTR3:ENST00000557053.5	13	UTR3:ENST00000554279.5	1	-271891,-257632,-276028,-280061,-279301,-281547,-279331,-278381,-278370
chr14_15467_plus	77330000	77335000	3	77331259	10	TRUE	TRUE	UTR3:ENST00000554279.5	31	UTR3:ENST00000557639.5	60	-271891,-257632,-276028,-280061,-279301,-281547,-279331,-278381,-278370
chr14_15467_plus	77330000	77335000	3	77332261	10	TRUE	FALSE	UTR3:ENST00000216465.10	663	UTR3:ENST00000533095.2	59006	-271891,-257632,-276028,-280061,-279301,-281547,-279331,-278381,-278370
chr3_1968_minus	9840000	9835000	2	9837990	6	TRUE	TRUE	UTR3:ENST00000424438.5	29	UTR3:ENST00000383820.9,UTR3:ENST00000423108.5,UTR3:ENST00000433535.6	140	-267581,-230250,-244603,-248593,-248965,-248004,-248195,-244071,-243619
chr3_1968_minus	9840000	9835000	2	9838486	6	TRUE	TRUE	UTR3:ENST00000427174.5	545	UTR3:ENST00000427174.5	320	-267581,-230250,-244603,-248593,-248965,-248004,-248195,-244071,-243619
chr14_20712_minus	103560000	103555000	2	103559096	3	TRUE	TRUE	UTR3:ENST00000337322.4	522	UTR3:ENST00000299204.6	2544	-1592877,-1350346,-1426287,-1449911,-1449957,-1444760,-1432309,-1427427,-1423873
chr14_20712_minus	103560000	103555000	2	103559785	3	TRUE	TRUE	UTR3:ENST00000554913.5	137823	UTR3:ENST00000337322.4	165	-1592877,-1350346,-1426287,-1449911,-1449957,-1444760,-1432309,-1427427,-1423873
chr9_26578_plus	132885000	132890000	3	132887438	3	TRUE	TRUE	UTR3:ENST00000372146.5	192484	UTR3:ENST00000356311.10	2591	-1069440,-1060005,-889663,-868188,-861708,-855400,-876636,-860192,-880061
chr9_26578_plus	132885000	132890000	3	132888178	3	TRUE	TRUE	UTR3:ENST00000372146.5	193224	UTR3:ENST00000356311.10	1851	-1069440,-1060005,-889663,-868188,-861708,-855400,-876636,-860192,-880061
chr9_26578_plus	132885000	132890000	3	132888464	3	TRUE	TRUE	UTR3:ENST00000372146.5	193510	UTR3:ENST00000356311.10	1565	-1069440,-1060005,-889663,-868188,-861708,-855400,-876636,-860192,-880061
chr9_1267_plus	6330000	6335000	3	6330409	3	TRUE	TRUE	UTR3:ENST00000381434.7	72425	UTR3:ENST00000344545.6	260	-1490288,-1318234,-1227110,-1249912,-1306682,-1300267,-1330533,-1296941,-1322147
chr9_1267_plus	6330000	6335000	3	6331159	3	TRUE	TRUE	UTR3:ENST00000381428.1	244	UTR3:ENST00000314556.3	740	-1490288,-1318234,-1227110,-1249912,-1306682,-1300267,-1330533,-1296941,-1322147
chr9_1267_plus	6330000	6335000	3	6331628	3	TRUE	TRUE	UTR3:ENST00000381428.1	713	UTR3:ENST00000314556.3	271	-1490288,-1318234,-1227110,-1249912,-1306682,-1300267,-1330533,-1296941,-1322147
chr5_23026_minus	115130000	115125000	3	115126381	2	TRUE	TRUE	UTR3:ENST00000379618.6	44720	UTR3:ENST00000513154.6	1608	-825667,-748846,-790757,-804050,-818266,-828713,-829392,-829569,-833648
chr5_23026_minus	115130000	115125000	3	115126502	2	TRUE	TRUE	UTR3:ENST00000379618.6	44599	UTR3:ENST00000513154.6	1729	-825667,-748846,-790757,-804050,-818266,-828713,-829392,-829569,-833648
chr5_23026_minus	115130000	115125000	3	115126514	2	TRUE	TRUE	UTR3:ENST00000379618.6	44587	UTR3:ENST00000513154.6	1741	-825667,-748846,-790757,-804050,-818266,-828713,-829392,-829569,-833648
chr10_19519_plus	97590000	97595000	3	97590685	1	TRUE	TRUE	UTR3:ENST00000370655.6,UTR3:ENST00000455090.1	6800	UTR3:ENST00000370640.5	248	-1515505,-1445294,-1548361,-1583801,-1597708,-1609613,-1596637,-1590699,-1585603
chr10_19519_plus	97590000	97595000	3	97590691	1	TRUE	TRUE	UTR3:ENST00000370655.6,UTR3:ENST00000455090.1	6806	UTR3:ENST00000370640.5	242	-1515505,-1445294,-1548361,-1583801,-1597708,-1609613,-1596637,-1590699,-1585603
chr10_19519_plus	97590000	97595000	3	97590484	1	TRUE	TRUE	UTR3:ENST00000370655.6,UTR3:ENST00000455090.1	6599	UTR3:ENST00000370640.5	449	-1515505,-1445294,-1548361,-1583801,-1597708,-1609613,-1596637,-1590699,-1585603
chr12_20346_minus	101730000	101725000	2	101728607	3	TRUE	FALSE	UTR3:ENST00000266743.6,UTR3:ENST00000392924.2	40	UTR3:ENST00000551092.5	325464	-325845,-290987,-304545,-313648,-311990,-310621,-312925,-315976,-315047
chr12_20346_minus	101730000	101725000	2	101728785	3	TRUE	TRUE	UTR3:ENST00000299314.12	16713	UTR3:ENST00000392927.7	134	-325845,-290987,-304545,-313648,-311990,-310621,-312925,-315976,-315047
chr2_48271_plus	241350000	241355000	1	241352620	9	TRUE	TRUE	UTR3:ENST00000421717.1	431	UTR3:ENST00000451310.1	5	-341624,-313033,-291332,-290839,-271244,-289814,-273486,-284175,-282300
chr20_12712_plus	63555000	63560000	2	63556430	3	TRUE	TRUE	UTR3:ENST00000370179.8	34223	UTR3:ENST00000615526.1	237	-945036,-875239,-935139,-974048,-981893,-990810,-983475,-968675,-955671
chr20_12712_plus	63555000	63560000	2	63556685	3	TRUE	TRUE	UTR3:ENST00000370098.4	1	UTR3:ENST00000370097.2	9	-945036,-875239,-935139,-974048,-981893,-990810,-983475,-968675,-955671
chr11_1337_minus	6685000	6680000	2	6681390	1	TRUE	TRUE	UTR3:ENST00000641124.1,UTR3:ENST00000641169.1	84235	UTR3:ENST00000288937.7	1004	-200367,-181198,-191598,-195761,-197765,-197978,-198347,-197622,-195291
chr11_1337_minus	6685000	6680000	2	6682077	1	TRUE	TRUE	UTR3:ENST00000641124.1,UTR3:ENST00000641169.1	83548	UTR3:ENST00000288937.7	1691	-200367,-181198,-191598,-195761,-197765,-197978,-198347,-197622,-195291
chr6_7024_minus	35120000	35115000	2	35118391	16	TRUE	TRUE	UTR3:ENST00000455706.7,UTR3:ENST00000504758.6,UTR3:ENST00000505911.6	836	UTR3:ENST00000373974.8	255	-2799583,-2444630,-2562248,-2594679,-2640402,-2678406,-2686622,-2708016,-2710078
chr6_7024_minus	35120000	35115000	2	35118226	16	TRUE	TRUE	UTR3:ENST00000455706.7,UTR3:ENST00000504758.6,UTR3:ENST00000505911.6	1001	UTR3:ENST00000373974.8	90	-2799583,-2444630,-2562248,-2594679,-2640402,-2678406,-2686622,-2708016,-2710078
chr20_3548_plus	17735000	17740000	2	17735705	3	TRUE	TRUE	UTR3:ENST00000246069.12	125785	UTR3:ENST00000545418.2	154	-236809,-194520,-197184,-202948,-197277,-196531,-199512,-196835,-196633
chr20_3548_plus	17735000	17740000	2	17736138	3	TRUE	FALSE	UTR3:ENST00000246090.6,UTR3:ENST00000377805.7	266	UTR3:ENST00000377704.4,UTR3:ENST00000377709.1,UTR3:ENST00000377710.10	254983	-236809,-194520,-197184,-202948,-197277,-196531,-199512,-196835,-196633
chr14_6976_plus	34875000	34880000	4	34875431	0	TRUE	TRUE	UTR3:ENST00000681323.1	1054567	UTR3:ENST00000678274.1,UTR3:ENST00000678519.1	131955	-363853,-326859,-340001,-326926,-327541,-329120,-338462,-339530,-336671
chr14_6976_plus	34875000	34880000	4	34875465	0	TRUE	TRUE	UTR3:ENST00000681323.1	1054601	UTR3:ENST00000678274.1,UTR3:ENST00000678519.1	131921	-363853,-326859,-340001,-326926,-327541,-329120,-338462,-339530,-336671
chr14_6976_plus	34875000	34880000	4	34876045	0	TRUE	TRUE	UTR3:ENST00000681323.1	1055181	UTR3:ENST00000678274.1,UTR3:ENST00000678519.1	131341	-363853,-326859,-340001,-326926,-327541,-329120,-338462,-339530,-336671
chr14_6976_plus	34875000	34880000	4	34876207	0	TRUE	TRUE	UTR3:ENST00000681323.1	1055343	UTR3:ENST00000678274.1,UTR3:ENST00000678519.1	131179	-363853,-326859,-340001,-326926,-327541,-329120,-338462,-339530,-336671
chr1_36058_minus	180290000	180285000	2	180287740	3	TRUE	TRUE	UTR3:ENST00000367595.4	489	UTR3:ENST00000642319.1,UTR3:ENST00000645415.1	6433	-212019,-179827,-187017,-188842,-190115,-191576,-190812,-188625,-187748
chr1_36058_minus	180290000	180285000	2	180288348	3	TRUE	TRUE	UTR3:ENST00000645415.1	26343	UTR3:ENST00000642319.1,UTR3:ENST00000645415.1	77	-212019,-179827,-187017,-188842,-190115,-191576,-190812,-188625,-187748
chr12_19703_minus	98515000	98510000	2	98511845	0	TRUE	FALSE	UTR3:ENST00000342502.6,UTR3:ENST00000393042.3	101559	UTR3:ENST00000542666.5	2231300	-299179,-252777,-258052,-255757,-260505,-259511,-259348,-258543,-259138
chr12_19703_minus	98515000	98510000	2	98514766	0	TRUE	TRUE	UTR3:ENST00000342502.6,UTR3:ENST00000393042.3	98638	UTR3:ENST00000542666.5	2234221	-299179,-252777,-258052,-255757,-260505,-259511,-259348,-258543,-259138
chr13_12005_plus	60020000	60025000	2	60021382	0	TRUE	TRUE	UTR3:ENST00000377918.8	2292070	UTR3:ENST00000484389.6	463374	-203019,-161053,-173127,-175012,-175195,-174749,-174827,-173649,-173862
chr13_12005_plus	60020000	60025000	2	60024895	0	TRUE	TRUE	UTR3:ENST00000377918.8	2295583	UTR3:ENST00000484389.6	459861	-203019,-161053,-173127,-175012,-175195,-174749,-174827,-173649,-173862
chr3_7411_minus	37055000	37050000	2	37053422	5	TRUE	TRUE	UTR3:ENST00000396428.6	298	UTR3:ENST00000421276.6	417	-318831,-267411,-274483,-278283,-280902,-272235,-272491,-275784,-275581
chr3_7411_minus	37055000	37050000	2	37053814	5	TRUE	TRUE	UTR3:ENST00000334661.5	953681	UTR3:ENST00000440230.5	63	-318831,-267411,-274483,-278283,-280902,-272235,-272491,-275784,-275581
chr6_9936_minus	49680000	49675000	2	49676757	0	FALSE	FALSE	UTR3:ENST00000616725.4,UTR3:ENST00000618917.4	15600	UTR3:ENST00000646939.1	69908	-241520,-175219,-182608,-185133,-184133,-183583,-185622,-185627,-182786
chr6_9936_minus	49680000	49675000	2	49678281	0	FALSE	FALSE	UTR3:ENST00000616725.4,UTR3:ENST00000618917.4	14076	UTR3:ENST00000646939.1	71432	-241520,-175219,-182608,-185133,-184133,-183583,-185622,-185627,-182786
chr1_41127_plus	205630000	205635000	2	205632485	0	FALSE	FALSE	UTR3:ENST00000367147.9	29566	UTR3:ENST00000603488.5	469498	-396227,-378345,-388208,-394787,-397023,-397176,-396124,-398379,-401196
chr1_41127_plus	205630000	205635000	2	205632865	0	FALSE	FALSE	UTR3:ENST00000367147.9	29946	UTR3:ENST00000603488.5	469118	-396227,-378345,-388208,-394787,-397023,-397176,-396124,-398379,-401196
chr17_6127_plus	30630000	30635000	2	30632205	0	TRUE	TRUE	UTR3:ENST00000225724.9,UTR3:ENST00000451249.7	104612	UTR3:ENST00000321990.5	263663	-248872,-181463,-184960,-186067,-185491,-186460,-191131,-178628,-177589
chr17_6127_plus	30630000	30635000	2	30634065	0	TRUE	TRUE	UTR3:ENST00000225724.9,UTR3:ENST00000451249.7	106472	UTR3:ENST00000321990.5	261803	-248872,-181463,-184960,-186067,-185491,-186460,-191131,-178628,-177589
chr1_47069_plus	235340000	235345000	3	235342256	4	TRUE	TRUE	UTR3:ENST00000366615.10	957175	UTR3:ENST00000488594.5	836	-532320,-490357,-475486,-495062,-509155,-496789,-498626,-507877,-499663
chr1_47069_plus	235340000	235345000	3	235342849	4	TRUE	TRUE	UTR3:ENST00000366615.10	957768	UTR3:ENST00000488594.5	243	-532320,-490357,-475486,-495062,-509155,-496789,-498626,-507877,-499663
chr1_47069_plus	235340000	235345000	3	235343214	4	TRUE	TRUE	UTR3:ENST00000391855.2	75	UTR3:ENST00000358966.6	1310	-532320,-490357,-475486,-495062,-509155,-496789,-498626,-507877,-499663
chr2_19724_plus	98615000	98620000	2	98616837	5	TRUE	TRUE	UTR3:ENST00000409851.8	22444	UTR3:ENST00000357765.7,UTR3:ENST00000393493.6,UTR3:ENST00000409347.5,UTR3:ENST00000409975.5,UTR3:ENST00000423713.1	1677	-305107,-241119,-253621,-259435,-261046,-261815,-257266,-258854,-257185
chr2_19724_plus	98615000	98620000	2	98618261	5	TRUE	TRUE	UTR3:ENST00000409851.8	23868	UTR3:ENST00000357765.7,UTR3:ENST00000393493.6,UTR3:ENST00000409347.5,UTR3:ENST00000409975.5,UTR3:ENST00000423713.1	253	-305107,-241119,-253621,-259435,-261046,-261815,-257266,-258854,-257185
chr3_5664_plus	28315000	28320000	2	28318430	3	TRUE	TRUE	UTR3:ENST00000334841.10	2006	UTR3:ENST00000423894.5	1340	-202053,-151294,-157473,-158540,-159429,-158795,-158028,-157768,-159420
chr3_5664_plus	28315000	28320000	2	28319563	3	TRUE	TRUE	UTR3:ENST00000334841.10	3139	UTR3:ENST00000423894.5	207	-202053,-151294,-157473,-158540,-159429,-158795,-158028,-157768,-159420
chr19_2311_minus	11555000	11550000	3	11553267	8	TRUE	TRUE	UTR3:ENST00000589171.5	189	UTR3:ENST00000587806.5	219	-865452,-817141,-859812,-863568,-869031,-907602,-910058,-894313,-889995
chr19_2311_minus	11555000	11550000	3	11553211	8	TRUE	TRUE	UTR3:ENST00000589171.5	245	UTR3:ENST00000587806.5	163	-865452,-817141,-859812,-863568,-869031,-907602,-910058,-894313,-889995
chr19_2311_minus	11555000	11550000	3	11553192	8	TRUE	TRUE	UTR3:ENST00000589171.5	264	UTR3:ENST00000587806.5	144	-865452,-817141,-859812,-863568,-869031,-907602,-910058,-894313,-889995
chr14_9923_plus	49610000	49615000	3	49613203	5	TRUE	TRUE	UTR3:ENST00000554869.5	578	UTR3:ENST00000318317.8	1466	-412496,-356857,-378760,-383965,-386424,-387515,-385317,-382554,-382820
chr14_9923_plus	49610000	49615000	3	49614402	5	TRUE	TRUE	UTR3:ENST00000554869.5	1777	UTR3:ENST00000318317.8	267	-412496,-356857,-378760,-383965,-386424,-387515,-385317,-382554,-382820
chr14_9923_plus	49610000	49615000	3	49614458	5	TRUE	TRUE	UTR3:ENST00000554869.5	1833	UTR3:ENST00000318317.8	211	-412496,-356857,-378760,-383965,-386424,-387515,-385317,-382554,-382820
chr4_19689_plus	98440000	98445000	2	98442385	5	TRUE	TRUE	UTR3:ENST00000380158.8	11	UTR3:ENST00000453712.6	280	-504860,-450851,-456861,-469742,-464405,-472091,-472955,-475935,-469366
chr4_19689_plus	98440000	98445000	2	98442621	5	TRUE	TRUE	UTR3:ENST00000380158.8	247	UTR3:ENST00000453712.6	44	-504860,-450851,-456861,-469742,-464405,-472091,-472955,-475935,-469366
chr16_15087_plus	75430000	75435000	2	75431680	0	TRUE	FALSE	UTR3:ENST00000642378.1	205341	UTR3:ENST00000565057.5	136724	-193920,-148768,-157389,-159743,-160848,-161764,-163316,-162703,-162279
chr16_15087_plus	75430000	75435000	2	75433420	0	TRUE	TRUE	UTR3:ENST00000642378.1	207081	UTR3:ENST00000565057.5	134984	-193920,-148768,-157389,-159743,-160848,-161764,-163316,-162703,-162279
chr1_8015_plus	40070000	40075000	2	40070855	6	TRUE	TRUE	UTR3:ENST00000420632.6	100886	UTR3:ENST00000372798.5	752	-360277,-320543,-315615,-301485,-305073,-300466,-311055,-317913,-312513
chr1_8015_plus	40070000	40075000	2	40072032	6	TRUE	TRUE	UTR3:ENST00000372798.5	423	UTR3:ENST00000372802.5	482	-360277,-320543,-315615,-301485,-305073,-300466,-311055,-317913,-312513
chr17_15779_minus	78895000	78890000	3	78890732	1	TRUE	TRUE	UTR3:ENST00000591778.5	80505	UTR3:ENST00000322630.3	152	-254240,-212811,-227684,-228840,-227738,-227961,-227092,-225403,-225609
chr17_15779_minus	78895000	78890000	3	78890738	1	TRUE	TRUE	UTR3:ENST00000591778.5	80499	UTR3:ENST00000322630.3	158	-254240,-212811,-227684,-228840,-227738,-227961,-227092,-225403,-225609
chr17_15779_minus	78895000	78890000	3	78891610	1	TRUE	TRUE	UTR3:ENST00000591778.5	79627	UTR3:ENST00000322630.3	1030	-254240,-212811,-227684,-228840,-227738,-227961,-227092,-225403,-225609
chr18_2546_plus	12725000	12730000	2	12725509	3	TRUE	TRUE	UTR3:ENST00000590217.5	640	UTR3:ENST00000586587.1	148	-859120,-754109,-786421,-800082,-806643,-808624,-812293,-811913,-784896
chr18_2546_plus	12725000	12730000	2	12725335	3	TRUE	TRUE	UTR3:ENST00000590217.5	466	UTR3:ENST00000586587.1	322	-859120,-754109,-786421,-800082,-806643,-808624,-812293,-811913,-784896
chr1_31034_minus	155170000	155165000	2	155169440	4	TRUE	TRUE	UTR3:ENST00000620103.4	16383	UTR3:ENST00000482246.5	30	-157421,-111717,-113320,-112972,-112830,-115745,-111357,-112762,-112229
chr1_31034_minus	155170000	155165000	2	155169439	4	TRUE	TRUE	UTR3:ENST00000620103.4	16384	UTR3:ENST00000482246.5	29	-157421,-111717,-113320,-112972,-112830,-115745,-111357,-112762,-112229
chr12_20045_plus	100220000	100225000	3	100220808	5	TRUE	TRUE	UTR3:ENST00000548180.5,UTR3:ENST00000553038.5	661	UTR3:ENST00000551617.1	3548	-251084,-205065,-198951,-206899,-208241,-206851,-208092,-208127,-207018
chr12_20045_plus	100220000	100225000	3	100223923	5	TRUE	TRUE	UTR3:ENST00000548180.5,UTR3:ENST00000553038.5	3776	UTR3:ENST00000551617.1	433	-251084,-205065,-198951,-206899,-208241,-206851,-208092,-208127,-207018
chr12_20045_plus	100220000	100225000	3	100224173	5	TRUE	TRUE	UTR3:ENST00000548180.5,UTR3:ENST00000553038.5	4026	UTR3:ENST00000551617.1	183	-251084,-205065,-198951,-206899,-208241,-206851,-208092,-208127,-207018
chr14_20704_minus	103520000	103515000	3	103516608	2	TRUE	FALSE	UTR3:ENST00000348956.7	3058	UTR3:ENST00000558321.5	530309	-455638,-445243,-482416,-485865,-485905,-486913,-490471,-490393,-481436
chr14_20704_minus	103520000	103515000	3	103519808	2	TRUE	TRUE	UTR3:ENST00000553610.5	53	UTR3:ENST00000553652.5	105	-455638,-445243,-482416,-485865,-485905,-486913,-490471,-490393,-481436
chr14_20704_minus	103520000	103515000	3	103519826	2	TRUE	TRUE	UTR3:ENST00000553610.5	35	UTR3:ENST00000553652.5	123	-455638,-445243,-482416,-485865,-485905,-486913,-490471,-490393,-481436
chr11_3721_plus	18600000	18605000	2	18603049	7	TRUE	TRUE	UTR3:ENST00000511927.2	1284	UTR3:ENST00000501599.3,UTR3:ENST00000635674.1	145	-959966,-752895,-777796,-770952,-786930,-789421,-725982,-714429
chr11_3721_plus	18600000	18605000	2	18603613	7	TRUE	TRUE	UTR3:ENST00000501599.3,UTR3:ENST00000635674.1	417	UTR3:ENST00000501599.3,UTR3:ENST00000636011.1	255	-959966,-752895,-777796,-770952,-786930,-789421,-725982,-714429
chr14_15002_plus	75005000	75010000	2	75007236	7	TRUE	TRUE	UTR3:ENST00000553401.5,UTR3:ENST00000556028.5	521	UTR3:ENST00000554748.2	179	-169529,-138931,-138400,-146858,-147041,-147629,-147362,-147993,-147848
chr14_15002_plus	75005000	75010000	2	75009328	7	TRUE	TRUE	UTR3:ENST00000553401.5	1539	UTR3:ENST00000266126.10	3037	-169529,-138931,-138400,-146858,-147041,-147629,-147362,-147993,-147848
chr7_20136_plus	100675000	100680000	2	100678909	7	TRUE	TRUE	UTR3:ENST00000424091.2,UTR3:ENST00000462372.5	63524	UTR3:ENST00000424361.5	228	-278510,-236796,-248712,-254026,-240435,-237933,-243191,-243561,-242992
chr7_20136_plus	100675000	100680000	2	100679863	7	TRUE	FALSE	UTR3:ENST00000393924.1,UTR3:ENST00000393926.5	688	UTR3:ENST00000303151.5	27622	-278510,-236796,-248712,-254026,-240435,-237933,-243191,-243561,-242992
chr2_43851_minus	219255000	219250000	3	219250419	2	TRUE	TRUE	UTR3:ENST00000295718.7,UTR3:ENST00000409251.7	39203	UTR3:ENST00000392088.6	707	-270965,-211146,-229493,-230317,-233765,-234583,-233415,-230601,-229437
chr2_43851_minus	219255000	219250000	3	219250448	2	TRUE	TRUE	UTR3:ENST00000295718.7,UTR3:ENST00000409251.7	39174	UTR3:ENST00000392088.6	736	-270965,-211146,-229493,-230317,-233765,-234583,-233415,-230601,-229437
chr2_43851_minus	219255000	219250000	3	219253104	2	TRUE	TRUE	UTR3:ENST00000295718.7,UTR3:ENST00000409251.7	36518	UTR3:ENST00000392088.6	3392	-270965,-211146,-229493,-230317,-233765,-234583,-233415,-230601,-229437
chr6_31639_plus	158190000	158195000	2	158192142	1	TRUE	TRUE	UTR3:ENST00000355585.9,UTR3:ENST00000638626.1	92965	UTR3:ENST00000648328.1	738	-678642,-600060,-631897,-649182,-657036,-655679,-649466,-645781,-648695
chr6_31639_plus	158190000	158195000	2	158192974	1	TRUE	TRUE	UTR3:ENST00000648328.1	92	UTR3:ENST00000607778.2	6369	-678642,-600060,-631897,-649182,-657036,-655679,-649466,-645781,-648695
chr5_6422_plus	32105000	32110000	2	32108422	0	TRUE	TRUE	UTR3:ENST00000325366.14	553368	UTR3:ENST00000438447.2	2509	-200264,-188201,-192255,-195433,-185884,-188022,-190648,-189875,-189198
chr5_6422_plus	32105000	32110000	2	32108172	0	TRUE	TRUE	UTR3:ENST00000325366.14	553118	UTR3:ENST00000438447.2	2759	-200264,-188201,-192255,-195433,-185884,-188022,-190648,-189875,-189198
chr4_19909_plus	99540000	99545000	3	99541627	4	TRUE	TRUE	UTR3:ENST00000477187.1	1171	UTR3:ENST00000514652.5	135	-253280,-226102,-240415,-241573,-248837,-250225,-250417,-250372,-251753
chr4_19909_plus	99540000	99545000	3	99542031	4	TRUE	TRUE	UTR3:ENST00000514652.5	267	UTR3:ENST00000477187.1	253	-253280,-226102,-240415,-241573,-248837,-250225,-250417,-250372,-251753
chr4_19909_plus	99540000	99545000	3	99542043	4	TRUE	TRUE	UTR3:ENST00000514652.5	279	UTR3:ENST00000477187.1	241	-253280,-226102,-240415,-241573,-248837,-250225,-250417,-250372,-251753
chr9_21771_minus	108855000	108850000	4	108853840	1	TRUE	FALSE	UTR3:ENST00000374667.5	747	UTR3:ENST00000610832.1	1368985	-846026,-834108,-900970,-935904,-925144,-920052,-916702,-913222,-911196
chr9_21771_minus	108855000	108850000	4	108854711	1	TRUE	TRUE	UTR3:ENST00000675765.1	12804	UTR3:ENST00000374667.5	122	-846026,-834108,-900970,-935904,-925144,-920052,-916702,-913222,-911196
chr9_21771_minus	108855000	108850000	4	108854745	1	TRUE	TRUE	UTR3:ENST00000675765.1	12770	UTR3:ENST00000374667.5	156	-846026,-834108,-900970,-935904,-925144,-920052,-916702,-913222,-911196
chr9_21771_minus	108855000	108850000	4	108854748	1	TRUE	TRUE	UTR3:ENST00000675765.1	12767	UTR3:ENST00000374667.5	159	-846026,-834108,-900970,-935904,-925144,-920052,-916702,-913222,-911196
chr19_3716_plus	18575000	18580000	2	18575087	2	TRUE	TRUE	UTR3:ENST00000539106.5,UTR3:ENST00000540691.5	5699	UTR3:ENST00000599595.5	63	-1211300,-895125,-902980,-892556,-886732,-898615,-893697,-887977,-901205
chr19_3716_plus	18575000	18580000	2	18575670	2	TRUE	TRUE	UTR3:ENST00000595683.5	427	UTR3:ENST00000599595.5	1619	-1211300,-895125,-902980,-892556,-886732,-898615,-893697,-887977,-901205
chr15_16934_minus	84670000	84665000	3	84666778	6	TRUE	FALSE	UTR3:ENST00000559729.5	2759	UTR3:ENST00000360476.8	11645	-290417,-261776,-259036,-266394,-273383,-274935,-276510,-275957,-274923
chr15_16934_minus	84670000	84665000	3	84669704	6	TRUE	TRUE	UTR3:ENST00000560409.5	149	UTR3:ENST00000455959.7	143	-290417,-261776,-259036,-266394,-273383,-274935,-276510,-275957,-274923
chr15_16934_minus	84670000	84665000	3	84669870	6	TRUE	TRUE	UTR3:ENST00000560266.5,UTR3:ENST00000560409.5	854	UTR3:ENST00000560409.5	15	-290417,-261776,-259036,-266394,-273383,-274935,-276510,-275957,-274923
chr16_451_minus	2255000	2250000	3	2252534	10	TRUE	TRUE	UTR3:ENST00000397086.6	581	UTR3:ENST00000570258.5	12593	-329674,-270057,-290311,-291249,-294316,-295228,-295476,-301825,-298941
chr16_451_minus	2255000	2250000	3	2253266	10	TRUE	TRUE	UTR3:ENST00000568631.5	561	UTR3:ENST00000561718.5	126	-329674,-270057,-290311,-291249,-294316,-295228,-295476,-301825,-298941
chr16_451_minus	2255000	2250000	3	2253303	10	TRUE	TRUE	UTR3:ENST00000568631.5	524	UTR3:ENST00000561718.5	163	-329674,-270057,-290311,-291249,-294316,-295228,-295476,-301825,-298941
chr2_38041_plus	190200000	190205000	2	190200038	2	TRUE	TRUE	UTR3:ENST00000441310.7,UTR3:ENST00000447232.6	322408	UTR3:ENST00000409870.1	170	-330010,-260286,-257671,-258212,-258869,-245193,-248392,-245975,-246614
chr2_38041_plus	190200000	190205000	2	190200739	2	TRUE	TRUE	UTR3:ENST00000396974.2	259	UTR3:ENST00000340623.4	2744	-330010,-260286,-257671,-258212,-258869,-245193,-248392,-245975,-246614
chr4_11362_minus	56810000	56805000	5	56809458	0	TRUE	FALSE	UTR3:ENST00000248701.8,UTR3:ENST00000506738.6	402	UTR3:ENST00000508121.2	161182	-1751977,-1684660,-1619034,-1631164,-1635381,-1642054,-1649986,-1632110,-1653846
chr4_11362_minus	56810000	56805000	5	56809924	0	TRUE	TRUE	UTR3:ENST00000616980.1	1760	UTR3:ENST00000504762.1	51	-1751977,-1684660,-1619034,-1631164,-1635381,-1642054,-1649986,-1632110,-1653846
chr4_11362_minus	56810000	56805000	5	56809967	0	TRUE	TRUE	UTR3:ENST00000616980.1	1717	UTR3:ENST00000504762.1	94	-1751977,-1684660,-1619034,-1631164,-1635381,-1642054,-1649986,-1632110,-1653846
chr4_11362_minus	56810000	56805000	5	56809986	0	TRUE	TRUE	UTR3:ENST00000616980.1	1698	UTR3:ENST00000504762.1	113	-1751977,-1684660,-1619034,-1631164,-1635381,-1642054,-1649986,-1632110,-1653846
chr4_11362_minus	56810000	56805000	5	56809996	0	TRUE	TRUE	UTR3:ENST00000616980.1	1688	UTR3:ENST00000504762.1	123	-1751977,-1684660,-1619034,-1631164,-1635381,-1642054,-1649986,-1632110,-1653846
chr2_8762_plus	43805000	43810000	2	43805409	3	TRUE	TRUE	UTR3:ENST00000462426.1	9449	UTR3:ENST00000378587.3	145	-390389,-276638,-281621,-283965,-263003,-262993,-264076,-265370,-264993
chr2_8762_plus	43805000	43810000	2	43809774	3	TRUE	TRUE	UTR3:ENST00000378587.3	4218	UTR3:ENST00000605786.5	222	-390389,-276638,-281621,-283965,-263003,-262993,-264076,-265370,-264993
chr10_12159_plus	60790000	60795000	6	60792479	6	TRUE	TRUE	UTR3:ENST00000614696.4	189	UTR3:ENST00000448257.6	2348	-227037,-211810,-190067,-196809,-195554,-201594,-201475,-202243,-204064
chr10_12159_plus	60790000	60795000	6	60793978	6	TRUE	TRUE	UTR3:ENST00000614696.4	1688	UTR3:ENST00000448257.6	849	-227037,-211810,-190067,-196809,-195554,-201594,-201475,-202243,-204064
chr10_12159_plus	60790000	60795000	6	60794497	6	TRUE	TRUE	UTR3:ENST00000614696.4	2207	UTR3:ENST00000448257.6	330	-227037,-211810,-190067,-196809,-195554,-201594,-201475,-202243,-204064
chr10_12159_plus	60790000	60795000	6	60794560	6	TRUE	TRUE	UTR3:ENST00000614696.4	2270	UTR3:ENST00000448257.6	267	-227037,-211810,-190067,-196809,-195554,-201594,-201475,-202243,-204064
chr10_12159_plus	60790000	60795000	6	60794587	6	TRUE	TRUE	UTR3:ENST00000614696.4	2297	UTR3:ENST00000448257.6	240	-227037,-211810,-190067,-196809,-195554,-201594,-201475,-202243,-204064
chr10_12159_plus	60790000	60795000	6	60794645	6	TRUE	TRUE	UTR3:ENST00000614696.4	2355	UTR3:ENST00000448257.6	182	-227037,-211810,-190067,-196809,-195554,-201594,-201475,-202243,-204064
chr1_9103_minus	45515000	45510000	2	45511209	6	TRUE	TRUE	UTR3:ENST00000372044.7,UTR3:ENST00000528266.6	108834	UTR3:ENST00000319248.13,UTR3:ENST00000372079.1	157	-403685,-299370,-310413,-315358,-317270,-316752,-313733,-312959,-311501
chr1_9103_minus	45515000	45510000	2	45513758	6	TRUE	TRUE	UTR3:ENST00000372044.7,UTR3:ENST00000528266.6	106285	UTR3:ENST00000319248.13,UTR3:ENST00000372079.1	2706	-403685,-299370,-310413,-315358,-317270,-316752,-313733,-312959,-311501
chr15_17651_plus	88250000	88255000	2	88253060	0	TRUE	TRUE	UTR3:ENST00000441037.7	1224007	UTR3:ENST00000560708.5	223993	-289136,-258501,-271357,-276883,-276958,-273679,-275133,-274485,-273976
chr15_17651_plus	88250000	88255000	2	88253560	0	TRUE	TRUE	UTR3:ENST00000441037.7	1224507	UTR3:ENST00000560708.5	223493	-289136,-258501,-271357,-276883,-276958,-273679,-275133,-274485,-273976
chr20_12478_minus	62390000	62385000	2	62386460	1	TRUE	TRUE	UTR3:ENST00000279101.9	2171	UTR3:ENST00000474128.1	49555	-227485,-177957,-186948,-189725,-183339,-182779,-184623,-185258,-186818
chr20_12478_minus	62390000	62385000	2	62388663	1	TRUE	TRUE	UTR3:ENST00000252998.2	21573	UTR3:ENST00000279101.9	30	-227485,-177957,-186948,-189725,-183339,-182779,-184623,-185258,-186818
chr19_1970_plus	9845000	9850000	5	9848237	8	TRUE	TRUE	UTR3:ENST00000586352.5	96	UTR3:ENST00000587625.5	376	-550491,-539143,-549039,-492971,-510871,-513310,-514439,-512848,-510655
chr19_1970_plus	9845000	9850000	5	9849162	8	TRUE	TRUE	UTR3:ENST00000587625.5	547	UTR3:ENST00000588695.5	38	-550491,-539143,-549039,-492971,-510871,-513310,-514439,-512848,-510655
chr19_1970_plus	9845000	9850000	5	9849396	8	TRUE	TRUE	UTR3:ENST00000591777.1	84	UTR3:ENST00000586352.5	2	-550491,-539143,-549039,-492971,-510871,-513310,-514439,-512848,-510655
chr19_1970_plus	9845000	9850000	5	9849441	8	TRUE	TRUE	UTR3:ENST00000586352.5	41	UTR3:ENST00000588695.5,UTR3:ENST00000591777.1	240	-550491,-539143,-549039,-492971,-510871,-513310,-514439,-512848,-510655
chr19_1970_plus	9845000	9850000	5	9849551	8	TRUE	TRUE	UTR3:ENST00000586352.5	151	UTR3:ENST00000588695.5,UTR3:ENST00000591777.1	130	-550491,-539143,-549039,-492971,-510871,-513310,-514439,-512848,-510655
chr1_41077_minus	205385000	205380000	4	205381525	7	TRUE	TRUE	UTR3:ENST00000626538.2	53359	UTR3:ENST00000367149.6,UTR3:ENST00000367151.4,UTR3:ENST00000391936.6	143	-691197,-641196,-680911,-669733,-698579,-715611,-706751,-701311,-698892
chr1_41077_minus	205385000	205380000	4	205381541	7	TRUE	TRUE	UTR3:ENST00000626538.2	53343	UTR3:ENST00000367149.6,UTR3:ENST00000367151.4,UTR3:ENST00000391936.6	159	-691197,-641196,-680911,-669733,-698579,-715611,-706751,-701311,-698892
chr1_41077_minus	205385000	205380000	4	205381553	7	TRUE	TRUE	UTR3:ENST00000626538.2	53331	UTR3:ENST00000367149.6,UTR3:ENST00000367151.4,UTR3:ENST00000391936.6	171	-691197,-641196,-680911,-669733,-698579,-715611,-706751,-701311,-698892
chr1_41077_minus	205385000	205380000	4	205382724	7	TRUE	TRUE	UTR3:ENST00000626538.2	52160	UTR3:ENST00000367149.6,UTR3:ENST00000367151.4,UTR3:ENST00000391936.6	1342	-691197,-641196,-680911,-669733,-698579,-715611,-706751,-701311,-698892
chr5_31371_plus	156850000	156855000	3	156851073	1	TRUE	TRUE	UTR3:ENST00000337851.9,UTR3:ENST00000435422.7	83284	UTR3:ENST00000522232.3	1454	-805253,-745619,-782017,-759560,-772231,-757072,-763890,-763222,-775850
chr5_31371_plus	156850000	156855000	3	156851573	1	TRUE	TRUE	UTR3:ENST00000337851.9,UTR3:ENST00000435422.7	83784	UTR3:ENST00000522232.3	954	-805253,-745619,-782017,-759560,-772231,-757072,-763890,-763222,-775850
chr5_31371_plus	156850000	156855000	3	156851581	1	TRUE	TRUE	UTR3:ENST00000337851.9,UTR3:ENST00000435422.7	83792	UTR3:ENST00000522232.3	946	-805253,-745619,-782017,-759560,-772231,-757072,-763890,-763222,-775850
chr3_35918_minus	179590000	179585000	2	179588557	3	TRUE	TRUE	UTR3:ENST00000392659.2	273	UTR3:ENST00000259038.6	101	-210832,-156764,-156297,-162190,-158408,-165101,-156057,-155155,-156523
chr3_35918_minus	179590000	179585000	2	179588871	3	TRUE	TRUE	UTR3:ENST00000392649.7,UTR3:ENST00000467460.6	206086	UTR3:ENST00000392659.2	39	-210832,-156764,-156297,-162190,-158408,-165101,-156057,-155155,-156523
chr9_6608_plus	33035000	33040000	5	33037317	1	TRUE	TRUE	UTR3:ENST00000342743.6	248115	UTR3:ENST00000330899.5	2589	-1231654,-1122728,-1108488,-1162642,-1116558,-1128386,-1135991,-1133901,-1130994
chr9_6608_plus	33035000	33040000	5	33038797	1	TRUE	TRUE	UTR3:ENST00000342743.6	249595	UTR3:ENST00000330899.5	1109	-1231654,-1122728,-1108488,-1162642,-1116558,-1128386,-1135991,-1133901,-1130994
chr9_6608_plus	33035000	33040000	5	33038835	1	TRUE	TRUE	UTR3:ENST00000342743.6	249633	UTR3:ENST00000330899.5	1071	-1231654,-1122728,-1108488,-1162642,-1116558,-1128386,-1135991,-1133901,-1130994
chr9_6608_plus	33035000	33040000	5	33039046	1	TRUE	TRUE	UTR3:ENST00000342743.6	249844	UTR3:ENST00000330899.5	860	-1231654,-1122728,-1108488,-1162642,-1116558,-1128386,-1135991,-1133901,-1130994
chr9_6608_plus	33035000	33040000	5	33039650	1	TRUE	TRUE	UTR3:ENST00000342743.6	250448	UTR3:ENST00000330899.5	256	-1231654,-1122728,-1108488,-1162642,-1116558,-1128386,-1135991,-1133901,-1130994
chr12_25759_minus	128795000	128790000	1	128793908	2	TRUE	TRUE	UTR3:ENST00000376744.8	5350	UTR3:ENST00000376744.8	712	-212765,-204536,-196222,-203080,-206224,-207501,-207108,-205789,-205501
chr4_23711_plus	118550000	118555000	3	118554291	0	TRUE	FALSE	UTR3:ENST00000296499.6	295656	UTR3:ENST00000626212.2,UTR3:ENST00000628452.2	137320	-386023,-340631,-352447,-351121,-353029,-353299,-357442,-357170,-349840
chr4_23711_plus	118550000	118555000	3	118553989	0	TRUE	TRUE	UTR3:ENST00000296499.6	295354	UTR3:ENST00000626212.2,UTR3:ENST00000628452.2	137622	-386023,-340631,-352447,-351121,-353029,-353299,-357442,-357170,-349840
chr4_23711_plus	118550000	118555000	3	118554028	0	TRUE	TRUE	UTR3:ENST00000296499.6	295393	UTR3:ENST00000626212.2,UTR3:ENST00000628452.2	137583	-386023,-340631,-352447,-351121,-353029,-353299,-357442,-357170,-349840
chr21_8752_plus	43755000	43760000	2	43755996	0	TRUE	TRUE	UTR3:ENST00000327574.4,UTR3:ENST00000398081.5	17134	UTR3:ENST00000291565.9	6302	-2172406,-1626400,-1626870,-1654338,-1661446,-1669836,-1663049,-1650728,-1663788
chr21_8752_plus	43755000	43760000	2	43756485	0	TRUE	TRUE	UTR3:ENST00000327574.4,UTR3:ENST00000398081.5	17623	UTR3:ENST00000291565.9	5813	-2172406,-1626400,-1626870,-1654338,-1661446,-1669836,-1663049,-1650728,-1663788
chr2_1330_minus	6650000	6645000	3	6649179	0	TRUE	TRUE	UTR3:ENST00000256722.10	199136	UTR3:ENST00000436842.5	3091283	-252670,-225303,-233509,-234292,-235915,-230578,-232001,-233315,-229742
chr2_1330_minus	6650000	6645000	3	6649235	0	TRUE	TRUE	UTR3:ENST00000256722.10	199080	UTR3:ENST00000436842.5	3091339	-252670,-225303,-233509,-234292,-235915,-230578,-232001,-233315,-229742
chr2_1330_minus	6650000	6645000	3	6649490	0	TRUE	TRUE	UTR3:ENST00000256722.10	198825	UTR3:ENST00000436842.5	3091594	-252670,-225303,-233509,-234292,-235915,-230578,-232001,-233315,-229742
chr15_12653_plus	63260000	63265000	5	63263581	4	TRUE	TRUE	UTR3:ENST00000558119.5,UTR3:ENST00000559927.1	838	UTR3:ENST00000559927.1	14	-308928,-305139,-317892,-300433,-305874,-308429,-311511,-307546,-307494
chr15_12653_plus	63260000	63265000	5	63263605	4	TRUE	TRUE	UTR3:ENST00000559927.1	8	UTR3:ENST00000558119.5	73	-308928,-305139,-317892,-300433,-305874,-308429,-311511,-307546,-307494
chr15_12653_plus	63260000	63265000	5	63263787	4	TRUE	TRUE	UTR3:ENST00000558119.5	107	UTR3:ENST00000321437.9	3988	-308928,-305139,-317892,-300433,-305874,-308429,-311511,-307546,-307494
chr15_12653_plus	63260000	63265000	5	63263824	4	TRUE	TRUE	UTR3:ENST00000558119.5	144	UTR3:ENST00000321437.9	3951	-308928,-305139,-317892,-300433,-305874,-308429,-311511,-307546,-307494
chr15_12653_plus	63260000	63265000	5	63263882	4	TRUE	TRUE	UTR3:ENST00000558119.5	202	UTR3:ENST00000321437.9	3893	-308928,-305139,-317892,-300433,-305874,-308429,-311511,-307546,-307494
chr5_28110_plus	140545000	140550000	2	140546739	3	TRUE	TRUE	UTR3:ENST00000435794.5	6882	UTR3:ENST00000437495.1,UTR3:ENST00000532219.5	2829	-275415,-197324,-212364,-204072,-210064,-209541,-210848,-212628,-210555
chr5_28110_plus	140545000	140550000	2	140549331	3	TRUE	TRUE	UTR3:ENST00000435794.5	9474	UTR3:ENST00000437495.1,UTR3:ENST00000532219.5	237	-275415,-197324,-212364,-204072,-210064,-209541,-210848,-212628,-210555
chr6_5652_plus	28255000	28260000	2	28257382	0	TRUE	FALSE	UTR3:ENST00000252207.10	23894	UTR3:ENST00000343684.4	3575	-594916,-564282,-569488,-585964,-609688,-614563,-618019,-616593,-615874
chr6_5652_plus	28255000	28260000	2	28259724	0	TRUE	TRUE	UTR3:ENST00000252207.10	26236	UTR3:ENST00000343684.4	1233	-594916,-564282,-569488,-585964,-609688,-614563,-618019,-616593,-615874
chr16_11486_minus	57430000	57425000	2	57428489	7	TRUE	TRUE	UTR3:ENST00000569370.5	64	UTR3:ENST00000565961.5	270	-530579,-504794,-528868,-538753,-537669,-534088,-528685,-533260,-536874
chr16_11486_minus	57430000	57425000	2	57428712	7	TRUE	TRUE	UTR3:ENST00000568940.5	225	UTR3:ENST00000569370.5	157	-530579,-504794,-528868,-538753,-537669,-534088,-528685,-533260,-536874
chrX_30198_plus	150985000	150990000	2	150987167	1	TRUE	TRUE	UTR3:ENST00000445323.7	222058	UTR3:ENST00000448905.6	764	-209063,-177213,-175822,-178175,-176905,-176232,-169167,-170186,-171909
chrX_30198_plus	150985000	150990000	2	150987601	1	TRUE	TRUE	UTR3:ENST00000445323.7	222492	UTR3:ENST00000448905.6	330	-209063,-177213,-175822,-178175,-176905,-176232,-169167,-170186,-171909
chr21_6829_plus	34140000	34145000	3	34142634	1	TRUE	TRUE	UTR3:ENST00000381151.5	36373	UTR3:ENST00000399312.3	395	-194346,-191599,-204399,-206518,-210165,-207405,-206797,-205023,-206259
chr21_6829_plus	34140000	34145000	3	34142742	1	TRUE	TRUE	UTR3:ENST00000381151.5	36481	UTR3:ENST00000399312.3	287	-194346,-191599,-204399,-206518,-210165,-207405,-206797,-205023,-206259
chr21_6829_plus	34140000	34145000	3	34142787	1	TRUE	TRUE	UTR3:ENST00000381151.5	36526	UTR3:ENST00000399312.3	242	-194346,-191599,-204399,-206518,-210165,-207405,-206797,-205023,-206259
chr6_9939_minus	49695000	49690000	3	49692511	3	TRUE	TRUE	UTR3:ENST00000263045.9	34864	UTR3:ENST00000339139.5	151	-5343867,-5164599,-5608158,-5678890,-5683214,-5728207,-5686544,-5623154,-5587379
chr6_9939_minus	49695000	49690000	3	49692522	3	TRUE	TRUE	UTR3:ENST00000263045.9	34853	UTR3:ENST00000339139.5	162	-5343867,-5164599,-5608158,-5678890,-5683214,-5728207,-5686544,-5623154,-5587379
chr6_9939_minus	49695000	49690000	3	49692954	3	TRUE	TRUE	UTR3:ENST00000263045.9	34421	UTR3:ENST00000339139.5	594	-5343867,-5164599,-5608158,-5678890,-5683214,-5728207,-5686544,-5623154,-5587379
chr7_21715_plus	108570000	108575000	2	108573596	1	TRUE	TRUE	UTR3:ENST00000417551.5	641865	UTR3:ENST00000249356.4	1253	-656468,-615762,-603940,-579324,-592171,-599959,-603005,-604306,-602360
chr7_21715_plus	108570000	108575000	2	108574148	1	TRUE	TRUE	UTR3:ENST00000417551.5	642417	UTR3:ENST00000249356.4	701	-656468,-615762,-603940,-579324,-592171,-599959,-603005,-604306,-602360
chrY_2584_plus	12915000	12920000	2	12917268	1	TRUE	TRUE	UTR3:ENST00000338981.7	56428	UTR3:ENST00000360160.8	1270	-220552,-192455,-192666,-195438,-196910,-198943,-200341,-200689,-197394
chrY_2584_plus	12915000	12920000	2	12918169	1	TRUE	TRUE	UTR3:ENST00000338981.7	57329	UTR3:ENST00000360160.8	369	-220552,-192455,-192666,-195438,-196910,-198943,-200341,-200689,-197394
chr5_26533_plus	132660000	132665000	3	132660416	2	TRUE	TRUE	UTR3:ENST00000617259.2	87	UTR3:ENST00000304506.7	693	-202399,-192560,-208654,-210708,-211089,-209013,-209433,-207192,-207329
chr5_26533_plus	132660000	132665000	3	132660847	2	TRUE	TRUE	UTR3:ENST00000617259.2	518	UTR3:ENST00000304506.7	262	-202399,-192560,-208654,-210708,-211089,-209013,-209433,-207192,-207329
chr5_26533_plus	132660000	132665000	3	132660857	2	TRUE	TRUE	UTR3:ENST00000617259.2	528	UTR3:ENST00000304506.7	252	-202399,-192560,-208654,-210708,-211089,-209013,-209433,-207192,-207329
chr16_14879_plus	74390000	74395000	4	74391728	0	TRUE	TRUE	UTR3:ENST00000219313.9	85439	UTR3:ENST00000566250.5	713276	-153430,-133525,-141300,-133234,-136991,-138138,-138684,-136965,-138823
chr16_14879_plus	74390000	74395000	4	74391768	0	TRUE	TRUE	UTR3:ENST00000219313.9	85479	UTR3:ENST00000566250.5	713236	-153430,-133525,-141300,-133234,-136991,-138138,-138684,-136965,-138823
chr16_14879_plus	74390000	74395000	4	74391816	0	TRUE	TRUE	UTR3:ENST00000219313.9	85527	UTR3:ENST00000566250.5	713188	-153430,-133525,-141300,-133234,-136991,-138138,-138684,-136965,-138823
chr16_14879_plus	74390000	74395000	4	74392641	0	TRUE	FALSE	UTR3:ENST00000219313.9	86352	UTR3:ENST00000566250.5	712363	-153430,-133525,-141300,-133234,-136991,-138138,-138684,-136965,-138823
chr1_19063_minus	95315000	95310000	2	95311035	0	TRUE	TRUE	UTR3:ENST00000370192.8	1766707	UTR3:ENST00000370205.6	336629	-397554,-281438,-289728,-286535,-288236,-289860,-290092,-289629,-288640
chr1_19063_minus	95315000	95310000	2	95313716	0	TRUE	TRUE	UTR3:ENST00000370192.8	1764026	UTR3:ENST00000370205.6	339310	-397554,-281438,-289728,-286535,-288236,-289860,-290092,-289629,-288640
chr1_42350_minus	211750000	211745000	2	211747994	0	TRUE	TRUE	UTR3:ENST00000366996.1	1798	UTR3:ENST00000366997.9	4536	-305872,-214880,-219026,-218257,-221249,-220043,-220495,-220737,-223857
chr1_42350_minus	211750000	211745000	2	211749904	0	TRUE	TRUE	UTR3:ENST00000469606.5	190494	UTR3:ENST00000366996.1	110	-305872,-214880,-219026,-218257,-221249,-220043,-220495,-220737,-223857
chr17_960_plus	4795000	4800000	2	4798117	5	TRUE	TRUE	UTR3:ENST00000571309.1	305	UTR3:ENST00000571309.1	35	-389610,-374077,-376106,-369044,-352759,-354355,-362096,-356427,-361606
chr17_960_plus	4795000	4800000	2	4798316	5	TRUE	TRUE	UTR3:ENST00000571309.1	162	UTR3:ENST00000571309.1	12	-389610,-374077,-376106,-369044,-352759,-354355,-362096,-356427,-361606
chr7_30404_plus	152015000	152020000	2	152017355	8	TRUE	TRUE	UTR3:ENST00000414073.6,UTR3:ENST00000416062.5,UTR3:ENST00000416269.6,UTR3:ENST00000426341.6,UTR3:ENST00000448366.6	2561	UTR3:ENST00000426341.6	2445	-243075,-176149,-177402,-180934,-180741,-182755,-182858,-181916,-182897
chr7_30404_plus	152015000	152020000	2	152019699	8	TRUE	TRUE	UTR3:ENST00000414073.6,UTR3:ENST00000416062.5,UTR3:ENST00000416269.6,UTR3:ENST00000426341.6,UTR3:ENST00000448366.6	4905	UTR3:ENST00000426341.6	101	-243075,-176149,-177402,-180934,-180741,-182755,-182858,-181916,-182897
chr5_31539_minus	157695000	157690000	2	157690150	0	TRUE	TRUE	UTR3:ENST00000523094.5	95592	UTR3:ENST00000519442.1	63974	-271911,-220562,-232431,-242216,-243276,-243350,-239085,-239060,-240276
chr5_31539_minus	157695000	157690000	2	157691685	0	TRUE	FALSE	UTR3:ENST00000523094.5	94057	UTR3:ENST00000519442.1	65509	-271911,-220562,-232431,-242216,-243276,-243350,-239085,-239060,-240276
chr3_10375_minus	51875000	51870000	3	51872537	1	TRUE	FALSE	UTR3:ENST00000446461.2	1183	UTR3:ENST00000398780.5	93972	-720150,-664337,-713131,-729937,-736134,-740336,-735621,-725150,-718518
chr3_10375_minus	51875000	51870000	3	51873863	1	TRUE	TRUE	UTR3:ENST00000310914.10,UTR3:ENST00000314534.6	21012	UTR3:ENST00000446461.2	141	-720150,-664337,-713131,-729937,-736134,-740336,-735621,-725150,-718518
chr3_10375_minus	51875000	51870000	3	51873876	1	TRUE	TRUE	UTR3:ENST00000310914.10,UTR3:ENST00000314534.6	20999	UTR3:ENST00000446461.2	154	-720150,-664337,-713131,-729937,-736134,-740336,-735621,-725150,-718518
chrM_1_minus	5000	0	2	99	0	TRUE	FALSE	.	1	.	1	-1095684,-834004,-839223,-847980,-851814,-843730,-835429,-838560,-845518
chrM_1_minus	5000	0	2	3283	0	TRUE	FALSE	.	1	.	1	-1095684,-834004,-839223,-847980,-851814,-843730,-835429,-838560,-845518
chr17_948_minus	4740000	4735000	2	4735153	0	TRUE	TRUE	UTR3:ENST00000328739.6,UTR3:ENST00000354194.4,UTR3:ENST00000416307.6,UTR3:ENST00000441199.2	50131	UTR3:ENST00000293778.12,UTR3:ENST00000576153.5	569	-484449,-347318,-350639,-360989,-363766,-366388,-363053,-367905,-367810
chr17_948_minus	4740000	4735000	2	4736822	0	TRUE	TRUE	UTR3:ENST00000328739.6,UTR3:ENST00000354194.4,UTR3:ENST00000416307.6,UTR3:ENST00000441199.2	48462	UTR3:ENST00000293778.12,UTR3:ENST00000576153.5	2238	-484449,-347318,-350639,-360989,-363766,-366388,-363053,-367905,-367810
chr12_24665_minus	123325000	123320000	3	123321601	0	TRUE	TRUE	UTR3:ENST00000280571.10	93437	UTR3:ENST00000267176.8,UTR3:ENST00000420886.6,UTR3:ENST00000602398.3	32491	-297675,-241943,-217471,-219103,-219161,-218057,-217591,-218132,-219826
chr12_24665_minus	123325000	123320000	3	123322674	0	TRUE	TRUE	UTR3:ENST00000280571.10	92364	UTR3:ENST00000267176.8,UTR3:ENST00000420886.6,UTR3:ENST00000602398.3	33564	-297675,-241943,-217471,-219103,-219161,-218057,-217591,-218132,-219826
chr12_24665_minus	123325000	123320000	3	123323701	0	TRUE	TRUE	UTR3:ENST00000280571.10	91337	UTR3:ENST00000267176.8,UTR3:ENST00000420886.6,UTR3:ENST00000602398.3	34591	-297675,-241943,-217471,-219103,-219161,-218057,-217591,-218132,-219826
chr2_21776_plus	108875000	108880000	2	108876212	3	TRUE	TRUE	UTR3:ENST00000409529.6	19241	UTR3:ENST00000409529.6	363	-238645,-195860,-192979,-195369,-200961,-202581,-204427,-203692,-203139
chr2_21776_plus	108875000	108880000	2	108877347	3	TRUE	TRUE	UTR3:ENST00000295124.9,UTR3:ENST00000412964.6	768	UTR3:ENST00000608781.1	5443	-238645,-195860,-192979,-195369,-200961,-202581,-204427,-203692,-203139
chr2_5468_plus	27335000	27340000	2	27336668	0	TRUE	TRUE	UTR3:ENST00000296098.4	29228	UTR3:ENST00000440760.5	34799	-222873,-188035,-198744,-189817,-196808,-193819,-193541,-193749,-193673
chr2_5468_plus	27335000	27340000	2	27337529	0	TRUE	TRUE	UTR3:ENST00000296098.4	30089	UTR3:ENST00000440760.5	33938	-222873,-188035,-198744,-189817,-196808,-193819,-193541,-193749,-193673
chr4_31640_minus	158200000	158195000	2	158199198	0	TRUE	TRUE	UTR3:ENST00000379205.5	467476	UTR3:ENST00000592057.1	30843	-471614,-403173,-409035,-409261,-408531,-414246,-410369,-411689,-409747
chr4_31640_minus	158200000	158195000	2	158199611	0	TRUE	TRUE	UTR3:ENST00000379205.5	467063	UTR3:ENST00000592057.1	31256	-471614,-403173,-409035,-409261,-408531,-414246,-410369,-411689,-409747
chr3_4784_plus	23915000	23920000	1	23919342	5	TRUE	TRUE	UTR3:ENST00000306627.8	27701	UTR3:ENST00000644684.1	194	-4143440,-4155758,-4163311,-4069190,-4162211,-4035366,-4110903,-4090025,-4112543
chr2_41348_minus	206740000	206735000	2	206737938	6	TRUE	TRUE	UTR3:ENST00000449792.5	286	UTR3:ENST00000432911.5	109	-165737,-149681,-144714,-144459,-149501,-149357,-149964,-151592,-151625
chr2_41348_minus	206740000	206735000	2	206738371	6	TRUE	TRUE	UTR3:ENST00000432911.5,UTR3:ENST00000436472.1	1221	UTR3:ENST00000454776.6	113	-165737,-149681,-144714,-144459,-149501,-149357,-149964,-151592,-151625
chr2_12233_plus	61160000	61165000	2	61163673	6	TRUE	TRUE	UTR3:ENST00000398622.3	509	UTR3:ENST00000426997.5	1134	-464037,-387626,-388299,-398485,-400282,-396691,-400630,-399581,-399745
chr2_12233_plus	61160000	61165000	2	61164442	6	TRUE	TRUE	UTR3:ENST00000398622.3	1278	UTR3:ENST00000426997.5	365	-464037,-387626,-388299,-398485,-400282,-396691,-400630,-399581,-399745
chr3_8063_plus	40310000	40315000	2	40311706	1	TRUE	TRUE	UTR3:ENST00000302541.11	51384	UTR3:ENST00000232905.4	717	-578486,-479831,-500269,-508363,-513608,-515488,-522714,-524918,-513175
chr3_8063_plus	40310000	40315000	2	40312108	1	TRUE	TRUE	UTR3:ENST00000302541.11	51786	UTR3:ENST00000232905.4	315	-578486,-479831,-500269,-508363,-513608,-515488,-522714,-524918,-513175
chr11_12864_minus	64320000	64315000	3	64316768	6	TRUE	TRUE	UTR3:ENST00000535126.1	495	UTR3:ENST00000539854.1	71	-342003,-294378,-306882,-308735,-309138,-305816,-307403,-300912,-300699
chr11_12864_minus	64320000	64315000	3	64316803	6	TRUE	TRUE	UTR3:ENST00000535126.1	460	UTR3:ENST00000539854.1	106	-342003,-294378,-306882,-308735,-309138,-305816,-307403,-300912,-300699
chr11_12864_minus	64320000	64315000	3	64316995	6	TRUE	TRUE	UTR3:ENST00000535126.1	268	UTR3:ENST00000539854.1	298	-342003,-294378,-306882,-308735,-309138,-305816,-307403,-300912,-300699
chr19_7659_plus	38290000	38295000	2	38291909	5	TRUE	TRUE	UTR3:ENST00000590738.1	1021	UTR3:ENST00000587334.1	160	-958520,-877831,-920153,-934084,-930541,-928670,-932142,-924647,-925079
chr19_7659_plus	38290000	38295000	2	38292184	5	TRUE	TRUE	UTR3:ENST00000587334.1	113	UTR3:ENST00000587090.5	266	-958520,-877831,-920153,-934084,-930541,-928670,-932142,-924647,-925079
chr19_10094_minus	50470000	50465000	2	50467107	6	TRUE	TRUE	UTR3:ENST00000599206.1	448	UTR3:ENST00000599206.1	316	-1249395,-1076507,-1059276,-998680,-999422,-1021319,-1030065,-1028340,-1028071
chr19_10094_minus	50470000	50465000	2	50467664	6	TRUE	TRUE	UTR3:ENST00000598418.6,UTR3:ENST00000601423.5	38333	UTR3:ENST00000595790.5,UTR3:ENST00000600100.6	41	-1249395,-1076507,-1059276,-998680,-999422,-1021319,-1030065,-1028340,-1028071
chr17_1485_plus	7420000	7425000	3	7420556	1	TRUE	TRUE	UTR3:ENST00000302926.7	695	UTR3:ENST00000323675.4	1075	-724877,-623374,-606654,-612369,-626361,-630572,-632921,-635870,-624410
chr17_1485_plus	7420000	7425000	3	7421403	1	TRUE	TRUE	UTR3:ENST00000302926.7	1542	UTR3:ENST00000323675.4	228	-724877,-623374,-606654,-612369,-626361,-630572,-632921,-635870,-624410
chr17_1485_plus	7420000	7425000	3	7423662	1	TRUE	TRUE	UTR3:ENST00000323675.4	2029	UTR3:ENST00000333870.8,UTR3:ENST00000574034.1	3905	-724877,-623374,-606654,-612369,-626361,-630572,-632921,-635870,-624410
chr12_24140_plus	120695000	120700000	3	120696435	2	TRUE	TRUE	UTR3:ENST00000453000.1	29110	UTR3:ENST00000535656.1	142	-288253,-263794,-279098,-280574,-284003,-288577,-288915,-285911,-274057
chr12_24140_plus	120695000	120700000	3	120696397	2	TRUE	TRUE	UTR3:ENST00000453000.1	29072	UTR3:ENST00000535656.1	180	-288253,-263794,-279098,-280574,-284003,-288577,-288915,-285911,-274057
chr12_24140_plus	120695000	120700000	3	120696662	2	TRUE	TRUE	UTR3:ENST00000535656.1	83	UTR3:ENST00000412616.2	27	-288253,-263794,-279098,-280574,-284003,-288577,-288915,-285911,-274057
chr2_33941_plus	169700000	169705000	4	169701031	4	TRUE	TRUE	UTR3:ENST00000260970.8,UTR3:ENST00000676508.1,UTR3:ENST00000676756.1	59624	UTR3:ENST00000616481.4,UTR3:ENST00000616524.4,UTR3:ENST00000617738.4	674	-313559,-269659,-249890,-262121,-266385,-267506,-271676,-268501,-262946
chr2_33941_plus	169700000	169705000	4	169701438	4	TRUE	TRUE	UTR3:ENST00000260970.8,UTR3:ENST00000676508.1,UTR3:ENST00000676756.1	60031	UTR3:ENST00000616481.4,UTR3:ENST00000616524.4,UTR3:ENST00000617738.4	267	-313559,-269659,-249890,-262121,-266385,-267506,-271676,-268501,-262946
chr2_33941_plus	169700000	169705000	4	169701451	4	TRUE	TRUE	UTR3:ENST00000260970.8,UTR3:ENST00000676508.1,UTR3:ENST00000676756.1	60044	UTR3:ENST00000616481.4,UTR3:ENST00000616524.4,UTR3:ENST00000617738.4	254	-313559,-269659,-249890,-262121,-266385,-267506,-271676,-268501,-262946
chr2_33941_plus	169700000	169705000	4	169704133	4	TRUE	TRUE	UTR3:ENST00000359744.8	2424	UTR3:ENST00000602521.1	45625	-313559,-269659,-249890,-262121,-266385,-267506,-271676,-268501,-262946
chr2_10873_plus	54360000	54365000	3	54360418	3	TRUE	TRUE	UTR3:ENST00000414747.5	146	UTR3:ENST00000615983.1	968	-747648,-631369,-672183,-679893,-687274,-683435,-683022,-682266,-680009
chr2_10873_plus	54360000	54365000	3	54360463	3	TRUE	TRUE	UTR3:ENST00000414747.5	191	UTR3:ENST00000615983.1	923	-747648,-631369,-672183,-679893,-687274,-683435,-683022,-682266,-680009
chr2_10873_plus	54360000	54365000	3	54362003	3	TRUE	TRUE	UTR3:ENST00000398634.7	421	UTR3:ENST00000405749.5,UTR3:ENST00000414747.5	19981	-747648,-631369,-672183,-679893,-687274,-683435,-683022,-682266,-680009
chr1_127_plus	630000	635000	2	632595	0	TRUE	TRUE	UTR3:ENST00000641515.2	561009	UTR3:ENST00000455979.1	311663	-1286202,-846044,-848775,-860010,-861078,-872202,-873387,-848939
chr1_127_plus	630000	635000	2	633981	0	TRUE	TRUE	UTR3:ENST00000641515.2	562395	UTR3:ENST00000455979.1	310277	-1286202,-846044,-848775,-860010,-861078,-872202,-873387,-848939
chr1_14072_minus	70360000	70355000	2	70355754	0	TRUE	FALSE	UTR3:ENST00000370931.7,UTR3:ENST00000370932.6,UTR3:ENST00000628037.2	496598	UTR3:ENST00000262346.6	94516	-191574,-137866,-136439,-148480,-150311,-150333,-149514,-150076,-150169
chr1_14072_minus	70360000	70355000	2	70359742	0	TRUE	TRUE	UTR3:ENST00000370931.7,UTR3:ENST00000370932.6,UTR3:ENST00000628037.2	492610	UTR3:ENST00000262346.6	98504	-191574,-137866,-136439,-148480,-150311,-150333,-149514,-150076,-150169
chr2_12231_minus	61155000	61150000	2	61151545	0	TRUE	TRUE	UTR3:ENST00000398571.7,UTR3:ENST00000411912.5	35917	UTR3:ENST00000430495.5	140888	-390809,-312549,-318692,-321052,-325651,-321198,-323854,-319919,-324154
chr2_12231_minus	61155000	61150000	2	61152684	0	TRUE	TRUE	UTR3:ENST00000398571.7,UTR3:ENST00000411912.5	34778	UTR3:ENST00000430495.5	142027	-390809,-312549,-318692,-321052,-325651,-321198,-323854,-319919,-324154
chr9_19604_plus	98015000	98020000	2	98015581	1	TRUE	TRUE	UTR3:ENST00000375123.5	158863	UTR3:ENST00000339399.5	361	-237374,-194502,-205504,-207995,-209037,-206841,-206741,-208787,-208342
chr9_19604_plus	98015000	98020000	2	98018253	1	TRUE	FALSE	UTR3:ENST00000339399.5	2309	UTR3:ENST00000427646.1	63912	-237374,-194502,-205504,-207995,-209037,-206841,-206741,-208787,-208342
chr5_11453_plus	57260000	57265000	2	57262830	5	TRUE	TRUE	UTR3:ENST00000628593.1	337297	UTR3:ENST00000264779.6,UTR3:ENST00000511209.5	254	-253189,-226903,-238671,-244836,-244913,-240733,-237474,-238750,-238607
chr5_11453_plus	57260000	57265000	2	57263289	5	TRUE	TRUE	UTR3:ENST00000264779.6,UTR3:ENST00000511209.5	203	UTR3:ENST00000514387.6	297	-253189,-226903,-238671,-244836,-244913,-240733,-237474,-238750,-238607
chr14_9331_minus	46655000	46650000	3	46650601	1	TRUE	FALSE	UTR3:ENST00000298283.5	408	UTR3:ENST00000453142.3	1417867	-1078083,-954754,-1002804,-1016700,-1028551,-1045201,-1051138,-1063544,-1066435
chr14_9331_minus	46655000	46650000	3	46651167	1	TRUE	TRUE	UTR3:ENST00000426342.7	188461	UTR3:ENST00000298283.5	156	-1078083,-954754,-1002804,-1016700,-1028551,-1045201,-1051138,-1063544,-1066435
chr14_9331_minus	46655000	46650000	3	46651179	1	TRUE	TRUE	UTR3:ENST00000426342.7	188449	UTR3:ENST00000298283.5	168	-1078083,-954754,-1002804,-1016700,-1028551,-1045201,-1051138,-1063544,-1066435
chr16_6121_minus	30605000	30600000	4	30602718	1	TRUE	TRUE	UTR3:ENST00000543610.6,UTR3:ENST00000544613.5	154704	UTR3:ENST00000287461.8	159	-292823,-261180,-243475,-253883,-256941,-263086,-263831,-267537,-266542
chr16_6121_minus	30605000	30600000	4	30603842	1	TRUE	TRUE	UTR3:ENST00000543610.6,UTR3:ENST00000544613.5	153580	UTR3:ENST00000287461.8	1283	-292823,-261180,-243475,-253883,-256941,-263086,-263831,-267537,-266542
chr16_6121_minus	30605000	30600000	4	30603534	1	TRUE	TRUE	UTR3:ENST00000543610.6,UTR3:ENST00000544613.5	153888	UTR3:ENST00000287461.8	975	-292823,-261180,-243475,-253883,-256941,-263086,-263831,-267537,-266542
chr16_6121_minus	30605000	30600000	4	30603555	1	TRUE	TRUE	UTR3:ENST00000543610.6,UTR3:ENST00000544613.5	153867	UTR3:ENST00000287461.8	996	-292823,-261180,-243475,-253883,-256941,-263086,-263831,-267537,-266542
chr19_455_plus	2270000	2275000	2	2272724	5	TRUE	TRUE	UTR3:ENST00000590943.6	769	UTR3:ENST00000590943.6	95	-675194,-629743,-616151,-619005,-637582,-645877,-646133,-648492,-648146
chr19_455_plus	2270000	2275000	2	2273099	5	TRUE	TRUE	UTR3:ENST00000590943.6	278	UTR3:ENST00000582888.8	231	-675194,-629743,-616151,-619005,-637582,-645877,-646133,-648492,-648146
chr4_11798_minus	58990000	58985000	5	58985799	0	TRUE	TRUE	UTR3:ENST00000507440.5	5289457	UTR3:ENST00000514062.2	1953760	-248009,-243427,-233611,-245342,-251916,-251060,-249910,-246187,-244964
chr4_11798_minus	58990000	58985000	5	58987333	0	TRUE	TRUE	UTR3:ENST00000507440.5	5287923	UTR3:ENST00000514062.2	1955294	-248009,-243427,-233611,-245342,-251916,-251060,-249910,-246187,-244964
chr4_11798_minus	58990000	58985000	5	58987379	0	TRUE	TRUE	UTR3:ENST00000507440.5	5287877	UTR3:ENST00000514062.2	1955340	-248009,-243427,-233611,-245342,-251916,-251060,-249910,-246187,-244964
chr4_11798_minus	58990000	58985000	5	58987333	0	TRUE	TRUE	UTR3:ENST00000507440.5	5287923	UTR3:ENST00000514062.2	1955294	-248009,-243427,-233611,-245342,-251916,-251060,-249910,-246187,-244964
chr4_11798_minus	58990000	58985000	5	58987631	0	TRUE	TRUE	UTR3:ENST00000507440.5	5287625	UTR3:ENST00000514062.2	1955592	-248009,-243427,-233611,-245342,-251916,-251060,-249910,-246187,-244964
chr16_443_minus	2215000	2210000	2	2212927	4	TRUE	TRUE	UTR3:ENST00000562001.1	653	UTR3:ENST00000562001.1	664	-918562,-749375,-791819,-801956,-811985,-822611,-834194,-839471,-840853
chr16_443_minus	2215000	2210000	2	2213843	4	TRUE	TRUE	UTR3:ENST00000301729.9	25558	UTR3:ENST00000562001.1	261	-918562,-749375,-791819,-801956,-811985,-822611,-834194,-839471,-840853
chr17_8981_plus	44900000	44905000	5	44902486	3	TRUE	TRUE	UTR3:ENST00000410027.5	3	UTR3:ENST00000410006.6	395	-433691,-390940,-379912,-394847,-386427,-392504,-394717,-387475,-386962
chr17_8981_plus	44900000	44905000	5	44902725	3	TRUE	TRUE	UTR3:ENST00000410027.5	242	UTR3:ENST00000410006.6	156	-433691,-390940,-379912,-394847,-386427,-392504,-394717,-387475,-386962
chr17_8981_plus	44900000	44905000	5	44902718	3	TRUE	TRUE	UTR3:ENST00000410027.5	235	UTR3:ENST00000410006.6	163	-433691,-390940,-379912,-394847,-386427,-392504,-394717,-387475,-386962
chr17_8981_plus	44900000	44905000	5	44903004	3	TRUE	TRUE	UTR3:ENST00000410006.6	121	UTR3:ENST00000412523.3	674	-433691,-390940,-379912,-394847,-386427,-392504,-394717,-387475,-386962
chr17_8981_plus	44900000	44905000	5	44903428	3	TRUE	TRUE	UTR3:ENST00000410006.6	545	UTR3:ENST00000412523.3	250	-433691,-390940,-379912,-394847,-386427,-392504,-394717,-387475,-386962
chr15_13790_plus	68945000	68950000	3	68946174	1	TRUE	TRUE	UTR3:ENST00000261861.10	218367	UTR3:ENST00000310673.4	636	-1055182,-964109,-1014381,-988481,-1014579,-985167,-992456,-985051,-986708
chr15_13790_plus	68945000	68950000	3	68946578	1	TRUE	TRUE	UTR3:ENST00000261861.10	218771	UTR3:ENST00000310673.4	232	-1055182,-964109,-1014381,-988481,-1014579,-985167,-992456,-985051,-986708
chr15_13790_plus	68945000	68950000	3	68946553	1	TRUE	TRUE	UTR3:ENST00000261861.10	218746	UTR3:ENST00000310673.4	257	-1055182,-964109,-1014381,-988481,-1014579,-985167,-992456,-985051,-986708
chr8_24179_minus	120895000	120890000	3	120890748	0	FALSE	FALSE	UTR3:ENST00000303924.5	721367	UTR3:ENST00000648490.1	339616	-184084,-176551,-189864,-193524,-195356,-192252,-190485,-192272,-190484
chr8_24179_minus	120895000	120890000	3	120890757	0	FALSE	FALSE	UTR3:ENST00000303924.5	721358	UTR3:ENST00000648490.1	339625	-184084,-176551,-189864,-193524,-195356,-192252,-190485,-192272,-190484
chr8_24179_minus	120895000	120890000	3	120890889	0	FALSE	FALSE	UTR3:ENST00000303924.5	721226	UTR3:ENST00000648490.1	339757	-184084,-176551,-189864,-193524,-195356,-192252,-190485,-192272,-190484
chr2_13866_minus	69330000	69325000	3	69325437	1	TRUE	TRUE	UTR3:ENST00000494201.1	38173	UTR3:ENST00000674438.1	13	-228831,-219920,-189019,-187779,-187295,-186822,-184095,-183632,-185418
chr2_13866_minus	69330000	69325000	3	69326942	1	TRUE	TRUE	UTR3:ENST00000494201.1	36668	UTR3:ENST00000674438.1	1518	-228831,-219920,-189019,-187779,-187295,-186822,-184095,-183632,-185418
chr2_13866_minus	69330000	69325000	3	69326396	1	TRUE	TRUE	UTR3:ENST00000494201.1	37214	UTR3:ENST00000674438.1	972	-228831,-219920,-189019,-187779,-187295,-186822,-184095,-183632,-185418
chr12_25350_plus	126745000	126750000	3	126745073	0	TRUE	TRUE	UTR3:ENST00000613307.1	1082695	UTR3:ENST00000435159.2	1962841	-490184,-390639,-414351,-416088,-419041,-418244,-415793,-415482,-411904
chr12_25350_plus	126745000	126750000	3	126745115	0	TRUE	TRUE	UTR3:ENST00000613307.1	1082737	UTR3:ENST00000435159.2	1962799	-490184,-390639,-414351,-416088,-419041,-418244,-415793,-415482,-411904
chr12_25350_plus	126745000	126750000	3	126746058	0	TRUE	TRUE	UTR3:ENST00000613307.1	1083680	UTR3:ENST00000435159.2	1961856	-490184,-390639,-414351,-416088,-419041,-418244,-415793,-415482,-411904
chr3_10542_plus	52705000	52710000	3	52707804	2	TRUE	TRUE	UTR3:ENST00000418458.6	13306	UTR3:ENST00000423431.5	352	-1802609,-1546511,-1621824,-1640299,-1659590,-1681937,-1686433,-1713654,-1727746
chr3_10542_plus	52705000	52710000	3	52707909	2	TRUE	TRUE	UTR3:ENST00000418458.6	13411	UTR3:ENST00000423431.5	247	-1802609,-1546511,-1621824,-1640299,-1659590,-1681937,-1686433,-1713654,-1727746
chr3_10542_plus	52705000	52710000	3	52707902	2	TRUE	TRUE	UTR3:ENST00000418458.6	13404	UTR3:ENST00000423431.5	254	-1802609,-1546511,-1621824,-1640299,-1659590,-1681937,-1686433,-1713654,-1727746
chr14_20950_plus	104745000	104750000	3	104746643	6	TRUE	TRUE	UTR3:ENST00000553540.5	257	UTR3:ENST00000555674.1	463	-384561,-344509,-368625,-364900,-364728,-366032,-362037,-361073,-360822
chr14_20950_plus	104745000	104750000	3	104747039	6	TRUE	TRUE	UTR3:ENST00000553540.5	653	UTR3:ENST00000555674.1	67	-384561,-344509,-368625,-364900,-364728,-366032,-362037,-361073,-360822
chr14_20950_plus	104745000	104750000	3	104747067	6	TRUE	TRUE	UTR3:ENST00000553540.5	681	UTR3:ENST00000555674.1	39	-384561,-344509,-368625,-364900,-364728,-366032,-362037,-361073,-360822
chr3_25693_minus	128465000	128460000	3	128462805	2	TRUE	TRUE	UTR3:ENST00000341105.7	16621	UTR3:ENST00000319153.3	362	-709486,-676937,-722963,-726689,-750909,-754530,-750356,-744890,-738732
chr3_25693_minus	128465000	128460000	3	128462594	2	TRUE	TRUE	UTR3:ENST00000341105.7	16832	UTR3:ENST00000319153.3	151	-709486,-676937,-722963,-726689,-750909,-754530,-750356,-744890,-738732
chr3_25693_minus	128465000	128460000	3	128462585	2	TRUE	TRUE	UTR3:ENST00000341105.7	16841	UTR3:ENST00000319153.3	142	-709486,-676937,-722963,-726689,-750909,-754530,-750356,-744890,-738732
chr5_637_plus	3180000	3185000	4	3181313	0	TRUE	TRUE	UTR3:ENST00000274137.10	1365264	UTR3:ENST00000302006.4	420089	-165386,-154753,-156506,-163662,-165480,-166256,-164221,-164365,-163532
chr5_637_plus	3180000	3185000	4	3181222	0	TRUE	TRUE	UTR3:ENST00000274137.10	1365173	UTR3:ENST00000302006.4	420180	-165386,-154753,-156506,-163662,-165480,-166256,-164221,-164365,-163532
chr5_637_plus	3180000	3185000	4	3181222	0	TRUE	TRUE	UTR3:ENST00000274137.10	1365173	UTR3:ENST00000302006.4	420180	-165386,-154753,-156506,-163662,-165480,-166256,-164221,-164365,-163532
chr5_637_plus	3180000	3185000	4	3180995	0	TRUE	TRUE	UTR3:ENST00000274137.10	1364946	UTR3:ENST00000302006.4	420407	-165386,-154753,-156506,-163662,-165480,-166256,-164221,-164365,-163532
chr17_7027_plus	35130000	35135000	2	35130487	1	TRUE	TRUE	UTR3:ENST00000378526.9	120743	UTR3:ENST00000158009.6	244	-533171,-435204,-448675,-468981,-480528,-479479,-472693,-471594,-473571
chr17_7027_plus	35130000	35135000	2	35131650	1	TRUE	FALSE	UTR3:ENST00000158009.6	917	UTR3:ENST00000394570.7	57692	-533171,-435204,-448675,-468981,-480528,-479479,-472693,-471594,-473571
chr5_22153_plus	110760000	110765000	1	110762029	5	TRUE	TRUE	UTR3:ENST00000261483.5	892403	UTR3:ENST00000509432.1	183	-302134,-289283,-273494,-266158,-265683,-278143,-277341,-281567,-280845
chr7_1318_minus	6590000	6585000	5	6588402	0	TRUE	TRUE	UTR3:ENST00000404360.5,UTR3:ENST00000405858.6	100030	UTR3:ENST00000435185.5	90674	-480223,-444274,-422413,-435062,-444560,-452390,-459383,-454503,-464814
chr7_1318_minus	6590000	6585000	5	6588456	0	TRUE	TRUE	UTR3:ENST00000404360.5,UTR3:ENST00000405858.6	99976	UTR3:ENST00000435185.5	90728	-480223,-444274,-422413,-435062,-444560,-452390,-459383,-454503,-464814
chr7_1318_minus	6590000	6585000	5	6588497	0	TRUE	TRUE	UTR3:ENST00000404360.5,UTR3:ENST00000405858.6	99935	UTR3:ENST00000435185.5	90769	-480223,-444274,-422413,-435062,-444560,-452390,-459383,-454503,-464814
chr7_1318_minus	6590000	6585000	5	6588793	0	TRUE	TRUE	UTR3:ENST00000404360.5,UTR3:ENST00000405858.6	99639	UTR3:ENST00000435185.5	91065	-480223,-444274,-422413,-435062,-444560,-452390,-459383,-454503,-464814
chr7_1318_minus	6590000	6585000	5	6589071	0	TRUE	TRUE	UTR3:ENST00000404360.5,UTR3:ENST00000405858.6	99361	UTR3:ENST00000435185.5	91343	-480223,-444274,-422413,-435062,-444560,-452390,-459383,-454503,-464814
chr9_27435_minus	137175000	137170000	2	137171021	5	TRUE	TRUE	UTR3:ENST00000535352.2,UTR3:ENST00000568665.1	392	UTR3:ENST00000535352.2	90	-865345,-637636,-642391,-645527,-652033,-589152,-596829,-591044,-590056
chr9_27435_minus	137175000	137170000	2	137173395	5	TRUE	FALSE	UTR3:ENST00000323927.3	1388	UTR3:ENST00000535352.2	1753	-865345,-637636,-642391,-645527,-652033,-589152,-596829,-591044,-590056
chr19_8722_minus	43610000	43605000	2	43606993	1	TRUE	FALSE	UTR3:ENST00000300811.8	230	UTR3:ENST00000602269.1	15118	-444577,-381536,-406059,-426991,-425124,-421943,-420263,-423941,-420869
chr19_8722_minus	43610000	43605000	2	43607612	1	TRUE	TRUE	UTR3:ENST00000222374.3	14755	UTR3:ENST00000300811.8	387	-444577,-381536,-406059,-426991,-425124,-421943,-420263,-423941,-420869
chr2_16859_plus	84290000	84295000	2	84291512	0	TRUE	TRUE	UTR3:ENST00000343114.7,UTR3:ENST00000361291.8,UTR3:ENST00000540488.5,UTR3:ENST00000541047.5	3642650	UTR3:ENST00000389394.8	528076	-534828,-443915,-464274,-470323,-471281,-474205,-487834,-476908,-473028
chr2_16859_plus	84290000	84295000	2	84292723	0	TRUE	FALSE	UTR3:ENST00000343114.7,UTR3:ENST00000361291.8,UTR3:ENST00000540488.5,UTR3:ENST00000541047.5	3643861	UTR3:ENST00000389394.8	526865	-534828,-443915,-464274,-470323,-471281,-474205,-487834,-476908,-473028
chr1_275_minus	1375000	1370000	4	1373892	4	TRUE	TRUE	UTR3:ENST00000400809.8	11818	UTR3:ENST00000378853.3	154	-1828523,-1779681,-1830325,-1796937,-1822409,-1833839,-1814674,-1795866,-1797760
chr1_275_minus	1375000	1370000	4	1374019	4	TRUE	TRUE	UTR3:ENST00000400809.8	11691	UTR3:ENST00000378853.3	281	-1828523,-1779681,-1830325,-1796937,-1822409,-1833839,-1814674,-1795866,-1797760
chr1_275_minus	1375000	1370000	4	1374052	4	TRUE	TRUE	UTR3:ENST00000400809.8	11658	UTR3:ENST00000378853.3	314	-1828523,-1779681,-1830325,-1796937,-1822409,-1833839,-1814674,-1795866,-1797760
chr1_275_minus	1375000	1370000	4	1374075	4	TRUE	TRUE	UTR3:ENST00000400809.8	11635	UTR3:ENST00000378853.3	337	-1828523,-1779681,-1830325,-1796937,-1822409,-1833839,-1814674,-1795866,-1797760
chr16_11431_minus	57155000	57150000	2	57153778	9	TRUE	TRUE	UTR3:ENST00000389447.9,UTR3:ENST00000565956.5	356	UTR3:ENST00000389447.9	40	-318973,-288578,-297921,-302375,-291943,-291997,-292501,-294248,-293512
chr16_11431_minus	57155000	57150000	2	57154294	9	TRUE	TRUE	UTR3:ENST00000566403.5	9706	UTR3:ENST00000564108.5	14	-318973,-288578,-297921,-302375,-291943,-291997,-292501,-294248,-293512
chr4_10692_plus	53455000	53460000	2	53458016	4	TRUE	TRUE	UTR3:ENST00000514543.5	4882	UTR3:ENST00000514543.5	773	-209758,-162902,-169303,-169387,-169897,-169921,-170987,-174462,-168020
chr4_10692_plus	53455000	53460000	2	53459390	4	TRUE	TRUE	UTR3:ENST00000514543.5	599	UTR3:ENST00000514543.5	227	-209758,-162902,-169303,-169387,-169897,-169921,-170987,-174462,-168020
chr2_5760_plus	28795000	28800000	2	28797449	0	TRUE	TRUE	UTR3:ENST00000418910.1	15470	UTR3:ENST00000296122.10	4198	-317823,-240328,-254478,-256562,-257808,-257238,-257928,-257387,-252495
chr2_5760_plus	28795000	28800000	2	28799303	0	TRUE	TRUE	UTR3:ENST00000418910.1	17324	UTR3:ENST00000296122.10	2344	-317823,-240328,-254478,-256562,-257808,-257238,-257928,-257387,-252495
chr4_7890_plus	39445000	39450000	4	39449065	0	TRUE	TRUE	UTR3:ENST00000399820.8	163254	UTR3:ENST00000257408.5	2467	-146550,-140640,-136767,-142735,-144550,-145455,-140651,-141660,-141525
chr4_7890_plus	39445000	39450000	4	39448785	0	TRUE	TRUE	UTR3:ENST00000399820.8	162974	UTR3:ENST00000257408.5	2747	-146550,-140640,-136767,-142735,-144550,-145455,-140651,-141660,-141525
chr4_7890_plus	39445000	39450000	4	39448806	0	TRUE	TRUE	UTR3:ENST00000399820.8	162995	UTR3:ENST00000257408.5	2726	-146550,-140640,-136767,-142735,-144550,-145455,-140651,-141660,-141525
chr4_7890_plus	39445000	39450000	4	39449141	0	TRUE	TRUE	UTR3:ENST00000399820.8	163330	UTR3:ENST00000257408.5	2391	-146550,-140640,-136767,-142735,-144550,-145455,-140651,-141660,-141525
chr1_34698_plus	173485000	173490000	3	173487006	1	TRUE	TRUE	UTR3:ENST00000367721.3	820129	UTR3:ENST00000340385.6	1808	-561766,-476406,-460920,-472446,-470579,-474231,-476174,-470514,-479529
chr1_34698_plus	173485000	173490000	3	173487798	1	TRUE	TRUE	UTR3:ENST00000367721.3	820921	UTR3:ENST00000340385.6	1016	-561766,-476406,-460920,-472446,-470579,-474231,-476174,-470514,-479529
chr1_34698_plus	173485000	173490000	3	173488563	1	TRUE	TRUE	UTR3:ENST00000367721.3	821686	UTR3:ENST00000340385.6	251	-561766,-476406,-460920,-472446,-470579,-474231,-476174,-470514,-479529
chr1_752_plus	3755000	3760000	2	3755928	1	TRUE	TRUE	UTR3:ENST00000378288.8,UTR3:ENST00000378295.9,UTR3:ENST00000604074.5	19726	UTR3:ENST00000462521.2	961	-186323,-151157,-159237,-161596,-163043,-163535,-164110,-166023,-167232
chr1_752_plus	3755000	3760000	2	3756968	1	TRUE	TRUE	UTR3:ENST00000462521.2	77	UTR3:ENST00000462521.2	4461	-186323,-151157,-159237,-161596,-163043,-163535,-164110,-166023,-167232
chr2_7777_plus	38880000	38885000	2	38881808	6	TRUE	TRUE	UTR3:ENST00000281950.8	96805	UTR3:ENST00000410014.5	837	-2030884,-1703985,-1724975,-1719208,-1715846,-1718328,-1728883,-1747306,-1710463
chr2_7777_plus	38880000	38885000	2	38882454	6	TRUE	TRUE	UTR3:ENST00000281950.8	97451	UTR3:ENST00000410014.5	191	-2030884,-1703985,-1724975,-1719208,-1715846,-1718328,-1728883,-1747306,-1710463
chr3_22762_plus	113805000	113810000	2	113806730	2	TRUE	TRUE	UTR3:ENST00000470455.5	1204	UTR3:ENST00000470455.5	2966	-302752,-237015,-236366,-237898,-239701,-228339,-228910,-229325,-229837
chr3_22762_plus	113805000	113810000	2	113809417	2	TRUE	TRUE	UTR3:ENST00000470455.5	3891	UTR3:ENST00000470455.5	279	-302752,-237015,-236366,-237898,-239701,-228339,-228910,-229325,-229837
chr3_19973_minus	99865000	99860000	3	99862541	0	TRUE	TRUE	UTR3:ENST00000398326.2	35585	UTR3:ENST00000331335.9	14612	-307734,-281939,-302010,-304545,-308242,-311462,-317416,-314422,-312843
chr3_19973_minus	99865000	99860000	3	99862520	0	TRUE	TRUE	UTR3:ENST00000398326.2	35606	UTR3:ENST00000331335.9	14591	-307734,-281939,-302010,-304545,-308242,-311462,-317416,-314422,-312843
chr3_19973_minus	99865000	99860000	3	99862526	0	TRUE	TRUE	UTR3:ENST00000398326.2	35600	UTR3:ENST00000331335.9	14597	-307734,-281939,-302010,-304545,-308242,-311462,-317416,-314422,-312843
chr22_4327_minus	21635000	21630000	3	21632280	0	TRUE	FALSE	UTR3:ENST00000339468.8	65255	UTR3:ENST00000415762.6	2971	-350650,-317634,-333645,-332280,-333666,-336874,-347761,-356681,-359435
chr22_4327_minus	21635000	21630000	3	21632285	0	TRUE	FALSE	UTR3:ENST00000339468.8	65250	UTR3:ENST00000415762.6	2976	-350650,-317634,-333645,-332280,-333666,-336874,-347761,-356681,-359435
chr22_4327_minus	21635000	21630000	3	21632793	0	TRUE	FALSE	UTR3:ENST00000339468.8	64742	UTR3:ENST00000415762.6	3484	-350650,-317634,-333645,-332280,-333666,-336874,-347761,-356681,-359435
chr16_393_minus	1965000	1960000	2	1962140	11	TRUE	TRUE	UTR3:ENST00000532746.5	356	UTR3:ENST00000529806.5	60	-1594478,-1289583,-1312382,-1327632,-1310726,-1303976,-1294386,-1334919,-1299689
chr16_393_minus	1965000	1960000	2	1962475	11	TRUE	TRUE	UTR3:ENST00000532746.5	21	UTR3:ENST00000529806.5	395	-1594478,-1289583,-1312382,-1327632,-1310726,-1303976,-1294386,-1334919,-1299689
chr17_5741_minus	28705000	28700000	2	28703679	5	TRUE	TRUE	UTR3:ENST00000473751.1	328	UTR3:ENST00000581289.1	53	-1794890,-1701608,-1677667,-1638800,-1642599,-1697738,-1711069,-1718768,-1757568
chr17_5741_minus	28705000	28700000	2	28704063	5	TRUE	TRUE	UTR3:ENST00000473751.1	243	UTR3:ENST00000473751.1	54	-1794890,-1701608,-1677667,-1638800,-1642599,-1697738,-1711069,-1718768,-1757568
chr3_31721_plus	158600000	158605000	4	158600051	3	TRUE	TRUE	UTR3:ENST00000495452.5,UTR3:ENST00000650750.1,UTR3:ENST00000652045.1	1842	UTR3:ENST00000650750.1,UTR3:ENST00000652045.1	121	-2008364,-1505141,-1477263,-1352850,-1360464,-1366373,-1379338,-1383714,-1100987
chr3_31721_plus	158600000	158605000	4	158601611	3	TRUE	TRUE	UTR3:ENST00000495452.5	1435	UTR3:ENST00000650750.1,UTR3:ENST00000652045.1	1327	-2008364,-1505141,-1477263,-1352850,-1360464,-1366373,-1379338,-1383714,-1100987
chr3_31721_plus	158600000	158605000	4	158602827	3	TRUE	TRUE	UTR3:ENST00000495452.5	2651	UTR3:ENST00000650750.1,UTR3:ENST00000652045.1	111	-2008364,-1505141,-1477263,-1352850,-1360464,-1366373,-1379338,-1383714,-1100987
chr3_31721_plus	158600000	158605000	4	158604212	3	TRUE	TRUE	UTR3:ENST00000650750.1,UTR3:ENST00000652045.1	1272	UTR3:ENST00000482628.5	1005	-2008364,-1505141,-1477263,-1352850,-1360464,-1366373,-1379338,-1383714,-1100987
chr5_28049_plus	140240000	140245000	3	140243523	1	TRUE	TRUE	UTR3:ENST00000644078.1	14607	UTR3:ENST00000261811.6	265	-291671,-266506,-284956,-288473,-291487,-294017,-295949,-295771,-297168
chr5_28049_plus	140240000	140245000	3	140243538	1	TRUE	TRUE	UTR3:ENST00000644078.1	14622	UTR3:ENST00000261811.6	250	-291671,-266506,-284956,-288473,-291487,-294017,-295949,-295771,-297168
chr5_28049_plus	140240000	140245000	3	140244251	1	TRUE	TRUE	UTR3:ENST00000261811.6	461	UTR3:ENST00000432095.6,UTR3:ENST00000506545.5,UTR3:ENST00000506757.7,UTR3:ENST00000507527.1	128591	-291671,-266506,-284956,-288473,-291487,-294017,-295949,-295771,-297168
chr5_27670_plus	138345000	138350000	2	138346768	4	TRUE	TRUE	UTR3:ENST00000513056.5	1158	UTR3:ENST00000434981.6	203	-243357,-197634,-197585,-198523,-197942,-198863,-199993,-193320,-193656
chr5_27670_plus	138345000	138350000	2	138347744	4	TRUE	TRUE	UTR3:ENST00000513056.5	663	UTR3:ENST00000239906.10	1984	-243357,-197634,-197585,-198523,-197942,-198863,-199993,-193320,-193656
chr7_1205_plus	6020000	6025000	2	6021551	3	TRUE	TRUE	UTR3:ENST00000415999.1	6299	UTR3:ENST00000400479.6	2143	-398067,-304467,-320280,-325214,-329651,-338165,-338375,-336538,-333866
chr7_1205_plus	6020000	6025000	2	6023575	3	TRUE	TRUE	UTR3:ENST00000415999.1	8323	UTR3:ENST00000400479.6	119	-398067,-304467,-320280,-325214,-329651,-338165,-338375,-336538,-333866
chr1_37112_minus	185560000	185555000	2	185558499	0	TRUE	TRUE	UTR3:ENST00000367478.9	753152	UTR3:ENST00000367497.1	250818	-407830,-335077,-346590,-358578,-360649,-361226,-364278,-359329,-361861
chr1_37112_minus	185560000	185555000	2	185559257	0	TRUE	TRUE	UTR3:ENST00000367478.9	752394	UTR3:ENST00000367497.1	251576	-407830,-335077,-346590,-358578,-360649,-361226,-364278,-359329,-361861
chr16_2866_plus	14325000	14330000	2	14326085	0	TRUE	TRUE	UTR3:ENST00000571589.6	59311	UTR3:ENST00000566710.1	323887	-245046,-189575,-195132,-196778,-193317,-193057,-194774,-195039,-192789
chr16_2866_plus	14325000	14330000	2	14327187	0	TRUE	TRUE	UTR3:ENST00000571589.6	60413	UTR3:ENST00000566710.1	322785	-245046,-189575,-195132,-196778,-193317,-193057,-194774,-195039,-192789
chr5_31526_minus	157630000	157625000	3	157625930	3	TRUE	TRUE	UTR3:ENST00000519442.1	244	UTR3:ENST00000265007.11,UTR3:ENST00000311371.9	250	-206935,-179901,-195375,-192889,-188121,-189932,-190913,-190762,-191603
chr5_31526_minus	157630000	157625000	3	157626429	3	TRUE	TRUE	UTR3:ENST00000523094.5	159313	UTR3:ENST00000519442.1	253	-206935,-179901,-195375,-192889,-188121,-189932,-190913,-190762,-191603
chr5_31526_minus	157630000	157625000	3	157626397	3	TRUE	TRUE	UTR3:ENST00000523094.5	159345	UTR3:ENST00000519442.1	221	-206935,-179901,-195375,-192889,-188121,-189932,-190913,-190762,-191603
chr6_25196_plus	125975000	125980000	2	125977752	1	TRUE	TRUE	UTR3:ENST00000392477.7	45717	UTR3:ENST00000229633.7	2491	-384122,-315332,-317981,-323871,-326966,-326847,-332169,-324281,-321626
chr6_25196_plus	125975000	125980000	2	125978327	1	TRUE	TRUE	UTR3:ENST00000392477.7	46292	UTR3:ENST00000229633.7	1916	-384122,-315332,-317981,-323871,-326966,-326847,-332169,-324281,-321626
chr16_11547_plus	57730000	57735000	3	57731096	4	TRUE	TRUE	UTR3:ENST00000564132.1	23234	UTR3:ENST00000336825.12	357	-138271,-129902,-136069,-137213,-138363,-137094,-135344,-136073,-137211
chr16_11547_plus	57730000	57735000	3	57731210	4	TRUE	TRUE	UTR3:ENST00000564132.1	23348	UTR3:ENST00000336825.12	243	-138271,-129902,-136069,-137213,-138363,-137094,-135344,-136073,-137211
chr16_11547_plus	57730000	57735000	3	57731251	4	TRUE	TRUE	UTR3:ENST00000564132.1	23389	UTR3:ENST00000336825.12	202	-138271,-129902,-136069,-137213,-138363,-137094,-135344,-136073,-137211
chr9_20602_plus	103005000	103010000	3	103005087	3	TRUE	TRUE	UTR3:ENST00000389120.8	1441742	UTR3:ENST00000374798.8,UTR3:ENST00000487798.5,UTR3:ENST00000612124.4	1290	-580774,-547323,-551961,-531651,-519696,-522265,-521644,-523606,-527840
chr9_20602_plus	103005000	103010000	3	103005931	3	TRUE	TRUE	UTR3:ENST00000389120.8	1442586	UTR3:ENST00000374798.8,UTR3:ENST00000487798.5,UTR3:ENST00000612124.4	446	-580774,-547323,-551961,-531651,-519696,-522265,-521644,-523606,-527840
chr9_20602_plus	103005000	103010000	3	103005708	3	TRUE	TRUE	UTR3:ENST00000389120.8	1442363	UTR3:ENST00000374798.8,UTR3:ENST00000487798.5,UTR3:ENST00000612124.4	669	-580774,-547323,-551961,-531651,-519696,-522265,-521644,-523606,-527840
chr14_10346_plus	51725000	51730000	3	51728349	1	TRUE	TRUE	UTR3:ENST00000555197.1	7823	UTR3:ENST00000553556.2	419	-178947,-164019,-175106,-169606,-168524,-172419,-172348,-171166,-171338
chr14_10346_plus	51725000	51730000	3	51728565	1	TRUE	TRUE	UTR3:ENST00000555197.1	8039	UTR3:ENST00000553556.2	203	-178947,-164019,-175106,-169606,-168524,-172419,-172348,-171166,-171338
chr14_10346_plus	51725000	51730000	3	51728694	1	TRUE	TRUE	UTR3:ENST00000555197.1	8168	UTR3:ENST00000553556.2	74	-178947,-164019,-175106,-169606,-168524,-172419,-172348,-171166,-171338
chr11_24939_plus	124690000	124695000	3	124692548	0	TRUE	TRUE	UTR3:ENST00000441174.8	56621	UTR3:ENST00000227135.7,UTR3:ENST00000532692.1	4969	-1995448,-1812749,-1768536,-1785890,-1823000,-1831562,-1837563,-1838895,-1832776
chr11_24939_plus	124690000	124695000	3	124694360	0	TRUE	TRUE	UTR3:ENST00000441174.8	58433	UTR3:ENST00000227135.7,UTR3:ENST00000532692.1	3157	-1995448,-1812749,-1768536,-1785890,-1823000,-1831562,-1837563,-1838895,-1832776
chr11_24939_plus	124690000	124695000	3	124694515	0	TRUE	TRUE	UTR3:ENST00000441174.8	58588	UTR3:ENST00000227135.7,UTR3:ENST00000532692.1	3002	-1995448,-1812749,-1768536,-1785890,-1823000,-1831562,-1837563,-1838895,-1832776
chr12_5041_plus	25200000	25205000	2	25204167	7	TRUE	TRUE	UTR3:ENST00000536173.5	95832	UTR3:ENST00000554266.6	4	-1075434,-899611,-954231,-980490,-980866,-980071,-973634,-966064,-958248
chr12_5041_plus	25200000	25205000	2	25204766	7	TRUE	TRUE	UTR3:ENST00000556402.6	33	UTR3:ENST00000557540.7	368	-1075434,-899611,-954231,-980490,-980866,-980071,-973634,-966064,-958248
chr5_17479_minus	87395000	87390000	2	87391383	5	TRUE	TRUE	UTR3:ENST00000645953.1,UTR3:ENST00000646883.1	1386	UTR3:ENST00000646883.1	15129	-426507,-269613,-274325,-277115,-275820,-275968,-246054
chr5_17479_minus	87395000	87390000	2	87394352	5	TRUE	TRUE	UTR3:ENST00000514135.5	795280	UTR3:ENST00000256897.9,UTR3:ENST00000504878.1	77	-426507,-269613,-274325,-277115,-275820,-275968,-246054
chr15_18055_plus	90270000	90275000	3	90271434	2	TRUE	TRUE	UTR3:ENST00000561573.1	5035	UTR3:ENST00000561573.1	773	-285298,-251546,-262847,-266548,-269303,-272313,-276180,-278858,-274934
chr15_18055_plus	90270000	90275000	3	90271945	2	TRUE	TRUE	UTR3:ENST00000561573.1	5546	UTR3:ENST00000561573.1	262	-285298,-251546,-262847,-266548,-269303,-272313,-276180,-278858,-274934
chr15_18055_plus	90270000	90275000	3	90271948	2	TRUE	TRUE	UTR3:ENST00000561573.1	5549	UTR3:ENST00000561573.1	259	-285298,-251546,-262847,-266548,-269303,-272313,-276180,-278858,-274934
chr13_19605_plus	98020000	98025000	2	98021012	5	TRUE	TRUE	UTR3:ENST00000480641.2	31902	UTR3:ENST00000490680.5	869	-545170,-449280,-448005,-449761,-458973,-439951,-421556,-419219,-424515
chr13_19605_plus	98020000	98025000	2	98021990	5	TRUE	TRUE	UTR3:ENST00000490680.5	107	UTR3:ENST00000469360.5	37	-545170,-449280,-448005,-449761,-458973,-439951,-421556,-419219,-424515
chr3_10356_minus	51780000	51775000	3	51778675	4	TRUE	TRUE	UTR3:ENST00000446461.2	95045	UTR3:ENST00000398780.5	110	-196965,-179516,-187448,-189868,-192837,-193441,-193499,-192726,-197953
chr3_10356_minus	51780000	51775000	3	51778732	4	TRUE	TRUE	UTR3:ENST00000446461.2	94988	UTR3:ENST00000398780.5	167	-196965,-179516,-187448,-189868,-192837,-193441,-193499,-192726,-197953
chr3_10356_minus	51780000	51775000	3	51778629	4	TRUE	TRUE	UTR3:ENST00000446461.2	95091	UTR3:ENST00000398780.5	64	-196965,-179516,-187448,-189868,-192837,-193441,-193499,-192726,-197953
chr9_25120_plus	125595000	125600000	2	125596682	0	TRUE	FALSE	UTR3:ENST00000297933.11,UTR3:ENST00000470056.5	229474	UTR3:ENST00000373482.6,UTR3:ENST00000373492.6	333162	-303424,-275619,-288027,-296595,-299311,-302255,-303020,-302458,-301687
chr9_25120_plus	125595000	125600000	2	125596930	0	TRUE	FALSE	UTR3:ENST00000297933.11,UTR3:ENST00000470056.5	229722	UTR3:ENST00000373482.6,UTR3:ENST00000373492.6	332914	-303424,-275619,-288027,-296595,-299311,-302255,-303020,-302458,-301687
chr9_7162_minus	35810000	35805000	2	35808226	3	TRUE	TRUE	UTR3:ENST00000475644.5	1177	UTR3:ENST00000475644.5	178	-172743,-133988,-135457,-127524,-127702,-128955,-128427,-130830,-131150
chr9_7162_minus	35810000	35805000	2	35809939	3	TRUE	TRUE	UTR3:ENST00000495667.5	64	UTR3:ENST00000497810.1	102	-172743,-133988,-135457,-127524,-127702,-128955,-128427,-130830,-131150
chr6_7631_plus	38150000	38155000	2	38152377	2	TRUE	TRUE	UTR3:ENST00000373389.5	10045	UTR3:ENST00000287218.9,UTR3:ENST00000373391.6	2246	-864231,-650598,-697765,-714170,-713568,-718483,-717295,-712112,-707180
chr6_7631_plus	38150000	38155000	2	38154318	2	TRUE	TRUE	UTR3:ENST00000373389.5	11986	UTR3:ENST00000287218.9,UTR3:ENST00000373391.6	305	-864231,-650598,-697765,-714170,-713568,-718483,-717295,-712112,-707180
chr10_24583_plus	122910000	122915000	3	122912306	1	TRUE	TRUE	UTR3:ENST00000652090.1	232811	UTR3:ENST00000368894.2	804	-339716,-292681,-310499,-312188,-313542,-313599,-312027,-312523,-310000
chr10_24583_plus	122910000	122915000	3	122912844	1	TRUE	TRUE	UTR3:ENST00000652090.1	233349	UTR3:ENST00000368894.2	266	-339716,-292681,-310499,-312188,-313542,-313599,-312027,-312523,-310000
chr10_24583_plus	122910000	122915000	3	122912883	1	TRUE	TRUE	UTR3:ENST00000652090.1	233388	UTR3:ENST00000368894.2	227	-339716,-292681,-310499,-312188,-313542,-313599,-312027,-312523,-310000
chr18_1991_plus	9950000	9955000	3	9951537	1	TRUE	TRUE	UTR3:ENST00000585042.5	15379	UTR3:ENST00000340541.4	2820	-257894,-216263,-209178,-217291,-219312,-220417,-221818,-221966,-219867
chr18_1991_plus	9950000	9955000	3	9954296	1	TRUE	TRUE	UTR3:ENST00000585042.5	18138	UTR3:ENST00000340541.4	61	-257894,-216263,-209178,-217291,-219312,-220417,-221818,-221966,-219867
chr18_1991_plus	9950000	9955000	3	9954568	1	TRUE	TRUE	UTR3:ENST00000340541.4	209	UTR3:ENST00000400000.7	5452	-257894,-216263,-209178,-217291,-219312,-220417,-221818,-221966,-219867
chr1_481_plus	2400000	2405000	3	2402225	5	TRUE	TRUE	UTR3:ENST00000378536.5	92011	UTR3:ENST00000378518.5	99	-715395,-629016,-585767,-575235,-572400,-576091,-572821,-591838,-577701
chr1_481_plus	2400000	2405000	3	2402999	5	TRUE	TRUE	UTR3:ENST00000378512.5,UTR3:ENST00000378513.7	656	UTR3:ENST00000488353.2	216	-715395,-629016,-585767,-575235,-572400,-576091,-572821,-591838,-577701
chr1_481_plus	2400000	2405000	3	2403064	5	TRUE	TRUE	UTR3:ENST00000378512.5,UTR3:ENST00000378513.7	721	UTR3:ENST00000488353.2	151	-715395,-629016,-585767,-575235,-572400,-576091,-572821,-591838,-577701
chr14_20067_minus	100335000	100330000	2	100333948	6	TRUE	TRUE	UTR3:ENST00000557135.5	530	UTR3:ENST00000344102.9	119	-258856,-232107,-229588,-239067,-233092,-235080,-239683,-243358,-244689
chr14_20067_minus	100335000	100330000	2	100334701	6	TRUE	TRUE	UTR3:ENST00000554601.1	7348	UTR3:ENST00000556645.5	207	-258856,-232107,-229588,-239067,-233092,-235080,-239683,-243358,-244689
chr10_2981_plus	14900000	14905000	6	14901150	6	TRUE	TRUE	UTR3:ENST00000378331.5	1464	UTR3:ENST00000378331.5	111	-357331,-329308,-316999,-291157,-302175,-299064,-301340,-306054,-303961
chr10_2981_plus	14900000	14905000	6	14901772	6	TRUE	TRUE	UTR3:ENST00000378331.5	509	UTR3:ENST00000378325.7	1312	-357331,-329308,-316999,-291157,-302175,-299064,-301340,-306054,-303961
chr10_2981_plus	14900000	14905000	6	14902435	6	TRUE	TRUE	UTR3:ENST00000378331.5	1172	UTR3:ENST00000378325.7	649	-357331,-329308,-316999,-291157,-302175,-299064,-301340,-306054,-303961
chr10_2981_plus	14900000	14905000	6	14902791	6	TRUE	TRUE	UTR3:ENST00000378331.5	1528	UTR3:ENST00000378325.7	293	-357331,-329308,-316999,-291157,-302175,-299064,-301340,-306054,-303961
chr10_2981_plus	14900000	14905000	6	14902838	6	TRUE	TRUE	UTR3:ENST00000378331.5	1575	UTR3:ENST00000378325.7	246	-357331,-329308,-316999,-291157,-302175,-299064,-301340,-306054,-303961
chr10_2981_plus	14900000	14905000	6	14902701	6	TRUE	TRUE	UTR3:ENST00000378331.5	1438	UTR3:ENST00000378325.7	383	-357331,-329308,-316999,-291157,-302175,-299064,-301340,-306054,-303961
chr12_13879_plus	69390000	69395000	2	69390536	2	TRUE	TRUE	UTR3:ENST00000261267.7	36301	UTR3:ENST00000548020.5	94	-350235,-294085,-311696,-323968,-327865,-329947,-321775,-322526,-322140
chr12_13879_plus	69390000	69395000	2	69391101	2	TRUE	FALSE	UTR3:ENST00000247843.7	230	UTR3:ENST00000550389.5	188680	-350235,-294085,-311696,-323968,-327865,-329947,-321775,-322526,-322140
chr10_19465_plus	97320000	97325000	2	97320172	1	TRUE	TRUE	UTR3:ENST00000421806.4	324215	UTR3:ENST00000371021.5	1742	-236821,-193996,-206208,-208557,-208779,-209708,-209882,-208701,-206207
chr10_19465_plus	97320000	97325000	2	97321044	1	TRUE	TRUE	UTR3:ENST00000421806.4	325087	UTR3:ENST00000371021.5	870	-236821,-193996,-206208,-208557,-208779,-209708,-209882,-208701,-206207
chr7_9988_minus	49940000	49935000	2	49936322	1	TRUE	TRUE	UTR3:ENST00000046087.7	1118	UTR3:ENST00000449896.2	1917822	-429861,-296632,-296116,-299520,-293887,-291691,-291641,-291915,-296245
chr7_9988_minus	49940000	49935000	2	49937498	1	TRUE	TRUE	UTR3:ENST00000413331.1	144361	UTR3:ENST00000046087.7	56	-429861,-296632,-296116,-299520,-293887,-291691,-291641,-291915,-296245
chr17_11425_plus	57120000	57125000	2	57120325	9	TRUE	TRUE	UTR3:ENST00000481416.5,UTR3:ENST00000573326.1	1280	UTR3:ENST00000571629.5	49	-208684,-180857,-179913,-180106,-176465,-177220,-178391,-179037,-178384
chr17_11425_plus	57120000	57125000	2	57120987	9	TRUE	TRUE	UTR3:ENST00000573326.1	389	UTR3:ENST00000572560.1,UTR3:ENST00000621116.4	354	-208684,-180857,-179913,-180106,-176465,-177220,-178391,-179037,-178384
chr19_1527_minus	7635000	7630000	4	7631659	2	TRUE	TRUE	UTR3:ENST00000360067.8	57098	UTR3:ENST00000311069.6	43	-622944,-549997,-546674,-499502,-491677,-491954,-497320,-491801,-495792
chr19_1527_minus	7635000	7630000	4	7631693	2	TRUE	TRUE	UTR3:ENST00000360067.8	57064	UTR3:ENST00000311069.6	77	-622944,-549997,-546674,-499502,-491677,-491954,-497320,-491801,-495792
chr19_1527_minus	7635000	7630000	4	7632404	2	TRUE	TRUE	UTR3:ENST00000360067.8	56353	UTR3:ENST00000311069.6	788	-622944,-549997,-546674,-499502,-491677,-491954,-497320,-491801,-495792
chr19_1527_minus	7635000	7630000	4	7632181	2	TRUE	TRUE	UTR3:ENST00000360067.8	56576	UTR3:ENST00000311069.6	565	-622944,-549997,-546674,-499502,-491677,-491954,-497320,-491801,-495792
chr10_5563_minus	27815000	27810000	3	27812315	5	TRUE	TRUE	UTR3:ENST00000337532.9,UTR3:ENST00000375732.5	238677	UTR3:ENST00000673439.1	55	-215054,-195032,-209446,-207670,-209713,-209431,-207919,-207647,-207462
chr10_5563_minus	27815000	27810000	3	27812393	5	TRUE	TRUE	UTR3:ENST00000337532.9,UTR3:ENST00000375732.5	238599	UTR3:ENST00000673439.1	133	-215054,-195032,-209446,-207670,-209713,-209431,-207919,-207647,-207462
chr10_5563_minus	27815000	27810000	3	27813477	5	TRUE	TRUE	UTR3:ENST00000337532.9,UTR3:ENST00000375732.5	237515	UTR3:ENST00000673439.1	1217	-215054,-195032,-209446,-207670,-209713,-209431,-207919,-207647,-207462
chr14_7017_plus	35080000	35085000	2	35081089	4	TRUE	TRUE	UTR3:ENST00000553955.2	2076	UTR3:ENST00000382406.7	297	-571193,-463742,-472022,-492625,-497138,-492867,-491966,-492300,-494509
chr14_7017_plus	35080000	35085000	2	35081595	4	TRUE	TRUE	UTR3:ENST00000555260.1	35	UTR3:ENST00000280987.9	1782	-571193,-463742,-472022,-492625,-497138,-492867,-491966,-492300,-494509
chr5_35481_minus	177405000	177400000	2	177400255	2	TRUE	TRUE	UTR3:ENST00000253496.4	1885	UTR3:ENST00000358571.3	145	-411375,-312232,-332482,-334848,-336293,-338975,-339224,-335241,-334153
chr5_35481_minus	177405000	177400000	2	177402281	2	TRUE	TRUE	UTR3:ENST00000309007.9	54326	UTR3:ENST00000253496.4	139	-411375,-312232,-332482,-334848,-336293,-338975,-339224,-335241,-334153
chr3_23781_minus	118905000	118900000	2	118901762	6	TRUE	TRUE	UTR3:ENST00000441144.6	391	UTR3:ENST00000354673.6	1125	-213558,-185762,-187539,-190353,-191367,-191617,-190009,-191466,-187686
chr3_23781_minus	118905000	118900000	2	118902331	6	TRUE	TRUE	UTR3:ENST00000491903.1	59	UTR3:ENST00000441144.6	176	-213558,-185762,-187539,-190353,-191367,-191617,-190009,-191466,-187686
chr9_25030_minus	125150000	125145000	6	125147632	3	TRUE	TRUE	UTR3:ENST00000324460.7	87220	UTR3:ENST00000415905.5,UTR3:ENST00000451402.5	1057	-301537,-280153,-255878,-263588,-271794,-267532,-270665,-280596,-272140
chr9_25030_minus	125150000	125145000	6	125149222	3	TRUE	TRUE	UTR3:ENST00000324460.7	85630	UTR3:ENST00000415905.5,UTR3:ENST00000451402.5	2647	-301537,-280153,-255878,-263588,-271794,-267532,-270665,-280596,-272140
chr9_25030_minus	125150000	125145000	6	125149266	3	TRUE	TRUE	UTR3:ENST00000324460.7	85586	UTR3:ENST00000415905.5,UTR3:ENST00000451402.5	2691	-301537,-280153,-255878,-263588,-271794,-267532,-270665,-280596,-272140
chr9_25030_minus	125150000	125145000	6	125149324	3	TRUE	TRUE	UTR3:ENST00000324460.7	85528	UTR3:ENST00000415905.5,UTR3:ENST00000451402.5	2749	-301537,-280153,-255878,-263588,-271794,-267532,-270665,-280596,-272140
chr9_25030_minus	125150000	125145000	6	125149275	3	TRUE	TRUE	UTR3:ENST00000324460.7	85577	UTR3:ENST00000415905.5,UTR3:ENST00000451402.5	2700	-301537,-280153,-255878,-263588,-271794,-267532,-270665,-280596,-272140
chr9_25030_minus	125150000	125145000	6	125149709	3	TRUE	TRUE	UTR3:ENST00000324460.7	85143	UTR3:ENST00000415905.5,UTR3:ENST00000451402.5	3134	-301537,-280153,-255878,-263588,-271794,-267532,-270665,-280596,-272140
chr16_4185_plus	20920000	20925000	3	20924024	11	TRUE	TRUE	UTR3:ENST00000568820.5	2016	UTR3:ENST00000568663.5	238	-485311,-411428,-430801,-433221,-436402,-414800,-414208,-408307,-408181
chr16_4185_plus	20920000	20925000	3	20924730	11	TRUE	TRUE	UTR3:ENST00000562740.5	348	UTR3:ENST00000219168.8,UTR3:ENST00000412082.6,UTR3:ENST00000439021.5	273	-485311,-411428,-430801,-433221,-436402,-414800,-414208,-408307,-408181
chr16_4185_plus	20920000	20925000	3	20924776	11	TRUE	TRUE	UTR3:ENST00000562740.5	394	UTR3:ENST00000219168.8,UTR3:ENST00000412082.6,UTR3:ENST00000439021.5	227	-485311,-411428,-430801,-433221,-436402,-414800,-414208,-408307,-408181
chr3_5343_plus	26710000	26715000	2	26710507	5	TRUE	TRUE	UTR3:ENST00000420173.2	915972	UTR3:ENST00000396641.6,UTR3:ENST00000417744.5,UTR3:ENST00000456208.2	268	-118906,-94500,-100476,-103035,-103017,-104525,-104345,-103197,-103027
chr3_5343_plus	26710000	26715000	2	26711509	5	TRUE	TRUE	UTR3:ENST00000396641.6,UTR3:ENST00000417744.5,UTR3:ENST00000456208.2	732	UTR3:ENST00000648296.1	1238	-118906,-94500,-100476,-103035,-103017,-104525,-104345,-103197,-103027
chr1_3977_minus	19885000	19880000	4	19881651	0	FALSE	FALSE	UTR3:ENST00000375116.3	38357	UTR3:ENST00000375121.4	67621	-168639,-151174,-147543,-154640,-156247,-158028,-157057,-157399,-154799
chr1_3977_minus	19885000	19880000	4	19882238	0	FALSE	FALSE	UTR3:ENST00000375116.3	37770	UTR3:ENST00000375121.4	68208	-168639,-151174,-147543,-154640,-156247,-158028,-157057,-157399,-154799
chr1_3977_minus	19885000	19880000	4	19882293	0	FALSE	FALSE	UTR3:ENST00000375116.3	37715	UTR3:ENST00000375121.4	68263	-168639,-151174,-147543,-154640,-156247,-158028,-157057,-157399,-154799
chr1_3977_minus	19885000	19880000	4	19882123	0	FALSE	FALSE	UTR3:ENST00000375116.3	37885	UTR3:ENST00000375121.4	68093	-168639,-151174,-147543,-154640,-156247,-158028,-157057,-157399,-154799
chr9_25943_minus	129715000	129710000	3	129713063	0	TRUE	TRUE	UTR3:ENST00000340607.5	25285	UTR3:ENST00000277459.8	76170	-201868,-175918,-186728,-189304,-193902,-193552,-194283,-194362,-195857
chr9_25943_minus	129715000	129710000	3	129713053	0	TRUE	TRUE	UTR3:ENST00000340607.5	25295	UTR3:ENST00000277459.8	76160	-201868,-175918,-186728,-189304,-193902,-193552,-194283,-194362,-195857
chr9_25943_minus	129715000	129710000	3	129713034	0	TRUE	TRUE	UTR3:ENST00000340607.5	25314	UTR3:ENST00000277459.8	76141	-201868,-175918,-186728,-189304,-193902,-193552,-194283,-194362,-195857
chr4_26355_plus	131770000	131775000	2	131773232	0	TRUE	TRUE	UTR3:ENST00000281146.9	2656591	UTR3:ENST00000618019.1	1380655	-274402,-205554,-214238,-214602,-214794,-214460,-212975,-214360,-213567
chr4_26355_plus	131770000	131775000	2	131774667	0	TRUE	TRUE	UTR3:ENST00000281146.9	2658026	UTR3:ENST00000618019.1	1379220	-274402,-205554,-214238,-214602,-214794,-214460,-212975,-214360,-213567
chr11_15163_minus	75815000	75810000	4	75812574	0	TRUE	TRUE	UTR3:ENST00000322563.8	373750	UTR3:ENST00000434603.2	209713	-236659,-215150,-199659,-199738,-202652,-206738,-202939,-201578,-202111
chr11_15163_minus	75815000	75810000	4	75813652	0	TRUE	TRUE	UTR3:ENST00000322563.8	372672	UTR3:ENST00000434603.2	210791	-236659,-215150,-199659,-199738,-202652,-206738,-202939,-201578,-202111
chr11_15163_minus	75815000	75810000	4	75814597	0	TRUE	TRUE	UTR3:ENST00000322563.8	371727	UTR3:ENST00000434603.2	211736	-236659,-215150,-199659,-199738,-202652,-206738,-202939,-201578,-202111
chr11_15163_minus	75815000	75810000	4	75814516	0	TRUE	TRUE	UTR3:ENST00000322563.8	371808	UTR3:ENST00000434603.2	211655	-236659,-215150,-199659,-199738,-202652,-206738,-202939,-201578,-202111
chr12_2140_minus	10700000	10695000	2	10699243	2	TRUE	TRUE	UTR3:ENST00000228251.9,UTR3:ENST00000279550.11	2010	UTR3:ENST00000228251.9,UTR3:ENST00000279550.11	153	-4090830,-4227579,-4332432,-4457241,-4426226,-4493973,-4438848,-4450127,-4466157
chr12_2140_minus	10700000	10695000	2	10699360	2	TRUE	TRUE	UTR3:ENST00000228251.9,UTR3:ENST00000279550.11	1893	UTR3:ENST00000228251.9,UTR3:ENST00000279550.11	270	-4090830,-4227579,-4332432,-4457241,-4426226,-4493973,-4438848,-4450127,-4466157
chr1_35984_plus	179915000	179920000	2	179918146	4	TRUE	TRUE	UTR3:ENST00000529091.5	14123	UTR3:ENST00000271583.7	1130	-242211,-201387,-213255,-215966,-217027,-219394,-221468,-220815,-218830
chr1_35984_plus	179915000	179920000	2	179919002	4	TRUE	TRUE	UTR3:ENST00000529091.5	14979	UTR3:ENST00000271583.7	274	-242211,-201387,-213255,-215966,-217027,-219394,-221468,-220815,-218830
chr6_16070_plus	80345000	80350000	2	80346051	2	TRUE	TRUE	UTR3:ENST00000356489.9	2238	UTR3:ENST00000356489.9	202	-165202,-125260,-134404,-134657,-136028,-136333,-132703,-133170,-132148
chr6_16070_plus	80345000	80350000	2	80346414	2	TRUE	FALSE	UTR3:ENST00000320393.9	143	UTR3:ENST00000535040.4,UTR3:ENST00000543496.3	2021002	-165202,-125260,-134404,-134657,-136028,-136333,-132703,-133170,-132148
chr13_7402_plus	37005000	37010000	2	37008514	7	TRUE	TRUE	UTR3:ENST00000239893.9	336	UTR3:ENST00000239893.9	318	-225123,-184747,-185367,-182591,-180872,-175281,-175512,-177189,-165486
chr13_7402_plus	37005000	37010000	2	37009219	7	TRUE	TRUE	UTR3:ENST00000239893.9	385	UTR3:ENST00000481013.1	393	-225123,-184747,-185367,-182591,-180872,-175281,-175512,-177189,-165486
chr6_6740_minus	33700000	33695000	2	33697023	4	TRUE	TRUE	UTR3:ENST00000374214.3	544	UTR3:ENST00000607484.6	258	-175178,-130065,-132115,-134719,-132444,-132876,-135704
chr6_6740_minus	33700000	33695000	2	33697620	4	TRUE	TRUE	UTR3:ENST00000374231.8	2	UTR3:ENST00000374214.3	51	-175178,-130065,-132115,-134719,-132444,-132876,-135704
chr3_28350_plus	141745000	141750000	2	141745432	5	TRUE	TRUE	UTR3:ENST00000477012.5,UTR3:ENST00000477393.1	1875	UTR3:ENST00000477393.1	84	-681832,-580036,-610450,-628318,-637442,-630151,-622246,-618075,-610317
chr3_28350_plus	141745000	141750000	2	141746509	5	TRUE	TRUE	UTR3:ENST00000393000.3	806	UTR3:ENST00000273480.4	1050	-681832,-580036,-610450,-628318,-637442,-630151,-622246,-618075,-610317
chr8_2108_plus	10535000	10540000	2	10537120	1	TRUE	TRUE	UTR3:ENST00000518641.1	4071	UTR3:ENST00000328655.8	1698	-223509,-167923,-176139,-183112,-182615,-184470,-183005,-182314,-180312
chr8_2108_plus	10535000	10540000	2	10538575	1	TRUE	TRUE	UTR3:ENST00000518641.1	5526	UTR3:ENST00000328655.8	243	-223509,-167923,-176139,-183112,-182615,-184470,-183005,-182314,-180312
chr14_13811_minus	69055000	69050000	2	69052160	4	TRUE	TRUE	UTR3:ENST00000556847.5	1641	UTR3:ENST00000554215.5	304	-292180,-234101,-244531,-251063,-254610,-255717,-253542,-252956,-255104
chr14_13811_minus	69055000	69050000	2	69053952	4	TRUE	TRUE	UTR3:ENST00000556111.1	8475	UTR3:ENST00000557386.5	126	-292180,-234101,-244531,-251063,-254610,-255717,-253542,-252956,-255104
chr8_16256_minus	81280000	81275000	2	81277843	0	TRUE	TRUE	UTR3:ENST00000256103.3	162482	UTR3:ENST00000220597.4	310032	-327922,-258688,-257781,-268601,-265897,-266350,-267887,-267454,-265622
chr8_16256_minus	81280000	81275000	2	81279887	0	TRUE	TRUE	UTR3:ENST00000256103.3	160438	UTR3:ENST00000220597.4	312076	-327922,-258688,-257781,-268601,-265897,-266350,-267887,-267454,-265622
chr2_30276_plus	151375000	151380000	3	151376722	1	TRUE	TRUE	UTR3:ENST00000334166.9	1902583	UTR3:ENST00000243347.5	3323	-181000,-166971,-139856,-144468,-146780,-145294,-146414,-145592,-148119
chr2_30276_plus	151375000	151380000	3	151379392	1	TRUE	TRUE	UTR3:ENST00000334166.9	1905253	UTR3:ENST00000243347.5	653	-181000,-166971,-139856,-144468,-146780,-145294,-146414,-145592,-148119
chr2_30276_plus	151375000	151380000	3	151379789	1	TRUE	TRUE	UTR3:ENST00000334166.9	1905650	UTR3:ENST00000243347.5	256	-181000,-166971,-139856,-144468,-146780,-145294,-146414,-145592,-148119
chr5_11164_plus	55815000	55820000	4	55816159	6	TRUE	TRUE	UTR3:ENST00000503129.5	735	UTR3:ENST00000354991.9,UTR3:ENST00000511853.1,UTR3:ENST00000514278.6	617	-812735,-697023,-674687,-700419,-703009,-705878,-700477,-708150,-703113
chr5_11164_plus	55815000	55820000	4	55816519	6	TRUE	TRUE	UTR3:ENST00000503129.5	1095	UTR3:ENST00000354991.9,UTR3:ENST00000511853.1,UTR3:ENST00000514278.6	257	-812735,-697023,-674687,-700419,-703009,-705878,-700477,-708150,-703113
chr5_11164_plus	55815000	55820000	4	55816556	6	TRUE	TRUE	UTR3:ENST00000503129.5	1132	UTR3:ENST00000354991.9,UTR3:ENST00000511853.1,UTR3:ENST00000514278.6	220	-812735,-697023,-674687,-700419,-703009,-705878,-700477,-708150,-703113
chr5_11164_plus	55815000	55820000	4	55816892	6	TRUE	TRUE	UTR3:ENST00000354991.9,UTR3:ENST00000511853.1,UTR3:ENST00000514278.6	114	UTR3:ENST00000353507.9	253	-812735,-697023,-674687,-700419,-703009,-705878,-700477,-708150,-703113
chr6_3522_plus	17605000	17610000	2	17607845	0	TRUE	TRUE	UTR3:ENST00000611958.4,UTR3:ENST00000616440.4	50054	UTR3:ENST00000259963.4	3869	-540317,-436890,-453176,-451266,-456298,-454423,-454705,-456439,-456533
chr6_3522_plus	17605000	17610000	2	17608298	0	TRUE	TRUE	UTR3:ENST00000611958.4,UTR3:ENST00000616440.4	50507	UTR3:ENST00000259963.4	3416	-540317,-436890,-453176,-451266,-456298,-454423,-454705,-456439,-456533
chr11_22881_minus	114405000	114400000	2	114400060	0	TRUE	TRUE	UTR3:ENST00000534921.2	121584	UTR3:ENST00000623205.2	1527	-1425204,-1090161,-1098382,-1103784,-1113776,-1116261,-1120869,-1126028,-1131250
chr11_22881_minus	114405000	114400000	2	114401406	0	TRUE	FALSE	UTR3:ENST00000534921.2	120238	UTR3:ENST00000623205.2	2873	-1425204,-1090161,-1098382,-1103784,-1113776,-1116261,-1120869,-1126028,-1131250
chr15_15710_plus	78545000	78550000	2	78546342	6	TRUE	TRUE	UTR3:ENST00000408962.6,UTR3:ENST00000563233.2	8969	UTR3:ENST00000558281.5	2627	-1265216,-986868,-1029453,-1036153,-1053023,-1033060,-1032070,-1029740,-958853
chr15_15710_plus	78545000	78550000	2	78548931	6	TRUE	TRUE	UTR3:ENST00000408962.6,UTR3:ENST00000563233.2	11558	UTR3:ENST00000558281.5	38	-1265216,-986868,-1029453,-1036153,-1053023,-1033060,-1032070,-1029740,-958853
chr2_39546_minus	197730000	197725000	2	197727452	6	TRUE	TRUE	UTR3:ENST00000434976.5	796	UTR3:ENST00000392296.9	561	-638271,-513587,-539295,-542519,-545676,-541303,-536821,-537120,-532410
chr2_39546_minus	197730000	197725000	2	197728388	6	TRUE	TRUE	UTR3:ENST00000433157.1	145	UTR3:ENST00000434976.5	138	-638271,-513587,-539295,-542519,-545676,-541303,-536821,-537120,-532410
chr4_28077_plus	140380000	140385000	2	140381032	8	TRUE	TRUE	UTR3:ENST00000616265.4	640286	UTR3:ENST00000502535.1	93	-352020,-297269,-294303,-283155,-286669,-285682,-286622,-293547,-294802
chr4_28077_plus	140380000	140385000	2	140382235	8	TRUE	TRUE	UTR3:ENST00000512749.5	659	UTR3:ENST00000506597.2	309	-352020,-297269,-294303,-283155,-286669,-285682,-286622,-293547,-294802
chr5_2089_minus	10445000	10440000	5	10440681	0	TRUE	FALSE	UTR3:ENST00000230895.11	238548	UTR3:ENST00000296658.4	163085	-172979,-165109,-164306,-172644,-169732,-171710,-172435,-174283,-174020
chr5_2089_minus	10445000	10440000	5	10440828	0	TRUE	FALSE	UTR3:ENST00000230895.11	238401	UTR3:ENST00000296658.4	163232	-172979,-165109,-164306,-172644,-169732,-171710,-172435,-174283,-174020
chr5_2089_minus	10445000	10440000	5	10441112	0	TRUE	FALSE	UTR3:ENST00000230895.11	238117	UTR3:ENST00000296658.4	163516	-172979,-165109,-164306,-172644,-169732,-171710,-172435,-174283,-174020
chr5_2089_minus	10445000	10440000	5	10441143	0	TRUE	FALSE	UTR3:ENST00000230895.11	238086	UTR3:ENST00000296658.4	163547	-172979,-165109,-164306,-172644,-169732,-171710,-172435,-174283,-174020
chr5_2089_minus	10445000	10440000	5	10441132	0	TRUE	FALSE	UTR3:ENST00000230895.11	238097	UTR3:ENST00000296658.4	163536	-172979,-165109,-164306,-172644,-169732,-171710,-172435,-174283,-174020
chr7_4729_plus	23640000	23645000	2	23643008	3	TRUE	TRUE	UTR3:ENST00000466681.2	331278	UTR3:ENST00000410069.1	228	-431600,-342857,-358946,-369100,-374875,-370960,-367474,-363514,-365172
chr7_4729_plus	23640000	23645000	2	23643594	3	TRUE	TRUE	UTR3:ENST00000410069.1	356	UTR3:ENST00000409765.5	1112	-431600,-342857,-358946,-369100,-374875,-370960,-367474,-363514,-365172
chr4_37033_minus	185165000	185160000	3	185162243	0	TRUE	TRUE	UTR3:ENST00000514798.1	6782	UTR3:ENST00000458385.7	2577	-203623,-161565,-152349,-154224,-154544,-152422,-152376,-155419,-161660
chr4_37033_minus	185165000	185160000	3	185162734	0	TRUE	TRUE	UTR3:ENST00000514798.1	6291	UTR3:ENST00000458385.7	3068	-203623,-161565,-152349,-154224,-154544,-152422,-152376,-155419,-161660
chr4_37033_minus	185165000	185160000	3	185164052	0	TRUE	TRUE	UTR3:ENST00000514798.1	4973	UTR3:ENST00000458385.7	4386	-203623,-161565,-152349,-154224,-154544,-152422,-152376,-155419,-161660
chr10_7043_plus	35210000	35215000	4	35211490	23	TRUE	TRUE	UTR3:ENST00000488741.5	56	UTR3:ENST00000474931.5	33	-1548457,-1493048,-1385304,-1378909,-1392302,-1400417,-1388236,-1388795,-1373473
chr10_7043_plus	35210000	35215000	4	35211694	23	TRUE	TRUE	UTR3:ENST00000495960.5	2	UTR3:ENST00000490460.5	116	-1548457,-1493048,-1385304,-1378909,-1392302,-1400417,-1388236,-1388795,-1373473
chr10_7043_plus	35210000	35215000	4	35211890	23	TRUE	TRUE	UTR3:ENST00000490511.1	13	UTR3:ENST00000429130.7	145	-1548457,-1493048,-1385304,-1378909,-1392302,-1400417,-1388236,-1388795,-1373473
chr10_7043_plus	35210000	35215000	4	35212162	23	TRUE	TRUE	UTR3:ENST00000463314.5	1	UTR3:ENST00000460270.5	272	-1548457,-1493048,-1385304,-1378909,-1392302,-1400417,-1388236,-1388795,-1373473
chr5_23183_plus	115910000	115915000	2	115913151	3	TRUE	TRUE	UTR3:ENST00000506430.2	1014	UTR3:ENST00000506430.2	305	-371263,-320284,-335015,-329882,-342909,-342352,-340406,-340128,-340547
chr5_23183_plus	115910000	115915000	2	115913768	3	TRUE	TRUE	UTR3:ENST00000506430.2	310	UTR3:ENST00000316788.12	312	-371263,-320284,-335015,-329882,-342909,-342352,-340406,-340128,-340547
chr6_2725_minus	13625000	13620000	3	13621643	1	TRUE	TRUE	UTR3:ENST00000379170.8	164913	UTR3:ENST00000011619.6	144	-188579,-176973,-186214,-186846,-187628,-186198,-186959,-186662,-185048
chr6_2725_minus	13625000	13620000	3	13621708	1	TRUE	TRUE	UTR3:ENST00000379170.8	164848	UTR3:ENST00000011619.6	209	-188579,-176973,-186214,-186846,-187628,-186198,-186959,-186662,-185048
chr6_2725_minus	13625000	13620000	3	13622056	1	TRUE	TRUE	UTR3:ENST00000379170.8	164500	UTR3:ENST00000011619.6	557	-188579,-176973,-186214,-186846,-187628,-186198,-186959,-186662,-185048
chr1_48984_plus	244915000	244920000	3	244917681	0	FALSE	FALSE	UTR3:ENST00000411948.7	72623	UTR3:ENST00000551317.5	166178	-130765,-118633,-126643,-129245,-131033,-131253,-132830,-131647,-129789
chr1_48984_plus	244915000	244920000	3	244917595	0	FALSE	FALSE	UTR3:ENST00000411948.7	72537	UTR3:ENST00000551317.5	166264	-130765,-118633,-126643,-129245,-131033,-131253,-132830,-131647,-129789
chr1_48984_plus	244915000	244920000	3	244917581	0	FALSE	FALSE	UTR3:ENST00000411948.7	72523	UTR3:ENST00000551317.5	166278	-130765,-118633,-126643,-129245,-131033,-131253,-132830,-131647,-129789
chr9_22932_minus	114660000	114655000	2	114656429	1	TRUE	TRUE	UTR3:ENST00000436752.3,UTR3:ENST00000612244.5	10004	UTR3:ENST00000423632.3	124	-578800,-456871,-470907,-478845,-482405,-481461,-478846,-479776,-480158
chr9_22932_minus	114660000	114655000	2	114657508	1	TRUE	TRUE	UTR3:ENST00000436752.3,UTR3:ENST00000612244.5	8925	UTR3:ENST00000423632.3	1203	-578800,-456871,-470907,-478845,-482405,-481461,-478846,-479776,-480158
chr2_16130_plus	80645000	80650000	4	80648016	8	TRUE	TRUE	UTR3:ENST00000409266.5	960286	UTR3:ENST00000629316.2	361	-370072,-377661,-391310,-381224,-383216,-383913,-387204,-391698,-391026
chr2_16130_plus	80645000	80650000	4	80648027	8	TRUE	TRUE	UTR3:ENST00000409266.5	960297	UTR3:ENST00000629316.2	350	-370072,-377661,-391310,-381224,-383216,-383913,-387204,-391698,-391026
chr2_16130_plus	80645000	80650000	4	80648284	8	TRUE	TRUE	UTR3:ENST00000409266.5	960554	UTR3:ENST00000629316.2	93	-370072,-377661,-391310,-381224,-383216,-383913,-387204,-391698,-391026
chr2_16130_plus	80645000	80650000	4	80648504	8	TRUE	TRUE	UTR3:ENST00000629316.2	125	UTR3:ENST00000466387.5	274	-370072,-377661,-391310,-381224,-383216,-383913,-387204,-391698,-391026
chr5_6521_plus	32600000	32605000	2	32601087	6	TRUE	TRUE	UTR3:ENST00000511615.5	2017	UTR3:ENST00000502897.5	62	-559316,-470627,-483818,-485813,-486780,-491877,-492078,-488527,-482197
chr5_6521_plus	32600000	32605000	2	32601558	6	TRUE	TRUE	UTR3:ENST00000506237.5	234	UTR3:ENST00000511615.5	429	-559316,-470627,-483818,-485813,-486780,-491877,-492078,-488527,-482197
chr2_43651_plus	218250000	218255000	3	218252122	3	TRUE	TRUE	UTR3:ENST00000414983.5	12636	UTR3:ENST00000456575.1	2000	-704359,-581145,-548291,-552161,-552283,-552205,-555457,-557838,-552187
chr2_43651_plus	218250000	218255000	3	218253921	3	TRUE	TRUE	UTR3:ENST00000414983.5	14435	UTR3:ENST00000456575.1	201	-704359,-581145,-548291,-552161,-552283,-552205,-555457,-557838,-552187
chr2_43651_plus	218250000	218255000	3	218254060	3	TRUE	TRUE	UTR3:ENST00000414983.5	14574	UTR3:ENST00000456575.1	62	-704359,-581145,-548291,-552161,-552283,-552205,-555457,-557838,-552187
chr1_45620_plus	228095000	228100000	2	228097993	3	TRUE	TRUE	UTR3:ENST00000284523.2	36721	UTR3:ENST00000540651.5,UTR3:ENST00000541182.1	1217	-1048195,-909392,-949392,-965587,-983491,-982042,-981244,-977130,-980022
chr1_45620_plus	228095000	228100000	2	228098913	3	TRUE	TRUE	UTR3:ENST00000284523.2	37641	UTR3:ENST00000540651.5,UTR3:ENST00000541182.1	297	-1048195,-909392,-949392,-965587,-983491,-982042,-981244,-977130,-980022
chr1_1917_plus	9580000	9585000	5	9582714	1	TRUE	TRUE	UTR3:ENST00000328089.11	213181	UTR3:ENST00000302692.7	2458	-447872,-414285,-403688,-422401,-430778,-431622,-433960,-427559,-428525
chr1_1917_plus	9580000	9585000	5	9582345	1	TRUE	TRUE	UTR3:ENST00000328089.11	212812	UTR3:ENST00000302692.7	2827	-447872,-414285,-403688,-422401,-430778,-431622,-433960,-427559,-428525
chr1_1917_plus	9580000	9585000	5	9582455	1	TRUE	TRUE	UTR3:ENST00000328089.11	212922	UTR3:ENST00000302692.7	2717	-447872,-414285,-403688,-422401,-430778,-431622,-433960,-427559,-428525
chr1_1917_plus	9580000	9585000	5	9582532	1	TRUE	TRUE	UTR3:ENST00000328089.11	212999	UTR3:ENST00000302692.7	2640	-447872,-414285,-403688,-422401,-430778,-431622,-433960,-427559,-428525
chr1_1917_plus	9580000	9585000	5	9582520	1	TRUE	TRUE	UTR3:ENST00000328089.11	212987	UTR3:ENST00000302692.7	2652	-447872,-414285,-403688,-422401,-430778,-431622,-433960,-427559,-428525
chr2_12905_minus	64525000	64520000	2	64522777	0	TRUE	TRUE	UTR3:ENST00000313349.3	108843	UTR3:ENST00000358912.5	430124	-226395,-205065,-216099,-220528,-221736,-225092,-215093,-213687,-211573
chr2_12905_minus	64525000	64520000	2	64523146	0	TRUE	TRUE	UTR3:ENST00000313349.3	108474	UTR3:ENST00000358912.5	430493	-226395,-205065,-216099,-220528,-221736,-225092,-215093,-213687,-211573
chr2_6032_plus	30155000	30160000	5	30159216	1	TRUE	TRUE	UTR3:ENST00000401617.6	969572	UTR3:ENST00000402708.5	334	-468504,-429481,-452380,-435268,-447351,-446322,-444918,-444148,-440243
chr2_6032_plus	30155000	30160000	5	30159295	1	TRUE	TRUE	UTR3:ENST00000401617.6	969651	UTR3:ENST00000402708.5	255	-468504,-429481,-452380,-435268,-447351,-446322,-444918,-444148,-440243
chr2_6032_plus	30155000	30160000	5	30159281	1	TRUE	TRUE	UTR3:ENST00000401617.6	969637	UTR3:ENST00000402708.5	269	-468504,-429481,-452380,-435268,-447351,-446322,-444918,-444148,-440243
chr2_6032_plus	30155000	30160000	5	30159327	1	TRUE	TRUE	UTR3:ENST00000401617.6	969683	UTR3:ENST00000402708.5	223	-468504,-429481,-452380,-435268,-447351,-446322,-444918,-444148,-440243
chr2_6032_plus	30155000	30160000	5	30158788	1	TRUE	TRUE	UTR3:ENST00000401617.6	969144	UTR3:ENST00000402708.5	762	-468504,-429481,-452380,-435268,-447351,-446322,-444918,-444148,-440243
chr6_9964_plus	49815000	49820000	2	49819189	0	TRUE	TRUE	UTR3:ENST00000371194.7	257281	UTR3:ENST00000008391.4	953843	-170582,-140499,-143057,-144207,-142527,-144156,-143796,-142380,-144160
chr6_9964_plus	49815000	49820000	2	49819593	0	TRUE	TRUE	UTR3:ENST00000371194.7	257685	UTR3:ENST00000008391.4	953439	-170582,-140499,-143057,-144207,-142527,-144156,-143796,-142380,-144160
chrX_1569_plus	7840000	7845000	2	7843636	2	TRUE	TRUE	UTR3:ENST00000664306.2	39277	UTR3:ENST00000381059.7,UTR3:ENST00000620630.1	506	-204499,-151703,-154813,-155414,-153462,-151653,-153304
chrX_1569_plus	7840000	7845000	2	7843938	2	TRUE	TRUE	UTR3:ENST00000664306.2	39579	UTR3:ENST00000381059.7,UTR3:ENST00000620630.1	204	-204499,-151703,-154813,-155414,-153462,-151653,-153304
chr3_10399_minus	51995000	51990000	3	51993746	8	TRUE	TRUE	UTR3:ENST00000481629.1	550	UTR3:ENST00000475248.5	22	-2575944,-2271055,-2375928,-2359101,-2357429,-2359254,-2401770,-2488526,-2554555
chr3_10399_minus	51995000	51990000	3	51993797	8	TRUE	TRUE	UTR3:ENST00000481629.1	499	UTR3:ENST00000475248.5	73	-2575944,-2271055,-2375928,-2359101,-2357429,-2359254,-2401770,-2488526,-2554555
chr3_10399_minus	51995000	51990000	3	51991569	8	TRUE	FALSE	UTR3:ENST00000294189.11,UTR3:ENST00000648640.1	1952	UTR3:ENST00000525795.1	22295	-2575944,-2271055,-2375928,-2359101,-2357429,-2359254,-2401770,-2488526,-2554555
chr1_17373_minus	86865000	86860000	4	86862748	6	TRUE	TRUE	UTR3:ENST00000648872.1	78	UTR3:ENST00000370554.5	22	-363384,-342160,-341703,-354202,-356340,-358408,-360338,-357780,-359305
chr1_17373_minus	86865000	86860000	4	86862845	6	TRUE	TRUE	UTR3:ENST00000401030.4	455	UTR3:ENST00000648872.1	17	-363384,-342160,-341703,-354202,-356340,-358408,-360338,-357780,-359305
chr1_17373_minus	86865000	86860000	4	86862898	6	TRUE	TRUE	UTR3:ENST00000401030.4	402	UTR3:ENST00000648872.1	70	-363384,-342160,-341703,-354202,-356340,-358408,-360338,-357780,-359305
chr1_17373_minus	86865000	86860000	4	86863325	6	TRUE	TRUE	UTR3:ENST00000648872.1	2746	UTR3:ENST00000401030.4	23	-363384,-342160,-341703,-354202,-356340,-358408,-360338,-357780,-359305
chr17_12700_plus	63495000	63500000	2	63497342	9	TRUE	TRUE	UTR3:ENST00000578839.5,UTR3:ENST00000579314.5	356	UTR3:ENST00000578839.5	95	-293351,-258657,-266796,-274237,-280924,-280311,-273390,-273636,-273549
chr17_12700_plus	63495000	63500000	2	63498099	9	TRUE	TRUE	UTR3:ENST00000290863.10,UTR3:ENST00000579314.5	480	UTR3:ENST00000290866.10	273	-293351,-258657,-266796,-274237,-280924,-280311,-273390,-273636,-273549
chr17_1516_plus	7575000	7580000	4	7576171	21	TRUE	TRUE	UTR3:ENST00000580461.5	512	UTR3:ENST00000578476.5	415	-673639,-598008,-531807,-543881,-549210,-553859,-547801,-550164,-553668
chr17_1516_plus	7575000	7580000	4	7578388	21	TRUE	TRUE	UTR3:ENST00000581544.5,UTR3:ENST00000582050.1,UTR3:ENST00000614237.1	143	UTR3:ENST00000581544.5	78	-673639,-598008,-531807,-543881,-549210,-553859,-547801,-550164,-553668
chr17_1516_plus	7575000	7580000	4	7578441	21	TRUE	TRUE	UTR3:ENST00000581544.5,UTR3:ENST00000582050.1,UTR3:ENST00000614237.1	196	UTR3:ENST00000581544.5	25	-673639,-598008,-531807,-543881,-549210,-553859,-547801,-550164,-553668
chr17_1516_plus	7575000	7580000	4	7578773	21	TRUE	TRUE	UTR3:ENST00000614237.1	57	UTR3:ENST00000582746.5	216	-673639,-598008,-531807,-543881,-549210,-553859,-547801,-550164,-553668
chr5_2053_plus	10260000	10265000	2	10263800	5	TRUE	TRUE	UTR3:ENST00000512975.5	2900	UTR3:ENST00000515676.5	1101	-580750,-479781,-489586,-496525,-495528,-499350,-499115,-498075,-495984
chr5_2053_plus	10260000	10265000	2	10264751	5	TRUE	TRUE	UTR3:ENST00000512975.5	3851	UTR3:ENST00000515676.5	150	-580750,-479781,-489586,-496525,-495528,-499350,-499115,-498075,-495984
chr12_5213_plus	26060000	26065000	4	26062452	1	TRUE	TRUE	UTR3:ENST00000553788.6	852806	UTR3:ENST00000611440.1	2687	-286293,-252203,-248206,-262032,-265213,-267947,-267031,-268508,-267883
chr12_5213_plus	26060000	26065000	4	26064571	1	TRUE	TRUE	UTR3:ENST00000553788.6	854925	UTR3:ENST00000611440.1	568	-286293,-252203,-248206,-262032,-265213,-267947,-267031,-268508,-267883
chr12_5213_plus	26060000	26065000	4	26064790	1	TRUE	TRUE	UTR3:ENST00000553788.6	855144	UTR3:ENST00000611440.1	349	-286293,-252203,-248206,-262032,-265213,-267947,-267031,-268508,-267883
chr12_5213_plus	26060000	26065000	4	26064854	1	TRUE	TRUE	UTR3:ENST00000553788.6	855208	UTR3:ENST00000611440.1	285	-286293,-252203,-248206,-262032,-265213,-267947,-267031,-268508,-267883
chr18_10236_minus	51180000	51175000	3	51176345	0	TRUE	TRUE	UTR3:ENST00000592416.1	16564	UTR3:ENST00000406189.4	1794	-274165,-238951,-254852,-260868,-266761,-269570,-268500,-263218,-260486
chr18_10236_minus	51180000	51175000	3	51176383	0	TRUE	TRUE	UTR3:ENST00000592416.1	16526	UTR3:ENST00000406189.4	1832	-274165,-238951,-254852,-260868,-266761,-269570,-268500,-263218,-260486
chr18_10236_minus	51180000	51175000	3	51177146	0	TRUE	TRUE	UTR3:ENST00000592416.1	15763	UTR3:ENST00000406189.4	2595	-274165,-238951,-254852,-260868,-266761,-269570,-268500,-263218,-260486
chr5_27881_minus	139405000	139400000	3	139401628	3	TRUE	TRUE	UTR3:ENST00000515559.2	6959	UTR3:ENST00000507779.2	102	-499523,-404576,-432643,-438215,-439875,-442852,-444565,-423542,-422516
chr5_27881_minus	139405000	139400000	3	139401654	3	TRUE	TRUE	UTR3:ENST00000515559.2	6933	UTR3:ENST00000507779.2	128	-499523,-404576,-432643,-438215,-439875,-442852,-444565,-423542,-422516
chr5_27881_minus	139405000	139400000	3	139402119	3	TRUE	TRUE	UTR3:ENST00000515559.2	6468	UTR3:ENST00000507779.2	593	-499523,-404576,-432643,-438215,-439875,-442852,-444565,-423542,-422516
chr16_13482_minus	67410000	67405000	2	67405959	0	TRUE	TRUE	UTR3:ENST00000290949.8,UTR3:ENST00000602876.5	32059	UTR3:ENST00000348579.6	11539	-189433,-165892,-171216,-175760,-176458,-178443,-176853,-176410,-174541
chr16_13482_minus	67410000	67405000	2	67405786	0	TRUE	TRUE	UTR3:ENST00000290949.8,UTR3:ENST00000602876.5	32232	UTR3:ENST00000348579.6	11366	-189433,-165892,-171216,-175760,-176458,-178443,-176853,-176410,-174541
chr3_37865_plus	189320000	189325000	2	189320800	1	TRUE	TRUE	UTR3:ENST00000425670.1	5106	UTR3:ENST00000433971.5	260	-178424,-148914,-159322,-161659,-165495,-163500,-163206,-162050,-160787
chr3_37865_plus	189320000	189325000	2	189322449	1	TRUE	TRUE	UTR3:ENST00000433971.5	1387	UTR3:ENST00000345063.8	2854	-178424,-148914,-159322,-161659,-165495,-163500,-163206,-162050,-160787
chr14_20719_plus	103590000	103595000	3	103590263	10	TRUE	TRUE	UTR3:ENST00000555660.5	28	UTR3:ENST00000489117.5	96	-632287,-580526,-598100,-597902,-599490,-567973,-565852,-564438,-562415
chr14_20719_plus	103590000	103595000	3	103590319	10	TRUE	TRUE	UTR3:ENST00000555660.5	84	UTR3:ENST00000489117.5	40	-632287,-580526,-598100,-597902,-599490,-567973,-565852,-564438,-562415
chr14_20719_plus	103590000	103595000	3	103590638	10	TRUE	TRUE	UTR3:ENST00000458117.6	110	UTR3:ENST00000409074.8	257	-632287,-580526,-598100,-597902,-599490,-567973,-565852,-564438,-562415
chr3_3318_minus	16590000	16585000	2	16586950	2	TRUE	TRUE	UTR3:ENST00000253692.11	570211	UTR3:ENST00000250863.12,UTR3:ENST00000399444.7	157	-245542,-206562,-215376,-219638,-210768,-213660,-211646,-215172,-215221
chr3_3318_minus	16590000	16585000	2	16588301	2	TRUE	TRUE	UTR3:ENST00000253692.11	568860	UTR3:ENST00000250863.12,UTR3:ENST00000399444.7	1508	-245542,-206562,-215376,-219638,-210768,-213660,-211646,-215172,-215221
chr10_24978_plus	124885000	124890000	2	124886402	0	FALSE	FALSE	UTR3:ENST00000298492.6	49734	UTR3:ENST00000359653.4	101786	-194900,-163485,-168720,-169841,-171926,-173294,-177962,-180455,-178484
chr10_24978_plus	124885000	124890000	2	124886731	0	FALSE	FALSE	UTR3:ENST00000298492.6	50063	UTR3:ENST00000359653.4	101457	-194900,-163485,-168720,-169841,-171926,-173294,-177962,-180455,-178484
chr7_26167_plus	130830000	130835000	2	130831210	0	FALSE	FALSE	UTR3:ENST00000223215.10,UTR3:ENST00000427521.6	324744	UTR3:ENST00000429546.5	568146	-183482,-138257,-141014,-139711,-140865,-143299,-142717,-136558,-135061
chr7_26167_plus	130830000	130835000	2	130832628	0	FALSE	FALSE	UTR3:ENST00000223215.10,UTR3:ENST00000427521.6	326162	UTR3:ENST00000429546.5	566728	-183482,-138257,-141014,-139711,-140865,-143299,-142717,-136558,-135061
chr2_1842_minus	9210000	9205000	6	9205593	0	FALSE	FALSE	UTR3:ENST00000355346.9,UTR3:ENST00000360635.7	197881	UTR3:ENST00000477073.5	296971	-245718,-226146,-216912,-212946,-219956,-228920,-226883,-224001,-233102
chr2_1842_minus	9210000	9205000	6	9205559	0	FALSE	FALSE	UTR3:ENST00000355346.9,UTR3:ENST00000360635.7	197915	UTR3:ENST00000477073.5	296937	-245718,-226146,-216912,-212946,-219956,-228920,-226883,-224001,-233102
chr2_1842_minus	9210000	9205000	6	9206276	0	FALSE	FALSE	UTR3:ENST00000355346.9,UTR3:ENST00000360635.7	197198	UTR3:ENST00000477073.5	297654	-245718,-226146,-216912,-212946,-219956,-228920,-226883,-224001,-233102
chr2_1842_minus	9210000	9205000	6	9206261	0	FALSE	FALSE	UTR3:ENST00000355346.9,UTR3:ENST00000360635.7	197213	UTR3:ENST00000477073.5	297639	-245718,-226146,-216912,-212946,-219956,-228920,-226883,-224001,-233102
chr2_1842_minus	9210000	9205000	6	9206296	0	FALSE	FALSE	UTR3:ENST00000355346.9,UTR3:ENST00000360635.7	197178	UTR3:ENST00000477073.5	297674	-245718,-226146,-216912,-212946,-219956,-228920,-226883,-224001,-233102
chr2_1842_minus	9210000	9205000	6	9205957	0	FALSE	FALSE	UTR3:ENST00000355346.9,UTR3:ENST00000360635.7	197517	UTR3:ENST00000477073.5	297335	-245718,-226146,-216912,-212946,-219956,-228920,-226883,-224001,-233102
chr1_23525_plus	117620000	117625000	2	117623942	0	TRUE	TRUE	UTR3:ENST00000356554.7	95069	UTR3:ENST00000369448.4	4446	-492250,-460455,-465442,-478457,-481784,-484832,-484714,-484235,-480019
chr1_23525_plus	117620000	117625000	2	117624459	0	TRUE	TRUE	UTR3:ENST00000356554.7	95586	UTR3:ENST00000369448.4	3929	-492250,-460455,-465442,-478457,-481784,-484832,-484714,-484235,-480019
chr10_2188_minus	10940000	10935000	2	10935107	0	TRUE	TRUE	UTR3:ENST00000609104.5	518838	UTR3:ENST00000498098.1	3181154	-235857,-171816,-182469,-185279,-184861,-183967,-183552,-183571,-183576
chr10_2188_minus	10940000	10935000	2	10937310	0	TRUE	TRUE	UTR3:ENST00000609104.5	516635	UTR3:ENST00000498098.1	3183357	-235857,-171816,-182469,-185279,-184861,-183967,-183552,-183571,-183576
chr6_7822_minus	39110000	39105000	2	39105305	0	TRUE	TRUE	UTR3:ENST00000359534.4	83665	UTR3:ENST00000373249.5	1240	-463085,-410648,-401319,-403871,-423725,-425857,-417918,-419920,-421576
chr6_7822_minus	39110000	39105000	2	39108783	0	TRUE	TRUE	UTR3:ENST00000359534.4	80187	UTR3:ENST00000373249.5	4718	-463085,-410648,-401319,-403871,-423725,-425857,-417918,-419920,-421576
chr12_923_plus	4610000	4615000	2	4612582	3	TRUE	TRUE	UTR3:ENST00000539309.5,UTR3:ENST00000539701.5	21421	UTR3:ENST00000544671.1	300	-311441,-245156,-260189,-262230,-263230,-260778,-260269,-260026,-257833
chr12_923_plus	4610000	4615000	2	4613616	3	TRUE	TRUE	UTR3:ENST00000544671.1	732	UTR3:ENST00000543431.5	257	-311441,-245156,-260189,-262230,-263230,-260778,-260269,-260026,-257833
chr11_14420_plus	72095000	72100000	2	72095400	15	TRUE	TRUE	UTR3:ENST00000535883.6,UTR3:ENST00000642478.1,UTR3:ENST00000645358.1	303	UTR3:ENST00000642478.1	164	-500072,-450816,-446746,-451243,-446585,-451146,-454895,-452392,-448444
chr11_14420_plus	72095000	72100000	2	72096674	15	TRUE	TRUE	UTR3:ENST00000423494.6	538	UTR3:ENST00000642648.1	158	-500072,-450816,-446746,-451243,-446585,-451146,-454895,-452392,-448444
chr1_30730_plus	153645000	153650000	3	153645193	5	TRUE	TRUE	UTR3:ENST00000368686.1	807	UTR3:ENST00000368687.1	276	-237428,-214659,-223853,-223355,-220368,-220310,-219388,-217067,-214946
chr1_30730_plus	153645000	153650000	3	153645241	5	TRUE	TRUE	UTR3:ENST00000368686.1	855	UTR3:ENST00000368687.1	228	-237428,-214659,-223853,-223355,-220368,-220310,-219388,-217067,-214946
chr1_30730_plus	153645000	153650000	3	153645880	5	TRUE	TRUE	UTR3:ENST00000368687.1	409	UTR3:ENST00000403433.5	421	-237428,-214659,-223853,-223355,-220368,-220310,-219388,-217067,-214946
chr8_18746_plus	93725000	93730000	2	93727810	11	TRUE	TRUE	UTR3:ENST00000452913.6	565	UTR3:ENST00000423990.6,UTR3:ENST00000620645.1	578	-1276964,-1046493,-1023729,-1040884,-1047838,-1055254,-1050709,-1020662,-1009464
chr8_18746_plus	93725000	93730000	2	93728244	11	TRUE	TRUE	UTR3:ENST00000452913.6	999	UTR3:ENST00000423990.6,UTR3:ENST00000620645.1	144	-1276964,-1046493,-1023729,-1040884,-1047838,-1055254,-1050709,-1020662,-1009464
chr20_7323_plus	36610000	36615000	4	36611153	6	TRUE	TRUE	UTR3:ENST00000483815.5	1422	UTR3:ENST00000558530.1	1230	-554740,-518976,-519521,-534276,-540202,-546062,-547756,-549946,-547345
chr20_7323_plus	36610000	36615000	4	36612145	6	TRUE	TRUE	UTR3:ENST00000483815.5	2414	UTR3:ENST00000558530.1	238	-554740,-518976,-519521,-534276,-540202,-546062,-547756,-549946,-547345
chr20_7323_plus	36610000	36615000	4	36612277	6	TRUE	TRUE	UTR3:ENST00000483815.5	2546	UTR3:ENST00000558530.1	106	-554740,-518976,-519521,-534276,-540202,-546062,-547756,-549946,-547345
chr20_7323_plus	36610000	36615000	4	36612325	6	TRUE	TRUE	UTR3:ENST00000483815.5	2594	UTR3:ENST00000558530.1	58	-554740,-518976,-519521,-534276,-540202,-546062,-547756,-549946,-547345
chr14_13955_plus	69770000	69775000	5	69770578	7	TRUE	TRUE	UTR3:ENST00000555547.5	37	UTR3:ENST00000555547.5	526	-295834,-285132,-272828,-275383,-287302,-287240,-288853,-286890,-288519
chr14_13955_plus	69770000	69775000	5	69771352	7	TRUE	TRUE	UTR3:ENST00000555547.5	246	UTR3:ENST00000555547.5	301	-295834,-285132,-272828,-275383,-287302,-287240,-288853,-286890,-288519
chr14_13955_plus	69770000	69775000	5	69771412	7	TRUE	TRUE	UTR3:ENST00000555547.5	306	UTR3:ENST00000555547.5	241	-295834,-285132,-272828,-275383,-287302,-287240,-288853,-286890,-288519
chr14_13955_plus	69770000	69775000	5	69771763	7	TRUE	TRUE	UTR3:ENST00000555547.5	108	UTR3:ENST00000553635.5	185	-295834,-285132,-272828,-275383,-287302,-287240,-288853,-286890,-288519
chr14_13955_plus	69770000	69775000	5	69771691	7	TRUE	TRUE	UTR3:ENST00000555547.5	36	UTR3:ENST00000553635.5	257	-295834,-285132,-272828,-275383,-287302,-287240,-288853,-286890,-288519
chr3_35925_plus	179620000	179625000	2	179623886	7	TRUE	TRUE	UTR3:ENST00000359944.10,UTR3:ENST00000468210.5,UTR3:ENST00000480374.1,UTR3:ENST00000680408.1	5364	UTR3:ENST00000482604.5	204	-488296,-440602,-456265,-461224,-420229,-422244,-422200,-419843,-422942
chr3_35925_plus	179620000	179625000	2	179624241	7	TRUE	TRUE	UTR3:ENST00000472629.5	5	UTR3:ENST00000480374.1	25	-488296,-440602,-456265,-461224,-420229,-422244,-422200,-419843,-422942
chr13_15911_plus	79550000	79555000	2	79552657	9	TRUE	TRUE	UTR3:ENST00000465762.5	78	UTR3:ENST00000487865.5	537	-288730,-245605,-251885,-251900,-253703,-262007,-265245,-264203,-265671
chr13_15911_plus	79550000	79555000	2	79553436	9	TRUE	TRUE	UTR3:ENST00000487865.5	240	UTR3:ENST00000620924.1	659	-288730,-245605,-251885,-251900,-253703,-262007,-265245,-264203,-265671
chr4_7911_minus	39555000	39550000	2	39551579	2	TRUE	TRUE	UTR3:ENST00000511809.5	63	UTR3:ENST00000295958.10	5242	-253462,-228084,-224881,-234877,-225881,-224375,-225379,-225300,-225275
chr4_7911_minus	39555000	39550000	2	39552052	2	TRUE	TRUE	UTR3:ENST00000507613.5	4375	UTR3:ENST00000507613.5	212	-253462,-228084,-224881,-234877,-225881,-224375,-225379,-225300,-225275
chr9_22920_plus	114595000	114600000	4	114597740	5	TRUE	TRUE	UTR3:ENST00000677498.1	4257	UTR3:ENST00000679150.1	2	-710826,-673851,-690900,-678846,-687665,-689904,-699941,-682313,-681282
chr9_22920_plus	114595000	114600000	4	114597906	5	TRUE	TRUE	UTR3:ENST00000679150.1	162	UTR3:ENST00000677452.1	471	-710826,-673851,-690900,-678846,-687665,-689904,-699941,-682313,-681282
chr9_22920_plus	114595000	114600000	4	114598131	5	TRUE	TRUE	UTR3:ENST00000679150.1	387	UTR3:ENST00000677452.1	246	-710826,-673851,-690900,-678846,-687665,-689904,-699941,-682313,-681282
chr9_22920_plus	114595000	114600000	4	114598143	5	TRUE	TRUE	UTR3:ENST00000679150.1	399	UTR3:ENST00000677452.1	234	-710826,-673851,-690900,-678846,-687665,-689904,-699941,-682313,-681282
chr5_24436_plus	122175000	122180000	2	122179598	1	TRUE	TRUE	UTR3:ENST00000296600.5	26028	UTR3:ENST00000514637.1	462	-478146,-393653,-400163,-405437,-402150,-397902,-404899,-404496,-402152
chr5_24436_plus	122175000	122180000	2	122179823	1	TRUE	TRUE	UTR3:ENST00000296600.5	26253	UTR3:ENST00000514637.1	237	-478146,-393653,-400163,-405437,-402150,-397902,-404899,-404496,-402152
chr15_4324_plus	21615000	21620000	2	21617116	0	TRUE	TRUE	.	1	UTR3:ENST00000332663.3	21875	-139578,-127266,-130280,-131709,-131236,-132963,-130322,-131413
chr15_4324_plus	21615000	21620000	2	21617242	0	TRUE	TRUE	.	1	UTR3:ENST00000332663.3	21749	-139578,-127266,-130280,-131709,-131236,-132963,-130322,-131413
chr15_8079_plus	40390000	40395000	2	40393523	22	TRUE	TRUE	UTR3:ENST00000448395.6,UTR3:ENST00000559083.1,UTR3:ENST00000559304.5,UTR3:ENST00000560220.5,UTR3:ENST00000560321.5,UTR3:ENST00000560981.5,UTR3:ENST00000561169.5	1499	UTR3:ENST00000559304.5	94	-450345,-436312,-455438,-467245,-471958,-468189,-473081,-472392,-466517
chr15_8079_plus	40390000	40395000	2	40393937	22	TRUE	TRUE	UTR3:ENST00000560321.5	259	UTR3:ENST00000416151.6	216	-450345,-436312,-455438,-467245,-471958,-468189,-473081,-472392,-466517
chr3_23790_plus	118945000	118950000	6	118946690	0	TRUE	TRUE	UTR3:ENST00000393780.3	3225199	UTR3:ENST00000492792.1	204622	-443078,-432779,-408578,-407284,-419664,-417748,-426262,-431365,-434481
chr3_23790_plus	118945000	118950000	6	118947242	0	TRUE	TRUE	UTR3:ENST00000393780.3	3225751	UTR3:ENST00000492792.1	204070	-443078,-432779,-408578,-407284,-419664,-417748,-426262,-431365,-434481
chr3_23790_plus	118945000	118950000	6	118947348	0	TRUE	TRUE	UTR3:ENST00000393780.3	3225857	UTR3:ENST00000492792.1	203964	-443078,-432779,-408578,-407284,-419664,-417748,-426262,-431365,-434481
chr3_23790_plus	118945000	118950000	6	118947582	0	TRUE	TRUE	UTR3:ENST00000393780.3	3226091	UTR3:ENST00000492792.1	203730	-443078,-432779,-408578,-407284,-419664,-417748,-426262,-431365,-434481
chr3_23790_plus	118945000	118950000	6	118947621	0	TRUE	TRUE	UTR3:ENST00000393780.3	3226130	UTR3:ENST00000492792.1	203691	-443078,-432779,-408578,-407284,-419664,-417748,-426262,-431365,-434481
chr3_23790_plus	118945000	118950000	6	118947982	0	TRUE	TRUE	UTR3:ENST00000393780.3	3226491	UTR3:ENST00000492792.1	203330	-443078,-432779,-408578,-407284,-419664,-417748,-426262,-431365,-434481
chr14_12059_plus	60290000	60295000	4	60292520	5	TRUE	TRUE	UTR3:ENST00000531143.6	37	UTR3:ENST00000325642.7	210	-279324,-259200,-245849,-257062,-262181,-264185,-260875,-261208,-261090
chr14_12059_plus	60290000	60295000	4	60293094	5	TRUE	TRUE	UTR3:ENST00000325642.7	362	UTR3:ENST00000532036.2	260	-279324,-259200,-245849,-257062,-262181,-264185,-260875,-261208,-261090
chr14_12059_plus	60290000	60295000	4	60293103	5	TRUE	TRUE	UTR3:ENST00000325642.7	371	UTR3:ENST00000532036.2	251	-279324,-259200,-245849,-257062,-262181,-264185,-260875,-261208,-261090
chr14_12059_plus	60290000	60295000	4	60292910	5	TRUE	TRUE	UTR3:ENST00000325642.7	178	UTR3:ENST00000532036.2	444	-279324,-259200,-245849,-257062,-262181,-264185,-260875,-261208,-261090
chr12_5214_plus	26065000	26070000	2	26067711	3	TRUE	TRUE	UTR3:ENST00000611440.1	2570	UTR3:ENST00000539545.1	1211	-229708,-182940,-187631,-191031,-191474,-193296,-193172,-194322,-192595
chr12_5214_plus	26065000	26070000	2	26068805	3	TRUE	TRUE	UTR3:ENST00000611440.1	3664	UTR3:ENST00000539545.1	117	-229708,-182940,-187631,-191031,-191474,-193296,-193172,-194322,-192595
chr1_30842_minus	154210000	154205000	3	154207348	7	TRUE	TRUE	UTR3:ENST00000368518.5	4385	UTR3:ENST00000368519.5	171	-341782,-312423,-292453,-304199,-311078,-310964,-317642,-311446,-309706
chr1_30842_minus	154210000	154205000	3	154206892	7	TRUE	TRUE	UTR3:ENST00000640799.1	205	UTR3:ENST00000350592.7,UTR3:ENST00000362076.8,UTR3:ENST00000368521.10	171	-341782,-312423,-292453,-304199,-311078,-310964,-317642,-311446,-309706
chr1_30842_minus	154210000	154205000	3	154206887	7	TRUE	TRUE	UTR3:ENST00000640799.1	210	UTR3:ENST00000350592.7,UTR3:ENST00000362076.8,UTR3:ENST00000368521.10	166	-341782,-312423,-292453,-304199,-311078,-310964,-317642,-311446,-309706
chr15_16724_plus	83615000	83620000	3	83616140	3	TRUE	TRUE	UTR3:ENST00000563901.5	27368	UTR3:ENST00000324537.5,UTR3:ENST00000563901.5	2598	-382532,-367793,-325296,-329177,-337141,-336502,-338246,-338245,-339838
chr15_16724_plus	83615000	83620000	3	83618202	3	TRUE	TRUE	UTR3:ENST00000563901.5	29430	UTR3:ENST00000324537.5,UTR3:ENST00000563901.5	536	-382532,-367793,-325296,-329177,-337141,-336502,-338246,-338245,-339838
chr15_16724_plus	83615000	83620000	3	83618524	3	TRUE	TRUE	UTR3:ENST00000563901.5	29752	UTR3:ENST00000324537.5,UTR3:ENST00000563901.5	214	-382532,-367793,-325296,-329177,-337141,-336502,-338246,-338245,-339838
chr15_15780_plus	78895000	78900000	3	78896459	5	TRUE	TRUE	UTR3:ENST00000299565.9	301189	UTR3:ENST00000558502.5	617	-1801308,-1768321,-1547181,-1553520,-1569709,-1575883,-1609410,-1590054,-1609042
chr15_15780_plus	78895000	78900000	3	78897036	5	TRUE	TRUE	UTR3:ENST00000299565.9	301766	UTR3:ENST00000558502.5	40	-1801308,-1768321,-1547181,-1553520,-1569709,-1575883,-1609410,-1590054,-1609042
chr15_15780_plus	78895000	78900000	3	78897479	5	TRUE	TRUE	UTR3:ENST00000559345.5	89	UTR3:ENST00000379535.8	250	-1801308,-1768321,-1547181,-1553520,-1569709,-1575883,-1609410,-1590054,-1609042
chr12_2597_plus	12980000	12985000	2	12980209	0	TRUE	TRUE	UTR3:ENST00000014914.6	62271	UTR3:ENST00000416494.6	100704	-323257,-259020,-255602,-253295,-245642,-248517,-251299,-254919,-255398
chr12_2597_plus	12980000	12985000	2	12984213	0	TRUE	TRUE	UTR3:ENST00000014914.6	66275	UTR3:ENST00000416494.6	96700	-323257,-259020,-255602,-253295,-245642,-248517,-251299,-254919,-255398
chr7_5243_plus	26210000	26215000	5	26210628	5	TRUE	TRUE	UTR3:ENST00000462165.2	45	UTR3:ENST00000409747.5	1127	-313215,-282750,-288161,-270526,-277985,-278094,-278637,-281828,-280950
chr7_5243_plus	26210000	26215000	5	26212217	5	TRUE	TRUE	UTR3:ENST00000409747.5	460	UTR3:ENST00000337620.8,UTR3:ENST00000409747.5	1138	-313215,-282750,-288161,-270526,-277985,-278094,-278637,-281828,-280950
chr7_5243_plus	26210000	26215000	5	26213072	5	TRUE	TRUE	UTR3:ENST00000409747.5	1315	UTR3:ENST00000337620.8,UTR3:ENST00000409747.5	283	-313215,-282750,-288161,-270526,-277985,-278094,-278637,-281828,-280950
chr7_5243_plus	26210000	26215000	5	26213105	5	TRUE	TRUE	UTR3:ENST00000409747.5	1348	UTR3:ENST00000337620.8,UTR3:ENST00000409747.5	250	-313215,-282750,-288161,-270526,-277985,-278094,-278637,-281828,-280950
chr7_5243_plus	26210000	26215000	5	26213122	5	TRUE	TRUE	UTR3:ENST00000409747.5	1365	UTR3:ENST00000337620.8,UTR3:ENST00000409747.5	233	-313215,-282750,-288161,-270526,-277985,-278094,-278637,-281828,-280950
chr7_8725_plus	43620000	43625000	2	43623759	1	TRUE	TRUE	UTR3:ENST00000395891.7	57757	UTR3:ENST00000648544.1	1275	-200836,-150763,-154188,-155440,-158703,-157740,-158668,-159134,-157750
chr7_8725_plus	43620000	43625000	2	43624927	1	TRUE	TRUE	UTR3:ENST00000395891.7	58925	UTR3:ENST00000648544.1	107	-200836,-150763,-154188,-155440,-158703,-157740,-158668,-159134,-157750
chr7_26080_minus	130400000	130395000	3	130397778	18	TRUE	TRUE	UTR3:ENST00000675962.1	752	UTR3:ENST00000675721.1	136	-288920,-278700,-255173,-253250,-253122,-256185,-254424,-246351,-246718
chr7_26080_minus	130400000	130395000	3	130398903	18	TRUE	TRUE	UTR3:ENST00000484549.6,UTR3:ENST00000674630.1,UTR3:ENST00000675721.1,UTR3:ENST00000675813.1,UTR3:ENST00000676115.1	1135	UTR3:ENST00000675138.1	34	-288920,-278700,-255173,-253250,-253122,-256185,-254424,-246351,-246718
chr7_26080_minus	130400000	130395000	3	130399544	18	TRUE	TRUE	UTR3:ENST00000484549.6,UTR3:ENST00000674630.1,UTR3:ENST00000675721.1,UTR3:ENST00000675813.1,UTR3:ENST00000676115.1	494	UTR3:ENST00000675138.1	675	-288920,-278700,-255173,-253250,-253122,-256185,-254424,-246351,-246718
chr17_1449_minus	7245000	7240000	2	7240577	16	TRUE	TRUE	UTR3:ENST00000571129.5	50	UTR3:ENST00000570856.1	2	-3650749,-2780230,-2995804,-3053819,-3075468,-3096076,-3052937,-3013455,-2989256
chr17_1449_minus	7245000	7240000	2	7243595	16	TRUE	TRUE	UTR3:ENST00000573600.5	22	UTR3:ENST00000570828.5,UTR3:ENST00000574322.6	3	-3650749,-2780230,-2995804,-3053819,-3075468,-3096076,-3052937,-3013455,-2989256
chr3_31722_plus	158605000	158610000	2	158605164	18	TRUE	TRUE	UTR3:ENST00000650750.1,UTR3:ENST00000652045.1	2224	UTR3:ENST00000482628.5	53	-2482132,-1987227,-2061466,-2045494,-2093815,-2092195,-2105255,-2073001,-2080248
chr3_31722_plus	158605000	158610000	2	158606151	18	TRUE	TRUE	UTR3:ENST00000652045.1	546	UTR3:ENST00000619577.5	196	-2482132,-1987227,-2061466,-2045494,-2093815,-2092195,-2105255,-2073001,-2080248
chr3_2568_minus	12840000	12835000	3	12836091	4	TRUE	TRUE	UTR3:ENST00000613206.2	60951	UTR3:ENST00000396953.6	30	-4756314,-3677436,-3229606,-3302536,-3307313,-3291767,-3272904,-3342203,-3319134
chr3_2568_minus	12840000	12835000	3	12837876	4	TRUE	TRUE	UTR3:ENST00000613206.2	59166	UTR3:ENST00000396953.6	1815	-4756314,-3677436,-3229606,-3302536,-3307313,-3291767,-3272904,-3342203,-3319134
chr3_2568_minus	12840000	12835000	3	12839383	4	TRUE	TRUE	UTR3:ENST00000613206.2	57659	UTR3:ENST00000396953.6	3322	-4756314,-3677436,-3229606,-3302536,-3307313,-3291767,-3272904,-3342203,-3319134
chr12_14336_plus	71675000	71680000	2	71676653	0	TRUE	TRUE	UTR3:ENST00000547843.1	11212	UTR3:ENST00000308086.3	3990	-238817,-206993,-218562,-221995,-226872,-228254,-227847,-228638,-229576
chr12_14336_plus	71675000	71680000	2	71676999	0	TRUE	TRUE	UTR3:ENST00000547843.1	11558	UTR3:ENST00000308086.3	3644	-238817,-206993,-218562,-221995,-226872,-228254,-227847,-228638,-229576
chr10_13669_plus	68340000	68345000	2	68342036	2	TRUE	TRUE	UTR3:ENST00000358913.10	130018	UTR3:ENST00000354695.5	235	-334082,-271204,-279706,-283269,-272760,-276453,-277541,-273954,-277732
chr10_13669_plus	68340000	68345000	2	68342812	2	TRUE	TRUE	UTR3:ENST00000354695.5	539	UTR3:ENST00000265866.12	380	-334082,-271204,-279706,-283269,-272760,-276453,-277541,-273954,-277732
chr11_12069_plus	60340000	60345000	2	60340802	2	TRUE	TRUE	UTR3:ENST00000300182.8,UTR3:ENST00000532756.1	837	UTR3:ENST00000532756.1	125	-271229,-236657,-237452,-238305,-226179,-231933,-227622,-234788,-230624
chr11_12069_plus	60340000	60345000	2	60341035	2	TRUE	TRUE	UTR3:ENST00000300182.8	66	UTR3:ENST00000534016.5	53486	-271229,-236657,-237452,-238305,-226179,-231933,-227622,-234788,-230624
chr4_175_plus	870000	875000	2	873084	0	FALSE	FALSE	UTR3:ENST00000362003.9	102443	UTR3:ENST00000504744.5,UTR3:ENST00000513682.5,UTR3:ENST00000513952.5	75530	-144259,-134401,-139548,-142591,-142440,-137538,-137409,-137034,-138028
chr4_175_plus	870000	875000	2	874089	0	FALSE	FALSE	UTR3:ENST00000362003.9	103448	UTR3:ENST00000504744.5,UTR3:ENST00000513682.5,UTR3:ENST00000513952.5	74525	-144259,-134401,-139548,-142591,-142440,-137538,-137409,-137034,-138028
chr8_12373_plus	61860000	61865000	2	61861974	0	TRUE	TRUE	UTR3:ENST00000518592.5	360328	UTR3:ENST00000674732.1	888874	-255164,-213521,-221293,-226928,-219843,-221226,-220930,-219635,-218213
chr8_12373_plus	61860000	61865000	2	61861965	0	TRUE	TRUE	UTR3:ENST00000518592.5	360319	UTR3:ENST00000674732.1	888883	-255164,-213521,-221293,-226928,-219843,-221226,-220930,-219635,-218213
chr12_2420_plus	12095000	12100000	4	12098309	5	TRUE	TRUE	UTR3:ENST00000266434.8	3378	UTR3:ENST00000586576.5,UTR3:ENST00000589718.5	1374	-291218,-270581,-255231,-266595,-271615,-276084,-274152,-275627,-277034
chr12_2420_plus	12095000	12100000	4	12099120	5	TRUE	TRUE	UTR3:ENST00000266434.8	4189	UTR3:ENST00000586576.5,UTR3:ENST00000589718.5	563	-291218,-270581,-255231,-266595,-271615,-276084,-274152,-275627,-277034
chr12_2420_plus	12095000	12100000	4	12099152	5	TRUE	TRUE	UTR3:ENST00000266434.8	4221	UTR3:ENST00000586576.5,UTR3:ENST00000589718.5	531	-291218,-270581,-255231,-266595,-271615,-276084,-274152,-275627,-277034
chr12_2420_plus	12095000	12100000	4	12099439	5	TRUE	TRUE	UTR3:ENST00000266434.8	4508	UTR3:ENST00000586576.5,UTR3:ENST00000589718.5	244	-291218,-270581,-255231,-266595,-271615,-276084,-274152,-275627,-277034
chr1_8204_minus	41020000	41015000	2	41015747	5	TRUE	TRUE	UTR3:ENST00000361191.9,UTR3:ENST00000361705.7,UTR3:ENST00000397171.6,UTR3:ENST00000397174.6,UTR3:ENST00000402904.6	11452	UTR3:ENST00000302946.12,UTR3:ENST00000359345.5,UTR3:ENST00000372611.5,UTR3:ENST00000372613.6,UTR3:ENST00000439569.2	149	-272246,-202833,-202611,-211282,-214487,-214924,-209427,-209540,-211012
chr1_8204_minus	41020000	41015000	2	41018988	5	TRUE	TRUE	UTR3:ENST00000361191.9,UTR3:ENST00000361705.7,UTR3:ENST00000397171.6,UTR3:ENST00000397174.6,UTR3:ENST00000402904.6	8211	UTR3:ENST00000302946.12,UTR3:ENST00000359345.5,UTR3:ENST00000372611.5,UTR3:ENST00000372613.6,UTR3:ENST00000439569.2	3390	-272246,-202833,-202611,-211282,-214487,-214924,-209427,-209540,-211012
chr10_16831_plus	84150000	84155000	4	84151258	1	TRUE	TRUE	UTR3:ENST00000545131.5,UTR3:ENST00000602794.5	1164078	UTR3:ENST00000372134.6	2309	-1355966,-1164107,-1119675,-1152025,-1159265,-1159960,-1157545,-1189439,-1143430
chr10_16831_plus	84150000	84155000	4	84152317	1	TRUE	TRUE	UTR3:ENST00000545131.5,UTR3:ENST00000602794.5	1165137	UTR3:ENST00000372134.6	1250	-1355966,-1164107,-1119675,-1152025,-1159265,-1159960,-1157545,-1189439,-1143430
chr10_16831_plus	84150000	84155000	4	84152357	1	TRUE	TRUE	UTR3:ENST00000545131.5,UTR3:ENST00000602794.5	1165177	UTR3:ENST00000372134.6	1210	-1355966,-1164107,-1119675,-1152025,-1159265,-1159960,-1157545,-1189439,-1143430
chr10_16831_plus	84150000	84155000	4	84152914	1	TRUE	TRUE	UTR3:ENST00000545131.5,UTR3:ENST00000602794.5	1165734	UTR3:ENST00000372134.6	653	-1355966,-1164107,-1119675,-1152025,-1159265,-1159960,-1157545,-1189439,-1143430
chr14_19109_plus	95540000	95545000	5	95542682	2	TRUE	TRUE	UTR3:ENST00000553947.1	918035	UTR3:ENST00000331334.5	2031	-656348,-625861,-646106,-639446,-653506,-654095,-653532,-659194,-654348
chr14_19109_plus	95540000	95545000	5	95544256	2	TRUE	TRUE	UTR3:ENST00000553947.1	919609	UTR3:ENST00000331334.5	457	-656348,-625861,-646106,-639446,-653506,-654095,-653532,-659194,-654348
chr14_19109_plus	95540000	95545000	5	95544334	2	TRUE	TRUE	UTR3:ENST00000553947.1	919687	UTR3:ENST00000331334.5	379	-656348,-625861,-646106,-639446,-653506,-654095,-653532,-659194,-654348
chr14_19109_plus	95540000	95545000	5	95544395	2	TRUE	TRUE	UTR3:ENST00000553947.1	919748	UTR3:ENST00000331334.5	318	-656348,-625861,-646106,-639446,-653506,-654095,-653532,-659194,-654348
chr14_19109_plus	95540000	95545000	5	95544463	2	TRUE	TRUE	UTR3:ENST00000553947.1	919816	UTR3:ENST00000331334.5	250	-656348,-625861,-646106,-639446,-653506,-654095,-653532,-659194,-654348
chr14_19278_plus	96385000	96390000	2	96385568	4	TRUE	TRUE	UTR3:ENST00000553356.1	116600	UTR3:ENST00000554182.5	343	-260904,-209772,-211529,-201587,-202747,-201530,-201017,-202594,-203031
chr14_19278_plus	96385000	96390000	2	96386753	4	TRUE	TRUE	UTR3:ENST00000554182.5	840	UTR3:ENST00000438650.5,UTR3:ENST00000556095.5	532	-260904,-209772,-211529,-201587,-202747,-201530,-201017,-202594,-203031
chr12_10696_plus	53475000	53480000	2	53476474	10	TRUE	TRUE	UTR3:ENST00000553064.6	403	UTR3:ENST00000552296.6	3139	-463165,-347014,-363569,-340069,-349780,-359485,-358460,-361034,-355357
chr12_10696_plus	53475000	53480000	2	53479526	10	TRUE	TRUE	UTR3:ENST00000553064.6	3455	UTR3:ENST00000552296.6	87	-463165,-347014,-363569,-340069,-349780,-359485,-358460,-361034,-355357
chr17_1486_plus	7425000	7430000	4	7426280	2	TRUE	TRUE	UTR3:ENST00000323675.4	4647	UTR3:ENST00000333870.8,UTR3:ENST00000574034.1	1287	-415200,-364668,-382999,-354775,-363185,-366138,-356009,-357600,-363233
chr17_1486_plus	7425000	7430000	4	7427323	2	TRUE	TRUE	UTR3:ENST00000323675.4	5690	UTR3:ENST00000333870.8,UTR3:ENST00000574034.1	244	-415200,-364668,-382999,-354775,-363185,-366138,-356009,-357600,-363233
chr17_1486_plus	7425000	7430000	4	7427312	2	TRUE	TRUE	UTR3:ENST00000323675.4	5679	UTR3:ENST00000333870.8,UTR3:ENST00000574034.1	255	-415200,-364668,-382999,-354775,-363185,-366138,-356009,-357600,-363233
chr17_1486_plus	7425000	7430000	4	7426851	2	TRUE	TRUE	UTR3:ENST00000323675.4	5218	UTR3:ENST00000333870.8,UTR3:ENST00000574034.1	716	-415200,-364668,-382999,-354775,-363185,-366138,-356009,-357600,-363233
chr18_15034_plus	75165000	75170000	3	75167367	0	FALSE	FALSE	UTR3:ENST00000299687.9	101697	UTR3:ENST00000580243.3	122576	-170653,-142626,-151022,-152060,-152702,-154904,-156196,-157381,-158409
chr18_15034_plus	75165000	75170000	3	75168033	0	FALSE	FALSE	UTR3:ENST00000299687.9	102363	UTR3:ENST00000580243.3	121910	-170653,-142626,-151022,-152060,-152702,-154904,-156196,-157381,-158409
chr18_15034_plus	75165000	75170000	3	75168043	0	FALSE	FALSE	UTR3:ENST00000299687.9	102373	UTR3:ENST00000580243.3	121900	-170653,-142626,-151022,-152060,-152702,-154904,-156196,-157381,-158409
chr13_19117_minus	95585000	95580000	3	95581272	0	TRUE	TRUE	UTR3:ENST00000466569.1	18084	UTR3:ENST00000347108.7,UTR3:ENST00000361156.7	3068	-485402,-403368,-393284,-412480,-418837,-418598,-419254,-419217,-414959
chr13_19117_minus	95585000	95580000	3	95582102	0	TRUE	TRUE	UTR3:ENST00000466569.1	17254	UTR3:ENST00000347108.7,UTR3:ENST00000361156.7	3898	-485402,-403368,-393284,-412480,-418837,-418598,-419254,-419217,-414959
chr13_19117_minus	95585000	95580000	3	95582533	0	TRUE	TRUE	UTR3:ENST00000466569.1	16823	UTR3:ENST00000347108.7,UTR3:ENST00000361156.7	4329	-485402,-403368,-393284,-412480,-418837,-418598,-419254,-419217,-414959
chr6_9463_plus	47310000	47315000	2	47310249	0	FALSE	FALSE	UTR3:ENST00000230588.9	470470	UTR3:ENST00000359314.5	317013	-140123,-107454,-109687,-110673,-111102,-111654,-111588,-109487,-110944
chr6_9463_plus	47310000	47315000	2	47311840	0	FALSE	FALSE	UTR3:ENST00000230588.9	472061	UTR3:ENST00000359314.5	315422	-140123,-107454,-109687,-110673,-111102,-111654,-111588,-109487,-110944
chr9_17245_minus	86225000	86220000	4	86220466	3	TRUE	TRUE	UTR3:ENST00000649213.1	1007	UTR3:ENST00000339137.7,UTR3:ENST00000613665.4	200	-275965,-267026,-263792,-240226,-240839,-242277,-244402,-243995,-245399
chr9_17245_minus	86225000	86220000	4	86220967	3	TRUE	TRUE	UTR3:ENST00000649213.1	506	UTR3:ENST00000339137.7,UTR3:ENST00000613665.4	701	-275965,-267026,-263792,-240226,-240839,-242277,-244402,-243995,-245399
chr9_17245_minus	86225000	86220000	4	86221585	3	TRUE	TRUE	UTR3:ENST00000376001.7	5725	UTR3:ENST00000649213.1	110	-275965,-267026,-263792,-240226,-240839,-242277,-244402,-243995,-245399
chr9_17245_minus	86225000	86220000	4	86222235	3	TRUE	TRUE	UTR3:ENST00000376001.7	5075	UTR3:ENST00000649213.1	760	-275965,-267026,-263792,-240226,-240839,-242277,-244402,-243995,-245399
chr13_22144_plus	110715000	110720000	2	110717623	2	TRUE	TRUE	UTR3:ENST00000680254.1,UTR3:ENST00000680505.1	77626	UTR3:ENST00000338450.7,UTR3:ENST00000375775.3	2551	-209217,-177296,-175613,-178453,-181672,-185969,-186088,-187210,-186816
chr13_22144_plus	110715000	110720000	2	110719818	2	TRUE	TRUE	UTR3:ENST00000680254.1,UTR3:ENST00000680505.1	79821	UTR3:ENST00000338450.7,UTR3:ENST00000375775.3	356	-209217,-177296,-175613,-178453,-181672,-185969,-186088,-187210,-186816
chr14_4207_plus	21030000	21035000	4	21031551	5	TRUE	TRUE	UTR3:ENST00000460647.6	268	UTR3:ENST00000530140.6	599	-1766378,-1565123,-1529886,-1567210,-1574499,-1578963,-1583611,-1582497,-1576281
chr14_4207_plus	21030000	21035000	4	21031933	5	TRUE	TRUE	UTR3:ENST00000460647.6	650	UTR3:ENST00000530140.6	217	-1766378,-1565123,-1529886,-1567210,-1574499,-1578963,-1583611,-1582497,-1576281
chr14_4207_plus	21030000	21035000	4	21031983	5	TRUE	TRUE	UTR3:ENST00000460647.6	700	UTR3:ENST00000530140.6	167	-1766378,-1565123,-1529886,-1567210,-1574499,-1578963,-1583611,-1582497,-1576281
chr14_4207_plus	21030000	21035000	4	21032586	5	TRUE	TRUE	UTR3:ENST00000481535.5,UTR3:ENST00000555751.1	205	UTR3:ENST00000321760.11	228	-1766378,-1565123,-1529886,-1567210,-1574499,-1578963,-1583611,-1582497,-1576281
chr1_35705_plus	178520000	178525000	4	178520738	9	TRUE	TRUE	UTR3:ENST00000419909.6	301	UTR3:ENST00000419909.6	135	-944103,-864569,-838309,-762355,-772178,-781074,-785608,-776599,-790291
chr1_35705_plus	178520000	178525000	4	178521612	9	TRUE	TRUE	UTR3:ENST00000419909.6	347	UTR3:ENST00000367643.7	197	-944103,-864569,-838309,-762355,-772178,-781074,-785608,-776599,-790291
chr1_35705_plus	178520000	178525000	4	178522413	9	TRUE	TRUE	UTR3:ENST00000442872.1	600	UTR3:ENST00000367642.3	234	-944103,-864569,-838309,-762355,-772178,-781074,-785608,-776599,-790291
chr1_35705_plus	178520000	178525000	4	178522588	9	TRUE	TRUE	UTR3:ENST00000442872.1	775	UTR3:ENST00000367642.3	59	-944103,-864569,-838309,-762355,-772178,-781074,-785608,-776599,-790291
chr16_11451_plus	57250000	57255000	2	57252459	3	TRUE	TRUE	UTR3:ENST00000562023.5	34	UTR3:ENST00000563234.1	815	-456189,-416112,-412073,-422096,-407847,-411170,-419054,-412009,-421142
chr16_11451_plus	57250000	57255000	2	57253339	3	TRUE	TRUE	UTR3:ENST00000563234.1	63	UTR3:ENST00000219204.8	295	-456189,-416112,-412073,-422096,-407847,-411170,-419054,-412009,-421142
chr2_43301_plus	216500000	216505000	2	216501320	3	TRUE	TRUE	UTR3:ENST00000420712.1	1288	UTR3:ENST00000420712.1	141	-296997,-213212,-203116,-201358,-208182,-167480,-201948,-165584
chr2_43301_plus	216500000	216505000	2	216501357	3	TRUE	TRUE	UTR3:ENST00000420712.1	1325	UTR3:ENST00000420712.1	104	-296997,-213212,-203116,-201358,-208182,-167480,-201948,-165584
chr4_25555_plus	127770000	127775000	2	127773304	1	TRUE	TRUE	UTR3:ENST00000335251.11	46566	UTR3:ENST00000281154.6	987	-298697,-249585,-262948,-266735,-270182,-270929,-272822,-269590,-268656
chr4_25555_plus	127770000	127775000	2	127774024	1	TRUE	TRUE	UTR3:ENST00000335251.11	47286	UTR3:ENST00000281154.6	267	-298697,-249585,-262948,-266735,-270182,-270929,-272822,-269590,-268656
chr22_6500_plus	32495000	32500000	5	32496587	7	TRUE	TRUE	UTR3:ENST00000420700.5,UTR3:ENST00000425028.5	1056	UTR3:ENST00000452138.3	2020	-543941,-511643,-493676,-517246,-527316,-524397,-523425,-521132,-517059
chr22_6500_plus	32495000	32500000	5	32498368	7	TRUE	TRUE	UTR3:ENST00000420700.5,UTR3:ENST00000425028.5	2837	UTR3:ENST00000452138.3	239	-543941,-511643,-493676,-517246,-527316,-524397,-523425,-521132,-517059
chr22_6500_plus	32495000	32500000	5	32498537	7	TRUE	TRUE	UTR3:ENST00000420700.5,UTR3:ENST00000425028.5	3006	UTR3:ENST00000452138.3	70	-543941,-511643,-493676,-517246,-527316,-524397,-523425,-521132,-517059
chr22_6500_plus	32495000	32500000	5	32498594	7	TRUE	TRUE	UTR3:ENST00000420700.5,UTR3:ENST00000425028.5	3063	UTR3:ENST00000452138.3	13	-543941,-511643,-493676,-517246,-527316,-524397,-523425,-521132,-517059
chr22_6500_plus	32495000	32500000	5	32498621	7	TRUE	TRUE	UTR3:ENST00000452138.3	12	UTR3:ENST00000266087.12,UTR3:ENST00000397426.5,UTR3:ENST00000420700.5,UTR3:ENST00000425028.5	207	-543941,-511643,-493676,-517246,-527316,-524397,-523425,-521132,-517059
chr1_4603_minus	23015000	23010000	2	23010974	3	TRUE	TRUE	UTR3:ENST00000418342.5	73048	UTR3:ENST00000622840.1	138	-722911,-543771,-583558,-574372,-578674,-574873,-573311,-568743,-567527
chr1_4603_minus	23015000	23010000	2	23013113	3	TRUE	TRUE	UTR3:ENST00000418342.5	70909	UTR3:ENST00000622840.1	2277	-722911,-543771,-583558,-574372,-578674,-574873,-573311,-568743,-567527
chr17_8757_plus	43780000	43785000	3	43782297	2	TRUE	TRUE	UTR3:ENST00000650571.1	191555	UTR3:ENST00000590148.1	2213	-509711,-487199,-367156,-365839,-357618,-359679,-354761
chr17_8757_plus	43780000	43785000	3	43783191	2	TRUE	TRUE	UTR3:ENST00000650571.1	192449	UTR3:ENST00000590148.1	1319	-509711,-487199,-367156,-365839,-357618,-359679,-354761
chr17_8757_plus	43780000	43785000	3	43784526	2	TRUE	TRUE	UTR3:ENST00000590148.1	14	UTR3:ENST00000590148.1	306	-509711,-487199,-367156,-365839,-357618,-359679,-354761
chr12_13964_plus	69815000	69820000	2	69815451	9	TRUE	TRUE	UTR3:ENST00000362025.9,UTR3:ENST00000378809.8,UTR3:ENST00000417413.7,UTR3:ENST00000483530.6,UTR3:ENST00000526994.6,UTR3:ENST00000552199.5	2417	UTR3:ENST00000550847.1	98	-314359,-238757,-244878,-249004,-251201,-252739,-253105,-251190,-250020
chr12_13964_plus	69815000	69820000	2	69817523	9	TRUE	TRUE	UTR3:ENST00000551641.5	341	UTR3:ENST00000247833.12	5675	-314359,-238757,-244878,-249004,-251201,-252739,-253105,-251190,-250020
chr2_38075_plus	190370000	190375000	2	190371315	2	TRUE	TRUE	UTR3:ENST00000340623.4	167830	UTR3:ENST00000322522.8,UTR3:ENST00000392329.7	349	-395864,-357172,-378522,-383870,-381781,-378651,-377878,-379445,-378374
chr2_38075_plus	190370000	190375000	2	190371108	2	TRUE	TRUE	UTR3:ENST00000340623.4	167623	UTR3:ENST00000322522.8,UTR3:ENST00000392329.7	556	-395864,-357172,-378522,-383870,-381781,-378651,-377878,-379445,-378374
chr1_21772_plus	108855000	108860000	3	108857365	0	TRUE	TRUE	UTR3:ENST00000370008.4	47841	UTR3:ENST00000674731.1	61423	-870325,-782231,-720506,-723632,-721041,-721613,-721342,-716326,-717691
chr1_21772_plus	108855000	108860000	3	108857858	0	TRUE	TRUE	UTR3:ENST00000370008.4	48334	UTR3:ENST00000674731.1	60930	-870325,-782231,-720506,-723632,-721041,-721613,-721342,-716326,-717691
chr1_21772_plus	108855000	108860000	3	108858178	0	TRUE	TRUE	UTR3:ENST00000370008.4	48654	UTR3:ENST00000674731.1	60610	-870325,-782231,-720506,-723632,-721041,-721613,-721342,-716326,-717691
chr2_45472_plus	227355000	227360000	2	227357014	10	TRUE	TRUE	UTR3:ENST00000396578.8	42221	UTR3:ENST00000524634.5	116	-959684,-769475,-771923,-770869,-759707,-767955,-760659,-779586,-729635
chr2_45472_plus	227355000	227360000	2	227357563	10	TRUE	TRUE	UTR3:ENST00000456345.1	181	UTR3:ENST00000409565.5	235	-959684,-769475,-771923,-770869,-759707,-767955,-760659,-779586,-729635
chr18_25_plus	120000	125000	2	120988	0	TRUE	TRUE	.	1	UTR3:ENST00000583119.5	58048	-220597,-209565,-208289,-211160,-207276,-209027,-210512,-210400,-210456
chr18_25_plus	120000	125000	2	121335	0	TRUE	TRUE	.	1	UTR3:ENST00000583119.5	57701	-220597,-209565,-208289,-211160,-207276,-209027,-210512,-210400,-210456
chr20_234_plus	1165000	1170000	2	1165234	3	TRUE	TRUE	UTR3:ENST00000505691.2	307770	UTR3:ENST00000652336.1	1192	-1106341,-905311,-941164,-947328,-905232,-911817,-914445,-918207,-922027
chr20_234_plus	1165000	1170000	2	1166926	3	TRUE	TRUE	UTR3:ENST00000652336.1	498	UTR3:ENST00000246015.8	401	-1106341,-905311,-941164,-947328,-905232,-911817,-914445,-918207,-922027
chr6_10324_minus	51620000	51615000	2	51617367	1	TRUE	TRUE	UTR3:ENST00000340994.4	103481	UTR3:ENST00000371117.8	2067	-304208,-236236,-253503,-258321,-258938,-257112,-255134,-255533,-254497
chr6_10324_minus	51620000	51615000	2	51619061	1	TRUE	TRUE	UTR3:ENST00000340994.4	101787	UTR3:ENST00000371117.8	3761	-304208,-236236,-253503,-258321,-258938,-257112,-255134,-255533,-254497
chr16_1772_minus	8860000	8855000	2	8855087	3	TRUE	TRUE	UTR3:ENST00000562843.5	3002	UTR3:ENST00000567554.5	21	-1882336,-1385985,-1468105,-1473798,-1485680,-1488773,-1508518,-1494455,-1503949
chr16_1772_minus	8860000	8855000	2	8857686	3	TRUE	TRUE	UTR3:ENST00000562843.5	403	UTR3:ENST00000567554.5	2620	-1882336,-1385985,-1468105,-1473798,-1485680,-1488773,-1508518,-1494455,-1503949
chr13_14604_plus	73015000	73020000	2	73015916	2	TRUE	TRUE	UTR3:ENST00000617689.4	41664	UTR3:ENST00000615625.1	63	-141386,-98827,-102049,-100430,-100990,-102962,-103075,-101280,-102396
chr13_14604_plus	73015000	73020000	2	73017367	2	TRUE	FALSE	UTR3:ENST00000326291.11	905	UTR3:ENST00000377687.6	60170	-141386,-98827,-102049,-100430,-100990,-102962,-103075,-101280,-102396
chr13_4230_plus	21145000	21150000	6	21146890	5	TRUE	TRUE	UTR3:ENST00000304920.3	423791	UTR3:ENST00000492245.5	522	-1955518,-1857053,-1809244,-1808198,-1848724,-1871893,-1868408,-1866313,-1879929
chr13_4230_plus	21145000	21150000	6	21147206	5	TRUE	TRUE	UTR3:ENST00000304920.3	424107	UTR3:ENST00000492245.5	206	-1955518,-1857053,-1809244,-1808198,-1848724,-1871893,-1868408,-1866313,-1879929
chr13_4230_plus	21145000	21150000	6	21147248	5	TRUE	TRUE	UTR3:ENST00000304920.3	424149	UTR3:ENST00000492245.5	164	-1955518,-1857053,-1809244,-1808198,-1848724,-1871893,-1868408,-1866313,-1879929
chr13_4230_plus	21145000	21150000	6	21147325	5	TRUE	TRUE	UTR3:ENST00000304920.3	424226	UTR3:ENST00000492245.5	87	-1955518,-1857053,-1809244,-1808198,-1848724,-1871893,-1868408,-1866313,-1879929
chr13_4230_plus	21145000	21150000	6	21147370	5	TRUE	TRUE	UTR3:ENST00000304920.3	424271	UTR3:ENST00000492245.5	42	-1955518,-1857053,-1809244,-1808198,-1848724,-1871893,-1868408,-1866313,-1879929
chr13_4230_plus	21145000	21150000	6	21147748	5	TRUE	TRUE	UTR3:ENST00000467636.1	144	UTR3:ENST00000382533.8,UTR3:ENST00000607003.5	1333	-1955518,-1857053,-1809244,-1808198,-1848724,-1871893,-1868408,-1866313,-1879929
chr3_2026_plus	10125000	10130000	1	10126680	1	TRUE	TRUE	UTR3:ENST00000675286.1	24747	UTR3:ENST00000530758.2	509	-1254223,-1238945,-1223890,-1279619,-1289457,-1284080,-1292809,-1291047,-1285822
chr13_22665_plus	113320000	113325000	2	113322487	1	TRUE	TRUE	UTR3:ENST00000375440.9,UTR3:ENST00000617546.4	55378	UTR3:ENST00000332556.5	1184	-592231,-543896,-547891,-572014,-533487,-540335,-538363,-543535,-535368
chr13_22665_plus	113320000	113325000	2	113323164	1	TRUE	TRUE	UTR3:ENST00000375440.9,UTR3:ENST00000617546.4	56055	UTR3:ENST00000332556.5	507	-592231,-543896,-547891,-572014,-533487,-540335,-538363,-543535,-535368
chr2_56_plus	275000	280000	2	277286	8	TRUE	TRUE	UTR3:ENST00000442386.5	24	UTR3:ENST00000453390.5	88	-860639,-710713,-741390,-756920,-762413,-761286,-735387,-730589,-748034
chr2_56_plus	275000	280000	2	277857	8	TRUE	TRUE	UTR3:ENST00000413140.5	350	UTR3:ENST00000272065.10,UTR3:ENST00000272067.10	425	-860639,-710713,-741390,-756920,-762413,-761286,-735387,-730589,-748034
chr11_20808_plus	104035000	104040000	2	104037864	1	TRUE	TRUE	UTR3:ENST00000375735.7	558000	UTR3:ENST00000302259.5	1331	-425651,-376049,-399559,-412916,-399220,-403413,-400656,-396142,-396108
chr11_20808_plus	104035000	104040000	2	104038096	1	TRUE	TRUE	UTR3:ENST00000375735.7	558232	UTR3:ENST00000302259.5	1099	-425651,-376049,-399559,-412916,-399220,-403413,-400656,-396142,-396108
chr15_15657_plus	78280000	78285000	2	78280332	6	TRUE	TRUE	UTR3:ENST00000440911.6,UTR3:ENST00000483802.6	186	UTR3:ENST00000440911.6	208	-445028,-343273,-351791,-361128,-365433,-364144,-365819,-366030,-362396
chr15_15657_plus	78280000	78285000	2	78281751	6	TRUE	TRUE	UTR3:ENST00000446172.2	1066	UTR3:ENST00000394852.7	440	-445028,-343273,-351791,-361128,-365433,-364144,-365819,-366030,-362396
chr13_14912_plus	74555000	74560000	2	74555483	0	TRUE	TRUE	UTR3:ENST00000539231.5	1477941	UTR3:ENST00000419068.1	1050465	-332492,-277574,-287457,-281479,-284723,-283880,-287619,-284383,-285066
chr13_14912_plus	74555000	74560000	2	74556820	0	TRUE	TRUE	UTR3:ENST00000539231.5	1479278	UTR3:ENST00000419068.1	1049128	-332492,-277574,-287457,-281479,-284723,-283880,-287619,-284383,-285066
chr19_931_plus	4650000	4655000	2	4652612	0	TRUE	TRUE	UTR3:ENST00000592417.2	150403	UTR3:ENST00000327473.9,UTR3:ENST00000536716.1	2955	-273059,-253459,-254871,-263100,-265840,-266367,-268686,-268808,-270081
chr19_931_plus	4650000	4655000	2	4652979	0	TRUE	TRUE	UTR3:ENST00000592417.2	150770	UTR3:ENST00000327473.9,UTR3:ENST00000536716.1	2588	-273059,-253459,-254871,-263100,-265840,-266367,-268686,-268808,-270081
chr7_25903_plus	129510000	129515000	3	129511783	1	TRUE	TRUE	UTR3:ENST00000249344.7	23383	UTR3:ENST00000462322.3	1134	-1441708,-1482886,-1378632,-1408062,-1421656,-1434534,-1476637,-1465350,-1472260
chr7_25903_plus	129510000	129515000	3	129512507	1	TRUE	TRUE	UTR3:ENST00000249344.7	24107	UTR3:ENST00000462322.3	410	-1441708,-1482886,-1378632,-1408062,-1421656,-1434534,-1476637,-1465350,-1472260
chr7_25903_plus	129510000	129515000	3	129512665	1	TRUE	TRUE	UTR3:ENST00000249344.7	24265	UTR3:ENST00000462322.3	252	-1441708,-1482886,-1378632,-1408062,-1421656,-1434534,-1476637,-1465350,-1472260
chr3_10380_minus	51900000	51895000	2	51895054	3	TRUE	TRUE	UTR3:ENST00000314534.6	1777	UTR3:ENST00000310914.10,UTR3:ENST00000314534.6	177	-749423,-559638,-573437,-577134,-577363,-582952,-581278,-583852,-584672
chr3_10380_minus	51900000	51895000	2	51896450	3	TRUE	TRUE	UTR3:ENST00000314534.6	381	UTR3:ENST00000310914.10,UTR3:ENST00000314534.6	1573	-749423,-559638,-573437,-577134,-577363,-582952,-581278,-583852,-584672
chr15_16028_plus	80135000	80140000	2	80137631	10	TRUE	TRUE	UTR3:ENST00000558688.5	6113	UTR3:ENST00000561060.5	46	-694515,-634438,-662656,-676452,-634419,-635382,-631271,-644295,-646643
chr15_16028_plus	80135000	80140000	2	80138129	10	TRUE	TRUE	UTR3:ENST00000558087.5	317	UTR3:ENST00000559775.5	228	-694515,-634438,-662656,-676452,-634419,-635382,-631271,-644295,-646643
chr12_19104_minus	95520000	95515000	5	95516713	3	TRUE	TRUE	UTR3:ENST00000393091.6	562	UTR3:ENST00000258499.8	152	-196876,-201770,-182103,-178782,-185402,-186083,-186625,-187061,-188967
chr12_19104_minus	95520000	95515000	5	95516620	3	TRUE	TRUE	UTR3:ENST00000393091.6	655	UTR3:ENST00000258499.8	59	-196876,-201770,-182103,-178782,-185402,-186083,-186625,-187061,-188967
chr12_19104_minus	95520000	95515000	5	95517239	3	TRUE	TRUE	UTR3:ENST00000393091.6	36	UTR3:ENST00000258499.8	678	-196876,-201770,-182103,-178782,-185402,-186083,-186625,-187061,-188967
chr12_19104_minus	95520000	95515000	5	95517289	3	TRUE	TRUE	UTR3:ENST00000552440.5	853	UTR3:ENST00000393091.6	12	-196876,-201770,-182103,-178782,-185402,-186083,-186625,-187061,-188967
chr12_19104_minus	95520000	95515000	5	95517972	3	TRUE	TRUE	UTR3:ENST00000552440.5	170	UTR3:ENST00000393091.6	695	-196876,-201770,-182103,-178782,-185402,-186083,-186625,-187061,-188967
chr17_8339_plus	41690000	41695000	3	41690521	3	TRUE	TRUE	UTR3:ENST00000391354.1	413823	UTR3:ENST00000586699.1	98	-3534981,-3030917,-2888123,-2922772,-2921988,-2960816,-2906211,-2936048,-2974371
chr17_8339_plus	41690000	41695000	3	41690816	3	TRUE	TRUE	UTR3:ENST00000586699.1	195	UTR3:ENST00000591776.5	395	-3534981,-3030917,-2888123,-2922772,-2921988,-2960816,-2906211,-2936048,-2974371
chr17_8339_plus	41690000	41695000	3	41691382	3	TRUE	TRUE	UTR3:ENST00000591776.5	169	UTR3:ENST00000469257.2	1285	-3534981,-3030917,-2888123,-2922772,-2921988,-2960816,-2906211,-2936048,-2974371
chr7_24691_minus	123455000	123450000	3	123452544	4	TRUE	TRUE	UTR3:ENST00000469057.1	153	UTR3:ENST00000484508.5	88	-192214,-162748,-158961,-160981,-161515,-162482,-162035,-161857,-160773
chr7_24691_minus	123455000	123450000	3	123452775	4	TRUE	TRUE	UTR3:ENST00000469057.1,UTR3:ENST00000484508.5	4605	UTR3:ENST00000469057.1	76	-192214,-162748,-158961,-160981,-161515,-162482,-162035,-161857,-160773
chr7_24691_minus	123455000	123450000	3	123453411	4	TRUE	TRUE	UTR3:ENST00000469057.1,UTR3:ENST00000484508.5	3969	UTR3:ENST00000469057.1	712	-192214,-162748,-158961,-160981,-161515,-162482,-162035,-161857,-160773
chr6_7321_plus	36600000	36605000	4	36602318	4	TRUE	TRUE	UTR3:ENST00000620941.1	120	UTR3:ENST00000373715.11	3281	-705643,-730271,-656515,-626328,-637779,-645986,-648243,-655615,-654123
chr6_7321_plus	36600000	36605000	4	36602055	4	TRUE	TRUE	UTR3:ENST00000477442.6	14	UTR3:ENST00000620941.1	141	-705643,-730271,-656515,-626328,-637779,-645986,-648243,-655615,-654123
chr6_7321_plus	36600000	36605000	4	36602547	4	TRUE	TRUE	UTR3:ENST00000620941.1	349	UTR3:ENST00000373715.11	3052	-705643,-730271,-656515,-626328,-637779,-645986,-648243,-655615,-654123
chr6_7321_plus	36600000	36605000	4	36603181	4	TRUE	TRUE	UTR3:ENST00000620941.1	983	UTR3:ENST00000373715.11	2418	-705643,-730271,-656515,-626328,-637779,-645986,-648243,-655615,-654123
chr13_6042_minus	30210000	30205000	3	30208210	1	TRUE	TRUE	UTR3:ENST00000380617.7	269	UTR3:ENST00000380615.8	5579	-172924,-172435,-151043,-153904,-154644,-155515,-156249,-153277,-156040
chr13_6042_minus	30210000	30205000	3	30208582	1	TRUE	TRUE	UTR3:ENST00000341423.10	248121	UTR3:ENST00000380617.7	101	-172924,-172435,-151043,-153904,-154644,-155515,-156249,-153277,-156040
chr13_6042_minus	30210000	30205000	3	30208746	1	TRUE	TRUE	UTR3:ENST00000341423.10	247957	UTR3:ENST00000380617.7	265	-172924,-172435,-151043,-153904,-154644,-155515,-156249,-153277,-156040
chr8_6032_minus	30160000	30155000	3	30156123	0	TRUE	TRUE	UTR3:ENST00000355904.9	422194	UTR3:ENST00000320542.4	24451	-195642,-179791,-173435,-174998,-180639,-176098,-177777,-178262,-180702
chr8_6032_minus	30160000	30155000	3	30157269	0	TRUE	FALSE	UTR3:ENST00000355904.9	421048	UTR3:ENST00000320542.4	25597	-195642,-179791,-173435,-174998,-180639,-176098,-177777,-178262,-180702
chr8_6032_minus	30160000	30155000	3	30157268	0	TRUE	FALSE	UTR3:ENST00000355904.9	421049	UTR3:ENST00000320542.4	25596	-195642,-179791,-173435,-174998,-180639,-176098,-177777,-178262,-180702
chr1_20017_plus	100080000	100085000	4	100082236	13	TRUE	TRUE	UTR3:ENST00000638968.1,UTR3:ENST00000639040.1,UTR3:ENST00000639171.1,UTR3:ENST00000640238.1,UTR3:ENST00000640357.1	1576	UTR3:ENST00000639037.1	257	-305552,-281527,-269559,-278797,-280525,-283326,-286744,-286677,-288751
chr1_20017_plus	100080000	100085000	4	100082247	13	TRUE	TRUE	UTR3:ENST00000638968.1,UTR3:ENST00000639040.1,UTR3:ENST00000639171.1,UTR3:ENST00000640238.1,UTR3:ENST00000640357.1	1587	UTR3:ENST00000639037.1	246	-305552,-281527,-269559,-278797,-280525,-283326,-286744,-286677,-288751
chr1_20017_plus	100080000	100085000	4	100082786	13	TRUE	TRUE	UTR3:ENST00000640238.1	81	UTR3:ENST00000639171.1	505	-305552,-281527,-269559,-278797,-280525,-283326,-286744,-286677,-288751
chr1_20017_plus	100080000	100085000	4	100083012	13	TRUE	TRUE	UTR3:ENST00000640238.1	307	UTR3:ENST00000639171.1	279	-305552,-281527,-269559,-278797,-280525,-283326,-286744,-286677,-288751
chr6_22415_minus	112075000	112070000	3	112070890	4	TRUE	TRUE	UTR3:ENST00000605457.5	438	UTR3:ENST00000368662.10	226	-212512,-209467,-203383,-205613,-209004,-208197,-211779,-211346,-210843
chr6_22415_minus	112075000	112070000	3	112071223	4	TRUE	TRUE	UTR3:ENST00000605457.5	105	UTR3:ENST00000368662.10	559	-212512,-209467,-203383,-205613,-209004,-208197,-211779,-211346,-210843
chr6_22415_minus	112075000	112070000	3	112071477	4	TRUE	TRUE	UTR3:ENST00000605457.5	424	UTR3:ENST00000605457.5	147	-212512,-209467,-203383,-205613,-209004,-208197,-211779,-211346,-210843
chr3_10367_plus	51830000	51835000	2	51830607	6	TRUE	TRUE	UTR3:ENST00000395052.8	111993	UTR3:ENST00000437810.6	219	-920602,-685259,-724918,-731138,-734559,-733688,-731318,-731044,-728456
chr3_10367_plus	51830000	51835000	2	51833045	6	TRUE	TRUE	UTR3:ENST00000660642.1	534	UTR3:ENST00000660642.1	343	-920602,-685259,-724918,-731138,-734559,-733688,-731318,-731044,-728456
chr16_15116_plus	75575000	75580000	2	75577370	3	TRUE	TRUE	UTR3:ENST00000565057.5	8964	UTR3:ENST00000568455.1	159	-415157,-386880,-405650,-411995,-411772,-388209,-392727,-390218,-386767
chr16_15116_plus	75575000	75580000	2	75577628	3	TRUE	TRUE	UTR3:ENST00000568455.1	97	UTR3:ENST00000037243.7,UTR3:ENST00000563744.1	252	-415157,-386880,-405650,-411995,-411772,-388209,-392727,-390218,-386767
chr3_9872_minus	49360000	49355000	2	49357312	13	TRUE	TRUE	UTR3:ENST00000646881.2	164	UTR3:ENST00000643797.1	110	-1261563,-1044002,-1010751,-1004462,-1036253,-1032395,-1049297,-1036919,-1048733
chr3_9872_minus	49360000	49355000	2	49359553	13	TRUE	TRUE	UTR3:ENST00000454011.7,UTR3:ENST00000677684.1	2942	UTR3:ENST00000418115.6,UTR3:ENST00000679208.1	407	-1261563,-1044002,-1010751,-1004462,-1036253,-1032395,-1049297,-1036919,-1048733
chr7_4641_plus	23200000	23205000	4	23200520	3	TRUE	TRUE	UTR3:ENST00000437140.5,UTR3:ENST00000438012.5	977	UTR3:ENST00000437140.5	446	-258256,-237452,-232194,-245395,-247323,-250281,-248580,-249518,-247485
chr7_4641_plus	23200000	23205000	4	23200732	3	TRUE	TRUE	UTR3:ENST00000437140.5,UTR3:ENST00000438012.5	1189	UTR3:ENST00000437140.5	234	-258256,-237452,-232194,-245395,-247323,-250281,-248580,-249518,-247485
chr7_4641_plus	23200000	23205000	4	23200753	3	TRUE	TRUE	UTR3:ENST00000437140.5,UTR3:ENST00000438012.5	1210	UTR3:ENST00000437140.5	213	-258256,-237452,-232194,-245395,-247323,-250281,-248580,-249518,-247485
chr7_4641_plus	23200000	23205000	4	23202206	3	TRUE	FALSE	UTR3:ENST00000258742.10,UTR3:ENST00000438012.5	1199	UTR3:ENST00000409458.3	55841	-258256,-237452,-232194,-245395,-247323,-250281,-248580,-249518,-247485
chr19_7110_plus	35545000	35550000	2	35545132	7	TRUE	TRUE	UTR3:ENST00000586334.1	2142	UTR3:ENST00000222286.9	186	-1529382,-1067203,-1109424,-1077029,-1081831,-1084464,-1094147,-1080433,-1085057
chr19_7110_plus	35545000	35550000	2	35547260	7	TRUE	TRUE	UTR3:ENST00000593027.6	19	UTR3:ENST00000392205.2	136	-1529382,-1067203,-1109424,-1077029,-1081831,-1084464,-1094147,-1080433,-1085057
chr1_33405_plus	167020000	167025000	2	167022271	3	TRUE	FALSE	UTR3:ENST00000367872.9	56	UTR3:ENST00000361200.7,UTR3:ENST00000443333.1	106893	-1732327,-1672948,-1717908,-1749185,-1752935,-1761315,-1762129,-1770583,-1761996
chr1_33405_plus	167020000	167025000	2	167021861	3	TRUE	TRUE	UTR3:ENST00000367876.9	165501	UTR3:ENST00000367870.6	348	-1732327,-1672948,-1717908,-1749185,-1752935,-1761315,-1762129,-1770583,-1761996
chr4_30394_plus	151965000	151970000	4	151967264	0	TRUE	TRUE	UTR3:ENST00000435205.6	296760	UTR3:ENST00000356064.3	942979	-314730,-301782,-314150,-310062,-312303,-313991,-304776,-301174,-300773
chr4_30394_plus	151965000	151970000	4	151967331	0	TRUE	TRUE	UTR3:ENST00000435205.6	296827	UTR3:ENST00000356064.3	942912	-314730,-301782,-314150,-310062,-312303,-313991,-304776,-301174,-300773
chr4_30394_plus	151965000	151970000	4	151967438	0	TRUE	TRUE	UTR3:ENST00000435205.6	296934	UTR3:ENST00000356064.3	942805	-314730,-301782,-314150,-310062,-312303,-313991,-304776,-301174,-300773
chr4_30394_plus	151965000	151970000	4	151967906	0	TRUE	TRUE	UTR3:ENST00000435205.6	297402	UTR3:ENST00000356064.3	942337	-314730,-301782,-314150,-310062,-312303,-313991,-304776,-301174,-300773
chr8_4903_minus	24515000	24510000	2	24511753	0	TRUE	TRUE	UTR3:ENST00000610854.2	439201	UTR3:ENST00000524323.1	667838	-647063,-481324,-502128,-504440,-503238,-485708,-484544,-479813,-476224
chr8_4903_minus	24515000	24510000	2	24514206	0	TRUE	TRUE	UTR3:ENST00000610854.2	436748	UTR3:ENST00000524323.1	670291	-647063,-481324,-502128,-504440,-503238,-485708,-484544,-479813,-476224
chr20_3763_plus	18810000	18815000	2	18812660	1	TRUE	FALSE	UTR3:ENST00000377452.4,UTR3:ENST00000647441.1	46015	UTR3:ENST00000377428.4	1717	-401753,-372878,-386961,-409453,-413312,-413259,-413792,-405572,-403200
chr20_3763_plus	18810000	18815000	2	18814161	1	TRUE	TRUE	UTR3:ENST00000377452.4,UTR3:ENST00000647441.1	47516	UTR3:ENST00000377428.4	216	-401753,-372878,-386961,-409453,-413312,-413259,-413792,-405572,-403200
chr5_27874_plus	139365000	139370000	3	139367062	4	TRUE	TRUE	UTR3:ENST00000394805.8	35384	UTR3:ENST00000511706.5	1870	-1203784,-1141200,-1014111,-1019560,-1018957,-1016288,-1028473,-1018844,-1018786
chr5_27874_plus	139365000	139370000	3	139368791	4	TRUE	TRUE	UTR3:ENST00000394805.8	37113	UTR3:ENST00000511706.5	141	-1203784,-1141200,-1014111,-1019560,-1018957,-1016288,-1028473,-1018844,-1018786
chr5_27874_plus	139365000	139370000	3	139369456	4	TRUE	TRUE	UTR3:ENST00000510080.1	375	UTR3:ENST00000265192.9	260	-1203784,-1141200,-1014111,-1019560,-1018957,-1016288,-1028473,-1018844,-1018786
chr4_19813_plus	99060000	99065000	2	99061280	3	TRUE	TRUE	UTR3:ENST00000507537.5	17960	UTR3:ENST00000510133.5	238	-381632,-320328,-320535,-331391,-335272,-337322,-335286,-337340,-334278
chr4_19813_plus	99060000	99065000	2	99062159	3	TRUE	TRUE	UTR3:ENST00000514051.1	134	UTR3:ENST00000296411.11	649	-381632,-320328,-320535,-331391,-335272,-337322,-335286,-337340,-334278
chr12_21714_plus	108565000	108570000	3	108567250	12	TRUE	TRUE	UTR3:ENST00000539580.5	1818	UTR3:ENST00000539580.5	17	-933852,-912033,-769793,-774437,-789202,-803609,-802116,-809100,-806132
chr12_21714_plus	108565000	108570000	3	108568884	12	TRUE	TRUE	UTR3:ENST00000535729.5	336	UTR3:ENST00000431221.6	207	-933852,-912033,-769793,-774437,-789202,-803609,-802116,-809100,-806132
chr12_21714_plus	108565000	108570000	3	108569099	12	TRUE	TRUE	UTR3:ENST00000547005.5	0	UTR3:ENST00000547005.5	0	-933852,-912033,-769793,-774437,-789202,-803609,-802116,-809100,-806132
chr9_24976_plus	124875000	124880000	2	124875873	2	TRUE	TRUE	UTR3:ENST00000613760.4,UTR3:ENST00000618744.4	17982	UTR3:ENST00000259477.6	1843	-924447,-808461,-798705,-782496,-757100,-776566,-760577,-758417,-758628
chr9_24976_plus	124875000	124880000	2	124877164	2	TRUE	TRUE	UTR3:ENST00000613760.4,UTR3:ENST00000618744.4	19273	UTR3:ENST00000259477.6	552	-924447,-808461,-798705,-782496,-757100,-776566,-760577,-758417,-758628
chr7_11155_plus	55770000	55775000	3	55772397	0	TRUE	TRUE	UTR3:ENST00000254770.3	338659	UTR3:ENST00000411863.2	145899	-158313,-143556,-134640,-136666,-140694,-143332,-143879,-144359,-143537
chr7_11155_plus	55770000	55775000	3	55773233	0	TRUE	TRUE	UTR3:ENST00000254770.3	339495	UTR3:ENST00000411863.2	145063	-158313,-143556,-134640,-136666,-140694,-143332,-143879,-144359,-143537
chr7_11155_plus	55770000	55775000	3	55773420	0	TRUE	FALSE	UTR3:ENST00000254770.3	339682	UTR3:ENST00000411863.2	144876	-158313,-143556,-134640,-136666,-140694,-143332,-143879,-144359,-143537
chr17_15130_plus	75645000	75650000	3	75647588	2	TRUE	TRUE	UTR3:ENST00000375215.3	6183	UTR3:ENST00000579469.2	385	-391859,-384984,-402648,-403685,-404158,-400921,-401131,-401849,-400166
chr17_15130_plus	75645000	75650000	3	75647713	2	TRUE	TRUE	UTR3:ENST00000375215.3	6308	UTR3:ENST00000579469.2	260	-391859,-384984,-402648,-403685,-404158,-400921,-401131,-401849,-400166
chr17_15130_plus	75645000	75650000	3	75647741	2	TRUE	TRUE	UTR3:ENST00000375215.3	6336	UTR3:ENST00000579469.2	232	-391859,-384984,-402648,-403685,-404158,-400921,-401131,-401849,-400166
chr3_28386_plus	141925000	141930000	4	141925795	5	TRUE	TRUE	UTR3:ENST00000487199.5	66	UTR3:ENST00000462082.1	386	-526586,-488082,-518514,-504596,-516221,-518723,-521866,-522541,-518722
chr3_28386_plus	141925000	141930000	4	141925891	5	TRUE	TRUE	UTR3:ENST00000487199.5	162	UTR3:ENST00000462082.1	290	-526586,-488082,-518514,-504596,-516221,-518723,-521866,-522541,-518722
chr3_28386_plus	141925000	141930000	4	141925947	5	TRUE	TRUE	UTR3:ENST00000487199.5	218	UTR3:ENST00000462082.1	234	-526586,-488082,-518514,-504596,-516221,-518723,-521866,-522541,-518722
chr3_28386_plus	141925000	141930000	4	141926742	5	TRUE	FALSE	UTR3:ENST00000286371.8	192	UTR3:ENST00000497002.1	785312	-526586,-488082,-518514,-504596,-516221,-518723,-521866,-522541,-518722
chr12_1329_minus	6645000	6640000	2	6642807	2	TRUE	TRUE	UTR3:ENST00000536350.5	1247	UTR3:ENST00000414226.6	4646	-213571,-187700,-188264,-193353,-189002,-185319,-190304,-186201,-186050
chr12_1329_minus	6645000	6640000	2	6644348	2	TRUE	TRUE	UTR3:ENST00000535884.5	871	UTR3:ENST00000535884.5	107	-213571,-187700,-188264,-193353,-189002,-185319,-190304,-186201,-186050
chr21_6334_plus	31665000	31670000	3	31667528	2	TRUE	TRUE	UTR3:ENST00000382826.2	1024391	UTR3:ENST00000270142.11,UTR3:ENST00000389995.4	1402	-679048,-602906,-591195,-604056,-606812,-570845,-572882,-570570,-572016
chr21_6334_plus	31665000	31670000	3	31668498	2	TRUE	TRUE	UTR3:ENST00000382826.2	1025361	UTR3:ENST00000270142.11,UTR3:ENST00000389995.4	432	-679048,-602906,-591195,-604056,-606812,-570845,-572882,-570570,-572016
chr21_6334_plus	31665000	31670000	3	31668655	2	TRUE	TRUE	UTR3:ENST00000382826.2	1025518	UTR3:ENST00000270142.11,UTR3:ENST00000389995.4	275	-679048,-602906,-591195,-604056,-606812,-570845,-572882,-570570,-572016
chr8_4714_plus	23565000	23570000	6	23566226	3	TRUE	TRUE	UTR3:ENST00000265806.12	269946	UTR3:ENST00000290075.10	586	-289262,-280519,-285011,-275038,-279456,-269270,-271667,-273360,-274548
chr8_4714_plus	23565000	23570000	6	23566346	3	TRUE	TRUE	UTR3:ENST00000265806.12	270066	UTR3:ENST00000290075.10	466	-289262,-280519,-285011,-275038,-279456,-269270,-271667,-273360,-274548
chr8_4714_plus	23565000	23570000	6	23566447	3	TRUE	TRUE	UTR3:ENST00000265806.12	270167	UTR3:ENST00000290075.10	365	-289262,-280519,-285011,-275038,-279456,-269270,-271667,-273360,-274548
chr8_4714_plus	23565000	23570000	6	23566747	3	TRUE	TRUE	UTR3:ENST00000265806.12	270467	UTR3:ENST00000290075.10	65	-289262,-280519,-285011,-275038,-279456,-269270,-271667,-273360,-274548
chr8_4714_plus	23565000	23570000	6	23567326	3	TRUE	TRUE	UTR3:ENST00000290075.10	512	UTR3:ENST00000290075.10,UTR3:ENST00000417331.6	1051	-289262,-280519,-285011,-275038,-279456,-269270,-271667,-273360,-274548
chr8_4714_plus	23565000	23570000	6	23568148	3	TRUE	TRUE	UTR3:ENST00000290075.10	1334	UTR3:ENST00000290075.10,UTR3:ENST00000417331.6	229	-289262,-280519,-285011,-275038,-279456,-269270,-271667,-273360,-274548
chr1_22023_plus	110110000	110115000	2	110112839	1	TRUE	TRUE	UTR3:ENST00000369795.8,UTR3:ENST00000485775.5	58197	UTR3:ENST00000334179.5	1107	-1836494,-1537045,-1577819,-1594780,-1621090,-1626925,-1626788,-1617263,-1602628
chr1_22023_plus	110110000	110115000	2	110113682	1	TRUE	TRUE	UTR3:ENST00000369795.8,UTR3:ENST00000485775.5	59040	UTR3:ENST00000334179.5	264	-1836494,-1537045,-1577819,-1594780,-1621090,-1626925,-1626788,-1617263,-1602628
chr8_24898_plus	124485000	124490000	3	124485987	1	TRUE	TRUE	UTR3:ENST00000328599.4	32960	UTR3:ENST00000303545.4	2630	-965341,-833491,-788911,-815995,-829311,-834559,-826886,-850047,-853339
chr8_24898_plus	124485000	124490000	3	124486909	1	TRUE	TRUE	UTR3:ENST00000328599.4	33882	UTR3:ENST00000303545.4	1708	-965341,-833491,-788911,-815995,-829311,-834559,-826886,-850047,-853339
chr8_24898_plus	124485000	124490000	3	124487611	1	TRUE	TRUE	UTR3:ENST00000328599.4	34584	UTR3:ENST00000303545.4	1006	-965341,-833491,-788911,-815995,-829311,-834559,-826886,-850047,-853339
chr12_24100_plus	120495000	120500000	3	120497481	9	TRUE	TRUE	UTR3:ENST00000548214.1	584	UTR3:ENST00000550845.5	191	-2328924,-2113247,-2233293,-2236966,-2247243,-2253176,-2242388,-2252265,-2247462
chr12_24100_plus	120495000	120500000	3	120498203	9	TRUE	TRUE	UTR3:ENST00000550845.5	529	UTR3:ENST00000548342.5	33	-2328924,-2113247,-2233293,-2236966,-2247243,-2253176,-2242388,-2252265,-2247462
chr12_24100_plus	120495000	120500000	3	120498231	9	TRUE	TRUE	UTR3:ENST00000550845.5	557	UTR3:ENST00000548342.5	5	-2328924,-2113247,-2233293,-2236966,-2247243,-2253176,-2242388,-2252265,-2247462
chr9_15946_plus	79725000	79730000	2	79725141	5	TRUE	TRUE	UTR3:ENST00000462803.5,UTR3:ENST00000470872.5	2105	UTR3:ENST00000265284.10	91	-312928,-265916,-265639,-267885,-271741,-270794,-274358,-272716,-277655
chr9_15946_plus	79725000	79730000	2	79726496	5	TRUE	TRUE	UTR3:ENST00000376537.8,UTR3:ENST00000470872.5	1152	UTR3:ENST00000376544.7,UTR3:ENST00000376552.8	385	-312928,-265916,-265639,-267885,-271741,-270794,-274358,-272716,-277655
chr6_19324_plus	96615000	96620000	2	96615649	2	TRUE	TRUE	UTR3:ENST00000369278.5	60372	UTR3:ENST00000326771.2	918	-518116,-420210,-422852,-424974,-432191,-413536,-417505,-413468,-409429
chr6_19324_plus	96615000	96620000	2	96616326	2	TRUE	TRUE	UTR3:ENST00000369278.5	61049	UTR3:ENST00000326771.2	241	-518116,-420210,-422852,-424974,-432191,-413536,-417505,-413468,-409429
chr20_3522_plus	17605000	17610000	3	17607098	3	TRUE	TRUE	UTR3:ENST00000449141.2	1886	UTR3:ENST00000449141.2	123	-431084,-421278,-378568,-372929,-373514,-382947,-384787,-390615,-395962
chr20_3522_plus	17605000	17610000	3	17606362	3	TRUE	TRUE	UTR3:ENST00000449141.2	1150	UTR3:ENST00000449141.2	859	-431084,-421278,-378568,-372929,-373514,-382947,-384787,-390615,-395962
chr20_3522_plus	17605000	17610000	3	17607845	3	TRUE	TRUE	UTR3:ENST00000449141.2	622	UTR3:ENST00000474024.5	396	-431084,-421278,-378568,-372929,-373514,-382947,-384787,-390615,-395962

## Sheet: mouse - significant windows
window	median_counts_per_cell	spearman	pearson	spearman_pvalue	pearson_pvalue	abs_spearman
chr2_31386_minus	7	0.89674	0.88632	1.3007e-114	2.3851e-108	0.89674
chr10_16181_minus	7	0.87944	0.89352	3.1205e-145	1.7025e-156	0.87944
chr7_22664_minus	7	0.84864	0.84551	4.9677e-106	1.6877e-104	0.84864
chr9_9698_minus	8	0.79593	0.77056	1.5669e-83	3.7128e-75	0.79593
chr11_10398_minus	9	0.79585	0.73159	8.8274e-185	1.4204e-141	0.79585
chr19_6535_minus	6	0.79485	0.64229	3.8734e-68	4.1611e-37	0.79485
chr12_10973_minus	7	0.78319	0.76411	2.1776e-103	1.5674e-95	0.78319
chr1_32041_minus	7	0.78198	0.77233	1.067e-75	9.6459e-73	0.78198
chr9_9194_minus	8	0.77277	0.63435	4.9204e-218	2.431e-124	0.77277
chr2_5277_minus	7	0.76723	0.76007	6.5946e-133	4.8546e-129	0.76723
chr7_16924_minus	9	0.75702	0.77102	7.8194e-85	7.6517e-90	0.75702
chr17_13117_minus	7	0.71936	0.63976	2.9923e-69	1.5751e-50	0.71936
chr8_4635_minus	7	0.71663	0.80319	5.856e-80	4.1568e-114	0.71663
chr5_20730_minus	19	0.71628	0.76499	1.2096e-98	3.3934e-120	0.71628
chr1_10295_minus	8	0.71258	0.79422	1.7486e-49	7.9549e-69	0.71258
chr8_2711_minus	16	0.7116	0.66124	4.6838e-135	2.3857e-110	0.7116
chr7_5835_minus	11	0.7079	0.61304	7.4029e-163	5.0692e-111	0.7079
chr10_14112_minus	11	0.69675	0.65215	7.6313e-143	2.0786e-119	0.69675
chr6_6559_minus	8	0.6909	0.64566	1.0237e-61	1.31e-51	0.6909
chr19_1823_minus	54	0.68952	0.65267	2.8619e-227	7.9636e-196	0.68952
chr4_25012_minus	9	0.68944	0.62407	7.3512e-115	2.5145e-88	0.68944
chr7_6146_minus	11	0.685	0.67421	1.6208e-121	2.2517e-116	0.685
chr7_19831_minus	9	0.68277	0.62696	2.7959e-51	3.7159e-41	0.68277
chr13_8206_minus	6	0.6646	0.72468	2.2039e-41	2.1558e-52	0.6646
chr5_23060_minus	26	0.66349	0.70533	5.3412e-208	2.7236e-246	0.66349
chr7_10400_minus	7	0.65965	0.59188	1.0713e-100	1.6781e-76	0.65965
chr9_2762_minus	7	0.65263	0.6619	1.6892e-58	1.0905e-60	0.65263
chr18_6317_minus	8	0.64469	0.64486	5.9778e-62	5.4212e-62	0.64469
chr2_14723_minus	9	0.63496	0.62174	4.9754e-42	6.9346e-40	0.63496
chr19_8370_minus	10	0.63456	0.60773	5.0375e-57	3.32e-51	0.63456
chr9_19295_minus	12	0.62884	0.57636	6.083e-105	1.415e-84	0.62884
chr7_19968_minus	7	0.6274	0.62713	4.4757e-37	4.8918e-37	0.6274
chr4_6607_minus	8	0.62275	0.68381	1.0049e-45	3.1694e-58	0.62275
chr5_15002_minus	9	0.60687	0.42459	6.223e-53	7.2151e-24	0.60687
chr11_24122_plus	7	0.59903	0.60835	5.2885e-66	1.4645e-68	0.59903
chr11_23205_minus	18	0.59374	0.43883	1.1258e-110	2.0534e-55	0.59374
chr4_8826_minus	6	0.59166	0.57514	1.8215e-35	3.5499e-33	0.59166
chr17_11214_minus	12	0.58143	0.71086	3.8302e-120	1.5773e-203	0.58143
chr14_6476_minus	9	0.57169	0.6255	7.8383e-60	1.4216e-74	0.57169
chr5_13091_minus	7	0.57147	0.56474	3.725e-46	6.9095e-45	0.57147
chr4_26467_minus	8	0.56018	0.81263	4.5548e-29	4.3842e-80	0.56018
chr18_6981_minus	7	0.55587	0.62538	1.6027e-32	4.5754e-43	0.55587
chr5_26050_minus	6	0.55346	0.44776	1.9485e-36	6.1859e-23	0.55346
chr11_16173_plus	8	0.55205	0.56398	4.6573e-31	1.2741e-32	0.55205
chr15_16282_minus	9	0.53647	0.5027	2.9796e-27	1.2724e-23	0.53647
chr16_2160_minus	33	0.53404	0.56896	1.1963e-137	5.0628e-160	0.53404
chr19_6108_minus	8	0.53077	0.50625	2.3082e-29	1.8883e-26	0.53077
chr16_13108_minus	8	0.52655	0.51817	5.2689e-47	2.5077e-45	0.52655
chr9_23049_minus	6	0.51807	0.57205	1.2042e-28	7.0056e-36	0.51807
chr16_2158_minus	15	0.51048	0.50715	4.7427e-110	2.0569e-108	0.51048
chr9_7340_plus	11	0.50551	0.57282	4.1477e-40	1.9392e-53	0.50551
chr5_16425_minus	15	0.5044	0.49044	2.3286e-35	3.0346e-33	0.5044
chr13_6109_minus	10	0.50364	0.52704	1.9459e-59	6.6495e-66	0.50364
chr16_3351_minus	12	0.49725	0.63059	4.0382e-52	1.4292e-91	0.49725
chr12_16301_minus	7	0.49477	0.48332	2.0059e-35	1.1776e-33	0.49477
chr14_11827_minus	7	0.49133	0.43599	8.0822e-26	4.4077e-20	0.49133
chr13_11636_minus	6	0.46699	0.48673	2.48e-19	4.3224e-21	0.46699
chr10_15655_minus	7	0.4645	0.473	7.3846e-33	3.6158e-34	0.4645
chr1_14604_minus	17	0.46447	0.40645	3.6999e-87	3.0381e-65	0.46447
chr4_26581_minus	9	0.46252	0.40985	3.5408e-44	3.6988e-34	0.46252
chr10_12335_minus	7	0.45974	0.37916	4.1069e-34	7.1851e-23	0.45974
chr8_3009_minus	8	0.45546	0.36636	5.3806e-34	1.0658e-21	0.45546
chr9_21517_plus	8	0.45438	0.45465	8.1645e-25	7.5857e-25	0.45438
chr5_4973_minus	6	0.45235	0.39055	7.2516e-21	1.628e-15	0.45235
chr11_20736_minus	6	0.45094	0.50462	1.9646e-17	4.466e-22	0.45094
chr15_2397_minus	7	0.44934	0.39405	6.0685e-32	2.5684e-24	0.44934
chr4_27744_minus	7	0.44783	0.47232	2.1088e-22	4.6754e-25	0.44783
chr12_22134_minus	9	0.44702	0.59407	3.0573e-21	6.7002e-40	0.44702
chr18_6988_minus	7	0.44279	0.42167	2.1879e-28	1.237e-25	0.44279
chr11_22733_minus	24	0.43841	0.36122	3.31e-71	2.8752e-47	0.43841
chr10_25046_minus	13	0.43294	0.49574	2.4181e-34	4.7743e-46	0.43294
chr5_4930_plus	9	0.42589	0.4464	2.7772e-24	8.7545e-27	0.42589
chr4_906_minus	8	0.42331	0.43413	7.6789e-26	3.1059e-27	0.42331
chr13_22520_minus	11	0.41695	0.52026	3.3298e-38	5.5106e-62	0.41695
chr13_18841_minus	9	0.41463	0.50304	4.2152e-14	5.7421e-21	0.41463
chr11_13785_minus	8	0.41202	0.37444	1.3279e-38	1.1545e-31	0.41202
chr5_27150_minus	6	0.41168	0.37968	4.2366e-21	6.0936e-18	0.41168
chr1_33044_minus	7	0.4032	0.38879	2.8904e-23	1.2992e-21	0.4032
chr1_36161_minus	14	0.4023	0.46991	2.8467e-41	1.3609e-57	0.4023
chr18_654_minus	10	0.40135	0.38278	5.7817e-36	1.3146e-32	0.40135
chr11_23336_minus	9	0.38122	0.3975	9.639e-21	1.4498e-22	0.38122
chr11_10338_minus	7	0.37151	0.39608	1.441e-16	8.3602e-19	0.37151
chr13_11952_minus	8	0.37124	0.53036	3.8539e-21	4.8115e-45	0.37124
chr3_21511_minus	21	0.36991	0.41622	1.247e-30	4.2167e-39	0.36991
chr10_12492_minus	13	0.36187	0.37068	4.0602e-32	9.8388e-34	0.36187
chr12_8842_minus	8	0.36132	0.52423	2.3539e-26	2.6167e-58	0.36132
chr17_4944_minus	20	0.35936	0.32571	1.7437e-31	7.5433e-26	0.35936
chr3_28243_minus	8	0.35924	0.3035	5.8319e-22	7.9245e-16	0.35924
chr2_34472_minus	15	0.35889	0.50655	4.2131e-20	2.4968e-41	0.35889
chr7_20358_plus	11	0.35812	0.43502	1.5034e-26	1.0916e-39	0.35812
chr4_8138_minus	10	0.35129	0.34195	1.902e-17	1.4729e-16	0.35129
chr12_17055_minus	32.5	0.35061	0.36798	2.9598e-34	8.2049e-38	0.35061
chr5_24703_minus	18	0.34731	0.43602	5.4155e-21	2.1827e-33	0.34731
chr2_10057_minus	7	0.34424	0.33651	5.8306e-13	2.0304e-12	0.34424
chr6_4890_minus	6	0.34037	0.37939	3.2506e-11	9.0643e-14	0.34037
chr10_23040_minus	7	0.33708	0.25111	1.2089e-14	1.4324e-08	0.33708
chr11_778_minus	7	0.33595	0.49539	2.407e-11	1.2896e-24	0.33595
chr17_1299_minus	7	0.33406	0.34018	9.9535e-10	4.6876e-10	0.33406
chr4_12505_minus	8	0.33064	0.30063	2.9083e-25	5.7942e-21	0.33064
chr2_5058_plus	12	0.32997	0.42332	4.7864e-16	2.3194e-26	0.32997
chr4_11106_minus	8	0.32958	0.30275	9.2503e-13	6.5904e-11	0.32958
chr9_12577_minus	8	0.32853	0.4024	4.6797e-15	1.9546e-22	0.32853
chr11_23100_minus	19	0.32833	0.29244	1.575e-32	7.4421e-26	0.32833
chr15_11575_minus	6	0.32574	0.33623	1.9097e-09	5.2837e-10	0.32574
chr10_14396_minus	7	0.32353	0.40315	2.1002e-09	3.2832e-14	0.32353
chr7_3384_minus	24	0.32117	0.23516	1.764e-32	9.6322e-18	0.32117
chr7_16243_minus	6	0.32021	0.28542	1.9142e-11	2.6939e-09	0.32021
chr3_15104_minus	6	0.32005	0.25674	8.186e-09	4.6682e-06	0.32005
chr1_10586_minus	19	0.31607	0.34948	2.1716e-26	2.8896e-32	0.31607
chr8_15843_minus	13	0.31472	0.33233	7.4913e-23	1.9224e-25	0.31472
chr6_5895_plus	11	0.31351	0.44442	7.0121e-25	5.3018e-51	0.31351
chr19_953_plus	9	0.31162	0.32026	5.1634e-20	4.1528e-21	0.31162
chr3_19078_minus	21	0.31114	0.33111	2.1804e-18	9.4745e-21	0.31114
chr9_19267_minus	9	0.31039	0.32126	2.591e-15	2.3716e-16	0.31039
chr2_24454_plus	15	0.30957	0.35142	7.1945e-33	1.7736e-42	0.30957
chr19_12106_minus	8	0.30905	0.24811	3.878e-09	2.7963e-06	0.30905
chr7_24132_minus	13	0.30577	0.32615	2.1878e-18	7.731e-21	0.30577
chr11_11843_minus	9	0.30369	0.53311	1.5751e-16	4.309e-53	0.30369
chr1_3329_minus	7	0.29401	0.25385	3.0038e-13	3.8275e-10	0.29401
chr10_14246_minus	14	0.29182	0.50624	1.111e-07	3.6437e-22	0.29182
chr13_19405_minus	29	0.29084	0.34232	3.1232e-32	9.4519e-45	0.29084
chr18_9318_minus	7	0.28847	0.28505	1.5289e-08	2.2938e-08	0.28847
chr5_23419_minus	6	0.28396	0.31947	5.2623e-09	3.9196e-11	0.28396
chr12_20549_minus	6	0.28235	0.41969	5.4946e-08	1.0465e-16	0.28235
chr11_5845_minus	16	0.28112	0.27611	6.9486e-21	3.5615e-20	0.28112
chr17_2743_minus	6	0.28039	0.32207	1.594e-07	1.3483e-09	0.28039
chr12_22139_minus	31	0.27926	0.2248	1.5818e-22	5.9957e-15	0.27926
chr2_16784_minus	7	0.27872	0.29906	6.6907e-08	6.1804e-09	0.27872
chr10_19110_minus	15	0.27431	0.21217	5.0133e-24	8.6672e-15	0.27431
chr2_13643_minus	7	0.27271	0.31145	4.1332e-11	3.3847e-14	0.27271
[truncated: 435 more rows]

## Sheet: mouse - peaks in signif windows
window	start	end	num_peaks	peak_pos	num_3UTR_300bp_downstream	window_has_gene	peak_has_600bp_downstream_gene	upstream_3UTR	upstream_3UTR_dist	downstream_3UTR	downstream_3UTR_dist	ICL_vec
[truncated: 1,467 more rows]
