# Supplementary material for: ReadZS detects cell type-specific and developmentally regulated RNA processing programs in single-cell RNA-seq
Source: Genome Biol. 2022 Oct 25;23:226. doi: 10.1186/s13059-022-02795-8 (PMC9594907; doi:10.1186/s13059-022-02795-8)
Supplement: Supplementary file 4 — Additional file 4: Table S3. This table contains the cases of regulated RNA processing detected in human and mouse spermatogenesis. [file 13059_2022_2795_MOESM4_ESM.xlsx]

## Sheet: sc_9_at window correlations
window	celltype	median_counts_per_cell	spearman	pearson	spearman_pvalue	pearson_pvalue
chr5_3278_minus	Atrichoblast	17	-0.6577	-0.67936	5.0728e-63	1.1201e-68
chr5_3278_minus	Cortex	17	-0.52143	-0.51072	3.0314e-37	1.4747e-35
chr5_19040_minus	Trichoblast	23	-0.44073	-0.33878	3.3017e-18	6.2854e-11
chr2_18426_plus	Endodermis	13	-0.41868	-0.39088	1.5196e-14	1.0131e-12
chr4_15069_plus	Endodermis	9	-0.39428	-0.35393	5.679e-13	1.406e-10
chr5_3278_minus	Endodermis	17	-0.38798	-0.35081	5.1466e-19	1.3145e-15
chr5_3278_minus	Procambium	17	-0.37602	-0.37447	2.1365e-24	3.4024e-24
chr4_11585_minus	Endodermis	16	-0.36256	-0.33861	8.2167e-13	2.866e-11
chr3_19628_minus	Atrichoblast	15	-0.34371	-0.29974	1.3102e-17	1.4418e-13
chr4_14452_plus	Atrichoblast	10	0.34335	0.32368	5.2222e-13	1.1907e-11
chr4_11158_plus	Atrichoblast	10	-0.34114	-0.29182	8.9034e-10	2.0202e-07
chr5_3278_minus	Trichoblast	17	-0.33888	-0.46489	1.0832e-11	7.9596e-22
chr5_21761_plus	Atrichoblast	9	0.33599	0.34933	5.4424e-10	9.893e-11
chr5_6828_plus	Columella	17	0.31405	0.34067	8.1998e-11	1.4264e-12
chr5_6412_minus	Atrichoblast	18	-0.31186	-0.30193	5.415e-10	1.9839e-09
chr5_19040_minus	Atrichoblast	23	-0.301	-0.27647	1.9166e-08	2.7189e-07
chr3_19399_plus	Atrichoblast	9	0.29676	0.30343	4.3044e-08	2.0576e-08
chr3_8645_plus	Endodermis	11	-0.29223	-0.24396	2.03e-07	1.6442e-05
chr1_6624_plus	Columella	13	0.28499	0.27717	5.5341e-08	1.3064e-07
chr4_1047_minus	Endodermis	18	0.27874	0.25958	1.1015e-07	8.1991e-07
chr3_22676_minus	Endodermis	9	0.2758	0.25231	7.8687e-08	9.7586e-07
chr4_14452_plus	Cortex	10	0.27422	0.27414	6.044e-07	6.0919e-07
chr2_9539_minus	Trichoblast	29	0.27284	0.24648	2.5916e-09	8.2892e-08
chr5_17244_plus	Atrichoblast	13	0.26916	0.27303	9.1877e-10	5.1501e-10
chr3_19628_minus	Trichoblast	15	-0.26717	-0.25839	6.6169e-12	3.3179e-11
chr2_9539_minus	Atrichoblast	29	0.26716	0.20498	6.9131e-11	6.8392e-07
chr4_10944_plus	Cortex	10	-0.2653	-0.26033	2.3353e-06	3.6508e-06
chr5_25751_plus	Atrichoblast	9	0.26212	0.28585	1.1881e-06	1.0622e-07
chr2_6401_plus	Atrichoblast	11	0.25656	0.22323	8.4535e-08	3.4538e-06
chrMt_10_minus	Atrichoblast	10	-0.25171	-0.23411	3.2524e-11	7.4263e-10
chr5_25723_plus	Columella	19	0.2515	0.24359	1.4056e-08	4.0472e-08
chr3_6747_plus	Endodermis	9	-0.24978	-0.24455	1.8955e-08	3.8021e-08
chr5_23057_minus	Lateral Root Cap	7	0.24183	0.2058	1.8384e-05	0.00028321
chr2_12301_minus	Endodermis	42	0.23703	0.19755	2.3425e-06	8.9494e-05
chr1_1043_minus	Atrichoblast	15	0.23353	0.25756	3.1381e-06	2.5051e-07
chr1_9208_plus	Atrichoblast	10	0.22856	0.22528	3.8705e-06	5.3634e-06
chr1_9208_plus	Trichoblast	10	0.22494	0.22837	7.3018e-07	4.8889e-07
chr1_21087_minus	Trichoblast	10	-0.2226	-0.19399	2.1904e-05	0.00022644
chr4_18216_minus	Endodermis	12	0.22223	0.20438	3.7544e-05	0.00015459
chr2_10584_minus	Lateral Root Cap	13	-0.22185	-0.15777	8.6132e-05	0.0055213
chr5_5940_plus	Atrichoblast	15	0.22079	0.20309	1.0342e-06	7.3002e-06
chr5_25723_plus	Lateral Root Cap	19	0.22054	0.21021	6.357e-11	4.9236e-10
chr1_28588_minus	Endodermis	12	0.22028	0.23533	1.4687e-05	3.5252e-06
chr1_28588_minus	Lateral Root Cap	12	0.22027	0.22671	6.0709e-06	3.1654e-06
chr1_28442_minus	Endodermis	40	0.21911	0.20731	4.0322e-08	2.1361e-07
chr1_28588_minus	Atrichoblast	12	0.21808	0.28749	0.00010567	2.4859e-07
chr1_1357_minus	Atrichoblast	9	-0.21792	-0.2062	8.0546e-05	0.00019467
chr1_7089_minus	Endodermis	18	0.21755	0.15081	7.1073e-05	0.0062095
chr5_229_minus	Endodermis	10	-0.2156	-0.22702	0.00013709	5.8063e-05
chr5_19542_minus	Columella	11	-0.21467	-0.23737	4.7722e-05	6.5257e-06
chr5_25723_plus	Atrichoblast	19	0.21384	0.18376	7.5195e-06	0.00012474
chr3_20557_plus	Lateral Root Cap	10	0.2092	0.20624	7.841e-05	9.9367e-05
chr5_5940_plus	Trichoblast	15	0.20791	0.20417	5.2614e-07	8.4633e-07
chr2_15480_minus	Endodermis	10	0.20772	0.17728	5.9997e-06	0.00011749
chr5_16808_minus	Trichoblast	9	-0.20604	-0.20074	0.00015282	0.00022684
chr3_10701_minus	Trichoblast	22	0.19938	0.18755	1.5455e-05	4.8903e-05
chr1_2929_plus	Columella	22	0.19751	0.19665	1.8249e-05	1.9881e-05
chr2_15447_plus	Trichoblast	31	-0.19718	-0.14159	0.00018098	0.0074582
chr5_25751_plus	Lateral Root Cap	9	0.19662	0.1812	0.00023318	0.00070829
chr1_11412_minus	Endodermis	8	-0.19614	-0.18131	0.00052528	0.0013706
chr2_9539_minus	Endodermis	29	0.19481	0.19171	3.2345e-05	4.3345e-05
chr5_22077_plus	Columella	36	0.19339	0.2322	0.00013435	4.136e-06
chr4_18149_plus	Endodermis	10	0.19215	0.15807	7.2537e-05	0.0011373
chr5_25527_minus	Atrichoblast	15	-0.19062	-0.21491	0.00052901	8.9562e-05
chr1_28588_minus	Trichoblast	12	-0.18827	-0.096932	0.00064598	0.081012
chr5_6412_minus	Lateral Root Cap	18	-0.18712	-0.18196	1.5277e-06	2.9706e-06
chr3_5588_plus	Lateral Root Cap	29	0.18556	0.19189	0.00026568	0.00016108
chr3_9723_minus	Atrichoblast	19	0.18516	0.13761	1.0144e-05	0.0010849
chr5_22309_minus	Columella	16	-0.1846	-0.14346	0.00059057	0.0077892
chr3_19628_minus	Procambium	15	-0.18392	-0.19116	3.6703e-07	1.2277e-07
chr5_25751_plus	Endodermis	9	-0.18299	-0.19152	0.00055013	0.00029555
chr1_1767_minus	Trichoblast	9	-0.18287	-0.16833	0.001441	0.0033983
chr1_6624_plus	Lateral Root Cap	13	0.18174	0.15996	8.395e-05	0.00055033
chr1_270_plus	Atrichoblast	12	0.18027	0.16828	0.0015993	0.003251
chr5_25527_minus	Columella	15	-0.17864	-0.1675	0.00045898	0.0010307
chr3_19628_minus	Lateral Root Cap	15	-0.17748	-0.12122	3.7172e-05	0.00503
chrMt_10_minus	Lateral Root Cap	10	-0.177	-0.18187	1.0836e-07	4.7438e-08
chr1_29347_plus	Atrichoblast	11	0.17534	0.17573	6.2212e-05	5.9819e-05
chr4_14771_minus	Atrichoblast	10	0.17402	0.1203	0.0024482	0.036973
chr1_23172_plus	Lateral Root Cap	8	0.17177	0.17463	0.000151	0.00011634
chr1_29487_minus	Endodermis	22	0.1705	0.16549	1.2389e-05	2.2328e-05
chr3_8645_plus	Columella	11	0.16962	0.19449	0.0011062	0.0001775
chr2_15447_plus	Procambium	31	0.16953	0.17955	0.00028942	0.0001219
chr1_226_minus	Procambium	12	-0.1691	-0.17842	0.0008512	0.00042768
chr2_10584_minus	Columella	13	-0.16828	-0.17115	0.00048657	0.00038765
chr4_797_minus	Atrichoblast	10	-0.16749	-0.17942	0.0023041	0.0010808
chr5_24122_plus	Procambium	9	0.1669	0.15114	0.0010119	0.0029493
chr3_10701_minus	Atrichoblast	22	0.16592	0.20727	0.00291	0.0001885
chr4_8648_plus	Lateral Root Cap	12	-0.16588	-0.16484	0.00051305	0.00055685
chr2_15447_plus	Cortex	31	-0.16427	-0.14865	0.0036732	0.008654
chr1_8392_plus	Trichoblast	16	-0.16346	-0.13428	0.0010194	0.0070854
chr1_7085_minus	Endodermis	17	0.16138	0.10265	0.00051179	0.0277
chr1_1646_minus	Lateral Root Cap	9	0.16116	0.15586	0.0020691	0.0029061
chr3_17900_plus	Lateral Root Cap	9	-0.16079	-0.1512	0.00034729	0.00077634
chr1_9208_plus	Endodermis	10	0.16035	0.13323	0.00082307	0.0055448
chr3_10789_minus	Lateral Root Cap	12	0.15912	0.16896	0.0050528	0.0028876
chr4_8549_minus	Atrichoblast	9	-0.1591	-0.14043	0.0045163	0.012319
chr1_29643_minus	Columella	9	-0.15777	-0.13199	0.0026462	0.01207
chr4_11585_minus	Atrichoblast	16	-0.15691	-0.20425	0.0039893	0.00016705
chr3_6100_plus	Endodermis	10	0.15679	0.14292	0.0011361	0.0030431
chr2_9428_minus	Endodermis	11	-0.15503	-0.11864	0.0026806	0.021924
chr3_20557_plus	Atrichoblast	10	0.15405	0.16063	0.0019256	0.001214
chr3_512_plus	Atrichoblast	9	0.15351	0.12642	0.0045548	0.019711
chr1_1532_plus	Endodermis	53.5	-0.15347	-0.19814	6.8996e-05	2.4838e-07
chr3_11194_minus	Lateral Root Cap	12	-0.15263	-0.14045	0.0012718	0.003051
chr1_173_minus	Columella	15	-0.15242	-0.15513	0.0049817	0.0042528
chr4_17050_minus	Columella	11	-0.1518	-0.19608	0.0041487	0.00020115
chr1_28748_plus	Columella	12	0.15145	0.17463	0.0035422	0.00075405
chr5_17714_plus	Trichoblast	14	0.15138	0.19787	0.0025897	7.6778e-05
chr2_17947_plus	Atrichoblast	14	-0.15136	-0.18592	0.0030575	0.00026333
chr1_983_minus	Endodermis	14	-0.15123	-0.15066	0.0023044	0.0023966
chr5_5940_plus	Procambium	15	0.14942	0.13324	8.2409e-06	7.1458e-05
chr4_14765_plus	Cortex	15	0.14934	0.15831	0.00094697	0.00045347
chr3_19804_minus	Pericycle	16	0.14889	0.16718	0.0004327	7.5728e-05
chr1_26622_minus	Lateral Root Cap	11	-0.14871	-0.10726	0.0039471	0.038134
chr1_26696_minus	Endodermis	9	-0.14861	-0.13889	0.0055426	0.0095872
chr2_17437_minus	Lateral Root Cap	10	-0.14787	-0.12432	9.127e-05	0.0010227
chrMt_10_minus	Cortex	10	-0.14644	-0.14997	0.00096486	0.0007222
chr2_15599_minus	Atrichoblast	14	-0.14297	-0.13869	0.0061468	0.0078809
chr1_29925_minus	Endodermis	8	-0.14275	-0.13506	0.013177	0.019066
chr5_25751_plus	Trichoblast	9	0.14237	0.18824	0.0072145	0.00036239
chr1_28588_minus	Procambium	12	0.14089	0.13428	0.00072697	0.001286
chr4_8057_plus	Lateral Root Cap	15	0.1407	0.095747	0.0030652	0.044473
chr2_19560_plus	Endodermis	16	0.13971	0.15014	0.00063221	0.00023742
chr3_20201_minus	Trichoblast	32	0.13907	0.053727	0.0084147	0.31071
chr5_26129_minus	Cortex	10	-0.13847	-0.11223	0.0065747	0.027877
chr3_2841_minus	Lateral Root Cap	21	-0.1382	-0.098192	8.2779e-05	0.0052693
chr1_24707_minus	Columella	11	-0.13809	-0.09705	0.011155	0.07521
chr4_17040_minus	Lateral Root Cap	10	-0.1375	-0.17549	0.015242	0.0018937
chr1_6915_plus	Atrichoblast	10	0.13742	0.13512	0.0030775	0.0036174
chr1_5873_plus	Lateral Root Cap	17	0.13588	0.12988	5.2601e-05	0.0001116
chr4_2720_plus	Lateral Root Cap	16	0.13545	0.13226	0.00071417	0.00095378
chr1_9208_plus	Lateral Root Cap	10	0.1346	0.16395	0.011014	0.0019125
chr1_6915_plus	Trichoblast	10	0.13429	0.15071	0.0084144	0.00307
chr2_15619_plus	Endodermis	10	-0.13415	-0.16447	0.010724	0.0017153
chr5_1604_plus	Atrichoblast	13	0.13273	0.16148	0.016998	0.0036135
chr2_17271_plus	Endodermis	17	-0.13272	-0.14028	0.002804	0.0015759
chr2_13143_plus	Procambium	11	-0.13263	-0.1472	0.0079065	0.0031695
chr3_19027_plus	Cortex	9	0.13193	0.13369	0.016818	0.015397
chr4_2589_minus	Columella	13	-0.13107	-0.13637	0.01004	0.0073703
chr5_3055_plus	Procambium	9	0.1307	0.12783	0.0094886	0.0112
chr1_21613_minus	Trichoblast	11	-0.13069	-0.12679	0.0041689	0.0054544
chr4_15670_minus	Endodermis	9	-0.13019	-0.11169	0.013697	0.034651
chr3_2841_minus	Atrichoblast	21	-0.13015	-0.13373	0.00048067	0.00033298
chr5_772_minus	Endodermis	12	0.12948	0.10841	0.0031838	0.01365
chr2_16701_minus	Lateral Root Cap	9	-0.1286	-0.12769	0.012221	0.012851
chr4_11585_minus	Lateral Root Cap	16	-0.12815	-0.11714	0.0045771	0.0095975
chr1_5877_plus	Columella	12	-0.1279	-0.12828	0.020501	0.020123
chr1_20914_plus	Columella	12	0.1278	0.11199	0.011115	0.026227
chr2_19560_plus	Columella	16	0.1277	0.14462	0.0065559	0.0020529
chr1_23204_plus	Trichoblast	10	0.12737	0.14619	0.018276	0.0066859
chr2_9539_minus	Columella	29	-0.12604	-0.11538	0.0037221	0.007959
chr1_16269_plus	Lateral Root Cap	10	0.1254	0.10888	0.029896	0.059615
chr4_15670_minus	Trichoblast	9	-0.12491	-0.18633	0.023673	0.00069539
chr3_5507_plus	Trichoblast	21	-0.12396	-0.064765	0.019468	0.22351
chr4_7860_plus	Atrichoblast	7	0.12338	0.11143	0.025905	0.044383
chr1_19366_minus	Columella	60.5	-0.12316	-0.12472	0.018255	0.016828
chr3_8010_plus	Endodermis	29	0.12292	0.12136	0.003262	0.0036802
chr3_8645_plus	Lateral Root Cap	11	0.12287	0.12278	0.0076583	0.0077008
chr5_16302_plus	Trichoblast	16	-0.12272	-0.20338	0.0094017	1.4692e-05
chr2_18463_minus	Endodermis	12	0.12208	0.17848	0.0010986	1.6464e-06
chr5_22369_plus	Lateral Root Cap	8	0.12152	0.13413	0.017948	0.008939
chr2_17142_plus	Trichoblast	9	0.12143	0.11338	0.027878	0.040148
chr5_17244_plus	Columella	13	0.12121	0.12851	0.021986	0.015113
chr1_28588_minus	Pericycle	12	0.12027	0.14092	0.034285	0.013006
chr4_11585_minus	Columella	16	-0.1199	-0.13733	0.025522	0.010432
chr2_18961_plus	Trichoblast	9	0.11974	0.12065	0.024664	0.023584
chr4_1047_minus	Pericycle	18	-0.11901	-0.083924	0.030663	0.12815
chrMt_10_minus	Procambium	10	-0.11855	-0.074874	0.0045239	0.073565
chr1_24707_minus	Atrichoblast	11	-0.11716	-0.12921	0.014259	0.0068358
chr4_10944_plus	Endodermis	10	-0.11671	-0.1076	0.017519	0.028592
chr1_19356_minus	Lateral Root Cap	26	-0.11651	-0.12907	0.0032791	0.0011154
chr1_23130_plus	Endodermis	29	-0.11638	-0.086155	0.0074872	0.048066
chr4_14452_plus	Procambium	10	0.11563	0.13062	0.017359	0.007143
chr1_16265_plus	Endodermis	26	-0.11561	-0.090299	0.043288	0.11495
chr3_14203_plus	Lateral Root Cap	6	0.11558	0.1209	0.039106	0.030867
chr3_6477_plus	Endodermis	12	-0.11555	-0.12172	0.017295	0.012131
chr5_5940_plus	Pericycle	15	0.11543	0.087111	0.0046386	0.032894
chr3_20864_minus	Endodermis	17	0.11508	0.086818	0.0044303	0.032042
chr3_19628_minus	Cortex	15	-0.11491	-0.11115	0.016251	0.020117
chr3_418_plus	Trichoblast	10	-0.11461	-0.10439	0.011039	0.020694
chr2_14806_minus	Endodermis	9	0.11453	0.12571	0.031456	0.018133
chr2_19560_plus	Pericycle	16	0.11434	0.081134	0.012737	0.077621
chr5_465_plus	Lateral Root Cap	7	0.11345	0.11833	0.030235	0.023765
chr5_8033_plus	Atrichoblast	9	0.11304	0.1258	0.049324	0.028566
chr3_5575_plus	Lateral Root Cap	9	0.11298	0.11365	0.018015	0.017337
chr5_25723_plus	Endodermis	19	0.11269	0.12739	0.042986	0.022021
chr5_22077_plus	Lateral Root Cap	36	0.11232	0.13565	0.0028626	0.00030988
chr1_5873_plus	Columella	17	0.1119	0.12692	0.014581	0.0055558
chr1_983_minus	Atrichoblast	14	-0.11147	-0.10659	0.013946	0.018753
chr1_29487_minus	Atrichoblast	22	-0.11123	-0.12276	0.0038359	0.0014067
chr1_23204_plus	Cortex	10	0.11091	0.10236	0.052607	0.073789
chr5_5715_plus	Atrichoblast	9	0.1109	0.12073	0.031564	0.019193
chr1_20969_minus	Trichoblast	9	-0.1108	-0.13809	0.054019	0.016156
chr2_17271_plus	Atrichoblast	17	0.11036	0.094851	0.051104	0.093904
chrMt_10_minus	Trichoblast	10	-0.11029	-0.1225	0.013415	0.0059912
chr5_24291_plus	Lateral Root Cap	12	0.11014	0.10588	0.018382	0.023438
chr2_6951_plus	Cortex	12	0.10943	0.11514	0.031152	0.023315
chr5_19037_minus	Trichoblast	22	0.10923	0.073156	0.04353	0.1771
chr1_29347_plus	Procambium	11	0.10883	0.14112	0.035142	0.0061936
chr3_17899_plus	Trichoblast	10	-0.10836	-0.11546	0.040728	0.029171
chr5_7250_minus	Atrichoblast	13	-0.10833	-0.12564	0.060065	0.029038
chrMt_12_minus	Cortex	8	-0.10808	-0.12364	0.033999	0.015208
chr5_3055_plus	Endodermis	9	-0.10737	-0.072816	0.06239	0.20701
chr1_29347_plus	Trichoblast	11	0.10732	0.12083	0.042712	0.022405
chr1_1043_minus	Endodermis	15	0.10698	0.058294	0.047413	0.28096
chr1_28779_plus	Columella	20	0.10636	0.12728	0.021521	0.0058785
chr4_11592_minus	Atrichoblast	15	-0.10608	-0.08646	0.012011	0.040827
chr1_29643_minus	Lateral Root Cap	9	-0.10578	-0.1239	0.021537	0.0070367
chr2_9321_minus	Trichoblast	8	-0.10567	-0.085549	0.067119	0.13867
chr5_17714_plus	Endodermis	14	0.10534	0.084745	0.036609	0.092992
chr5_5715_plus	Endodermis	9	0.10489	0.10388	0.047666	0.049855
chr1_28442_minus	Pericycle	40	0.10488	0.084249	0.0070873	0.030708
chr2_541_plus	Procambium	17	0.10472	0.10622	0.023476	0.021552
chr1_20649_minus	Procambium	15	-0.10455	-0.10541	0.0084261	0.0079018
chr1_9208_plus	Procambium	10	0.104	0.11042	0.024304	0.016749
chr2_15614_minus	Endodermis	14	-0.10397	-0.050095	0.0057947	0.18461
chr1_173_minus	Lateral Root Cap	15	-0.10296	-0.10203	0.043494	0.045421
chr4_6834_plus	Procambium	14	-0.10256	-0.1062	0.0066533	0.0049424
chr2_6951_plus	Endodermis	12	0.10217	0.10813	0.025037	0.01768
chr2_6401_plus	Endodermis	11	-0.10195	-0.18608	0.058158	0.00050299
chr3_1592_plus	Trichoblast	9	-0.10192	-0.15485	0.07456	0.0065557
chr1_7089_minus	Lateral Root Cap	18	0.10159	0.11422	0.011985	0.0047017
chr1_28779_plus	Atrichoblast	20	0.10131	0.1102	0.035931	0.022444
chr5_3785_plus	Atrichoblast	13	0.10119	0.098887	0.065543	0.071952
chrMt_10_minus	Columella	10	-0.10037	-0.12725	0.015509	0.002119
chr3_5953_minus	Cortex	10	-0.10028	-0.10993	0.063577	0.04188
chr4_17495_minus	Lateral Root Cap	9	-0.099068	-0.1075	0.022298	0.013103
chr3_19399_plus	Endodermis	9	0.09889	0.11871	0.075941	0.03295
chr1_24259_plus	Atrichoblast	16	-0.098693	-0.059891	0.071652	0.27509
chr4_6802_plus	Endodermis	9	-0.098482	-0.15431	0.085457	0.0068406
chr4_8911_plus	Atrichoblast	11	0.09813	0.094583	0.070327	0.081144
chr4_18149_plus	Cortex	10	0.098013	0.096238	0.069428	0.074653
chr1_3095_plus	Endodermis	8	0.097699	0.084928	0.033272	0.064396
chr5_17244_plus	Procambium	13	0.097445	0.078475	0.071897	0.14757
chr2_18072_plus	Lateral Root Cap	13	0.097444	0.14271	0.041983	0.0028217
chr3_20557_plus	Trichoblast	10	0.097417	0.10533	0.057464	0.039883
chr4_14452_plus	Trichoblast	10	0.097253	0.13717	0.054055	0.0064582
chr5_4089_plus	Lateral Root Cap	8	0.096682	0.097883	0.070434	0.066996
chr1_5877_plus	Atrichoblast	12	-0.096459	-0.094549	0.051255	0.056059
chr1_5877_plus	Endodermis	12	-0.096421	-0.10762	0.036051	0.019228
chr5_17244_plus	Pericycle	13	0.095288	0.10884	0.084876	0.048887
chr3_5507_plus	Pericycle	21	0.095012	0.05756	0.080214	0.28991
chr2_9539_minus	Cortex	29	0.093692	0.072032	0.033527	0.10251
chr4_16312_plus	Cortex	21	0.092909	0.12432	0.083503	0.020352
chrMt_11_minus	Cortex	8	0.092807	0.10266	0.047631	0.028381
chr1_4085_plus	Procambium	20	-0.092677	-0.06938	0.0068548	0.043153
chr2_18463_minus	Pericycle	12	0.091919	0.07218	0.080719	0.17058
chr1_789_plus	Columella	11	0.091872	0.1196	0.050689	0.010843
chr5_18350_plus	Atrichoblast	7	0.091864	0.12067	0.095212	0.028156
chr4_10501_plus	Columella	10	0.091818	0.087114	0.10721	0.12651
chr1_789_plus	Atrichoblast	11	0.09047	0.11881	0.093397	0.027336
chr5_15005_minus	Trichoblast	8	-0.090179	-0.11738	0.11786	0.041508
chr4_8057_plus	Cortex	15	-0.089696	-0.12502	0.058388	0.0082134
chr1_24841_plus	Columella	11	0.089444	0.098997	0.069394	0.044358
chr4_8647_plus	Lateral Root Cap	17	0.08937	0.11218	0.044076	0.011401
chr1_2440_plus	Trichoblast	9	-0.089223	-0.040509	0.11004	0.46883
chr5_3473_minus	Lateral Root Cap	9	-0.088945	-0.073193	0.089289	0.16231
chr3_603_minus	Atrichoblast	9	-0.088695	-0.051417	0.12096	0.36928
chr2_18089_minus	Atrichoblast	31	-0.088295	-0.090109	0.12082	0.11334
chr4_13318_minus	Procambium	20	0.088005	0.0774	0.013404	0.029711
chr1_27110_minus	Trichoblast	8	-0.087739	-0.12587	0.11441	0.023246
chr5_9203_plus	Lateral Root Cap	21	0.087712	0.099991	0.01433	0.0052169
chr4_16615_plus	Trichoblast	10	0.087523	0.049681	0.086339	0.33093
chr3_2606_minus	Atrichoblast	12	-0.087499	-0.069695	0.046754	0.11347
chr3_512_plus	Columella	9	0.087215	0.085257	0.12983	0.13871
chrMt_12_minus	Pericycle	8	-0.086938	-0.058518	0.10443	0.27493
chr1_2929_plus	Lateral Root Cap	22	0.086825	0.10385	0.01702	0.0042821
chr5_3172_minus	Lateral Root Cap	23	0.086594	0.084932	0.011896	0.013634
chr1_19653_plus	Endodermis	8	-0.08653	-0.073234	0.11392	0.18116
chr1_24701_minus	Atrichoblast	12	0.08565	0.057642	0.13115	0.31014
chr3_5953_minus	Endodermis	10	-0.085423	-0.053171	0.13599	0.35395
chr3_5670_minus	Atrichoblast	11	0.085363	0.076703	0.10347	0.14359
chr1_29347_plus	Cortex	11	0.084378	0.076055	0.076382	0.11032
chr2_17271_plus	Columella	17	0.084293	0.10602	0.074369	0.024659
chr3_19628_minus	Pericycle	15	-0.084085	-0.095118	0.053944	0.029164
chr5_1631_plus	Trichoblast	31	-0.083054	-0.038527	0.1506	0.50548
chr1_29487_minus	Pericycle	22	0.082887	0.10451	0.10128	0.038613
chr5_17509_minus	Lateral Root Cap	10	0.082744	0.085232	0.14808	0.13622
chr5_15745_plus	Trichoblast	10	-0.082445	-0.073687	0.12531	0.17083
chr2_18588_minus	Trichoblast	9	-0.082402	-0.11302	0.1212	0.03327
chr5_17270_minus	Atrichoblast	8	0.082396	0.10365	0.11709	0.048464
chr3_17900_plus	Trichoblast	9	0.082059	0.11044	0.14365	0.04875
chr5_2860_minus	Lateral Root Cap	19	-0.081827	-0.057871	0.031132	0.12774
chr1_29347_plus	Endodermis	11	-0.081755	-0.075504	0.082864	0.10931
chr3_8588_minus	Cortex	9	0.081229	0.11891	0.13556	0.028589
chr5_6412_minus	Columella	18	-0.081043	-0.068705	0.077016	0.13403
chr4_11267_plus	Endodermis	9	0.080764	0.079086	0.14567	0.15425
chr1_20599_minus	Endodermis	12	-0.080592	-0.10439	0.14467	0.058578
chr5_24104_plus	Lateral Root Cap	13	0.080279	0.067503	0.085111	0.14788
chr2_13143_plus	Atrichoblast	11	0.08023	0.094465	0.12866	0.073435
chr1_29487_minus	Lateral Root Cap	22	-0.080061	-0.07787	0.014706	0.017665
chr5_5940_plus	Lateral Root Cap	15	0.07965	0.070962	0.070641	0.10739
chr5_4946_plus	Cortex	13	0.079363	0.055262	0.14541	0.31107
chr2_18463_minus	Atrichoblast	12	-0.079154	-0.12057	0.122	0.018248
chr2_11014_plus	Trichoblast	11	0.078499	0.13398	0.16458	0.017348
chr3_2606_minus	Cortex	12	-0.078104	-0.076928	0.12168	0.12741
chr4_5793_plus	Procambium	11	0.077277	0.074243	0.14116	0.1575
chr4_6733_minus	Atrichoblast	9	-0.077039	-0.072759	0.15036	0.17442
chr4_8048_minus	Procambium	9	-0.076923	-0.092635	0.16457	0.093955
chr5_3785_plus	Cortex	13	-0.076701	-0.066355	0.17869	0.24484
chr3_2841_minus	Trichoblast	21	-0.076563	-0.10696	0.11205	0.026215
chr1_28587_minus	Procambium	10	0.076099	0.043504	0.11093	0.36262
chr2_15321_minus	Trichoblast	9	-0.075927	-0.088288	0.17614	0.11554
chr5_25976_plus	Endodermis	9	0.075917	0.050735	0.1762	0.36643
chr4_6828_plus	Endodermis	12	0.075767	0.04575	0.13229	0.36387
chr5_2829_plus	Trichoblast	8	0.075254	0.075034	0.17594	0.17721
chr4_7422_minus	Endodermis	15	0.075088	0.048461	0.1097	0.30232
chr4_8911_plus	Trichoblast	11	0.074844	0.09503	0.17368	0.083823
chr4_14487_minus	Trichoblast	8	-0.074311	-0.073644	0.18486	0.18884
chr5_24335_minus	Lateral Root Cap	15	0.074106	0.053088	0.053066	0.1661
chr1_28748_plus	Lateral Root Cap	12	0.0741	0.080083	0.070652	0.050689
chr4_1047_minus	Columella	18	-0.07409	-0.10014	0.14998	0.051426
chr3_5581_plus	Atrichoblast	17	-0.074086	-0.068296	0.064173	0.088014
chr4_14452_plus	Endodermis	10	0.073681	0.088918	0.10545	0.050581
chr4_2720_plus	Endodermis	16	0.073665	0.090058	0.1773	0.098849
chr5_5889_minus	Trichoblast	35	-0.073606	-0.12912	0.13346	0.0082919
chr1_2339_minus	Columella	21	-0.073363	-0.080534	0.16425	0.12668
chr1_24707_minus	Lateral Root Cap	11	-0.073215	-0.072266	0.086551	0.090722
chr5_1931_minus	Lateral Root Cap	7	0.07318	0.091025	0.18819	0.10141
chr2_19560_plus	Atrichoblast	16	0.072736	0.07637	0.056175	0.044923
chr1_226_minus	Atrichoblast	12	0.072727	0.080625	0.15277	0.11283
chr4_1279_minus	Columella	12	0.072395	0.055927	0.19025	0.31185
chr3_19628_minus	Endodermis	15	-0.072311	-0.05162	0.060234	0.18007
chr5_17244_plus	Trichoblast	13	0.072281	0.14016	0.15424	0.0055586
chr1_24542_plus	Endodermis	8	0.072228	0.056837	0.16276	0.27227
chr1_29474_minus	Lateral Root Cap	10	-0.07217	-0.034067	0.098892	0.43646
chr2_19560_plus	Trichoblast	16	0.071854	0.085924	0.060921	0.024942
chr1_27151_plus	Procambium	9	0.071817	0.084664	0.11764	0.064949
chr1_19366_minus	Lateral Root Cap	60.5	-0.071653	-0.082082	0.049511	0.024389
chr1_983_minus	Cortex	14	-0.070811	-0.073805	0.10247	0.088709
chr1_6915_plus	Endodermis	10	0.070521	0.058052	0.14764	0.23349
chr5_21605_plus	Procambium	9	-0.070358	-0.072746	0.18105	0.16665
chr2_13143_plus	Pericycle	11	-0.070336	-0.10141	0.16136	0.043185
chr4_8647_plus	Atrichoblast	17	0.070127	0.064094	0.18867	0.22968
chr3_13527_minus	Endodermis	15	-0.069973	-0.066972	0.10272	0.11837
chr3_1595_plus	Lateral Root Cap	8	0.069506	0.060382	0.19073	0.25582
chr4_16710_plus	Endodermis	15	0.069453	0.046702	0.11723	0.2925
chr1_1190_minus	Endodermis	9	-0.069117	-0.053011	0.15491	0.27554
chr5_22309_minus	Lateral Root Cap	16	-0.06893	-0.076771	0.098981	0.066062
chr3_19399_plus	Trichoblast	9	0.06874	0.09527	0.20017	0.075494
chr4_10422_minus	Atrichoblast	13	-0.068626	-0.061441	0.15985	0.20835
chr3_1084_plus	Cortex	13	-0.06853	-0.068541	0.16973	0.16966
chr4_15694_minus	Trichoblast	8	-0.06842	-0.11144	0.22892	0.049597
chr4_16615_plus	Atrichoblast	10	0.06842	0.066922	0.20824	0.21839
chr1_1767_minus	Cortex	9	-0.068334	-0.059961	0.22577	0.28795
chr4_16710_plus	Procambium	15	0.068328	0.078201	0.096448	0.057012
chr5_21710_plus	Columella	8	0.068118	0.04461	0.22873	0.43086
chr1_29487_minus	Procambium	22	0.068022	0.11281	0.15107	0.01703
chr1_28779_plus	Endodermis	20	-0.067952	-0.074512	0.17444	0.13635
chr4_5793_plus	Endodermis	11	-0.06792	-0.07478	0.1725	0.133
chr1_4609_minus	Pericycle	10	-0.067732	-0.040965	0.16387	0.40013
chr2_9428_minus	Cortex	11	-0.067644	-0.055813	0.16392	0.25092
chr4_797_minus	Procambium	10	-0.067177	-0.084853	0.21061	0.11357
chr5_6986_minus	Endodermis	8	-0.0669	-0.059417	0.23345	0.29006
chr4_1279_minus	Lateral Root Cap	12	0.066727	0.074383	0.12787	0.089557
chr1_5877_plus	Cortex	12	-0.066706	-0.061122	0.24938	0.29132
chr4_8057_plus	Pericycle	15	-0.066406	-0.072414	0.11045	0.081689
chr1_29487_minus	Columella	22	-0.066332	-0.01533	0.11147	0.71327
chr5_4491_plus	Cortex	10	-0.065051	-0.037601	0.22951	0.48763
chrMt_12_minus	Lateral Root Cap	8	0.065046	0.074186	0.14359	0.095196
chr4_2589_minus	Lateral Root Cap	13	-0.0647	-0.071006	0.15398	0.1176
chr4_18084_minus	Atrichoblast	9	0.064606	0.10664	0.24256	0.053307
chr4_16615_plus	Procambium	10	0.064418	0.046587	0.1655	0.31613
chr4_18558_minus	Endodermis	8	0.064238	0.042617	0.24239	0.43827
chr1_23130_plus	Phloem	29	0.063916	0.074938	0.24052	0.16864
chr1_521_plus	Endodermis	12	0.063789	0.06315	0.11553	0.11922
chr1_28442_minus	Procambium	40	0.063725	0.028328	0.089068	0.4501
chr1_20914_plus	Atrichoblast	12	0.063651	0.080076	0.26309	0.15892
chr3_22736_plus	Atrichoblast	16	0.063542	0.12963	0.2718	0.024508
chr3_5507_plus	Atrichoblast	21	-0.063318	-0.046293	0.16169	0.30647
chr1_26622_minus	Trichoblast	11	-0.063143	-0.087141	0.2491	0.11138
chr4_14923_plus	Endodermis	17	0.062764	0.15887	0.27294	0.0052701
chr5_22894_plus	Procambium	21	-0.062497	-0.054698	0.075453	0.11983
chr4_17050_minus	Lateral Root Cap	11	-0.062208	-0.067567	0.16787	0.1341
chr2_18743_minus	Procambium	8	-0.062015	-0.054145	0.19466	0.25761
chr2_18089_minus	Lateral Root Cap	31	-0.061954	-0.067754	0.065288	0.043778
chr3_2841_minus	Columella	21	0.061896	0.083053	0.20178	0.086504
chr5_2860_minus	Atrichoblast	19	-0.061727	-0.09277	0.27092	0.0976
chr3_2606_minus	Pericycle	12	-0.061328	-0.059391	0.22042	0.23537
chr4_8057_plus	Endodermis	15	-0.061124	-0.047509	0.10489	0.20769
chr2_18463_minus	Procambium	12	-0.060962	-0.041114	0.20708	0.39508
chr1_2929_plus	Endodermis	22	-0.060613	-0.074773	0.25067	0.15626
chr4_34_plus	Lateral Root Cap	7	0.060328	0.061517	0.24512	0.23593
chr1_28779_plus	Lateral Root Cap	20	0.060309	0.043105	0.083791	0.21672
chr1_4090_minus	Cortex	11	0.060111	0.048965	0.25864	0.35764
chr3_5670_minus	Trichoblast	11	0.059637	0.095655	0.23052	0.054122
chr5_694_minus	Lateral Root Cap	12	-0.059623	-0.040488	0.28163	0.46492
chr1_7454_minus	Cortex	14	0.059545	0.046276	0.14585	0.25853
chr4_360_minus	Trichoblast	8	-0.059395	-0.10249	0.29642	0.071102
chr2_13143_plus	Endodermis	11	-0.059259	-0.072376	0.22948	0.14201
chr2_18912_plus	Procambium	13	0.059127	0.063496	0.24773	0.21444
chr5_17860_minus	Trichoblast	9	0.058842	0.057477	0.29476	0.30613
chr1_789_plus	Lateral Root Cap	11	0.058825	0.069333	0.14575	0.086314
chr1_24701_minus	Trichoblast	12	-0.058761	-0.039937	0.20399	0.38818
chr4_2720_plus	Columella	16	0.058757	0.062778	0.21868	0.18871
chr2_15447_plus	Endodermis	31	0.058754	0.051817	0.090529	0.13557
chr2_9427_minus	Atrichoblast	8	-0.05862	-0.11327	0.27203	0.033383
chr5_25705_plus	Lateral Root Cap	9	0.058532	0.031868	0.28687	0.56225
chr1_8862_plus	Columella	9	0.057773	0.026225	0.29686	0.63606
chr1_13227_plus	Lateral Root Cap	9	0.057646	0.063662	0.27804	0.23085
chr2_18912_plus	Cortex	13	-0.057471	-0.05011	0.19771	0.26149
chr2_18912_plus	Atrichoblast	13	0.05744	0.062064	0.22036	0.18537
chr1_18218_plus	Trichoblast	8	-0.057419	-0.014356	0.31596	0.80218
chr1_20170_plus	Lateral Root Cap	8	-0.057224	-0.051906	0.2857	0.33292
chr3_6477_plus	Procambium	12	0.057127	0.072874	0.19643	0.099203
chr3_10789_minus	Atrichoblast	12	-0.057017	-0.077827	0.30774	0.16355
chr3_4311_minus	Atrichoblast	12	0.057005	0.027982	0.28411	0.59926
chr2_9427_minus	Trichoblast	8	-0.056988	-0.11288	0.32202	0.049264
chr3_5670_minus	Procambium	11	-0.056314	-0.025888	0.24391	0.59241
chr2_19560_plus	Lateral Root Cap	16	0.056236	0.046729	0.15727	0.24002
chr5_16854_plus	Endodermis	26	-0.05582	-0.080496	0.32728	0.15741
chr1_20155_minus	Atrichoblast	14	-0.05567	-0.026688	0.31334	0.62906
chr4_18216_minus	Trichoblast	12	-0.055389	-0.17822	0.30285	0.00083923
chr1_3095_plus	Lateral Root Cap	8	0.05538	0.05708	0.30363	0.289
chr1_29347_plus	Lateral Root Cap	11	0.055326	0.059637	0.21546	0.18175
chr3_5596_plus	Trichoblast	12	-0.055284	-0.010845	0.21581	0.8083
chr1_28587_minus	Endodermis	10	0.054985	0.016865	0.31641	0.75878
chr2_9428_minus	Trichoblast	11	0.054876	0.0069976	0.27538	0.88946
chr4_6872_plus	Endodermis	28	-0.054844	-0.13697	0.18266	0.0008336
chr5_16302_plus	Endodermis	16	-0.054644	-0.055925	0.24213	0.23126
chr5_5095_plus	Trichoblast	9	0.054184	0.0838	0.25564	0.078425
chr5_4946_plus	Lateral Root Cap	13	0.05414	0.062867	0.25929	0.19012
chr2_6951_plus	Trichoblast	12	-0.053745	-0.011515	0.27526	0.8153
chr5_17244_plus	Lateral Root Cap	13	0.053718	0.051642	0.20597	0.22407
chr3_1084_plus	Pericycle	13	0.053678	0.047764	0.33247	0.38856
chr3_1084_plus	Atrichoblast	13	0.053636	0.044134	0.19632	0.2878
chr1_23130_plus	Procambium	29	-0.053543	-0.052264	0.09855	0.10687
chr2_19539_minus	Trichoblast	9	0.053477	0.04147	0.34414	0.46331
chr5_26129_minus	Endodermis	10	-0.053329	-0.03733	0.28313	0.45263
chr3_418_plus	Atrichoblast	10	0.053283	0.012496	0.31068	0.81219
chr5_507_minus	Columella	9	-0.053166	-0.034775	0.34236	0.53473
chr5_17244_plus	Endodermis	13	0.052971	0.10089	0.24922	0.027908
chr4_11658_minus	Lateral Root Cap	10	-0.05297	-0.044053	0.23474	0.32316
chr5_25527_minus	Lateral Root Cap	15	-0.052721	-0.040358	0.20723	0.33444
chr3_4410_plus	Procambium	21	0.052655	0.042609	0.13335	0.22462
chr5_24291_plus	Pericycle	12	0.052513	0.036626	0.27061	0.44242
chr5_772_minus	Lateral Root Cap	12	-0.052318	-0.030368	0.2602	0.51361
chr5_2859_minus	Lateral Root Cap	8	0.052225	0.043273	0.34948	0.4383
chr5_15846_plus	Trichoblast	9	0.052175	0.068147	0.30034	0.17593
chr3_2606_minus	Procambium	12	-0.051719	-0.059821	0.2315	0.16628
chr2_15480_minus	Procambium	10	-0.051681	-0.036694	0.29065	0.45324
chr3_5398_minus	Lateral Root Cap	10	-0.051299	-0.057952	0.29424	0.23597
chr2_15558_minus	Procambium	10	-0.051196	-0.059045	0.35832	0.28932
chr3_9723_minus	Endodermis	19	0.051044	0.051834	0.18597	0.17925
chr1_19359_minus	Lateral Root Cap	20	-0.051041	-0.080455	0.2173	0.051581
chr4_8048_minus	Endodermis	9	0.051003	0.044999	0.29132	0.35192
chr1_21087_minus	Atrichoblast	10	-0.050738	-0.033564	0.378	0.55992
chr5_13901_minus	Lateral Root Cap	9	-0.050673	-0.053114	0.2829	0.26032
chr4_7418_minus	Cortex	20	-0.050544	-0.060331	0.32007	0.23516
chr1_8081_plus	Endodermis	9	0.050537	0.054641	0.33299	0.29517
chr5_5715_plus	Trichoblast	9	0.050436	0.094473	0.33528	0.070651
chr1_4091_minus	Cortex	16	-0.050365	-0.054381	0.23874	0.20329
chr5_4946_plus	Atrichoblast	13	-0.050334	-0.033161	0.37558	0.55953
chr4_16710_plus	Cortex	15	-0.050276	-0.052966	0.27013	0.2453
chr3_5581_plus	Columella	17	0.050179	0.014003	0.32674	0.78445
chr5_3172_minus	Columella	23	-0.049917	-0.033296	0.32301	0.5099
chr4_797_minus	Endodermis	10	-0.04976	-0.017174	0.29383	0.71726
chr2_18089_minus	Columella	31	-0.049537	-0.050035	0.33107	0.32623
chr1_20649_minus	Endodermis	15	-0.049487	-0.023673	0.21777	0.55567
chr4_18259_plus	Lateral Root Cap	10	-0.049401	-0.039205	0.38221	0.48811
chr5_4936_minus	Lateral Root Cap	12	0.049215	0.069094	0.36421	0.20245
chr4_15490_plus	Lateral Root Cap	10	-0.049215	-0.061359	0.36634	0.2599
chr4_9302_minus	Lateral Root Cap	8	0.048757	0.046968	0.39537	0.41296
chr1_5873_plus	Atrichoblast	17	0.048738	0.015888	0.33831	0.75507
chr4_8057_plus	Procambium	15	0.048626	0.038746	0.16393	0.26747
chr1_1190_minus	Atrichoblast	9	0.048548	0.042968	0.32209	0.38089
chr4_8138_minus	Pericycle	11	0.048211	0.039963	0.37269	0.46002
chr1_23130_plus	Pericycle	29	-0.048018	-0.062056	0.23827	0.12734
chr3_5050_plus	Endodermis	11	0.04787	0.077113	0.40715	0.18138
chr2_541_plus	Pericycle	17	0.047837	0.043742	0.28138	0.32467
chr1_7085_minus	Procambium	17	0.047799	0.056885	0.19706	0.12464
chrMt_10_minus	Pericycle	10	-0.04775	-0.046855	0.336	0.34515
chr5_19542_minus	Lateral Root Cap	11	-0.047531	-0.032446	0.20977	0.39205
chr5_2134_plus	Lateral Root Cap	11	0.047016	0.041963	0.33073	0.38539
chr5_9203_plus	Trichoblast	21	0.046166	0.04327	0.31079	0.34215
chr1_30172_minus	Lateral Root Cap	9	0.046163	0.063086	0.31848	0.17259
chr4_16569_minus	Trichoblast	9	-0.045998	-0.018049	0.36497	0.72235
chr1_521_plus	Procambium	12	0.045961	0.029855	0.27974	0.48274
chr3_5581_plus	Lateral Root Cap	17	0.045892	0.038844	0.2293	0.30897
chr5_3785_plus	Endodermis	13	-0.045527	-0.049205	0.3106	0.27309
chr2_18088_minus	Atrichoblast	33	0.045195	0.059938	0.41967	0.28432
chr5_25035_plus	Lateral Root Cap	10	-0.045151	-0.03824	0.39369	0.47012
chr1_19154_plus	Trichoblast	8	0.044748	0.07501	0.43091	0.18634
chr4_8057_plus	Atrichoblast	15	0.044579	-0.0011498	0.32524	0.97977
chr1_19365_minus	Lateral Root Cap	13	0.044511	0.025353	0.28164	0.53985
chr5_9203_plus	Atrichoblast	21	0.044338	0.083523	0.2902	0.046049
chr3_5953_minus	Atrichoblast	10	-0.044261	-0.022343	0.39657	0.66881
chr5_5095_plus	Lateral Root Cap	9	0.043659	0.046945	0.4223	0.38819
chr5_25723_plus	Procambium	19	0.043037	0.0091001	0.44009	0.87038
chr1_29487_minus	Trichoblast	22	0.042784	0.044923	0.35215	0.32857
chr3_23236_plus	Trichoblast	8	0.042481	0.11389	0.45906	0.046528
chr5_6091_minus	Trichoblast	11	0.042414	0.04716	0.46423	0.41572
chr2_18912_plus	Trichoblast	13	-0.04199	-0.010318	0.46206	0.85665
chr5_24291_plus	Trichoblast	12	-0.041749	-0.071086	0.35841	0.11757
chr3_4410_plus	Pericycle	21	0.041664	0.031906	0.36038	0.48374
chr4_16569_minus	Endodermis	9	0.041624	0.063672	0.45738	0.25534
chr3_68_minus	Atrichoblast	16	0.041558	0.039424	0.46961	0.49274
chr3_1084_plus	Endodermis	13	0.041262	0.052329	0.35004	0.23583
chr4_11592_minus	Endodermis	15	0.041209	-0.064237	0.40876	0.19758
chr5_2860_minus	Columella	19	-0.040555	-0.061362	0.39075	0.19385
chr4_11647_minus	Procambium	9	-0.040371	-0.064897	0.47314	0.24853
chr3_603_minus	Endodermis	9	-0.040287	-0.024665	0.40467	0.61001
chr4_10422_minus	Lateral Root Cap	13	-0.039965	-0.038274	0.33169	0.35257
chr1_226_minus	Endodermis	12	0.039867	0.060246	0.34984	0.1575
chr5_19437_plus	Cortex	9	0.039803	0.073723	0.49004	0.20064
chr1_24841_plus	Lateral Root Cap	11	-0.03963	-0.048182	0.44235	0.3502
chr5_6852_minus	Trichoblast	11	-0.03936	-0.074092	0.49704	0.20065
chr1_13227_plus	Endodermis	9	0.039292	0.024301	0.48644	0.66695
chrMt_12_minus	Procambium	8	-0.039174	-0.030845	0.43868	0.54208
chr3_4410_plus	Endodermis	21	-0.039103	-0.069076	0.27201	0.052139
chr1_20159_minus	Lateral Root Cap	14	0.038584	0.028968	0.33631	0.47045
chr4_11592_minus	Cortex	15	-0.038423	-0.051872	0.43279	0.28945
chr2_15558_minus	Pericycle	10	-0.038369	-0.030747	0.47365	0.56589
chr1_1850_plus	Lateral Root Cap	23	0.038295	0.025405	0.49148	0.64817
chr5_25705_plus	Columella	9	-0.038154	-0.022012	0.49916	0.6967
chr3_21943_minus	Procambium	18	0.038069	0.03089	0.37071	0.46768
chr2_13724_plus	Endodermis	24	-0.038049	0.014444	0.36244	0.72964
chr1_4606_plus	Endodermis	15	-0.038036	-0.049817	0.42453	0.29546
chr3_23038_plus	Lateral Root Cap	11	0.037869	0.061896	0.48071	0.2488
chr1_4609_minus	Endodermis	10	-0.037763	-0.062073	0.41909	0.18385
chr1_29665_plus	Trichoblast	9	0.037619	0.071315	0.49586	0.19627
chr1_5877_plus	Trichoblast	12	0.037491	0.10587	0.48637	0.048776
chr5_6091_minus	Lateral Root Cap	11	-0.037228	-0.040311	0.51996	0.48596
chr1_521_plus	Pericycle	12	0.036866	0.044579	0.40014	0.30889
chr5_2134_plus	Atrichoblast	11	0.03618	0.023379	0.48958	0.6553
chr3_20557_plus	Endodermis	10	0.035955	0.028669	0.47001	0.56461
chr3_19413_plus	Endodermis	9	-0.035735	-0.020797	0.52155	0.7092
chr5_16302_plus	Procambium	16	-0.035682	-0.033787	0.41014	0.43545
chr5_466_plus	Lateral Root Cap	7	0.035656	0.033441	0.51231	0.53887
chr4_16569_minus	Atrichoblast	9	-0.035581	-0.025188	0.48466	0.62087
chr4_12567_plus	Endodermis	9	0.035221	0.027005	0.4679	0.57787
chr3_5507_plus	Endodermis	21	0.035	0.031544	0.34204	0.39185
chrMt_10_minus	Endodermis	10	-0.034079	-0.020129	0.43455	0.64446
chr3_9723_minus	Cortex	19	0.034068	0.012503	0.45932	0.78601
chr2_12994_minus	Procambium	9	0.033927	0.055576	0.52519	0.29774
chr3_2606_minus	Trichoblast	12	0.033898	-0.020869	0.40292	0.60666
chr3_1084_plus	Trichoblast	13	-0.033887	-0.024699	0.40854	0.54696
chr1_6624_plus	Endodermis	13	-0.033789	-0.022914	0.54263	0.67974
chr2_9428_minus	Atrichoblast	11	-0.033716	-0.04963	0.44561	0.26138
chr1_29487_minus	Cortex	22	0.033536	0.060901	0.45477	0.17437
chr4_14829_minus	Atrichoblast	8	-0.033494	-0.071286	0.54802	0.20061
chr4_8519_minus	Endodermis	8	-0.033432	-0.06391	0.52893	0.22838
chr5_2860_minus	Endodermis	19	-0.03337	-0.030069	0.54951	0.5897
chr3_6477_plus	Atrichoblast	12	0.03287	0.03066	0.52185	0.55022
chr1_28518_plus	Endodermis	9	-0.03257	-0.019556	0.55188	0.72096
chr1_9890_minus	Lateral Root Cap	23	-0.032549	-0.0137	0.35909	0.69954
chr5_19437_plus	Atrichoblast	9	0.032528	0.04897	0.49863	0.30819
chr4_18216_minus	Lateral Root Cap	12	0.032479	0.0251	0.42481	0.53743
chr5_5940_plus	Cortex	15	-0.032066	0.0043068	0.49173	0.92644
chr4_18149_plus	Trichoblast	10	0.03177	0.085412	0.51564	0.080033
chrMt_11_minus	Procambium	8	0.03133	0.019823	0.49213	0.66388
chrMt_11_minus	Trichoblast	8	0.030988	0.021937	0.49866	0.632
chr5_24291_plus	Procambium	12	0.030742	0.013175	0.48849	0.76661
chr4_7418_minus	Atrichoblast	20	0.030739	0.041407	0.59343	0.47196
chrMt_11_minus	Endodermis	8	0.030483	0.028466	0.49603	0.52498
chr3_11194_minus	Atrichoblast	12	0.030393	-0.02195	0.53061	0.65067
chr2_16197_minus	Lateral Root Cap	9	-0.030355	-0.01419	0.58154	0.79673
chr5_21633_minus	Endodermis	9	-0.03028	-0.010536	0.53699	0.82994
chr3_1084_plus	Lateral Root Cap	13	0.03015	0.067335	0.47368	0.10924
chr1_270_plus	Lateral Root Cap	12	-0.029938	-0.05645	0.47875	0.18144
chr4_8549_minus	Endodermis	9	-0.029837	-0.018066	0.59897	0.75021
chrMt_11_minus	Atrichoblast	8	0.029772	0.01905	0.45606	0.63346
chr5_4529_plus	Trichoblast	10	0.029489	0.042155	0.58243	0.43176
chr3_19804_minus	Cortex	16	0.029434	0.035547	0.56989	0.49254
chr1_6150_plus	Lateral Root Cap	8	0.029311	0.021912	0.56537	0.6674
chr3_2566_plus	Atrichoblast	9	0.029047	0.060561	0.60016	0.27412
chr3_5575_plus	Atrichoblast	9	-0.028892	-0.016385	0.61349	0.77457
chr3_19804_minus	Procambium	16	0.028738	0.047738	0.51769	0.28239
chr2_9843_plus	Endodermis	11	0.028622	0.052833	0.60551	0.34016
chr1_8081_plus	Trichoblast	9	0.028621	0.033143	0.58937	0.53193
chr2_17947_plus	Cortex	14	0.028508	0.039902	0.57509	0.43259
chr3_3052_minus	Trichoblast	33	0.028298	-0.022297	0.61181	0.68927
chr1_1043_minus	Trichoblast	15	0.028214	0.0018756	0.5761	0.97036
chr3_5334_plus	Trichoblast	8	-0.027642	-0.012869	0.61577	0.81529
chr2_15447_plus	Pericycle	31	-0.027558	-0.036703	0.4969	0.3655
chr5_24336_minus	Lateral Root Cap	12	0.027418	0.040277	0.48563	0.30559
chr1_7089_minus	Columella	18	-0.027163	-0.013271	0.61203	0.80432
chr2_8517_minus	Trichoblast	9	-0.027135	-0.030982	0.6369	0.5899
chr5_4490_plus	Endodermis	14	0.026965	0.047747	0.61924	0.37871
chr3_5398_minus	Trichoblast	10	0.026802	-0.035638	0.60009	0.48567
chr1_12180_plus	Columella	8	-0.026778	-0.042131	0.6419	0.46424
chr5_21710_plus	Lateral Root Cap	8	-0.02671	-0.014354	0.64	0.80157
chr4_18149_plus	Atrichoblast	10	-0.026638	0.0025904	0.57132	0.9561
chrMt_11_minus	Pericycle	8	-0.02632	-0.033974	0.59923	0.49752
chr3_6477_plus	Trichoblast	12	0.025796	0.073015	0.56147	0.09988
chr1_5877_plus	Lateral Root Cap	12	-0.025392	-0.012201	0.60731	0.80498
chr1_20914_plus	Lateral Root Cap	12	-0.025274	-0.010477	0.55601	0.80721
chr4_7418_minus	Endodermis	20	-0.025213	-0.028994	0.56922	0.51273
chr4_16312_plus	Pericycle	21	0.025098	0.0039451	0.55697	0.92645
chr3_2606_minus	Endodermis	12	-0.025094	-0.017682	0.5658	0.68577
chr5_4490_plus	Cortex	14	-0.025055	-0.02361	0.56053	0.58337
chr5_19037_minus	Endodermis	22	0.024777	0.027172	0.58895	0.55343
chr1_9890_minus	Atrichoblast	23	-0.024498	-0.016684	0.61662	0.73316
chr5_22894_plus	Cortex	21	-0.024369	-0.030818	0.62963	0.54192
chr4_628_plus	Trichoblast	19.5	-0.024116	-0.029011	0.63537	0.56836
chr2_15480_minus	Pericycle	10	-0.023907	-0.0094464	0.67501	0.86843
chr4_8057_plus	Trichoblast	15	0.023898	0.03474	0.61076	0.45928
chr2_7160_minus	Trichoblast	8	0.023803	0.005567	0.67683	0.92236
chr3_1145_plus	Lateral Root Cap	9	0.023605	0.034485	0.59158	0.43306
chr5_17879_minus	Lateral Root Cap	9	0.023582	0.04355	0.65205	0.40486
chr5_772_minus	Atrichoblast	12	-0.023448	-0.052818	0.66337	0.32658
chr4_9645_minus	Endodermis	8	-0.023374	-0.029481	0.64881	0.56567
chr1_3095_plus	Atrichoblast	8	0.023194	0.020825	0.6723	0.70411
chr2_19560_plus	Procambium	16	0.023127	0.023961	0.59806	0.58491
chr5_6852_minus	Lateral Root Cap	11	-0.023038	-0.010147	0.66935	0.85082
chr4_2720_plus	Atrichoblast	16	0.022999	0.023451	0.65708	0.65078
chr3_22736_plus	Endodermis	16	-0.022987	-0.0010719	0.54576	0.97753
chr3_2606_minus	Lateral Root Cap	12	-0.022701	-0.023326	0.62687	0.61739
chr5_16302_plus	Cortex	16	0.022607	0.023415	0.63474	0.62267
chr4_13318_minus	Endodermis	20	0.022536	0.029188	0.58042	0.47399
chr4_16710_plus	Atrichoblast	15	-0.022275	-0.0014399	0.66513	0.97768
chr1_26622_minus	Pericycle	11	0.022245	0.041076	0.69503	0.46899
chr1_2440_plus	Endodermis	9	0.021993	0.021792	0.69786	0.70048
chr4_13318_minus	Pericycle	20	-0.021893	-0.056264	0.64435	0.23517
chrMt_12_minus	Endodermis	8	0.021778	0.027873	0.65437	0.56663
chr4_7422_minus	Cortex	15	-0.021411	-0.0199	0.65238	0.67548
chr4_11267_plus	Trichoblast	9	0.021384	0.018752	0.69962	0.7351
chrMt_12_minus	Trichoblast	8	-0.021225	0.0030657	0.65594	0.9487
chr5_25527_minus	Endodermis	15	0.02087	0.011481	0.70649	0.83589
chr1_26716_minus	Atrichoblast	14	-0.020701	-0.12707	0.68016	0.011068
chr5_1604_plus	Lateral Root Cap	13	-0.020563	-0.019337	0.631	0.6515
chr2_15160_minus	Endodermis	67	-0.02052	-0.077357	0.6948	0.13857
chr5_24335_minus	Columella	15	-0.020482	-0.012493	0.71044	0.82085
chr5_22894_plus	Pericycle	21	0.020115	-0.013654	0.61686	0.73417
chr2_18588_minus	Endodermis	9	-0.020004	0.0079913	0.72831	0.88964
chr5_4890_minus	Trichoblast	8	-0.019991	-0.060851	0.72547	0.28472
chr1_19360_minus	Lateral Root Cap	16	0.019576	-0.0061178	0.65021	0.88731
chr1_4609_minus	Procambium	10	0.019482	0.030259	0.67455	0.51421
chr3_19804_minus	Endodermis	16	0.019474	0.0031515	0.60038	0.93244
chr5_22894_plus	Endodermis	21	-0.019284	-0.059737	0.62094	0.12525
chr1_3546_minus	Procambium	14	0.018928	-0.020362	0.66614	0.64254
chr1_226_minus	Cortex	12	-0.018915	0.00043155	0.70783	0.99318
chr2_13143_plus	Trichoblast	11	-0.018873	0.023033	0.7315	0.67537
chr2_12621_minus	Endodermis	18	-0.018717	-0.03609	0.74516	0.53075
chr5_4986_minus	Atrichoblast	9	-0.018651	0.0082534	0.73804	0.88235
chr3_17899_plus	Lateral Root Cap	10	-0.01847	-0.015705	0.65768	0.70633
chr3_5596_plus	Lateral Root Cap	12	-0.018439	-0.030737	0.66842	0.47516
chr2_15558_minus	Endodermis	10	-0.017636	0.00035078	0.73878	0.99471
chr3_5507_plus	Cortex	21	0.017559	0.023323	0.70661	0.61706
chr4_14765_plus	Atrichoblast	15	0.017446	0.0055287	0.74183	0.91686
chr2_12994_minus	Pericycle	9	0.017179	0.020724	0.72714	0.67378
chr2_6401_plus	Cortex	11	0.016995	0.0087754	0.7476	0.86803
chr5_21761_plus	Endodermis	9	0.016464	0.026868	0.75556	0.61138
chr5_16302_plus	Pericycle	16	0.016454	0.048267	0.71141	0.27755
chr5_13901_minus	Columella	9	-0.016381	-0.030272	0.76515	0.58087
chr4_18216_minus	Atrichoblast	12	-0.01595	-0.056624	0.73101	0.22195
chr2_10053_minus	Lateral Root Cap	8	-0.015636	-0.011022	0.78222	0.84551
chr5_24291_plus	Atrichoblast	12	-0.015371	-0.084115	0.76339	0.098911
chr2_9539_minus	Lateral Root Cap	29	-0.015049	-0.030569	0.65739	0.36754
chr1_24701_minus	Lateral Root Cap	12	-0.014684	0.029247	0.77054	0.56122
chr5_173_minus	Lateral Root Cap	10	-0.014195	0.0009336	0.78724	0.98584
chr1_8081_plus	Atrichoblast	9	-0.014187	-0.015458	0.792	0.77385
chr2_18088_minus	Lateral Root Cap	33	-0.014099	-0.034266	0.67307	0.30503
chr5_5940_plus	Endodermis	15	-0.013924	-0.032181	0.72786	0.42116
chr4_11658_minus	Columella	10	-0.013912	-0.046175	0.79536	0.38912
chr4_9256_plus	Endodermis	8	-0.013604	-0.069728	0.80581	0.20714
chr5_25651_minus	Atrichoblast	25	-0.013564	-0.026333	0.81139	0.64312
chr1_30172_minus	Atrichoblast	9	0.013447	0.0043245	0.8118	0.93897
chr5_4311_minus	Trichoblast	8	0.01343	0.01808	0.81233	0.74924
chr2_8517_minus	Procambium	9	0.013363	-0.028914	0.81531	0.61322
chr3_5398_minus	Atrichoblast	10	-0.013238	0.039445	0.77564	0.39557
chr3_8007_minus	Endodermis	23	0.013084	0.013896	0.75422	0.7395
chr1_5871_plus	Endodermis	9	0.013011	-0.018773	0.80674	0.72409
chr2_19560_plus	Cortex	16	-0.012954	-0.022893	0.8166	0.68189
chr4_2589_minus	Endodermis	13	0.012939	-0.017058	0.80461	0.74432
chr1_7085_minus	Pericycle	17	-0.01259	0.030772	0.78433	0.50347
chr2_18912_plus	Endodermis	13	0.012475	0.0062106	0.74197	0.8698
chr3_9723_minus	Pericycle	19	-0.012338	-0.012851	0.78465	0.77594
chr2_18088_minus	Columella	33	0.012254	0.024663	0.80769	0.62419
chr5_20752_plus	Endodermis	8.5	0.012122	0.029309	0.82845	0.60028
chr2_17271_plus	Lateral Root Cap	17	0.012094	0.014539	0.7828	0.74035
chr5_9203_plus	Columella	21	0.01204	-0.010733	0.80072	0.82197
chr4_797_minus	Pericycle	10	0.012016	0.028011	0.82605	0.60837
chr2_9266_minus	Lateral Root Cap	13	-0.011804	-0.0042307	0.81303	0.93244
chr5_17715_plus	Endodermis	16	-0.011775	0.0078304	0.8137	0.87548
chr2_5775_minus	Procambium	9	-0.011614	-0.055559	0.82547	0.2911
chr4_17593_plus	Atrichoblast	10	0.011432	0.0013647	0.84035	0.98081
chr4_16312_plus	Procambium	21	0.011399	0.04194	0.77176	0.28566
chr3_5596_plus	Atrichoblast	12	-0.011072	-0.023658	0.814	0.61513
chr2_17947_plus	Endodermis	14	0.010972	0.020986	0.82407	0.67066
chr3_3420_plus	Trichoblast	8	0.010108	0.0055684	0.85976	0.92247
chr4_6733_minus	Trichoblast	9	0.0097047	0.024355	0.85849	0.65452
chrMt_11_minus	Columella	8	0.0096786	0.052258	0.8556	0.3255
chr2_11759_minus	Endodermis	10	0.009376	-0.01181	0.86608	0.83178
chr4_2589_minus	Atrichoblast	13	-0.0092398	-0.014193	0.85921	0.78527
chr4_8138_minus	Procambium	11	-0.0090982	-0.043542	0.85375	0.37745
chr1_9208_plus	Pericycle	10	0.0090138	0.027726	0.8677	0.60833
chr1_20155_minus	Lateral Root Cap	14	-0.0089955	0.012879	0.83032	0.75898
chr3_1084_plus	Columella	13	0.0088729	0.024115	0.87477	0.66836
chr2_18463_minus	Trichoblast	12	0.0088355	-0.024785	0.87086	0.64834
chr5_4311_minus	Endodermis	8	0.0086087	-0.0042703	0.87545	0.93803
chr5_3473_minus	Endodermis	9	0.008349	0.037169	0.88248	0.51032
chr5_23337_plus	Endodermis	14	-0.0078927	-0.069005	0.88676	0.2126
chr5_4620_minus	Trichoblast	23	0.0077292	-0.036445	0.88478	0.49428
chr1_29553_plus	Cortex	8	-0.0076045	0.0016184	0.8953	0.97766
chr5_4757_plus	Lateral Root Cap	8	-0.0074989	0.016847	0.89589	0.76876
chr5_25705_plus	Atrichoblast	9	0.0066409	0.03312	0.9039	0.54698
chr3_5670_minus	Endodermis	11	0.0065289	0.030252	0.89451	0.53885
chr3_1084_plus	Procambium	13	-0.0064761	-0.013241	0.89423	0.78574
chr3_512_plus	Endodermis	9	0.0063065	0.022233	0.89686	0.64764
chr4_16312_plus	Endodermis	21	-0.0062677	0.027386	0.86937	0.47232
chr1_3546_minus	Pericycle	14	-0.006162	-0.011009	0.89663	0.81646
chr5_8033_plus	Columella	9	0.0060271	0.023818	0.91679	0.67965
chr5_8033_plus	Lateral Root Cap	9	-0.0060101	0.033491	0.90367	0.49993
chr5_16302_plus	Atrichoblast	16	0.0059259	0.034331	0.90013	0.46706
chr1_1190_minus	Trichoblast	9	0.0058629	-0.023806	0.91015	0.64674
chr5_17860_minus	Endodermis	9	0.0058455	0.029915	0.91077	0.56623
chrMt_11_minus	Lateral Root Cap	8	-0.0052512	0.0022674	0.89568	0.95485
chrMt_12_minus	Atrichoblast	8	-0.005156	0.012274	0.9008	0.76665
chr5_26517_minus	Endodermis	35	-0.0051559	-0.011803	0.92749	0.83498
chr1_18219_plus	Trichoblast	9	-0.0049825	-0.10362	0.92685	0.055573
chr3_5050_plus	Pericycle	11	-0.0048302	-0.0079612	0.93098	0.88649
chr5_1122_plus	Endodermis	15	0.0046396	-0.013278	0.91958	0.77262
chr1_1767_minus	Atrichoblast	9	-0.0044198	-0.040213	0.92576	0.39635
chr5_3785_plus	Procambium	13	0.0043283	0.0032892	0.9248	0.94282
chr5_4529_plus	Atrichoblast	10	0.0042044	0.052883	0.94104	0.35185
chr4_2589_minus	Trichoblast	13	0.0041643	-0.040912	0.93984	0.45819
chr4_17593_plus	Lateral Root Cap	10	0.0039003	-0.0019482	0.94246	0.97124
chr3_9723_minus	Trichoblast	19	-0.0038524	-0.010586	0.92798	0.80384
chr4_6733_minus	Endodermis	9	-0.0033588	-0.0011665	0.95051	0.9828
chr2_6951_plus	Atrichoblast	12	-0.0029747	-0.018584	0.94742	0.68031
chr4_6834_plus	Pericycle	14	-0.0027807	0.016345	0.94937	0.70893
chr5_17715_plus	Trichoblast	16	-0.0025201	-0.013113	0.96028	0.79553
chr3_23038_plus	Trichoblast	11	0.0024271	-0.017121	0.966	0.76361
chr4_11592_minus	Lateral Root Cap	15	-0.002274	-0.00085041	0.9625	0.98597
chr5_2358_plus	Lateral Root Cap	8	0.0021457	9.3192e-05	0.96903	0.99865
chr2_12994_minus	Endodermis	9	0.0016978	0.0054641	0.97259	0.91195
chr3_5507_plus	Procambium	21	-0.0016442	-0.017554	0.97213	0.70914
chr1_13227_plus	Trichoblast	9	0.0016143	0.012378	0.97316	0.79639
chr3_5581_plus	Trichoblast	17	0.0012254	-0.0080901	0.97893	0.86158
chr2_6405_plus	Endodermis	10	0.00069924	0.0023699	0.99007	0.96637
chr2_15614_minus	Pericycle	14	-0.00051881	0.012625	0.99285	0.82732
chr2_9266_minus	Atrichoblast	13	0.00013873	-0.010356	0.99793	0.84627

## Sheet: sc_10_at window correlations
window	celltype	median_counts_per_cell	spearman	pearson	spearman_pvalue	pearson_pvalue
chr5_3278_minus	Atrichoblast	19	-0.76178	-0.76034	7.8766e-233	1.919e-231
chr5_17714_plus	Trichoblast	13	0.61983	0.65756	2.0644e-92	1.2792e-107
chr5_3278_minus	Cortex	19	-0.5919	-0.58721	2.6832e-104	2.7398e-102
chr5_3278_minus	Trichoblast	19	-0.57682	-0.58515	4.9301e-61	3.5864e-63
chr3_19628_minus	Atrichoblast	16	-0.53234	-0.46344	2.0276e-127	5.4274e-93
chr5_17714_plus	Cortex	13	0.51013	0.51052	1.3335e-50	1.0908e-50
chr2_14569_minus	Trichoblast	7	-0.50498	-0.51619	2.6372e-26	1.3281e-27
chr2_14569_minus	Atrichoblast	7	-0.50291	-0.49677	2.7833e-24	1.2025e-23
chr5_3278_minus	Procambium	19	-0.50079	-0.46313	2.1316e-72	7.7395e-61
chr5_5760_minus	Cortex	14	-0.4826	-0.45638	2.0447e-30	5.4473e-27
chr1_24560_minus	Trichoblast	10	-0.47194	-0.42327	1.0315e-46	5.617e-37
chr5_21985_plus	Cortex	9	-0.47187	-0.56827	1.5206e-27	1.0193e-41
chr5_22423_minus	Cortex	8	-0.47018	-0.4543	1.2285e-25	7.6422e-24
chr3_14200_plus	Procambium	8	-0.46816	-0.47288	1.5147e-28	3.6261e-29
chr3_3910_minus	Atrichoblast	10	-0.46748	-0.4813	1.6495e-61	1.3277e-65
chr1_23172_plus	Trichoblast	8	0.45816	0.44039	2.7341e-23	1.8981e-21
chr5_6412_minus	Atrichoblast	12	-0.44809	-0.42765	6.352e-56	1.4173e-50
chr1_24560_minus	Atrichoblast	10	-0.44623	-0.4671	7.3415e-62	2.267e-68
chr1_23172_plus	Atrichoblast	8	0.44502	0.43944	1.7588e-46	3.0893e-45
chr5_17714_plus	Atrichoblast	13	0.43588	0.44887	8.8375e-34	5.8978e-36
chr1_16265_plus	Atrichoblast	18	0.43527	0.45563	1.0802e-39	8.8137e-44
chr4_11158_plus	Lateral Root Cap	8	-0.43166	-0.40847	5.8958e-16	2.6786e-14
chr3_14200_plus	Pericycle	8	-0.4311	-0.46192	2.6224e-25	2.8927e-29
chr5_21985_plus	Endodermis	9	-0.43085	-0.49646	6.3459e-19	1.7826e-25
chr5_5760_minus	Trichoblast	14	-0.42958	-0.43285	9.4499e-38	2.3036e-38
chr5_3278_minus	Endodermis	19	-0.42624	-0.4648	2.0015e-41	6.5537e-50
chr5_6680_minus	Atrichoblast	12	-0.4257	-0.41517	5.8619e-52	2.9283e-49
chr1_6624_plus	Trichoblast	11	0.42041	0.41934	1.1493e-24	1.5479e-24
chr2_12870_plus	Trichoblast	7	0.4173	0.3935	1.7386e-17	1.4663e-15
chr2_12870_plus	Atrichoblast	7	0.41699	0.39844	8.7912e-32	6.3647e-29
chr4_14452_plus	Trichoblast	14	0.41541	0.39426	1.8506e-42	4.7004e-38
chr4_14452_plus	Atrichoblast	14	0.41374	0.41523	6.5315e-69	1.9038e-69
chr5_19040_minus	Trichoblast	23	-0.41164	-0.42483	2.0661e-30	1.763e-32
chr4_6907_plus	Cortex	8	0.40998	0.38999	1.3577e-16	4.9203e-15
chr3_3910_minus	Trichoblast	10	-0.39256	-0.37943	1.1823e-30	1.3701e-28
chr1_16265_plus	Trichoblast	18	0.39206	0.38161	8.0756e-20	8.8405e-19
chr4_11592_minus	Atrichoblast	17	-0.38982	-0.36707	5.352e-59	5.0565e-52
chr5_22423_minus	Atrichoblast	8	-0.38743	-0.41095	7.645e-28	1.9413e-31
chr1_8324_plus	Trichoblast	7	0.38687	0.36878	1.6227e-16	4.844e-15
chr3_2016_plus	Atrichoblast	7	0.38435	0.38965	4.8918e-15	1.913e-15
chr4_1137_plus	Atrichoblast	10	0.38294	0.40467	2.5798e-37	7.329e-42
chr5_6412_minus	Trichoblast	12	-0.38106	-0.3607	3.0686e-16	1.3482e-14
chr4_11585_minus	Atrichoblast	16	-0.37839	-0.36539	1.3205e-44	1.7091e-41
chr3_2824_minus	Atrichoblast	12	-0.37813	-0.37594	2.6911e-34	6.8498e-34
chr4_12320_plus	Atrichoblast	8	0.37098	0.37299	6.9084e-34	2.9006e-34
chr1_6624_plus	Atrichoblast	11	0.37	0.34236	3.2007e-33	2.1776e-28
chr5_4221_plus	Atrichoblast	7	0.36625	0.3721	1.3747e-14	4.8315e-15
chr3_14199_plus	Atrichoblast	7	-0.36448	-0.37722	1.3691e-16	9.5563e-18
chr3_21910_minus	Atrichoblast	6	-0.35995	-0.37258	3.693e-13	4.6669e-14
chr1_5392_plus	Atrichoblast	8	0.35827	0.35434	2.0215e-21	5.8599e-21
chr5_5889_minus	Trichoblast	24	-0.35582	-0.33401	2.3316e-23	1.2965e-20
chr4_6839_minus	Atrichoblast	8	-0.35242	-0.36188	1.7236e-18	1.7677e-19
chr3_151_minus	Cortex	10	-0.35102	-0.3278	6.9526e-18	1.1407e-15
chr3_19571_plus	Atrichoblast	9	0.34904	0.34824	1.531e-29	2.1009e-29
chr2_133_minus	Atrichoblast	11	-0.34833	-0.37261	3.4244e-26	5.2128e-30
chr3_20557_plus	Atrichoblast	13	0.34663	0.33871	1.6735e-47	2.6297e-45
chr3_2824_minus	Trichoblast	12	-0.34429	-0.28344	1.0149e-19	1.325e-13
chr1_27541_minus	Atrichoblast	9	-0.34324	-0.41781	1.4509e-23	3.4773e-35
chr5_19040_minus	Atrichoblast	23	-0.34309	-0.32706	1.8915e-24	3.0453e-22
chr3_14200_plus	Atrichoblast	8	-0.34174	-0.26694	3.0386e-19	4.5678e-12
chr4_14452_plus	Cortex	14	0.33657	0.30836	1.2059e-26	2.0309e-22
chr1_28588_minus	Atrichoblast	11	0.33242	0.33827	5.1892e-36	2.6307e-37
chr4_10785_minus	Atrichoblast	9	-0.3319	-0.33897	1.3694e-19	2.0464e-20
chr5_3241_plus	Trichoblast	8	0.33179	0.30766	2.2654e-11	6.5968e-10
chr4_10501_plus	Atrichoblast	9	0.32997	0.31383	2.4103e-21	2.3444e-19
chr3_19628_minus	Trichoblast	16	-0.3298	-0.28631	1.6928e-29	2.4895e-22
chr5_17244_plus	Atrichoblast	15	0.32953	0.3155	9.4996e-46	6.9976e-42
chr5_22605_plus	Endodermis	6	-0.32801	-0.33128	7.2578e-12	4.3643e-12
chr2_11865_minus	Atrichoblast	6	-0.32778	-0.3197	1.1962e-11	4.0037e-11
chr5_3241_plus	Atrichoblast	8	0.32722	0.33096	1.9388e-22	6.0386e-23
chr3_6123_plus	Trichoblast	7	0.32719	0.31571	1.2497e-10	5.8318e-10
chrMt_11_minus	Atrichoblast	10	-0.32352	-0.33608	2.2692e-33	4.9366e-36
chr3_3910_minus	Cortex	10	-0.32172	-0.31581	3.1556e-14	9.7156e-14
chr1_5392_plus	Cortex	8	0.32	0.31616	1.7988e-10	3.0378e-10
chr3_151_minus	Trichoblast	10	-0.31955	-0.31711	1.3445e-19	2.6212e-19
chr5_25723_plus	Trichoblast	16	0.3185	0.30432	1.3329e-16	3.1843e-15
chr1_27541_minus	Trichoblast	9	-0.31658	-0.3255	2.891e-13	5.618e-14
chr3_7909_plus	Trichoblast	8	0.31331	0.299	1.9131e-10	1.3371e-09
chr1_5129_minus	Atrichoblast	11	-0.31308	-0.30749	1.9371e-33	2.9407e-32
chr3_16629_minus	Atrichoblast	6	-0.31202	-0.29803	5.8578e-11	4.3953e-10
chr4_7010_minus	Atrichoblast	10	-0.31172	-0.30322	9.6267e-29	3.2592e-27
chr4_11765_plus	Atrichoblast	9	0.30979	0.29856	1.8653e-14	1.7273e-13
chr1_5392_plus	Trichoblast	8	0.30888	0.28629	5.3273e-10	9.7979e-09
chr3_6123_plus	Atrichoblast	7	0.30839	0.31092	4.6712e-12	3.0636e-12
chr2_11014_plus	Cortex	9	0.30648	0.3122	6.191e-11	2.6015e-11
chr5_19040_minus	Cortex	23	-0.3064	-0.28295	4.7336e-15	5.7088e-13
chr5_1604_plus	Trichoblast	10	0.30634	0.28902	1.0171e-13	2.5854e-12
chr4_11158_plus	Cortex	8	-0.30573	-0.30011	5.4274e-10	1.1541e-09
chr1_2476_plus	Atrichoblast	11	0.30565	0.30226	2.8896e-18	7.0397e-18
chr5_17244_plus	Trichoblast	15	0.30358	0.26593	3.0336e-25	1.5529e-19
chr4_14765_plus	Trichoblast	11	0.30306	0.28702	2.0061e-13	3.8759e-12
chr2_12619_minus	Trichoblast	7	-0.29883	-0.29216	9.7968e-09	2.1405e-08
chr2_7918_minus	Trichoblast	7	-0.29732	-0.2788	1.6873e-11	3.1026e-10
chrMt_10_minus	Endodermis	12	-0.2971	-0.30535	7.3566e-26	2.718e-27
chr1_28149_minus	Trichoblast	11	-0.29588	-0.30887	1.334e-11	1.475e-12
chr2_13452_plus	Atrichoblast	9	0.29531	0.3206	2.9153e-17	3.1885e-20
chr5_25723_plus	Atrichoblast	16	0.29472	0.29793	2.63e-27	6.797e-28
chr2_10902_minus	Trichoblast	7	-0.29358	-0.28954	5.6202e-11	1.0524e-10
chr2_10584_minus	Endodermis	9	-0.29275	-0.22337	2.3212e-07	9.2804e-05
chr2_12619_minus	Lateral Root Cap	7	-0.29194	-0.27375	2.6854e-20	6.0484e-18
chr1_19202_plus	Trichoblast	9	0.2916	0.26926	2.8725e-08	3.2786e-07
chr5_24122_plus	Atrichoblast	14	0.29118	0.26782	2.102e-25	1.3394e-21
chr1_27081_minus	Atrichoblast	8	-0.29095	-0.28402	4.0594e-16	2.1138e-15
chr5_22423_minus	Trichoblast	8	-0.29082	-0.29859	2.6961e-13	5.7668e-14
chr3_697_minus	Atrichoblast	9	-0.28974	-0.29668	2.0777e-22	1.821e-23
chr1_29487_minus	Atrichoblast	40	-0.28751	-0.25363	5.8773e-37	7.2121e-29
chr4_14923_plus	Atrichoblast	13	0.28704	0.28799	3.6329e-16	2.8804e-16
chr3_19628_minus	Cortex	16	-0.28669	-0.24827	1.7594e-22	4.4079e-17
chrMt_10_minus	Xylem	12	-0.28581	-0.30663	7.1334e-14	7.7969e-16
chr4_2589_minus	Atrichoblast	11	-0.28466	-0.29464	6.7519e-24	1.4619e-25
chr2_8808_plus	Atrichoblast	7	0.2842	0.28001	6.2516e-11	1.2172e-10
chr5_16316_minus	Atrichoblast	9	-0.28413	-0.28161	2.3429e-15	4.2141e-15
chr3_369_plus	Atrichoblast	7	0.28403	0.28152	4.5379e-16	8.3798e-16
chr3_6097_plus	Cortex	8	0.28278	0.28144	1.9206e-10	2.3551e-10
chr5_3241_plus	Cortex	8	0.28233	0.2719	2.2692e-07	6.4582e-07
chr4_9173_plus	Trichoblast	11	0.28231	0.25876	8.4947e-14	9.3055e-12
chr3_19832_plus	Trichoblast	6	0.28226	0.26851	3.7757e-08	1.7651e-07
chr5_19040_minus	Endodermis	23	-0.28205	-0.41989	4.4547e-13	1.6398e-28
chr3_10913_plus	Atrichoblast	9	0.28202	0.27346	1.0486e-10	3.9586e-10
chr5_3055_plus	Xylem	11	0.28157	0.21519	2.1582e-07	8.5453e-05
chr5_465_plus	Trichoblast	7	0.28139	0.26813	3.0957e-08	1.4042e-07
chr2_17369_plus	Trichoblast	11	0.28133	0.24484	1.4838e-11	5.0888e-09
chr5_4442_plus	Atrichoblast	7	0.27902	0.27532	7.9613e-11	1.4391e-10
chr2_16197_minus	Atrichoblast	9	-0.27896	-0.2753	2.2646e-17	6.076e-17
chr2_13452_plus	Trichoblast	9	0.27892	0.22093	3.6797e-09	3.5502e-06
chr2_10429_minus	Atrichoblast	7	0.27776	0.28917	1.9297e-13	1.7327e-14
chr5_1604_plus	Atrichoblast	10	0.27759	0.27085	4.5702e-20	3.8218e-19
chr5_465_plus	Atrichoblast	7	0.27739	0.27496	1.9336e-15	3.456e-15
chr4_12320_plus	Trichoblast	8	0.27624	0.25386	6.9911e-12	3.3294e-10
chr5_17714_plus	Endodermis	13	0.2761	0.33236	3.0635e-12	2.364e-17
chr5_26129_minus	Atrichoblast	13	-0.27578	-0.27956	4.1449e-12	2.0499e-12
chr1_8324_plus	Atrichoblast	7	0.27512	0.31643	1.4205e-09	2.4196e-12
chr1_8324_plus	Cortex	7	0.2727	0.25549	1.8707e-07	1.1096e-06
chr1_29589_plus	Trichoblast	7	0.27249	0.26907	2.513e-09	4.0328e-09
chr5_5760_minus	Atrichoblast	14	-0.27143	-0.26425	2.4414e-12	9.4627e-12
chr2_18047_minus	Trichoblast	11	-0.27143	-0.22085	4.3875e-13	4.7734e-09
chr5_22309_minus	Atrichoblast	11	-0.27031	-0.25607	2.9598e-19	2.2348e-17
chr5_3278_minus	Phloem	19	-0.26996	-0.28295	1.5188e-09	2.2182e-10
chr4_10944_plus	Cortex	9	-0.26914	-0.24939	9.9374e-14	6.1063e-12
chr1_2686_plus	Atrichoblast	10	0.26875	0.2994	1.7096e-20	2.8835e-25
chr3_3861_minus	Atrichoblast	11	-0.26789	-0.26444	5.4059e-19	1.5668e-18
chr3_19628_minus	Procambium	16	-0.2677	-0.24069	1.861e-23	3.8606e-19
chr1_9485_minus	Atrichoblast	9	-0.26745	-0.23805	1.2379e-15	1.3079e-12
chr1_28149_minus	Endodermis	11	-0.26732	-0.24787	1.8758e-10	3.8144e-09
chr3_18493_minus	Atrichoblast	7	-0.26711	-0.2754	4.4548e-08	1.6185e-08
chr4_11158_plus	Atrichoblast	8	-0.26677	-0.26242	6.1e-15	1.7218e-14
chr4_16775_minus	Atrichoblast	7	-0.26653	-0.27622	2.1328e-09	5.1711e-10
chr2_11865_minus	Trichoblast	6	-0.26607	-0.2933	1.228e-06	7.8999e-08
chr4_14487_minus	Atrichoblast	13	-0.26355	-0.28003	6.5878e-22	1.2334e-24
chr1_9208_plus	Atrichoblast	11	0.26317	0.3119	1.0334e-20	7.6473e-29
chr2_8808_plus	Trichoblast	7	0.26266	0.26884	7.2832e-08	3.4759e-08
chr5_6680_minus	Trichoblast	12	-0.26222	-0.23692	1.2744e-13	2.5311e-11
chr3_8010_plus	Endodermis	23	0.26209	0.24587	7.9067e-14	2.666e-12
chr1_7347_plus	Atrichoblast	8	0.26146	0.25747	5.4402e-09	9.4137e-09
chr3_88_plus	Atrichoblast	11	0.26137	0.2633	1.9215e-20	9.8888e-21
chr5_6412_minus	Cortex	12	-0.26133	-0.24013	1.0909e-11	4.8105e-10
chr1_28149_minus	Cortex	11	-0.26018	-0.23029	1.0384e-08	4.4815e-07
chr1_4928_minus	Cortex	7	-0.25883	-0.26856	1.1011e-07	3.4604e-08
chr5_16292_plus	Cortex	10	-0.25683	-0.23707	5.9613e-08	6.0312e-07
chr2_12619_minus	Atrichoblast	7	-0.25633	-0.24054	3.3891e-11	5.3906e-10
chr5_5889_minus	Atrichoblast	24	-0.25631	-0.20661	2.0908e-11	7.9615e-08
chr4_17050_minus	Trichoblast	9	-0.25593	-0.2339	8.7803e-09	1.5836e-07
chr1_18286_minus	Atrichoblast	9	-0.25561	-0.28102	4.4947e-10	5.9547e-12
chr2_17437_minus	Atrichoblast	9	-0.25553	-0.23575	3.9001e-15	4.7824e-13
chr5_24512_minus	Cortex	6	-0.25475	-0.26133	4.352e-06	2.3966e-06
chr5_7250_minus	Atrichoblast	12	-0.25427	-0.22739	5.8917e-19	2.2501e-15
chr5_5095_plus	Atrichoblast	10	0.25425	0.26429	5.5412e-18	2.3578e-19
chr1_16265_plus	Cortex	18	0.25423	0.19547	2.827e-10	1.4607e-06
chr2_19484_plus	Cortex	8	0.25239	0.27207	8.6955e-06	1.5302e-06
chr1_2476_plus	Trichoblast	11	0.25039	0.23049	2.5207e-08	3.1157e-07
chr4_10785_minus	Cortex	9	-0.24996	-0.26591	3.3592e-10	2.1345e-11
chr3_20815_minus	Trichoblast	9	-0.24965	-0.23603	2.1732e-09	1.6224e-08
chr1_28372_minus	Atrichoblast	7	-0.24829	-0.23353	2.3085e-07	1.1969e-06
chr3_14203_plus	Atrichoblast	7	0.24744	0.2429	4.8135e-08	8.5623e-08
chr2_14048_minus	Atrichoblast	7	-0.24703	-0.26184	7.7429e-13	2.7325e-14
chr5_6680_minus	Cortex	12	-0.24659	-0.24326	7.8489e-10	1.3409e-09
chr2_133_minus	Trichoblast	11	-0.24656	-0.21856	6.3892e-09	2.909e-07
chr5_7093_plus	Atrichoblast	8	0.24619	0.2455	4.6543e-08	5.0874e-08
chr5_16854_plus	Endodermis	19	-0.24585	-0.17187	1.3084e-06	0.00079242
chr3_14199_plus	Cortex	7	-0.24566	-0.29276	4.0959e-09	1.7234e-12
chr1_4859_minus	Trichoblast	8	-0.24506	-0.25187	4.2469e-06	2.235e-06
chr1_15604_minus	Atrichoblast	7	-0.24488	-0.229	2.5158e-09	2.6518e-08
chr1_7021_plus	Trichoblast	7	0.24474	0.25697	5.7804e-07	1.4668e-07
chr4_11585_minus	Trichoblast	16	-0.24466	-0.22901	6.0685e-10	7.3957e-09
chr5_23057_minus	Cortex	8	0.24457	0.22276	1.2291e-06	1.051e-05
chr2_17440_minus	Atrichoblast	7	-0.24398	-0.24609	1.4431e-05	1.2097e-05
chr2_19560_plus	Atrichoblast	18	0.24387	0.2103	9.095e-26	1.9795e-19
chr4_16453_plus	Trichoblast	8	0.24379	0.23507	6.6193e-07	1.6753e-06
chr2_15447_plus	Endodermis	22	0.24323	0.24794	4.2815e-19	8.4094e-20
chr1_29072_plus	Atrichoblast	8	0.24315	0.25508	4.9239e-09	7.9251e-10
chr5_3055_plus	Procambium	11	0.24315	0.22291	8.4845e-12	4.2082e-10
chr4_17593_plus	Atrichoblast	8	0.24277	0.2511	2.0048e-12	3.2553e-13
chr4_10785_minus	Trichoblast	9	-0.24163	-0.23298	2.254e-07	6.1579e-07
chr3_19628_minus	Phloem	16	-0.24036	-0.19583	3.7996e-09	1.7817e-06
chr3_4593_minus	Atrichoblast	7	-0.24036	-0.24925	7.1621e-12	1.1103e-12
chr2_17369_plus	Atrichoblast	11	0.24032	0.24033	1.2823e-13	1.28e-13
chr5_17623_minus	Trichoblast	9	-0.23978	-0.22513	4.9481e-10	5.5383e-09
chr4_14452_plus	Phloem	14	0.23932	0.2198	9.5071e-09	1.4495e-07
chr5_6828_plus	Columella	20	0.23899	0.2187	3.941e-25	3.2741e-21
chr2_19484_plus	Trichoblast	8	0.23874	0.2473	3.2652e-07	1.1811e-07
chr2_7577_minus	Trichoblast	10	-0.23872	-0.20394	7.6258e-08	4.7848e-06
chr5_16272_minus	Procambium	8	-0.23863	-0.2266	7.8958e-06	2.2695e-05
chr3_18467_plus	Cortex	17	-0.23821	-0.19821	5.4675e-07	3.3381e-05
chr2_13641_minus	Atrichoblast	6	-0.23799	-0.22881	2.1568e-05	4.5121e-05
chr3_15665_minus	Atrichoblast	14	-0.23778	-0.21218	2.1882e-15	1.7246e-12
chr5_26149_minus	Procambium	9	-0.23733	-0.24114	1.7307e-05	1.2533e-05
chr2_14048_minus	Trichoblast	7	-0.23695	-0.22911	1.4985e-07	3.893e-07
chr5_19093_plus	Atrichoblast	10	0.23689	0.24342	3.2009e-16	4.5553e-17
chr5_24124_plus	Atrichoblast	8	0.23641	0.25559	5.2979e-09	2.5023e-10
chr5_21761_plus	Trichoblast	12	0.23623	0.22211	1.689e-12	3.4806e-11
chr1_24560_minus	Cortex	10	-0.23619	-0.26282	1.5894e-09	1.594e-11
chr1_28781_plus	Trichoblast	8	0.23579	0.19971	2.3554e-06	6.847e-05
chr5_21761_plus	Atrichoblast	12	0.23576	0.21295	3.374e-19	7.1745e-16
chr3_4014_plus	Trichoblast	7	0.23459	0.23075	1.8133e-06	2.6948e-06
chr4_1137_plus	Cortex	10	0.23448	0.25447	2.6443e-07	2.1385e-08
chr1_29064_minus	Procambium	8	-0.2341	-0.23003	1.5539e-06	2.3785e-06
chr4_6907_plus	Trichoblast	8	0.23402	0.22789	3.2333e-07	6.6287e-07
chr3_19399_plus	Atrichoblast	12	0.234	0.23199	9.2769e-21	2.0167e-20
chr4_7010_minus	Trichoblast	10	-0.23384	-0.24446	6.543e-11	8.1044e-12
chr5_25100_plus	Cortex	9	0.23369	0.21922	1.6741e-07	9.5891e-07
chr3_151_minus	Atrichoblast	10	-0.23367	-0.23474	7.8668e-14	6.0148e-14
chr1_6624_plus	Cortex	11	0.23344	0.22625	4.976e-08	1.2934e-07
chr3_19571_plus	Trichoblast	9	0.23309	0.22423	1.9686e-09	8.1065e-09
chr2_18047_minus	Atrichoblast	11	-0.23255	-0.21207	1.4201e-13	1.7265e-11
chr5_17244_plus	Endodermis	15	0.23238	0.22843	6.4425e-15	1.8787e-14
chr5_4890_minus	Atrichoblast	10	-0.23063	-0.24134	5.7909e-15	2.7995e-16
chr2_15599_minus	Trichoblast	15	-0.23008	-0.23995	4.2099e-08	1.0416e-08
chr1_20402_minus	Atrichoblast	12	-0.22967	-0.22945	1.6507e-13	1.7443e-13
chrMt_10_minus	Atrichoblast	12	-0.22964	-0.25501	7.4924e-18	8.8938e-22
chr3_14199_plus	Procambium	7	-0.22937	-0.25943	1.7495e-12	1.1618e-15
chr2_10402_minus	Trichoblast	6	-0.22884	-0.23495	6.3267e-05	3.9547e-05
chr3_11383_minus	Trichoblast	8	-0.22853	-0.22889	1.2018e-06	1.1553e-06
chr5_25394_minus	Cortex	11	-0.22853	-0.20051	2.0835e-07	5.5977e-06
chr4_1296_minus	Atrichoblast	7	-0.22844	-0.24512	9.7085e-07	1.3956e-07
chr1_29347_plus	Atrichoblast	11	0.22803	0.20444	2.6673e-18	6.135e-15
chr1_23172_plus	Lateral Root Cap	8	0.22794	0.22624	2.3339e-17	4.0597e-17
chr4_11585_minus	Cortex	16	-0.22684	-0.16886	8.0589e-10	5.4585e-06
chr1_19962_plus	Cortex	8	0.22664	0.21204	1.2206e-06	5.8392e-06
chr1_1357_minus	Atrichoblast	9	-0.22627	-0.21025	8.0659e-12	2.2745e-10
chr1_18520_plus	Atrichoblast	10	0.22624	0.21872	1.9114e-12	1.0407e-11
chr2_10902_minus	Atrichoblast	7	-0.22615	-0.23587	2.1369e-07	6.086e-08
chr2_14019_minus	Atrichoblast	9	-0.22594	-0.22063	1.8733e-14	7.7639e-14
chr5_25723_plus	Lateral Root Cap	16	0.22592	0.21727	4.0493e-28	4.3989e-26
chr1_7347_plus	Trichoblast	8	0.22573	0.23193	5.9024e-05	3.6272e-05
chr2_18412_minus	Trichoblast	7	-0.22503	-0.21189	9.4604e-06	3.1232e-05
chr1_4593_minus	Atrichoblast	7	0.2248	0.18649	2.2465e-05	0.0004615
chr1_4928_minus	Atrichoblast	7	-0.22447	-0.25046	8.2457e-09	1.1072e-10
chr1_17787_minus	Atrichoblast	9	-0.22442	-0.23232	2.4416e-10	5.3977e-11
chr3_6097_plus	Trichoblast	8	0.22428	0.2322	1.3507e-07	4.676e-08
chr1_6269_minus	Atrichoblast	8	-0.2237	-0.21402	5.0549e-13	5.0717e-12
chr5_3055_plus	Atrichoblast	11	0.22351	0.25875	4.2728e-11	1.7467e-14
chr2_19484_plus	Atrichoblast	8	0.22306	0.26773	4.5479e-09	1.4664e-12
chrMt_11_minus	Phloem	10	-0.22299	-0.21244	2.9658e-08	1.3285e-07
chr4_12340_minus	Endodermis	12	-0.22262	-0.23749	6.0479e-05	1.8152e-05
chr3_22270_plus	Trichoblast	12	-0.22256	-0.18151	7.9885e-07	6.1232e-05
chr3_697_minus	Cortex	9	-0.22245	-0.21479	2.2831e-08	6.9755e-08
chr4_5793_plus	Cortex	15	0.22224	0.19671	3.8676e-08	1.2242e-06
chr1_29208_plus	Atrichoblast	8	0.22195	0.24881	7.6296e-09	8.2027e-11
chr3_7909_plus	Atrichoblast	8	0.2215	0.18331	6.0065e-09	1.6312e-06
chr2_7918_minus	Cortex	7	-0.22105	-0.21449	3.7951e-06	7.3955e-06
chr1_6915_plus	Atrichoblast	13	0.22087	0.20343	3.0645e-19	1.6828e-16
chr5_4890_minus	Trichoblast	10	-0.22055	-0.20386	4.3067e-10	8.438e-09
chr1_8912_minus	Lateral Root Cap	6	-0.22044	-0.22158	7.3169e-10	5.9531e-10
chr3_16910_minus	Atrichoblast	7	-0.22023	-0.21685	5.3239e-10	9.8662e-10
chr5_5095_plus	Procambium	10	0.21984	0.226	1.7864e-06	8.9425e-07
chr5_24528_minus	Trichoblast	11	-0.2197	-0.21597	2.93e-07	4.6913e-07
chr1_27305_plus	Trichoblast	8	0.21935	0.21262	5.9582e-07	1.3264e-06
chr2_15594_plus	Trichoblast	7	0.2193	0.2147	1.1116e-07	2.0663e-07
chr4_12320_plus	Cortex	8	0.2192	0.20958	2.8917e-07	9.5871e-07
chr1_29231_minus	Trichoblast	8	-0.21915	-0.25009	4.6149e-06	1.533e-07
chr2_15480_minus	Atrichoblast	11	-0.21902	-0.19383	1.0065e-10	1.1507e-08
chr5_25100_plus	Atrichoblast	9	0.21873	0.22379	7.6926e-11	2.7231e-11
chr1_9485_minus	Trichoblast	9	-0.21856	-0.23133	1.3016e-08	1.668e-09
chr1_28748_plus	Atrichoblast	14	0.21811	0.22185	8.2032e-12	3.5187e-12
chr3_607_minus	Atrichoblast	7	-0.21775	-0.25364	1.7143e-05	4.9041e-07
chr4_17050_minus	Atrichoblast	9	-0.21759	-0.19443	2.3609e-12	4.1137e-10
chr2_10565_plus	Trichoblast	6	0.21746	0.21455	0.00012269	0.0001518
chr1_3095_plus	Atrichoblast	9	0.21742	0.23788	1.7305e-11	1.6051e-13
chr3_2516_plus	Trichoblast	9	0.21725	0.20879	3.8689e-09	1.5564e-08
chr1_28588_minus	Xylem	11	0.21716	0.20013	5.6529e-06	2.9736e-05
chr1_17332_plus	Atrichoblast	7	0.21707	0.17929	1.1559e-05	0.00030822
chr2_16591_plus	Atrichoblast	7	0.21695	0.22301	1.0728e-06	5.2335e-07
chr2_19369_plus	Trichoblast	9	0.21662	0.22048	1.1869e-07	6.9532e-08
chr1_29665_plus	Atrichoblast	8	0.21637	0.22147	1.0441e-10	3.6709e-11
chr2_12472_plus	Atrichoblast	7	0.21594	0.19768	0.0001208	0.00044389
chr1_19833_plus	Trichoblast	9	0.21589	0.20234	3.8081e-06	1.5247e-05
chr5_5940_plus	Procambium	13	0.21548	0.21858	1.9292e-18	6.076e-19
chr3_19628_minus	Lateral Root Cap	16	-0.21524	-0.20568	9.8078e-18	2.6833e-16
chr5_18566_minus	Atrichoblast	11	-0.2149	-0.1794	3.1217e-09	8.2889e-07
chr2_7918_minus	Atrichoblast	7	-0.21484	-0.22277	1.6862e-08	4.7719e-09
chrMt_10_minus	Procambium	12	-0.2148	-0.23658	2.8162e-19	3.7154e-23
chr4_14923_plus	Cortex	13	0.21479	0.23107	6.808e-08	6.0169e-09
chr1_17322_minus	Trichoblast	8	-0.21464	-0.20273	1.843e-07	8.7038e-07
chr5_17623_minus	Atrichoblast	9	-0.21454	-0.21686	7.142e-11	4.4016e-11
chr2_18743_minus	Procambium	8	-0.21444	-0.18263	2.5842e-06	6.5853e-05
chrMt_11_minus	Endodermis	10	-0.21436	-0.20317	3.6923e-13	6.0384e-12
chr5_6765_plus	Atrichoblast	13	0.2142	0.17362	6.1683e-15	3.0347e-10
chr5_6412_minus	Lateral Root Cap	12	-0.21401	-0.22388	1.7512e-19	3.2312e-21
chr1_9208_plus	Cortex	11	0.21381	0.23295	5.0155e-09	1.7241e-10
chrMt_10_minus	Trichoblast	12	-0.2129	-0.18319	3.9511e-08	2.4524e-06
chr5_5940_plus	Atrichoblast	13	0.21276	0.16939	1.0411e-13	3.7597e-09
chrMt_10_minus	Unknown	12	-0.21253	-0.23272	0.00010496	2.0697e-05
chr4_14674_plus	Atrichoblast	11	0.21251	0.21213	8.8165e-14	9.7808e-14
chr4_1279_minus	Atrichoblast	9	-0.21236	-0.20782	1.4381e-11	3.946e-11
chr1_789_plus	Atrichoblast	8	0.21228	0.2092	3.6185e-10	6.548e-10
chr5_4306_minus	Atrichoblast	10	-0.21215	-0.20491	1.0123e-11	5.1154e-11
chr5_24122_plus	Procambium	14	0.21205	0.21358	2.5256e-11	1.8026e-11
chr5_19169_plus	Atrichoblast	8	0.21202	0.22157	1.9373e-09	3.3803e-10
chr5_19407_minus	Trichoblast	11	-0.21183	-0.19233	3.0242e-08	5.1726e-07
chr1_8339_plus	Cortex	10	0.21113	0.20543	8.5356e-06	1.5025e-05
chr3_6097_plus	Atrichoblast	8	0.21107	0.21788	9.7986e-09	3.1463e-09
chr1_10238_plus	Trichoblast	8	0.21002	0.19236	5.9541e-06	3.4777e-05
chr3_21429_minus	Atrichoblast	10	-0.20994	-0.21826	1.0533e-11	1.4956e-12
chr4_18558_minus	Atrichoblast	11	-0.20988	-0.19538	3.3384e-13	1.3173e-11
chr5_3278_minus	Xylem	19	-0.2095	-0.21858	8.2171e-05	3.9112e-05
chr5_15636_plus	Lateral Root Cap	6	0.20923	0.1821	0.00019753	0.0012347
chr4_17826_minus	Atrichoblast	7	-0.20922	-0.19505	3.9584e-07	2.3511e-06
chr3_8645_plus	Columella	9	0.20922	0.21631	9.6507e-17	8.141e-18
chr4_14765_plus	Cortex	11	0.20901	0.17273	8.6556e-12	1.8888e-08
chr2_14019_minus	Cortex	9	-0.20901	-0.19382	8.3459e-07	5.068e-06
chr5_173_minus	Trichoblast	11	-0.20895	-0.20246	2.7653e-07	6.506e-07
chr5_753_minus	Xylem	10	0.20882	0.18998	2.1685e-05	0.00011518
chr3_16908_minus	Trichoblast	7	-0.20864	-0.21516	3.5848e-06	1.7337e-06
chr3_14203_plus	Cortex	7	0.20832	0.21021	2.1317e-06	1.7151e-06
chr5_387_minus	Atrichoblast	6	-0.20784	-0.20865	4.2923e-06	3.9314e-06
chr1_28588_minus	Procambium	11	0.20766	0.24685	3.1604e-14	1.2282e-19
chr4_11592_minus	Cortex	17	-0.20703	-0.19476	5.3577e-12	9.2341e-11
chr2_8516_plus	Atrichoblast	11	0.20652	0.17591	3.3392e-07	1.4658e-05
chr3_607_minus	Trichoblast	7	-0.20642	-0.193	0.00010259	0.00028691
chr5_3792_minus	Atrichoblast	10	-0.2062	-0.2316	5.9708e-13	4.9946e-16
chr1_4649_plus	Atrichoblast	10	0.20569	0.17413	1.79e-08	2.0104e-06
chr1_29231_minus	Atrichoblast	8	-0.20543	-0.26169	6.6024e-07	1.7901e-10
chr3_14199_plus	Endodermis	7	-0.20533	-0.21496	5.8872e-08	1.3288e-08
chr5_20072_plus	Trichoblast	8	0.20514	0.22298	1.7126e-06	1.8757e-07
chr1_20402_minus	Trichoblast	12	-0.20497	-0.17574	2.3888e-06	5.5053e-05
chr1_26241_minus	Atrichoblast	7	0.20494	0.22524	4.4851e-06	4.3381e-07
chr5_13109_minus	Cortex	6	-0.20492	-0.20742	1.0299e-05	7.9794e-06
chr1_9208_plus	Procambium	11	0.20476	0.19388	5.9062e-11	5.96e-10
chr3_8645_plus	Atrichoblast	9	0.2046	0.2165	1.3538e-11	7.7579e-13
chr5_25723_plus	Endodermis	16	0.2044	0.1933	4.3634e-08	2.3121e-07
chr5_21141_plus	Columella	7	0.20421	0.19316	2.3139e-05	6.3679e-05
chr4_1296_minus	Trichoblast	7	-0.20415	-0.20662	0.00013425	0.00011079
chr5_24016_minus	Atrichoblast	11	-0.20375	-0.20723	2.4378e-13	9.3356e-14
chr3_7111_minus	Atrichoblast	8	-0.20316	-0.21125	8.1651e-08	2.3769e-08
chr2_8513_plus	Procambium	12	0.20305	0.18733	1.2175e-05	5.5937e-05
chr4_2589_minus	Trichoblast	11	-0.20304	-0.20221	1.494e-07	1.6845e-07
chr3_18942_plus	Atrichoblast	20	0.20273	0.19705	2.6741e-12	1.0925e-11
chr3_19413_plus	Trichoblast	9	0.20242	0.16999	5.151e-07	2.633e-05
chr2_13806_minus	Atrichoblast	7	-0.20237	-0.2357	0.00020121	1.3837e-05
chr5_709_minus	Trichoblast	9	-0.20223	-0.17899	5.7569e-07	1.0117e-05
chr2_16197_minus	Trichoblast	9	-0.20155	-0.22087	6.9106e-06	7.9039e-07
chr1_28588_minus	Lateral Root Cap	11	0.20109	0.20517	1.3263e-15	3.4017e-16
chr3_21035_minus	Procambium	11	-0.20106	-0.19506	4.9431e-06	9.5066e-06
chr1_29347_plus	Trichoblast	11	0.2009	0.12688	1.3941e-08	0.00036903
chr3_2824_minus	Procambium	12	-0.20082	-0.15569	1.4583e-05	0.00081727
chr3_19832_plus	Atrichoblast	6	0.2006	0.20155	2.8503e-07	2.4972e-07
chr2_19532_plus	Atrichoblast	10	0.20037	0.19964	1.2083e-08	1.3678e-08
chr1_2929_plus	Trichoblast	12	0.20028	0.21721	2.9613e-06	3.8181e-07
chr4_10379_plus	Atrichoblast	6	0.20028	0.22426	0.00035554	6.0913e-05
chr3_18919_plus	Trichoblast	10	0.20009	0.18237	0.00022304	0.0007833
chr5_16913_minus	Atrichoblast	7	-0.20009	-0.20022	6.8292e-08	6.69e-08
chr2_16476_plus	Trichoblast	11	0.20007	0.16325	1.2966e-06	8.2877e-05
chr1_26192_plus	Atrichoblast	10	0.19998	0.18911	6.0804e-11	6.4413e-10
chr4_2720_plus	Trichoblast	13	0.19978	0.18311	1.9676e-07	1.9323e-06
chr3_20815_minus	Atrichoblast	9	-0.19976	-0.21091	4.9887e-07	1.075e-07
chr3_14199_plus	Pericycle	7	-0.1996	-0.2074	3.1543e-10	6.0615e-11
chr4_9173_plus	Atrichoblast	11	0.19923	0.20438	5.3667e-10	1.8673e-10
chr3_19033_plus	Trichoblast	8	0.19898	0.17939	0.00018691	0.00077458
chr5_4306_minus	Cortex	10	-0.19888	-0.20905	1.8856e-05	6.7413e-06
chr1_5243_minus	Atrichoblast	6	-0.19875	-0.19991	2.2155e-05	1.9787e-05
chrMt_10_minus	Phloem	12	-0.19858	-0.16209	3.4658e-07	3.3895e-05
chr5_24128_plus	Atrichoblast	9	0.19832	0.18522	5.2607e-05	0.00016213
chr5_16913_minus	Cortex	7	-0.19827	-0.19704	0.00013169	0.0001452
chr4_17050_minus	Columella	9	-0.19825	-0.21106	6.8278e-15	1.0235e-16
chr2_11284_minus	Endodermis	8	0.1981	0.21889	0.00052344	0.00012244
chr2_14019_minus	Trichoblast	9	-0.19793	-0.20402	4.1609e-08	1.5467e-08
chr5_2266_minus	Atrichoblast	6	-0.1977	-0.21348	0.00028943	8.8375e-05
chr2_10831_minus	Atrichoblast	10	-0.19769	-0.19865	2.5305e-11	2.0175e-11
chr2_9539_minus	Cortex	27	0.19747	0.21008	6.3728e-13	1.8336e-14
chrMt_12_minus	Atrichoblast	10	0.19727	0.19893	7.3185e-15	4.3087e-15
chr3_7909_plus	Cortex	8	0.19705	0.17981	9.5342e-05	0.00037818
chr2_19480_plus	Cortex	8	0.19682	0.22109	0.00046102	7.9879e-05
chr3_11194_minus	Lateral Root Cap	11	-0.19674	-0.20134	4.0259e-10	1.5307e-10
chr4_9715_minus	Atrichoblast	13	0.1964	0.16992	2.7733e-10	5.1332e-08
chr5_7250_minus	Columella	12	-0.19634	-0.19853	7.3916e-07	5.5242e-07
chr5_22309_minus	Trichoblast	11	-0.19625	-0.1896	7.7856e-07	1.842e-06
chr5_16913_minus	Trichoblast	7	-0.19625	-0.19235	1.7618e-06	2.8384e-06
chr5_2860_minus	Trichoblast	12	-0.19575	-0.13914	2.9931e-06	0.00095189
chr3_10790_minus	Cortex	6	-0.19541	-0.16372	8.5312e-05	0.0010296
chr4_17099_plus	Trichoblast	10	0.19528	0.21008	2.0136e-05	4.356e-06
chr1_2686_plus	Trichoblast	10	0.19527	0.1942	1.9843e-08	2.378e-08
chr4_14923_plus	Endodermis	13	0.19518	0.21371	1.0381e-05	1.3177e-06
chr5_15846_plus	Atrichoblast	8	0.19486	0.19478	8.1787e-09	8.298e-09
chr5_146_minus	Columella	8	-0.19483	-0.21186	0.00053858	0.0001632
chr2_16591_plus	Trichoblast	7	0.19481	0.21394	0.00063693	0.00017094
chr4_1406_minus	Atrichoblast	7	-0.19429	-0.19375	1.6744e-05	1.7698e-05
chr4_7658_minus	Trichoblast	8	-0.19419	-0.17835	9.0505e-07	6.6756e-06
chr3_14229_minus	Trichoblast	6	-0.19412	-0.20117	0.00022411	0.00012981
chr4_2720_plus	Atrichoblast	13	0.19398	0.17567	1.6363e-12	1.717e-10
chr3_3015_plus	Atrichoblast	8	0.19391	0.17007	5.1708e-07	1.1189e-05
chr1_5041_plus	Trichoblast	7	0.19366	0.16378	0.00034215	0.0025253
chr2_18089_minus	Atrichoblast	23	-0.19339	-0.11593	1.2331e-09	0.00029464
chr5_19407_minus	Cortex	11	-0.19337	-0.19841	0.00012158	7.9816e-05
chr5_25723_plus	Cortex	16	0.19296	0.17296	4.5043e-08	9.8991e-07
chr3_15665_minus	Trichoblast	14	-0.19287	-0.1467	1.4227e-07	6.707e-05
chr2_19412_minus	Trichoblast	8	-0.19283	-0.1745	0.00064127	0.0020444
chr5_20072_plus	Cortex	8	0.19279	0.18937	8.0425e-05	0.00010796
chr1_17284_minus	Trichoblast	7	-0.19276	-0.23601	2.2037e-05	1.7851e-07
chr4_15694_minus	Trichoblast	8	-0.19229	-0.18889	2.2925e-07	3.7602e-07
chr5_5095_plus	Trichoblast	10	0.19213	0.20153	1.2042e-08	2.1829e-09
chr3_21035_minus	Cortex	11	-0.19187	-0.22866	1.2834e-05	1.7831e-07
chr3_19628_minus	Endodermis	16	-0.19148	-0.16323	4.3275e-11	2.0775e-08
chr4_1137_plus	Trichoblast	10	0.19132	0.17923	2.6943e-07	1.4871e-06
chr2_10755_plus	Trichoblast	7	0.19101	0.19559	0.00081557	0.0006051
chr3_8010_minus	Atrichoblast	6	-0.19089	-0.15623	0.00034193	0.003479
chr2_17437_minus	Lateral Root Cap	9	-0.19082	-0.19793	8.163e-14	9.0895e-15
chr3_5123_plus	Atrichoblast	7	0.19072	0.22306	0.00013971	7.8232e-06
chr3_3861_minus	Lateral Root Cap	11	-0.1903	-0.21279	0.00029905	5.0563e-05
chr1_27548_minus	Trichoblast	11	-0.19013	-0.22993	0.00073622	4.128e-05
chr1_9208_plus	Phloem	11	0.19013	0.14706	2.9757e-05	0.0012932
chr3_19547_minus	Cortex	7	-0.18979	-0.18251	0.00027614	0.00047461
chr4_11588_minus	Trichoblast	11	-0.18936	-0.19883	3.8127e-05	1.5007e-05
chr3_23388_minus	Trichoblast	7	-0.18919	-0.18216	9.5772e-05	0.00017444
chr1_3546_minus	Trichoblast	12	-0.18903	-0.16249	0.0009443	0.0045741
chr2_10429_minus	Lateral Root Cap	7	0.18836	0.22376	0.00048942	3.2177e-05
chr5_21072_plus	Atrichoblast	7	0.18825	0.19732	3.4298e-06	1.1094e-06
chr5_16292_plus	Trichoblast	10	-0.18823	-0.16709	4.5616e-06	4.8819e-05
chr1_5129_minus	Lateral Root Cap	11	-0.18805	-0.19337	4.7157e-11	1.2918e-11
chr1_1646_minus	Lateral Root Cap	9	0.18765	0.18647	7.4458e-12	1.0119e-11
chr3_2841_minus	Atrichoblast	13	-0.18758	-0.17384	2.8268e-15	2.6636e-13
chr3_20557_plus	Trichoblast	13	0.18757	0.18088	1.3559e-09	5.1996e-09
chr1_1767_minus	Atrichoblast	9	-0.18753	-0.19742	9.5732e-11	9.0057e-12
chr3_6747_plus	Endodermis	8	-0.18739	-0.18909	1.9846e-06	1.5958e-06
chr4_10944_plus	Trichoblast	9	-0.18731	-0.19764	0.00073009	0.00035961
chr5_20072_plus	Lateral Root Cap	8	0.18727	0.20305	0.00041199	0.00012507
chr1_2929_plus	Atrichoblast	12	0.18727	0.1857	9.289e-10	1.288e-09
chr4_16616_plus	Atrichoblast	9	0.18717	0.18246	7.3661e-07	1.4021e-06
chr1_7021_plus	Cortex	7	0.18714	0.18886	5.8014e-05	4.9419e-05
chr1_20914_plus	Cortex	10	0.18708	0.20988	2.3248e-05	1.9562e-06
chr3_3624_minus	Atrichoblast	11	-0.18708	-0.20738	8.3124e-08	2.6116e-09
chr5_9698_plus	Atrichoblast	7	0.1868	0.17304	0.00089754	0.0021237
chr2_1724_plus	Trichoblast	7	0.1867	0.188	4.46e-06	3.8133e-06
chr1_29925_minus	Atrichoblast	10	-0.18653	-0.1651	2.361e-10	2.1806e-08
chr3_365_minus	Atrichoblast	9	-0.18647	-0.17137	2.4621e-07	2.1794e-06
chr1_5297_minus	Atrichoblast	8	-0.18638	-0.17967	2.9524e-05	5.7207e-05
chr2_19369_plus	Atrichoblast	9	0.18635	0.21899	5.3137e-08	1.4048e-10
chr2_19610_plus	Cortex	7	0.18634	0.19077	0.0007936	0.00059001
chr1_609_minus	Atrichoblast	11	-0.18625	-0.16531	5.568e-09	2.4153e-07
chr3_1595_plus	Cortex	8	0.1858	0.20636	0.00014346	2.3195e-05
chr5_16316_minus	Trichoblast	9	-0.18568	-0.16907	5.0397e-06	3.3433e-05
chr3_4215_minus	Atrichoblast	6	-0.18543	-0.18917	5.2466e-05	3.6662e-05
chr2_12961_plus	Trichoblast	8	0.1854	0.176	2.5173e-05	6.4408e-05
chr4_11658_minus	Trichoblast	8	-0.18539	-0.10265	0.00098267	0.069736
chr3_7909_plus	Endodermis	8	0.18526	0.19109	0.00022575	0.00014102
chr1_6624_plus	Columella	11	0.18516	0.18269	1.3469e-06	1.8682e-06
chr1_23172_plus	Phloem	8	0.18483	0.17023	0.0011842	0.0028585
chr2_16558_plus	Trichoblast	7	-0.18459	-0.17072	0.00013201	0.00041426
chr2_14177_minus	Trichoblast	8	-0.18445	-0.17678	2.9294e-05	6.2733e-05
chr3_9185_plus	Atrichoblast	9	0.18437	0.18327	5.8815e-07	6.8759e-07
chr2_631_plus	Cortex	6	0.18436	0.22136	0.00036404	1.7319e-05
chr5_22945_minus	Procambium	11	0.18422	0.19499	0.00044247	0.00019724
chr3_6458_minus	Trichoblast	9	-0.18382	-0.17992	4.6491e-05	6.7554e-05
chr3_20557_plus	Columella	13	0.18366	0.16588	9.6709e-06	6.6134e-05
chr5_146_minus	Trichoblast	8	0.18354	0.19273	4.3001e-06	1.3611e-06
chr1_6569_plus	Atrichoblast	9	0.18326	0.2179	5.9233e-06	6.4885e-08
chr5_17462_plus	Atrichoblast	11	0.18305	0.17983	1.2908e-09	2.5243e-09
chr3_19495_minus	Atrichoblast	6	-0.18275	-0.16911	0.00027054	0.00076234
chr4_7860_plus	Atrichoblast	7	0.18271	0.16297	3.4903e-07	5.723e-06
chr5_21985_plus	Atrichoblast	9	-0.18267	-0.29566	9.085e-07	7.5167e-16
chr3_21035_minus	Atrichoblast	11	-0.18257	-0.15101	3.3551e-09	1.0718e-06
chr3_603_minus	Trichoblast	13	-0.18254	-0.18542	2.0793e-07	1.3236e-07
chr3_18467_plus	Endodermis	17	-0.18233	-0.23306	7.9532e-05	3.9521e-07
chr5_25394_minus	Atrichoblast	11	-0.18231	-0.17149	1.4071e-09	1.2734e-08
chr5_4758_plus	Atrichoblast	7	0.18231	0.17183	0.00068007	0.0013783
chr2_19503_minus	Procambium	11	-0.1823	-0.18337	0.00099751	0.00092985
chr1_5243_minus	Trichoblast	6	-0.18225	-0.18399	0.00069533	0.00061613
chr1_4609_minus	Lateral Root Cap	13	-0.18158	-0.10582	0.0010084	0.056697
chr5_25723_plus	Columella	16	0.18157	0.17571	6.4383e-14	4.072e-13
chr2_18412_minus	Atrichoblast	7	-0.18144	-0.15513	0.00038522	0.0024583
chr2_7926_minus	Trichoblast	9	-0.18135	-0.1715	0.00057507	0.001141
chr3_697_minus	Trichoblast	9	-0.1813	-0.18841	3.3209e-07	1.1082e-07
chr5_24122_plus	Trichoblast	14	0.18106	0.1572	9.0698e-07	2.093e-05
chr2_7997_minus	Atrichoblast	6	-0.18093	-0.19032	0.0016218	0.00090474
chr5_20072_plus	Atrichoblast	8	0.18092	0.19234	1.2953e-07	1.9221e-08
chr5_25751_plus	Atrichoblast	10	0.18085	0.18713	6.6073e-13	9.9519e-14
chr5_22690_plus	Atrichoblast	8	0.18079	0.18134	5.4228e-07	5.0046e-07
chr2_17718_minus	Cortex	9	-0.18056	-0.18172	0.00015848	0.00014343
chr4_14452_plus	Procambium	14	0.18053	0.1675	3.6399e-09	4.5636e-08
chr3_23243_minus	Atrichoblast	11	-0.18046	-0.17916	4.2937e-08	5.3771e-08
chr4_11592_minus	Trichoblast	17	-0.18035	-0.17065	2.0284e-06	7.0857e-06
chr5_16914_minus	Cortex	8	0.18035	0.13665	0.00036927	0.0071747
chr5_6602_plus	Trichoblast	6	0.18032	0.17504	0.0006079	0.00088085
chr1_16265_plus	Columella	18	0.18027	0.17253	2.1333e-07	7.0118e-07
chr2_14080_plus	Atrichoblast	6	0.18014	0.15437	0.00010974	0.00094212
chr4_7658_minus	Atrichoblast	8	-0.18012	-0.15814	1.5361e-08	7.1366e-07
chr5_22127_plus	Atrichoblast	9	0.17985	0.13867	5.1627e-07	0.00011439
chr4_16344_minus	Trichoblast	8	-0.17976	-0.1457	0.00012175	0.0018981
chr2_15343_plus	Trichoblast	6	0.17976	0.17888	0.00054939	0.00058532
chr5_20552_minus	Atrichoblast	10	-0.17949	-0.21623	7.6429e-07	2.2503e-09
chr5_1604_plus	Columella	10	0.17941	0.16866	0.0013145	0.0025486
chr5_22936_minus	Trichoblast	10	-0.17931	-0.16686	8.6621e-05	0.00026342
chr1_26091_plus	Endodermis	11	0.17926	0.16442	5.1832e-05	0.00020942
chr1_20914_plus	Columella	10	0.17917	0.18283	1.8938e-11	7.2146e-12
chr5_16292_plus	Atrichoblast	10	-0.17904	-0.17771	4.1502e-07	5.065e-07
chr2_11865_minus	Cortex	6	-0.17893	-0.17609	0.0015606	0.0018574
chr4_10785_minus	Endodermis	9	-0.17882	-0.18344	1.3048e-06	6.8335e-07
chr3_8588_minus	Cortex	9	0.17874	0.17581	4.8847e-07	7.5315e-07
chr1_5392_plus	Procambium	8	0.17866	0.19783	0.00016504	2.9248e-05
chr2_18416_plus	Atrichoblast	7	0.17859	0.15004	4.3192e-06	0.00011736
chr2_15230_plus	Trichoblast	8	0.17846	0.18908	0.00048164	0.00021362
chr5_1922_minus	Trichoblast	9	-0.17814	-0.19967	8.4121e-05	1.002e-05
chr2_18047_minus	Cortex	11	-0.1779	-0.17347	0.00077311	0.0010487
chr1_21613_minus	Trichoblast	11	-0.17775	-0.15995	2.1483e-06	2.0641e-05
chr5_20059_plus	Atrichoblast	6	0.17753	0.17664	0.0015586	0.0016477
chr4_13284_plus	Trichoblast	7	0.1775	0.19516	0.0011038	0.00032658
chr5_24104_plus	Columella	13	0.17736	0.16853	2.354e-08	1.1477e-07
chr1_9935_minus	Trichoblast	11	-0.17723	-0.19269	0.00010131	2.3098e-05
chr1_29347_plus	Endodermis	11	0.17697	0.15487	4.2702e-07	1.0023e-05
chr4_797_minus	Trichoblast	11	-0.17685	-0.11999	3.1576e-06	0.0016424
chr5_9838_plus	Atrichoblast	10	0.1768	0.19251	1.3454e-06	1.3614e-07
chr3_603_minus	Atrichoblast	13	-0.17672	-0.18233	2.3102e-11	5.1669e-12
chr2_9539_minus	Atrichoblast	27	0.17643	0.23919	4.2203e-12	3.1279e-21
chr5_26938_plus	Atrichoblast	6	0.17638	0.1603	0.00093563	0.0026702
chr5_9808_minus	Atrichoblast	10	-0.17614	-0.19351	2.3622e-07	1.2901e-08
chr3_14199_plus	Phloem	7	-0.17608	-0.17114	0.00068029	0.00096462
chr3_8645_plus	Trichoblast	9	0.17574	0.14548	2.7478e-05	0.00053463
chr1_27244_minus	Atrichoblast	11	-0.17565	-0.13577	2.0351e-07	6.2402e-05
chr3_23092_minus	Atrichoblast	7	-0.17547	-0.17156	1.2867e-05	2.0117e-05
chr2_15480_minus	Cortex	11	0.17503	0.18245	6.2981e-06	2.4678e-06
chr4_7010_minus	Phloem	10	-0.17498	-0.15267	0.0015672	0.0058937
chr3_4767_plus	Atrichoblast	9	0.17498	0.16153	4.8881e-06	2.515e-05
chr5_14093_plus	Atrichoblast	8	0.17481	0.21361	6.5484e-05	9.7221e-07
chr2_15614_minus	Endodermis	11	-0.17469	-0.19278	9.1088e-09	2.1205e-10
chr3_45_minus	Atrichoblast	9	-0.17452	-0.17338	1.0299e-07	1.2493e-07
chr1_5496_plus	Atrichoblast	8	0.1743	0.17728	3.4745e-05	2.5335e-05
chr5_7093_plus	Endodermis	8	0.17428	0.10644	0.00019016	0.023319
chr4_14487_minus	Cortex	13	-0.17413	-0.19647	4.9379e-06	2.4124e-07
chr2_16181_minus	Atrichoblast	6	-0.17384	-0.1845	0.00089567	0.00041771
chr4_797_minus	Atrichoblast	11	-0.1736	-0.15244	5.7391e-09	3.3057e-07
chr4_17227_minus	Trichoblast	13	0.17351	0.16384	9.732e-07	3.8324e-06
chr4_15694_minus	Cortex	8	-0.17345	-0.1664	1.9041e-05	4.1432e-05
chr5_26129_minus	Trichoblast	13	-0.17311	-0.19305	0.0019463	0.00053673
chr5_24122_plus	Cortex	14	0.1731	0.18715	2.1795e-05	4.306e-06
chr4_5925_plus	Trichoblast	9	0.17297	0.17636	0.0011968	0.00095288
chr5_19542_minus	Trichoblast	9	-0.17292	-0.15112	0.00010176	0.00069842
chr5_2819_minus	Trichoblast	7	-0.17285	-0.16354	0.00027844	0.00059042
chr1_28778_plus	Lateral Root Cap	6	-0.17276	-0.16975	0.0015282	0.0018504
chr4_12829_plus	Procambium	8	0.17271	0.23491	0.00074572	3.8979e-06
chr5_19437_plus	Atrichoblast	6	0.17259	0.14979	0.00026676	0.0015884
chr3_6097_plus	Endodermis	8	0.17259	0.18254	7.6216e-05	2.8173e-05
chr3_7111_minus	Cortex	8	-0.17244	-0.14529	5.8084e-05	0.00072492
chr4_13595_minus	Atrichoblast	11	-0.1724	-0.19982	5.3585e-08	2.6013e-10
chr2_16591_plus	Cortex	7	0.17226	0.15019	0.00087723	0.0037844
chr1_6624_plus	Endodermis	11	0.17218	0.21119	4.9137e-06	1.8541e-08
chr2_9029_plus	Atrichoblast	23	0.17216	0.17768	2.1309e-09	6.3155e-10
chr5_8037_plus	Atrichoblast	7	0.17185	0.13124	0.0017574	0.017228
chr4_11585_minus	Endodermis	16	-0.17149	-0.15732	3.469e-06	2.1171e-05
chr2_7844_plus	Atrichoblast	10	0.17148	0.16261	2.8186e-07	1.1408e-06
chr5_6602_plus	Atrichoblast	6	0.17148	0.17153	0.00089763	0.00089404
chr2_15599_minus	Atrichoblast	15	-0.17127	-0.15822	6.1627e-08	5.8516e-07
chr3_1595_plus	Endodermis	8	0.17122	0.1598	3.3941e-05	0.00011104
chr5_22369_plus	Lateral Root Cap	7	0.17114	0.18594	2.2594e-07	1.78e-08
chr1_10125_minus	Cortex	8	-0.17113	-0.17062	0.00043395	0.00045192
chr5_1739_plus	Atrichoblast	7	0.17097	0.17725	0.00042588	0.00025719
chr1_27081_minus	Cortex	8	-0.17095	-0.16436	0.001634	0.0024733
chr2_18588_minus	Atrichoblast	12	-0.1709	-0.15104	1.3909e-09	9.0863e-08
chr4_12340_minus	Procambium	12	-0.17074	-0.21299	0.0013014	5.6225e-05
chr3_6458_minus	Atrichoblast	9	-0.17073	-0.18321	2.9665e-05	7.2431e-06
chr3_6477_plus	Atrichoblast	16	0.17072	0.16383	3.6413e-10	1.8301e-09
chr4_9715_minus	Trichoblast	13	0.17068	0.12516	6.535e-06	0.00098501
chr2_12870_plus	Lateral Root Cap	7	0.17067	0.15017	4.6208e-05	0.00034537
chr1_1366_minus	Atrichoblast	7	-0.1706	-0.16469	0.00065152	0.0010036
chr1_17332_plus	Trichoblast	7	0.17055	0.16348	0.0023497	0.003565
chr1_18520_plus	Trichoblast	10	0.17047	0.18093	0.00017781	6.8227e-05
chr2_9427_minus	Atrichoblast	7	-0.17037	-0.14319	0.00011763	0.0012393
chr1_18219_plus	Trichoblast	10	-0.17036	-0.21983	6.2164e-07	1.0204e-10
chr2_6401_plus	Trichoblast	10	0.17008	0.20654	0.00059693	2.8681e-05
chr1_9173_plus	Atrichoblast	7	0.17003	0.16893	0.00026908	0.0002951
chr5_2760_minus	Atrichoblast	6	-0.16997	-0.15803	0.00029707	0.00077817
chr5_7093_plus	Cortex	8	0.16984	0.15793	0.00087315	0.0019881
chr1_3123_plus	Atrichoblast	7	0.16982	0.20051	0.00052043	3.9713e-05
chrMt_10_minus	Pericycle	12	-0.16976	-0.15642	1.5586e-11	5.4588e-10
chr4_8846_plus	Trichoblast	7	0.16962	0.17799	0.00021708	0.00010291
chr3_2987_minus	Atrichoblast	9	-0.16957	-0.16266	1.3889e-06	3.706e-06
chr5_5790_plus	Atrichoblast	7	0.16954	0.17715	0.001998	0.0012316
chr3_1289_minus	Cortex	8	0.16951	0.1851	0.00038374	0.00010316
chr5_24104_plus	Cortex	13	0.16947	0.15072	3.8462e-05	0.00025674
chr2_12961_plus	Atrichoblast	8	0.16945	0.15719	3.3591e-05	0.00012117
chr1_29347_plus	Cortex	11	0.16927	0.15826	4.0981e-08	2.9769e-07
chr1_17787_minus	Trichoblast	9	-0.16914	-0.18526	7.3562e-05	1.3697e-05
chr3_19953_plus	Procambium	10	0.16901	0.14469	0.0030205	0.011273
chr1_27081_minus	Trichoblast	8	-0.16897	-0.1495	0.00019089	0.00098172
chr1_28748_plus	Trichoblast	14	0.16895	0.1394	7.1608e-05	0.0010803
chr5_5715_plus	Trichoblast	8	0.16874	0.1645	2.178e-06	3.9209e-06
chr1_20599_minus	Endodermis	10	-0.16855	-0.22486	3.3792e-05	2.6475e-08
chr4_14829_minus	Atrichoblast	8	-0.16833	-0.17166	2.3026e-05	1.572e-05
chr1_8225_plus	Trichoblast	7	0.16827	0.18454	0.00028461	6.7292e-05
chr3_20557_plus	Lateral Root Cap	13	0.16797	0.17949	1.6389e-10	8.0826e-12
chr2_7567_plus	Atrichoblast	9	0.16796	0.18637	4.269e-07	1.9072e-08
chr1_6624_plus	Lateral Root Cap	11	0.16779	0.16687	4.0155e-05	4.4325e-05
chr1_28588_minus	Trichoblast	11	0.16753	0.21594	6.3322e-07	1.1111e-10
chr2_19560_plus	Cortex	18	0.16749	0.14521	4.7763e-08	2.3047e-06
chr5_6680_minus	Procambium	12	-0.16741	-0.16364	0.002351	0.0029554
chr5_19169_plus	Trichoblast	8	0.16738	0.13934	2.887e-05	0.00051314
chr1_28117_minus	Trichoblast	9	-0.16725	-0.16225	0.0001311	0.00020847
chr5_22373_plus	Trichoblast	7	0.16716	0.19029	0.0028312	0.00065964
chr5_5041_plus	Atrichoblast	7	0.16695	0.23062	0.0022392	2.1382e-05
chr2_14388_minus	Cortex	8	0.16688	0.15583	0.00062265	0.0014127
chr5_6816_plus	Atrichoblast	8	0.16677	0.18229	3.2811e-05	5.4687e-06
chr3_7845_minus	Atrichoblast	11	-0.16666	-0.14965	1.8753e-06	1.9189e-05
chr4_8987_minus	Trichoblast	9	-0.16666	-0.17461	0.00021714	0.00010568
chr5_4890_minus	Cortex	10	-0.16645	-0.17099	4.7747e-05	2.9303e-05
chr4_16857_plus	Atrichoblast	7	0.16637	0.18776	8.3397e-05	8.6236e-06
chr1_28773_minus	Cortex	7	-0.16633	-0.15384	0.00082653	0.0020059
chr1_608_minus	Trichoblast	11	0.16632	0.12775	0.00013279	0.0034264
chr5_19407_minus	Atrichoblast	11	-0.16631	-0.17709	9.3095e-08	1.2625e-08
chr2_19503_minus	Endodermis	11	-0.16629	-0.17993	0.00073454	0.00025466
chr3_20893_minus	Procambium	11	-0.16627	-0.17393	0.00027708	0.00014141
chr1_1357_minus	Procambium	9	-0.16612	-0.13561	0.0036193	0.017811
chr1_4928_minus	Trichoblast	7	-0.16608	-0.16943	8.2068e-05	5.8523e-05
chr3_1592_plus	Trichoblast	10	-0.16605	-0.12694	4.0847e-07	0.00011312
chr1_26696_minus	Trichoblast	10	-0.16604	-0.17997	3.3517e-05	6.7412e-06
chr2_19484_plus	Endodermis	8	0.1659	0.11859	0.002248	0.029515
chr3_18493_minus	Trichoblast	7	-0.16584	-0.17113	0.0017165	0.0012082
chr2_1724_plus	Atrichoblast	7	0.16575	0.15728	2.042e-05	5.3515e-05
chr3_2244_minus	Atrichoblast	9	-0.16568	-0.16994	8.4308e-07	4.3371e-07
chr4_16485_minus	Trichoblast	6	-0.16564	-0.18706	0.0033434	0.00089934
chr5_16249_minus	Atrichoblast	6	-0.16556	-0.17721	0.0036244	0.0018271
chr3_2609_minus	Atrichoblast	8	-0.16544	-0.14666	2.2458e-05	0.00017535
chr1_28587_minus	Atrichoblast	10	-0.16534	-0.18044	1.0459e-07	6.179e-09
chr1_2217_plus	Atrichoblast	7	0.16514	0.13563	0.0040059	0.018365
chr2_16013_minus	Endodermis	12	-0.16499	-0.17183	0.0018697	0.0011908
chr2_11014_plus	Trichoblast	9	0.16496	0.15853	0.00024868	0.00043318
chr1_8339_plus	Endodermis	10	0.16493	0.10545	0.00069084	0.030714
chr4_9173_plus	Cortex	11	0.16492	0.1378	0.00024242	0.0022117
chr2_9739_plus	Atrichoblast	12	0.1649	0.17664	0.0001237	3.8504e-05
chr1_2457_plus	Atrichoblast	8	-0.16489	-0.15975	0.00069287	0.0010189
chr5_2819_minus	Atrichoblast	7	-0.16489	-0.18163	1.3805e-05	1.6227e-06
chr1_23172_plus	Columella	8	0.16482	0.18128	4.1226e-05	6.2814e-06
chr1_26091_plus	Cortex	11	0.1648	0.14567	0.0002343	0.0011667
chr3_1616_plus	Atrichoblast	10	0.16477	0.16567	7.4346e-06	6.6102e-06
chr2_11759_minus	Atrichoblast	11	-0.16472	-0.16643	3.5988e-07	2.7076e-07
chr2_15447_plus	Trichoblast	22	0.16461	0.17101	5.6099e-06	2.3606e-06
chr5_22309_minus	Xylem	11	0.16456	0.12821	0.0011758	0.011696
chr5_17244_plus	Cortex	15	0.16447	0.13047	7.3157e-07	8.8908e-05
chr4_16710_plus	Procambium	18	0.16442	0.12632	3.2815e-07	9.1508e-05
chr1_3095_plus	Endodermis	9	0.16424	0.15708	1.7551e-06	4.9036e-06
chr2_18626_plus	Cortex	10	0.16413	0.1591	0.00014317	0.00022908
chr2_18426_plus	Procambium	12	0.16399	0.16518	6.0068e-06	5.1283e-06
chr1_27836_minus	Atrichoblast	7	-0.16397	-0.1765	0.00012948	3.7183e-05
chr4_8057_plus	Phloem	14	0.16393	0.1646	0.00035358	0.00033427
chr4_5793_plus	Phloem	15	0.16393	0.16407	0.00021579	0.00021309
chr1_6915_plus	Trichoblast	13	0.16376	0.16307	1.368e-07	1.5459e-07
chr1_2929_plus	Lateral Root Cap	12	0.1633	0.14574	3.7325e-17	6.1586e-14
chr3_16910_minus	Trichoblast	7	-0.16319	-0.16746	0.00095244	0.00069389
chr3_21429_minus	Phloem	10	-0.16311	-0.14305	0.0015278	0.0055164
chr2_18626_plus	Endodermis	10	0.16305	0.16858	0.00034928	0.00021663
chr1_23836_plus	Atrichoblast	9	0.16304	0.14916	5.1727e-08	6.4915e-07
chr1_5864_minus	Atrichoblast	7	-0.16292	-0.16258	0.0036844	0.0037557
chr1_28767_minus	Cortex	8	-0.16289	-0.16225	0.0020786	0.0021651
chr5_25100_plus	Trichoblast	9	0.16286	0.16869	0.00047345	0.000292
chr4_1104_plus	Trichoblast	7	0.16279	0.15192	0.0038797	0.0070892
chr5_14305_plus	Atrichoblast	6	0.16257	0.14696	0.0024907	0.00632
chr4_11588_minus	Atrichoblast	11	-0.16242	-0.16665	2.5936e-06	1.4014e-06
chr1_24841_plus	Trichoblast	16	0.16234	0.086107	1.5901e-06	0.011292
chr1_5877_plus	Endodermis	14	0.16233	0.12475	5.1248e-06	0.00047533
chr4_11585_minus	Lateral Root Cap	16	-0.16233	-0.16741	8.2446e-14	1.3275e-14
chr1_5864_minus	Trichoblast	7	-0.16226	-0.1573	0.0035027	0.0046658
chr3_7111_minus	Trichoblast	8	-0.1621	-0.16699	0.0013362	0.00094585
chr2_16682_minus	Atrichoblast	7	-0.16195	-0.18383	0.0022395	0.00050872
chr2_19560_plus	Endodermis	18	0.1619	0.15405	3.2393e-08	1.4665e-07
chr2_12641_minus	Trichoblast	11	-0.16186	-0.17596	1.0343e-05	1.5888e-06
chr5_555_minus	Trichoblast	9	-0.16165	-0.1006	8.0132e-05	0.014503
chr2_10429_minus	Trichoblast	7	0.1616	0.14244	0.00094032	0.0035978
chr5_24122_plus	Xylem	14	0.16154	0.1179	0.0010585	0.017201
chr1_5129_minus	Trichoblast	11	-0.16134	-0.17599	9.964e-07	9.1201e-08
chr2_18154_plus	Trichoblast	15	0.16117	0.12756	0.00019185	0.0032349
chr4_15069_plus	Endodermis	7	-0.16114	-0.19495	0.00063594	3.3937e-05
chr1_24560_minus	Procambium	10	-0.16105	-0.16567	5.936e-05	3.5943e-05
chr5_7093_plus	Trichoblast	8	0.16093	0.17391	0.0021935	0.00092156
chrMt_12_minus	Xylem	10	0.16092	0.13225	7.4127e-05	0.0011554
chr4_5793_plus	Lateral Root Cap	15	0.16035	0.1582	0.00020696	0.00025236
chr3_22461_minus	Trichoblast	11	-0.1603	-0.13328	0.00024211	0.0023233
chr5_10045_minus	Atrichoblast	10	-0.16024	-0.17419	1.5227e-07	1.1057e-08
chr5_6683_minus	Trichoblast	7	-0.16019	-0.16571	0.0049011	0.0035932
chr2_6951_plus	Atrichoblast	13	0.16014	0.17306	4.4625e-09	2.2059e-10
chr3_14229_minus	Atrichoblast	6	-0.16006	-0.14324	0.0028278	0.0076182
chr1_8339_plus	Atrichoblast	10	0.16	0.17441	2.0495e-06	2.1874e-07
chr4_7452_minus	Atrichoblast	7	-0.15971	-0.15271	0.00044377	0.00078905
chr5_26246_minus	Trichoblast	13	-0.15951	-0.15391	3.6418e-05	6.8282e-05
chr5_923_minus	Atrichoblast	7	-0.15918	-0.19209	0.0014626	0.00011757
chr5_25751_plus	Procambium	10	0.15907	0.18862	9.9763e-06	1.5028e-07
chr4_15521_minus	Atrichoblast	8	-0.15893	-0.1486	8.8679e-05	0.00025041
chr5_24104_plus	Trichoblast	13	0.1588	0.12959	0.00022603	0.0026718
chr3_5536_plus	Pericycle	15	0.15877	0.1499	0.00012151	0.00028783
chr2_96_minus	Cortex	9	-0.15874	-0.14819	0.001595	0.003232
chr4_15670_minus	Atrichoblast	13	-0.1587	-0.15416	2.3072e-10	7.4689e-10
chr1_9748_plus	Trichoblast	10	0.15847	0.11961	1.4079e-05	0.0010805
chr2_8432_plus	Atrichoblast	8	0.15824	0.15449	9.9235e-05	0.00014518
chr5_24104_plus	Lateral Root Cap	13	0.1579	0.13369	6.6841e-07	2.6601e-05
chr4_18149_plus	Atrichoblast	15	0.15767	0.13737	1.6908e-10	2.7575e-08
chr3_21035_minus	Endodermis	11	-0.15757	-0.17373	2.6035e-05	3.4275e-06
chr5_25527_minus	Trichoblast	16	-0.15757	-0.15216	6.8475e-05	0.00012144
chrMt_11_minus	Trichoblast	10	-0.15754	-0.21363	3.6353e-05	1.8038e-08
chr3_21263_plus	Xylem	9	-0.15726	-0.15267	0.001363	0.0018861
chr5_18566_minus	Trichoblast	11	-0.15716	-0.12068	0.0011058	0.012475
chr1_26535_minus	Trichoblast	8	-0.15702	-0.15851	2.1096e-05	1.7581e-05
chr4_14674_plus	Cortex	11	0.15691	0.13022	0.00014999	0.0016892
chr1_26192_plus	Procambium	10	0.15689	0.20124	0.00037106	4.5392e-06
chr5_25527_minus	Atrichoblast	16	-0.15677	-0.13983	7.3187e-08	1.626e-06
chr2_7844_plus	Trichoblast	10	0.15677	0.14472	0.00011077	0.00036374
chr5_173_minus	Atrichoblast	11	-0.15637	-0.16019	1.1455e-07	5.5429e-08
chr5_292_plus	Atrichoblast	8	0.15629	0.15592	0.0015208	0.0015613
chr1_51_minus	Trichoblast	10	-0.15624	-0.13038	0.00026071	0.0023556
chr3_2609_minus	Trichoblast	8	-0.15614	-0.14552	0.003313	0.0062355
chr5_25394_minus	Trichoblast	11	-0.156	-0.13521	1.3537e-05	0.00016625
chr1_16128_plus	Atrichoblast	7	0.15588	0.16354	0.00068674	0.00036561
chr5_3124_plus	Cortex	7	0.15585	0.15864	0.0052742	0.0045074
chr1_2830_plus	Endodermis	10	-0.15559	-0.17648	0.0044879	0.0012427
chr5_5211_plus	Pericycle	9	0.1555	0.15072	0.003054	0.0041018
chr3_5953_minus	Phloem	12	-0.15525	-0.13234	0.0032287	0.0122
chr3_3420_plus	Cortex	10	0.15515	0.16383	0.00050468	0.0002374
chr1_11606_minus	Trichoblast	10	-0.15496	-0.17669	0.00020664	2.2456e-05
chr1_20310_minus	Trichoblast	9	-0.15492	-0.13148	5.1435e-06	0.00011233
chr1_29487_minus	Trichoblast	40	-0.1549	-0.12476	1.2661e-07	2.1699e-05
chr3_9185_plus	Trichoblast	9	0.15479	0.17234	0.00060846	0.00013233
chr1_23791_plus	Atrichoblast	7	0.15455	0.18054	0.0003648	3.006e-05
chr4_12352_plus	Trichoblast	12	0.15442	0.16639	1.5308e-06	2.1614e-07
chr4_12352_plus	Atrichoblast	12	0.15442	0.18886	2.2765e-08	7.0378e-12
chr1_11412_minus	Cortex	12	-0.15435	-0.15418	9.41e-05	9.587e-05
chr2_12625_minus	Lateral Root Cap	13	-0.15426	-0.16029	1.6094e-06	6.1321e-07
chr1_24707_minus	Atrichoblast	8	-0.15423	-0.17268	2.7399e-06	1.4501e-07
chr1_6610_minus	Atrichoblast	8	-0.15419	-0.16281	0.00049389	0.00023178
chr2_12829_plus	Atrichoblast	7	0.15412	0.13913	0.00043666	0.0015181
chr1_7021_plus	Atrichoblast	7	0.15374	0.17113	0.00059855	0.00013025
chr5_16808_minus	Trichoblast	8	-0.15372	-0.15706	0.00054102	0.0004066
chr3_22811_minus	Cortex	8	-0.15364	-0.1619	0.0053666	0.0033258
chr2_18321_plus	Atrichoblast	6	0.15362	0.15603	0.0047081	0.0040876
chr1_2929_plus	Endodermis	12	0.15352	0.17305	7.8783e-05	8.2906e-06
chr1_28729_plus	Atrichoblast	7	0.15329	0.15346	0.0065821	0.0065243
chr1_7927_plus	Trichoblast	7	0.15316	0.14317	0.0015014	0.0030258
chr4_11472_minus	Atrichoblast	8	-0.15311	-0.13678	0.00013965	0.00067797
chr1_6624_plus	Phloem	11	0.153	0.17016	0.0032565	0.0010486
chr5_5270_plus	Trichoblast	11	0.15297	0.12073	0.0017309	0.013621
chr5_16808_minus	Atrichoblast	8	-0.15296	-0.11921	0.00014012	0.0030678
chr2_11534_plus	Trichoblast	8	-0.15295	-0.14504	0.0010509	0.0019012
chr4_8549_minus	Atrichoblast	10	-0.1529	-0.13993	1.8271e-06	1.284e-05
chr1_19855_minus	Trichoblast	9	-0.1528	-0.13558	0.00040504	0.0017228
chr3_19033_plus	Atrichoblast	8	0.1528	0.14487	0.0002024	0.00042967
chr5_23057_minus	Lateral Root Cap	8	0.15269	0.16276	8.2038e-07	1.4414e-07
chr2_9114_plus	Atrichoblast	7	0.15266	0.18834	0.0031599	0.00025913
chr2_1122_plus	Atrichoblast	9	0.15265	0.15703	1.28e-05	7.1213e-06
chr1_7086_minus	Atrichoblast	8	0.15263	0.17889	0.0030848	0.00050873
chr2_19560_plus	Procambium	18	0.15249	0.16206	1.9778e-08	2.362e-09
chr5_7215_minus	Atrichoblast	8	-0.15249	-0.11486	6.1445e-05	0.0026076
chr1_28588_minus	Endodermis	11	0.15236	0.18245	6.0822e-05	1.4808e-06
chr5_24528_minus	Atrichoblast	11	-0.15212	-0.16139	6.2609e-07	1.22e-07
chr2_15644_plus	Atrichoblast	11	0.15205	0.14739	1.6966e-06	3.5147e-06
chr5_555_minus	Atrichoblast	9	-0.15197	-0.086384	3.3827e-07	0.0038773
chr1_29208_plus	Cortex	8	0.15195	0.14315	0.0061359	0.0098788
chr3_3910_minus	Endodermis	10	-0.15169	-0.18088	0.0004092	2.3944e-05
chr1_28372_minus	Trichoblast	7	-0.15164	-0.16203	0.0031208	0.0015739
chr3_19399_plus	Trichoblast	12	0.15149	0.16329	2.2222e-06	3.2974e-07
chr4_12829_plus	Atrichoblast	8	0.15148	0.19455	0.006461	0.00044615
chr3_1595_plus	Atrichoblast	8	0.15136	0.17347	2.658e-05	1.4098e-06
chr2_19369_plus	Cortex	9	0.15126	0.16304	0.0033648	0.0015579
chr4_16203_minus	Atrichoblast	8	-0.15117	-0.16387	0.00025509	7.2411e-05
chr5_23208_minus	Trichoblast	12	-0.15116	-0.045121	0.00017661	0.26545
chr3_6667_plus	Cortex	8	0.15096	0.14763	0.0030587	0.003784
chr2_12621_minus	Atrichoblast	19	-0.15089	-0.13302	4.154e-07	8.3337e-06
chr5_535_plus	Trichoblast	12	-0.15077	-0.12808	0.00070992	0.0040848
chr1_10183_plus	Atrichoblast	6	0.15068	0.16955	0.0032764	0.00092033
chr2_8513_plus	Atrichoblast	12	0.15064	0.15461	2.196e-06	1.1706e-06
chr5_22821_minus	Atrichoblast	8	-0.15052	-0.16946	0.00038241	6.2029e-05
chr3_20807_minus	Atrichoblast	9	-0.15048	-0.15418	0.0040602	0.0032294
chr2_19552_plus	Trichoblast	6	0.15033	0.1469	0.0042545	0.0052264
chr5_25723_plus	Phloem	16	0.15019	0.1634	0.0016406	0.00060558
chr5_8009_minus	Atrichoblast	11	-0.15009	-0.091695	5.5306e-05	0.014109
chr2_17142_plus	Trichoblast	11	0.14988	0.1359	1.0899e-05	6.7691e-05
chr1_23344_plus	Trichoblast	8	0.14984	0.13969	0.0026608	0.0051309
chr4_16202_minus	Trichoblast	6	-0.14972	-0.16299	0.0055318	0.0024988
chr3_22811_minus	Atrichoblast	8	-0.14968	-0.14242	0.002347	0.0038115
chr1_21380_plus	Atrichoblast	7	-0.1495	-0.18917	0.0082722	0.00079981
chr1_5392_plus	Endodermis	8	0.1494	0.14676	0.0015372	0.0018647
chr3_5311_minus	Trichoblast	7	-0.14935	-0.1207	0.0088818	0.034819
chr3_4014_plus	Endodermis	7	0.14931	0.13442	0.0092462	0.019239
chr5_16914_minus	Trichoblast	8	0.14928	0.11088	0.00026436	0.0068759
chr1_28149_minus	Procambium	11	-0.14923	-0.18449	0.002451	0.00017227
chr1_28748_plus	Lateral Root Cap	14	0.14916	0.13938	7.104e-11	1.1508e-09
chr4_6907_plus	Atrichoblast	8	0.14908	0.16244	0.00017102	4.1375e-05
chr3_1910_plus	Atrichoblast	7	0.14891	0.18684	0.0063226	0.00058775
chr4_8549_minus	Trichoblast	10	-0.14887	-0.14288	0.00095987	0.0015365
chr3_8115_plus	Atrichoblast	7	0.14882	0.1673	0.0026776	0.00072387
chr5_4491_plus	Pericycle	10	-0.14881	-0.13386	0.0083657	0.017817
chr1_26535_minus	Lateral Root Cap	8	-0.14878	-0.16137	0.0018618	0.00072961
chr4_14674_plus	Endodermis	11	0.14868	0.10732	0.0001868	0.0071503
chr3_8730_plus	Atrichoblast	6	0.14848	0.15102	0.0098932	0.008683
chr3_513_plus	Lateral Root Cap	8	0.14833	0.13968	0.00018243	0.00042864
chr3_7634_minus	Cortex	15	-0.14824	-0.15072	0.0031832	0.0027061
chr3_10340_plus	Atrichoblast	7	0.14822	0.1623	0.0034722	0.0013567
chr5_6559_plus	Atrichoblast	8	0.14817	0.16117	3.4192e-06	4.266e-07
chr2_17369_plus	Cortex	11	0.14808	0.078755	0.00022327	0.050548
chr5_22077_plus	Lateral Root Cap	22	0.14808	0.17259	6.493e-10	5.3846e-13
chr1_16265_plus	Lateral Root Cap	18	0.14804	0.12824	0.00074263	0.0035224
chr1_28766_minus	Trichoblast	16	-0.14802	-0.13883	0.00024982	0.00059746
chr1_18286_minus	Trichoblast	9	-0.14797	-0.1558	0.0014595	0.00079966
chr2_18415_plus	Trichoblast	8	0.14796	0.090546	0.00027928	0.026692
chr3_1623_plus	Atrichoblast	10	0.14793	0.16044	1.1009e-05	1.8181e-06
chr1_23204_plus	Cortex	8	0.1479	0.15854	0.00015421	4.9082e-05
chr5_25527_minus	Columella	16	-0.14769	-0.13363	3.8518e-08	6.714e-07
chr4_11158_plus	Trichoblast	8	-0.14758	-0.11821	0.0040345	0.021523
chr3_21429_minus	Cortex	10	-0.14736	-0.16446	0.0006431	0.00013679
chr2_15322_minus	Trichoblast	9	-0.1473	-0.07377	0.00027115	0.069337
chr5_589_plus	Atrichoblast	11	0.14724	0.13896	0.000167	0.00038444
chr3_19413_plus	Atrichoblast	9	0.1472	0.16628	7.7007e-06	4.1701e-07
chr1_6915_plus	Endodermis	13	0.14718	0.15615	5.8011e-06	1.4863e-06
chr3_22811_minus	Endodermis	8	-0.14716	-0.12846	0.0068876	0.018486
chr3_16472_minus	Atrichoblast	11	-0.14706	-0.11609	0.00014806	0.0027984
chr3_3398_minus	Atrichoblast	7	-0.14705	-0.14762	0.0092932	0.0090193
chr3_731_plus	Cortex	10	0.14698	0.1472	0.0080539	0.00796
chr3_20557_plus	Procambium	13	0.14693	0.16254	5.8832e-06	5.2185e-07
chr5_9211_plus	Atrichoblast	6	0.14693	0.1297	0.0093492	0.021939
chr1_18520_plus	Xylem	10	0.1469	0.12813	0.0035146	0.011009
chr5_24835_minus	Trichoblast	8	-0.14687	-0.13527	0.0057672	0.01107
chr1_21087_minus	Trichoblast	14	-0.14681	-0.13976	7.3436e-05	0.0001615
chr2_6951_plus	Trichoblast	13	0.14672	0.098468	6.2774e-06	0.0025086
chr1_26535_minus	Atrichoblast	8	-0.14649	-0.17558	1.8709e-06	1.0202e-08
chr1_28773_minus	Atrichoblast	7	-0.14628	-0.15662	0.010277	0.0059606
chr3_9270_minus	Atrichoblast	10	-0.14624	-0.1056	1.374e-05	0.0017386
chr4_14452_plus	Endodermis	14	0.14612	0.12683	4.0361e-06	6.4545e-05
chr3_20893_minus	Atrichoblast	11	-0.14606	-0.16934	6.2486e-06	1.5398e-07
chr5_7250_minus	Trichoblast	12	-0.14597	-0.099776	0.00018387	0.010798
chr5_15745_plus	Atrichoblast	11	0.14595	0.14188	2.9817e-05	4.9653e-05
chr5_25426_plus	Atrichoblast	6	0.14587	0.1517	0.0054262	0.0038157
chr5_25751_plus	Phloem	10	0.14586	0.16507	0.0049366	0.0014413
chr4_1137_plus	Endodermis	10	0.14582	0.16792	0.0054397	0.001343
chr5_4936_minus	Cortex	15	-0.14561	-0.14709	0.0017814	0.0015973
chr3_18804_minus	Trichoblast	10	-0.1456	-0.13557	0.011029	0.01803
chr1_29845_plus	Trichoblast	6	0.14557	0.16001	0.0022045	0.00075537
chr1_9208_plus	Trichoblast	11	0.14544	0.15324	2.8115e-05	1.0073e-05
chr4_15670_minus	Trichoblast	13	-0.1453	-0.1433	3.2037e-06	4.3791e-06
chr5_17462_plus	Cortex	11	0.14509	0.15857	0.002008	0.00072592
chr1_20310_minus	Atrichoblast	9	-0.14508	-0.13615	7.3811e-06	2.6238e-05
chr3_21099_minus	Cortex	7	0.14502	0.12433	0.0024298	0.0094384
chrMt_11_minus	Cortex	10	-0.14494	-0.14864	4.1217e-07	2.0569e-07
chr1_10238_plus	Atrichoblast	8	0.14493	0.14694	0.0017884	0.0015404
chr2_18426_plus	Trichoblast	12	0.14489	0.1459	0.00039643	0.00036034
chr1_7131_plus	Trichoblast	9	0.14489	0.1833	0.0025675	0.00012984
chr5_25698_minus	Atrichoblast	10	-0.14479	-0.14375	1.0392e-05	1.2026e-05
chr5_25698_minus	Cortex	10	-0.14478	-0.12235	0.00084816	0.004873
chr1_3123_plus	Trichoblast	7	0.14464	0.16409	0.008916	0.0029641
chr5_26096_minus	Cortex	8	0.1446	0.094311	0.010423	0.0958
chr3_17089_plus	Atrichoblast	12	0.14456	0.14127	1.8842e-07	3.5668e-07
chr1_19833_plus	Cortex	9	0.14452	0.13599	0.0033603	0.0058173
chr5_20879_minus	Trichoblast	7	-0.1444	-0.18136	0.0039832	0.00028595
chr2_9238_plus	Procambium	11	0.14428	0.18233	0.0048888	0.00036002
chr3_17780_plus	Atrichoblast	9	0.14416	0.14999	4.4164e-08	1.2169e-08
chr2_133_minus	Procambium	11	-0.14412	-0.18198	0.0054183	0.0004269
chr5_16678_plus	Atrichoblast	6	0.14411	0.1447	0.002231	0.0021383
chr5_229_minus	Atrichoblast	9	-0.1441	-0.15658	0.0024739	0.000996
chr3_3282_minus	Endodermis	9	-0.14409	-0.14111	0.0015156	0.0018997
chrMt_10_minus	Cortex	12	-0.14407	-0.17297	1.1673e-07	1.8144e-10
chr5_25106_plus	Atrichoblast	7	0.14407	0.16896	0.0008226	8.4654e-05
chr2_6951_plus	Cortex	13	0.14401	0.1446	2.3215e-06	2.1076e-06
chr3_19628_minus	Columella	16	-0.14394	-0.14317	0.00070988	0.00075868
chr1_2929_plus	Columella	12	0.14384	0.13658	8.3156e-10	5.6775e-09
chr5_2134_plus	Atrichoblast	9	0.14342	0.14003	7.2422e-06	1.1898e-05
chr5_5940_plus	Trichoblast	13	0.14333	0.1546	6.9354e-05	1.7484e-05
chr1_24560_minus	Columella	10	-0.14324	-0.16495	0.00063837	8.179e-05
chr4_17050_minus	Lateral Root Cap	9	-0.14312	-0.15961	6.9137e-11	3.2605e-13
chr1_2339_minus	Atrichoblast	27	-0.14308	-0.10454	1.142e-06	0.00039082
chr3_5298_minus	Trichoblast	7	-0.14281	-0.13203	0.0070373	0.012782
chr4_15678_plus	Trichoblast	8	0.14276	0.13058	0.0065127	0.012901
chr3_14203_plus	Endodermis	7	0.14264	0.1532	0.00037911	0.00013332
chr5_24987_minus	Cortex	14	0.14248	0.11693	0.0058402	0.023912
chr3_20557_plus	Cortex	13	0.14247	0.14445	6.1013e-06	4.5116e-06
chr1_16265_plus	Endodermis	18	0.1423	0.14107	0.0007087	0.00078881
chr4_13284_plus	Atrichoblast	7	0.14222	0.15181	0.0048391	0.0026143
chr2_9539_minus	Trichoblast	27	0.14212	0.13873	2.3212e-05	3.6341e-05
chr2_16476_plus	Atrichoblast	11	0.142	0.11453	1.7119e-05	0.00053719
chr3_2824_minus	Lateral Root Cap	12	-0.14167	-0.15131	6.586e-05	1.996e-05
chr4_18558_minus	Procambium	11	-0.14167	-0.13462	0.0004298	0.00082502
chr1_29665_plus	Trichoblast	8	0.14166	0.11716	0.0001445	0.0017
chr5_23991_plus	Trichoblast	10	0.14162	0.14826	0.010347	0.0072413
chr2_7838_plus	Atrichoblast	11	0.14129	0.10101	3.8827e-05	0.0033435
chr5_5715_plus	Cortex	8	0.14129	0.12581	0.00034005	0.0014393
chr1_29347_plus	Phloem	11	0.14126	0.16254	0.0032582	0.00069624
chr2_12627_minus	Atrichoblast	8	-0.14115	-0.17872	0.0044249	0.00030063
chr3_2457_plus	Atrichoblast	10	0.14112	0.12416	0.00016502	0.00093117
chr1_11606_minus	Atrichoblast	10	-0.14111	-0.1381	6.1992e-05	8.8994e-05
chr5_6828_plus	Lateral Root Cap	20	0.14103	0.1281	1.9853e-08	3.4999e-07
chr5_20752_plus	Atrichoblast	11	0.14098	0.13949	2.4919e-06	3.1835e-06
chr5_555_minus	Columella	9	-0.14089	-0.017833	0.0080288	0.73846
chr1_23084_plus	Phloem	10	-0.14085	-0.13716	0.0045626	0.0057548
chr2_17992_minus	Atrichoblast	8	-0.14084	-0.16102	0.00089644	0.00014301
chr2_8517_minus	Procambium	9	-0.14083	-0.15233	0.0006024	0.00020402
chr4_8911_plus	Pericycle	9	0.1407	0.15043	0.0035352	0.001803
chr1_28779_plus	Phloem	22	-0.14068	-0.098772	0.011241	0.075836
chr1_5297_minus	Trichoblast	8	-0.14067	-0.15255	0.00065847	0.00021808
chr4_15527_minus	Cortex	8	-0.14061	-0.15483	0.0043371	0.0016633
chr3_16908_minus	Atrichoblast	7	-0.14034	-0.15138	0.00058417	0.00020523
chr3_19413_plus	Lateral Root Cap	9	0.14032	0.12952	0.0018281	0.0040444
chr1_29072_plus	Trichoblast	8	0.14027	0.15596	0.0043843	0.0015161
chr4_15471_plus	Trichoblast	8	0.14027	0.16094	0.0040589	0.00095921
chr5_2266_minus	Cortex	6	-0.14022	-0.15321	0.0086174	0.0040655
chr4_11667_plus	Atrichoblast	6	0.14014	0.1323	0.0050403	0.0081424
chr4_797_minus	Phloem	11	-0.14007	-0.09942	0.0068908	0.055716
chr2_243_minus	Trichoblast	10	-0.13998	-0.15257	0.00054309	0.00016109
chr1_23172_plus	Cortex	8	0.13993	0.12835	0.0046808	0.0095396
chr3_22288_plus	Atrichoblast	6	0.1399	0.13765	0.010706	0.012053
chr5_23916_minus	Atrichoblast	7	-0.13954	-0.15308	0.004166	0.0016526
chr2_19560_plus	Phloem	18	0.13953	0.12774	0.0005968	0.0016862
chr4_10422_minus	Atrichoblast	11	-0.13951	-0.15469	6.2495e-06	5.3005e-07
chr5_25751_plus	Xylem	10	0.13951	0.16911	0.0059761	0.00083749
chr2_19090_minus	Cortex	7	-0.13934	-0.13777	0.0081092	0.0088603
chr2_19206_minus	Atrichoblast	6	-0.13931	-0.15117	0.0056685	0.0026592
chr3_2244_minus	Trichoblast	9	-0.1393	-0.13094	0.003413	0.0059491
chr5_22657_minus	Atrichoblast	9	-0.13924	-0.16047	0.00016061	1.3211e-05
chr1_29925_minus	Cortex	10	-0.13912	-0.12093	0.00044265	0.002288
chr1_16269_plus	Trichoblast	10	0.13892	0.17055	0.00097001	4.9027e-05
chr1_24707_minus	Trichoblast	8	-0.13885	-0.13195	0.0017619	0.0029695
chr5_465_plus	Lateral Root Cap	7	0.13883	0.14966	0.0037964	0.0017913
chr4_16559_plus	Atrichoblast	10	0.13883	0.15573	1.5757e-06	6.9429e-08
chr2_14177_minus	Atrichoblast	8	-0.13881	-0.14795	0.00058584	0.00024553
chr4_15694_minus	Atrichoblast	8	-0.1388	-0.1284	6.5341e-05	0.00022345
chr4_16616_plus	Trichoblast	9	0.13878	0.1497	0.0067385	0.0034447
chr1_11412_minus	Atrichoblast	12	-0.13878	-0.13039	1.8315e-06	7.4647e-06
chr1_1510_minus	Cortex	8	0.13871	0.16072	0.014842	0.0046893
chr4_14487_minus	Trichoblast	13	-0.13866	-0.13233	1.3099e-05	3.2132e-05
chr5_15991_minus	Atrichoblast	9	-0.13863	-0.13663	2.0795e-05	2.74e-05
chr3_14200_plus	Lateral Root Cap	8	-0.1386	-0.12949	0.00011645	0.00032091
chr3_5536_plus	Phloem	15	0.1386	0.10414	0.013816	0.064896
chr5_2860_minus	Atrichoblast	12	-0.13857	-0.10778	6.1958e-06	0.00045057
chr2_18588_minus	Xylem	12	-0.13852	-0.12173	0.0061431	0.016166
chr2_11759_minus	Endodermis	11	-0.13841	-0.13768	0.00017774	0.00019235
chr1_26622_minus	Trichoblast	13	-0.13827	-0.12227	0.0002639	0.0012695
chr4_7010_minus	Endodermis	10	-0.1381	-0.11844	0.00084481	0.0042519
chr2_15321_minus	Atrichoblast	11	-0.13809	-0.12561	7.4632e-06	4.6622e-05
chr5_2860_minus	Phloem	12	-0.13793	-0.070361	0.0078037	0.17627
chr4_8385_plus	Atrichoblast	7	0.13792	0.12025	0.0031652	0.010165
chr5_2859_minus	Lateral Root Cap	7	-0.13785	-0.12533	0.00034892	0.001161
chr5_23337_plus	Endodermis	10	0.13783	0.14139	0.001563	0.0011739
chr4_10944_plus	Atrichoblast	9	-0.13779	-0.16316	0.00031363	1.9056e-05
chr5_4632_plus	Cortex	13	-0.1377	-0.13897	0.015422	0.014494
chr5_6816_plus	Columella	8	0.1375	0.15436	0.012409	0.0049502
chr1_19962_plus	Trichoblast	8	0.13742	0.15362	0.010836	0.0043491
chr4_13662_minus	Atrichoblast	7	-0.13737	-0.1461	0.010638	0.0065574
chr3_19810_minus	Trichoblast	10	-0.1371	-0.15166	0.0059621	0.002325
chr4_2720_plus	Phloem	13	0.13702	0.10509	0.0050129	0.031715
chr2_8966_plus	Atrichoblast	9	0.13699	0.15875	5.3838e-06	1.287e-07
chr3_19571_plus	Cortex	9	0.13696	0.14893	0.0028374	0.0011603
chr4_8303_minus	Atrichoblast	9	-0.13687	-0.11673	0.00024929	0.0018093
chr4_18149_plus	Trichoblast	15	0.13672	0.098705	1.1313e-05	0.0015645
chr5_4309_minus	Trichoblast	7	-0.13668	-0.12216	0.0013396	0.004185
chr1_9748_plus	Atrichoblast	10	0.13665	0.12849	9.5763e-06	3.1833e-05
chr3_17780_plus	Cortex	9	0.13663	0.14028	0.00053372	0.00037558
chr1_4609_minus	Trichoblast	13	-0.13655	-0.11799	0.00022404	0.001448
chr5_799_plus	Endodermis	9	0.13653	0.12284	0.0067832	0.01495
chr1_29101_plus	Pericycle	9	0.1363	0.087476	0.0065985	0.082109
chr4_13054_minus	Atrichoblast	8	-0.1363	-0.1265	0.014227	0.022983
chr1_983_minus	Atrichoblast	11	-0.13623	-0.15493	0.00025367	3.092e-05
chr1_21381_plus	Atrichoblast	9	0.13609	0.16038	0.00031757	2.1264e-05
chr1_28779_plus	Trichoblast	22	0.13599	0.12532	0.00028464	0.00083235
chr3_4593_minus	Trichoblast	7	-0.13596	-0.12912	0.0034815	0.0055491
chr1_29925_minus	Trichoblast	10	-0.13591	-0.12878	0.00032348	0.00066004
chr4_2589_minus	Cortex	11	-0.13588	-0.1359	0.00088154	0.00088024
chr3_11383_minus	Atrichoblast	8	-0.13583	-0.13212	0.00027531	0.00040442
chr2_18463_minus	Cortex	9	-0.13576	-0.13711	0.0012797	0.0011429
chr5_26550_minus	Cortex	9	-0.13551	-0.13658	0.0051377	0.0047947
chr3_10340_plus	Trichoblast	7	0.13548	0.11978	0.017362	0.035622
chr2_18154_plus	Cortex	15	0.13545	0.097641	0.0031282	0.033565
chr1_7131_plus	Atrichoblast	9	0.1354	0.14235	0.00019226	8.7735e-05
chr2_9114_plus	Trichoblast	7	0.13535	0.16326	0.016575	0.0037758
chr1_7086_minus	Pericycle	8	0.13533	0.14868	0.00058561	0.00015633
chr2_17014_plus	Cortex	9	0.13529	0.11906	0.0015789	0.0054708
chr5_4787_minus	Trichoblast	8	-0.13528	-0.13348	0.012149	0.013356
chr5_4309_minus	Atrichoblast	7	-0.13523	-0.14746	0.00039424	0.00010984
chr5_26129_minus	Cortex	13	-0.13521	-0.11341	4.0354e-05	0.00058393
chr1_29347_plus	Procambium	11	0.13518	0.13403	0.00045504	0.00050923
chr1_9208_plus	Lateral Root Cap	11	0.13495	0.14629	2.3152e-05	4.3988e-06
chr1_24249_minus	Atrichoblast	10	-0.13495	-0.12675	6.0327e-05	0.00016611
chr4_360_minus	Atrichoblast	10	-0.13486	-0.10788	2.4798e-06	0.00016916
chr5_6762_plus	Cortex	10	0.13485	0.12516	0.003503	0.0067654
chr5_4448_minus	Trichoblast	7	-0.13471	-0.15112	0.008467	0.0031064
chr5_19542_minus	Atrichoblast	9	-0.13457	-0.15878	4.8358e-05	1.5626e-06
chr5_22821_minus	Trichoblast	8	-0.13436	-0.14424	0.0065032	0.0034609
chr1_1767_minus	Trichoblast	9	-0.13429	-0.13576	0.00043299	0.00037362
chr2_18228_plus	Trichoblast	6	-0.13415	-0.15445	0.0079849	0.0022222
chr5_468_minus	Cortex	8	0.13414	0.15193	0.0027866	0.00069563
chr4_17826_minus	Trichoblast	7	-0.13409	-0.11177	0.0029977	0.013491
chr1_24023_minus	Trichoblast	9	-0.13406	-0.13926	0.018973	0.014768
chr2_19351_minus	Trichoblast	9	-0.134	-0.13403	0.0063227	0.0063096
chr5_4529_plus	Endodermis	14	0.13388	0.10728	0.0015871	0.011513
chr1_26207_plus	Atrichoblast	7	0.13384	0.14687	0.0078098	0.0034797
chr3_16920_plus	Atrichoblast	7	0.13382	0.12582	0.00098716	0.0019647
chr5_16914_minus	Atrichoblast	8	0.1338	0.10074	0.00023824	0.0057593
chr3_14203_plus	Phloem	7	0.13375	0.1435	0.012383	0.0072498
chr5_2859_minus	Trichoblast	7	-0.13363	-0.12556	0.013253	0.020007
chr3_21429_minus	Endodermis	10	-0.13363	-0.12117	0.00084286	0.0024893
chr4_5793_plus	Atrichoblast	15	0.13354	0.12671	5.6237e-06	1.6629e-05
chr4_11647_minus	Procambium	10	-0.1335	-0.12412	0.00020501	0.00056103
chr3_4064_minus	Cortex	7	-0.13341	-0.13289	0.0078533	0.0080986
chr1_3998_plus	Atrichoblast	7	0.13328	0.13491	0.002854	0.0025276
chr4_360_minus	Procambium	10	-0.13304	-0.13339	0.017615	0.017317
chr2_17429_plus	Atrichoblast	7	0.13301	0.12795	0.0060896	0.0083461
chr5_21415_plus	Atrichoblast	9	0.13297	0.1278	2.9395e-05	5.966e-05
chr3_88_plus	Trichoblast	11	0.13294	0.10195	0.00011037	0.0030791
chr5_1604_plus	Endodermis	10	0.1329	0.10044	0.0020071	0.019803
chr1_20964_plus	Atrichoblast	7	0.13281	0.11906	0.0074407	0.016519
chr1_6915_plus	Cortex	13	0.13277	0.1298	3.0515e-05	4.5944e-05
chr5_21793_plus	Trichoblast	7	0.13269	0.1456	0.0039151	0.0015332
chrMt_10_minus	Lateral Root Cap	12	-0.13267	-0.13676	1.3461e-12	2.6653e-13
chr5_2583_plus	Atrichoblast	10	0.13262	0.14812	4.2658e-06	2.7294e-07
chr1_9208_plus	Xylem	11	0.13254	0.13846	0.0044075	0.0029218
chr4_15678_plus	Atrichoblast	8	0.13246	0.14083	0.011766	0.0073673
chr4_18216_minus	Phloem	11	0.1324	0.10288	0.012042	0.051451
chr3_4014_plus	Atrichoblast	7	0.13236	0.13951	0.0017452	0.00096209
chr4_5421_plus	Atrichoblast	7	0.13219	0.1382	0.0017856	0.0010864
chrMt_10_minus	Columella	12	-0.13208	-0.13624	2.8915e-10	7.7775e-11
chr2_15644_plus	Trichoblast	11	0.13206	0.08409	0.00041468	0.024944
chr4_18556_minus	Pericycle	9	0.132	0.16377	0.018903	0.003506
chr4_15521_minus	Trichoblast	8	-0.13189	-0.15847	0.0045164	0.00062946
chr3_1169_plus	Procambium	10	0.13187	0.21094	0.0065437	1.1868e-05
chr3_1392_minus	Atrichoblast	15	-0.13177	-0.13226	8.3609e-05	7.857e-05
chr1_29347_plus	Lateral Root Cap	11	0.13167	0.11619	1.5858e-06	2.3189e-05
chr2_15351_minus	Trichoblast	12	-0.13162	-0.11624	0.0023728	0.0073305
chr4_13944_minus	Atrichoblast	6	-0.13162	-0.12956	0.0073272	0.0083052
chr4_8057_plus	Atrichoblast	14	0.13158	0.10566	6.4883e-06	0.00029962
chr2_13661_plus	Atrichoblast	11	0.13147	0.13581	0.003621	0.0026432
chr5_19169_plus	Procambium	8	0.13143	0.13181	0.018482	0.018142
chr1_28587_minus	Procambium	10	-0.13134	-0.15066	1.0071e-05	3.932e-07
chr2_16701_minus	Trichoblast	8	-0.13133	-0.11522	0.0042234	0.012157
chr1_9563_minus	Atrichoblast	9	-0.13127	-0.14257	0.0001878	4.9154e-05
chr3_19370_minus	Trichoblast	6	0.13125	0.11924	0.022082	0.03772
chr5_555_minus	Procambium	9	-0.13118	-0.069362	0.0068334	0.15394
chr2_14982_plus	Atrichoblast	6	0.13116	0.10656	0.016794	0.052393
chr4_16710_plus	Xylem	18	0.13107	0.061179	0.020562	0.28134
chr4_9645_minus	Trichoblast	10	-0.13105	-0.13686	0.00066024	0.00037376
chr1_7085_minus	Atrichoblast	16	-0.13102	-0.15293	3.4218e-05	1.2716e-06
chr2_16476_plus	Procambium	11	0.13096	0.10263	0.005293	0.029137
chr3_15665_minus	Procambium	14	-0.13095	-0.15399	0.0031068	0.00049587
chr1_5129_minus	Columella	11	-0.13093	-0.12854	8.6264e-05	0.00011621
chr1_24250_minus	Atrichoblast	10	-0.1309	-0.10162	6.5289e-05	0.0019721
chr3_17780_plus	Trichoblast	9	0.13084	0.13465	7.143e-05	4.348e-05
chr4_14466_minus	Atrichoblast	9.5	-0.13082	-0.084891	0.00027021	0.018395
chr5_25976_plus	Endodermis	8	0.13061	0.14234	0.0023124	0.00089041
chr5_22127_plus	Columella	9	0.13054	0.14428	0.016492	0.0079848
chr5_5865_minus	Atrichoblast	7	-0.13043	-0.14183	0.0018226	0.00069157
chr3_10903_minus	Atrichoblast	12	-0.13029	-0.13147	0.00070375	0.000628
chr5_20676_minus	Trichoblast	9	-0.13021	-0.12808	0.016446	0.018311
chr3_6454_plus	Trichoblast	10	0.13018	0.13418	0.0011375	0.00079391
chr5_21761_plus	Xylem	12	0.13008	0.14682	0.024241	0.010889
chr1_3503_minus	Atrichoblast	10	-0.12976	-0.13554	2.6536e-05	1.1323e-05
chr4_2589_minus	Procambium	11	-0.12943	-0.1409	0.00010791	2.4595e-05
chr3_365_minus	Trichoblast	9	-0.12938	-0.12614	0.0031775	0.0040338
chr1_20391_plus	Trichoblast	15	-0.1293	-0.11975	0.0040315	0.007776
chr5_25527_minus	Lateral Root Cap	16	-0.12921	-0.11326	2.3808e-08	1.0188e-06
chr5_6765_plus	Trichoblast	13	0.12914	0.11874	7.3581e-05	0.00026982
chr1_28588_minus	Columella	11	0.12905	0.12263	0.0011073	0.0019462
chr1_9316_minus	Atrichoblast	11	-0.12899	-0.084576	0.00069566	0.026531
chr1_3095_plus	Trichoblast	9	0.12891	0.097522	0.0029759	0.024894
chr2_19080_plus	Atrichoblast	10	0.12888	0.12689	4.2833e-05	5.6312e-05
chr5_24124_plus	Procambium	8	0.12883	0.12542	0.020555	0.024178
chr1_1750_plus	Trichoblast	7	-0.12874	-0.11128	0.0067222	0.019272
chr5_23207_minus	Atrichoblast	10	-0.12869	-0.14156	0.00055697	0.00014449
chr4_34_plus	Atrichoblast	8	0.12868	0.12585	0.0011444	0.0014713
chr2_1529_plus	Atrichoblast	10	0.12863	0.1381	0.0001991	6.4293e-05
chr1_24841_plus	Atrichoblast	16	0.12861	0.080068	9.1747e-07	0.0023037
chr4_14674_plus	Trichoblast	11	0.12853	0.11759	0.00018923	0.00064327
chr3_2987_minus	Cortex	9	-0.12851	-0.17235	0.024565	0.0024838
chr2_16599_minus	Atrichoblast	7	-0.12847	-0.11779	0.025096	0.040135
chr4_8549_minus	Procambium	10	-0.12845	-0.070616	0.014058	0.17825
chr3_21035_minus	Xylem	11	-0.12841	-0.12039	0.014222	0.021598
chr5_5028_minus	Xylem	8	-0.1284	-0.12348	0.0026724	0.0038893
chr3_10522_plus	Procambium	9	0.12837	0.15933	0.021011	0.0040953
chr3_763_minus	Phloem	7	-0.12824	-0.12193	0.015326	0.0212
chr4_16569_minus	Atrichoblast	10	-0.12822	-0.11423	3.9741e-06	4.0265e-05
chr3_15986_plus	Cortex	9	0.12821	0.11972	0.014236	0.022159
chr1_28537_plus	Cortex	7	0.12818	0.09903	0.021824	0.076907
chr1_9316_minus	Trichoblast	11	-0.12814	-0.10252	0.0092196	0.037524
chr4_18084_minus	Lateral Root Cap	9	0.12811	0.11821	0.022529	0.035405
chr1_26622_minus	Atrichoblast	13	-0.12804	-0.15998	4.1807e-05	2.8783e-07
chr3_151_minus	Endodermis	10	-0.12801	-0.12928	0.0033913	0.003086
chr3_5298_minus	Atrichoblast	7	-0.12785	-0.12849	0.0041912	0.0040048
chr3_203_minus	Atrichoblast	12	-0.12774	-0.098578	0.0017323	0.0158
chr4_16775_minus	Trichoblast	7	-0.1277	-0.12941	0.0081682	0.0073454
chr5_6787_plus	Atrichoblast	6	0.12766	0.14414	0.023676	0.010546
chr5_25331_plus	Trichoblast	8	0.12758	0.11314	0.0068528	0.016583
chr5_25527_minus	Cortex	16	-0.12757	-0.094777	0.0017564	0.020341
chr5_3360_plus	Columella	6	0.12751	0.087077	0.021696	0.11775
chr1_3546_minus	Procambium	12	-0.12731	-0.10398	3.1198e-06	0.00014296
chr5_2134_plus	Trichoblast	9	0.12719	0.13385	0.0080562	0.0052756
chr2_18864_minus	Procambium	7	-0.12712	-0.12499	0.0092743	0.010534
chr2_19503_minus	Trichoblast	11	-0.12704	-0.1525	0.0015398	0.00013969
chr3_18942_plus	Cortex	20	0.12695	0.080369	0.00050092	0.027953
chr4_15189_plus	Atrichoblast	7	0.12695	0.15653	0.00078847	3.3576e-05
chr1_29665_plus	Cortex	8	0.12694	0.11126	0.0020412	0.0069222
chr5_4936_minus	Lateral Root Cap	15	-0.12688	-0.087728	2.4629e-06	0.0011524
chr1_28117_minus	Cortex	9	-0.12681	-0.11119	0.014125	0.031571
chr1_28537_plus	Atrichoblast	7	0.1268	0.11665	0.019889	0.032297
chr3_23388_minus	Atrichoblast	7	-0.12676	-0.12151	0.0037877	0.0055307
chr1_19202_plus	Pericycle	9	0.12674	0.12965	0.0040734	0.0032942
chr3_9307_plus	Trichoblast	8	0.12656	0.12741	0.019573	0.018764
chr5_6852_minus	Procambium	13	-0.12654	-0.085731	0.0006602	0.021321
chr2_19560_plus	Pericycle	18	0.12651	0.14201	8.4334e-07	3.1223e-08
chr2_14048_minus	Cortex	7	-0.12646	-0.10231	0.010954	0.03983
chr5_15636_plus	Columella	6	0.12638	0.13188	0.028096	0.021887
chr4_14487_minus	Procambium	13	-0.12633	-0.1345	0.0081215	0.0048077
chr1_5877_plus	Cortex	14	0.12625	0.085372	0.0011041	0.027707
chr3_3861_minus	Trichoblast	11	-0.12625	-0.11349	0.00075364	0.0024754
chr3_19661_minus	Procambium	10	-0.12623	-0.19057	0.0070832	4.3723e-05
chr4_17099_plus	Atrichoblast	10	0.12619	0.11775	0.00027714	0.00069693
chr3_20874_plus	Xylem	11	-0.12605	-0.15846	0.016569	0.0025327
chr1_26192_plus	Lateral Root Cap	10	0.12603	0.18367	0.0017384	4.5474e-06
chr1_3108_plus	Procambium	10	0.12603	0.11815	0.027245	0.038542
chr4_7322_minus	Trichoblast	7	0.12594	0.12736	0.0095206	0.0087342
chr5_7215_minus	Trichoblast	8	-0.12577	-0.1317	0.006733	0.0045315
chr2_11820_plus	Atrichoblast	10	0.12573	0.11613	0.00044298	0.0011828
chr1_17322_minus	Cortex	8	-0.12569	-0.11716	0.01584	0.024607
chr3_1289_minus	Endodermis	8	0.12568	0.1469	0.0020405	0.00030569
chr4_15504_plus	Atrichoblast	6	0.12564	0.1229	0.026966	0.030518
chr5_19391_plus	Atrichoblast	11	0.12559	0.13469	4.238e-06	7.9942e-07
chr3_19413_plus	Procambium	9	0.12541	0.1633	0.0040708	0.00017629
chr1_1357_minus	Cortex	9	-0.12531	-0.13745	0.0049277	0.0020246
chr2_16728_plus	Endodermis	7	-0.12524	-0.15981	0.002989	0.00014604
chr5_5940_plus	Phloem	13	0.12516	0.087852	0.0078563	0.062597
chr5_15745_plus	Cortex	11	0.12505	0.11367	0.011068	0.021014
chr5_3582_plus	Trichoblast	6	0.12504	0.10189	0.016842	0.051768
chr3_697_minus	Procambium	9	-0.12501	-0.12304	0.026512	0.029015
chr5_21793_plus	Atrichoblast	7	0.12501	0.12841	0.012562	0.010339
chr2_9427_minus	Trichoblast	7	-0.12501	-0.14245	0.012019	0.004164
chr5_18350_plus	Atrichoblast	7	0.12489	0.11933	0.00099398	0.0016624
chr3_1623_plus	Trichoblast	10	0.12483	0.10758	0.0039629	0.013122
chr2_16701_minus	Atrichoblast	8	-0.1248	-0.11289	0.00022217	0.00084518
chr1_6224_plus	Trichoblast	10	0.12467	0.092029	0.018614	0.082922
chr4_2577_plus	Atrichoblast	8	0.12451	0.12637	0.001074	0.00090184
chr2_1895_minus	Atrichoblast	11	-0.12449	-0.12902	9.8908e-05	5.4299e-05
chr2_17142_plus	Atrichoblast	11	0.12447	0.12285	3.2563e-05	4.13e-05
chr3_11383_minus	Cortex	8	-0.12443	-0.10642	0.015219	0.038118
chr5_16444_plus	Atrichoblast	7	0.12438	0.15151	0.02609	0.0066201
chr2_19625_plus	Pericycle	11	0.12429	0.11338	0.0041948	0.0090537
chr5_1251_minus	Atrichoblast	7	-0.12418	-0.15	0.029067	0.0082638
chr4_6479_minus	Atrichoblast	9	-0.12412	-0.11978	0.0052197	0.0070459
chr3_1262_minus	Trichoblast	8	-0.12409	-0.15056	0.005508	0.00074076
chr2_8898_minus	Atrichoblast	9	0.12408	0.12052	0.00023593	0.00035585
chr2_1122_plus	Cortex	9	0.12401	0.1217	0.0080937	0.0093621
chr1_7340_plus	Trichoblast	7	0.1239	0.14385	0.020603	0.0071078
chr1_26184_plus	Cortex	11	0.12387	0.092235	0.010682	0.057738
chr5_24016_minus	Cortex	11	-0.12386	-0.10976	0.0014801	0.004889
chr5_2972_plus	Atrichoblast	10	0.12382	0.12077	0.00015728	0.00022829
chr1_26192_plus	Endodermis	10	0.12374	0.12325	0.01216	0.012508
chr1_20155_minus	Atrichoblast	12	-0.1237	-0.13042	0.00039404	0.00018539
chr3_1363_plus	Trichoblast	9	-0.12336	-0.088617	0.029104	0.11767
chr4_17050_minus	Cortex	9	-0.12335	-0.13189	0.010826	0.0064092
chr4_13108_minus	Trichoblast	10	-0.12333	-0.10358	0.023767	0.057861
chr5_24113_minus	Atrichoblast	10	-0.12328	-0.14498	0.0013994	0.00016797
chr2_10710_minus	Endodermis	7	-0.12325	-0.11661	0.024064	0.032876
chr5_26129_minus	Procambium	13	-0.12322	-0.099262	0.0041001	0.020936
chr3_19571_plus	Procambium	9	0.12315	0.12959	0.0037884	0.002304
chr3_1623_plus	Pericycle	10	0.12315	0.1421	0.026888	0.010562
chr1_26622_minus	Endodermis	13	-0.12284	-0.076341	0.015084	0.13184
chr2_11759_minus	Pericycle	11	-0.12283	-0.11267	0.00077375	0.0020561
chr5_17244_plus	Phloem	15	0.12268	0.094048	0.0018913	0.017407
chr1_28452_minus	Trichoblast	9	-0.12266	-0.087405	0.017945	0.092306
chr1_6915_plus	Pericycle	13	0.12264	0.11673	0.010554	0.014966
chr1_5599_plus	Endodermis	7	0.12263	0.13702	0.019942	0.009242
chr4_360_minus	Cortex	10	-0.1226	-0.13464	0.0033993	0.0012853
chr5_2859_minus	Atrichoblast	7	-0.12259	-0.10439	0.0022285	0.0092921
chr1_19833_plus	Atrichoblast	9	0.12259	0.11917	0.00028283	0.00041772
chr3_5050_plus	Endodermis	10	0.12258	0.13399	0.00030207	7.7213e-05
chr1_17519_minus	Trichoblast	8	-0.12254	-0.1475	0.011561	0.0023273
chr1_28588_minus	Phloem	11	0.1225	0.1327	0.0052837	0.0024998
chr3_544_plus	Atrichoblast	11	0.1224	0.10243	0.00048864	0.0035596
chr5_4946_plus	Phloem	15	0.12239	0.063961	0.015195	0.20579
chr4_14923_plus	Columella	13	0.12237	0.11037	0.0057506	0.012805
chr2_19560_plus	Trichoblast	18	0.12227	0.11478	4.419e-05	0.00012694
chr4_17423_minus	Atrichoblast	7	-0.1222	-0.10886	0.019862	0.038158
chr5_6762_plus	Atrichoblast	10	0.12216	0.12913	7.2854e-05	2.7299e-05
chr3_21263_plus	Atrichoblast	9	0.12211	0.1182	0.0020031	0.0027882
chr1_18219_plus	Atrichoblast	10	-0.12208	-0.1867	4.8047e-05	4.1427e-10
chr2_15595_minus	Cortex	10	-0.12208	-0.12708	0.024798	0.019432
chr5_19829_plus	Atrichoblast	7	0.12191	0.13697	0.003331	0.00096219
chr2_18961_plus	Trichoblast	10	0.12187	0.10526	0.00021982	0.0014299
chr1_3879_minus	Cortex	9	0.12187	0.17125	0.026619	0.0017665
chr1_18987_plus	Atrichoblast	6	0.12187	0.089675	0.031118	0.11334
chr1_5871_plus	Trichoblast	11	0.12184	0.11627	0.0024517	0.0038557
chr3_2609_minus	Cortex	8	-0.12182	-0.12599	0.016924	0.013487
chr1_1646_minus	Atrichoblast	9	-0.12166	-0.10774	0.0012492	0.0042925
chr1_19202_plus	Cortex	9	0.12162	0.12744	0.0060079	0.0039786
chr5_23572_plus	Atrichoblast	6	0.1216	0.14474	0.019627	0.0054063
chr2_12621_minus	Endodermis	19	-0.12159	-0.12888	0.0026498	0.0014359
chr1_28149_minus	Atrichoblast	11	-0.1214	-0.10195	0.00040815	0.0030244
chr1_226_minus	Endodermis	10	-0.12128	-0.12691	0.0012039	0.00070083
chr5_6680_minus	Endodermis	12	-0.12125	-0.10377	0.0027045	0.010332
chr4_14765_plus	Atrichoblast	11	0.1212	0.12466	0.0022185	0.0016478
chr1_789_plus	Columella	8	0.12116	0.11291	3.3324e-06	1.4878e-05
chr4_8647_plus	Cortex	10	0.12105	0.12399	0.019034	0.016291
chr2_19412_minus	Atrichoblast	8	-0.12098	-0.11618	0.027988	0.03489
chr5_6269_plus	Trichoblast	8	0.12098	0.12564	0.0011524	0.00073395
chr5_14999_minus	Atrichoblast	7	0.12087	0.14083	0.02333	0.0081437
chr4_7435_plus	Atrichoblast	11	0.12077	0.10685	0.002228	0.0068621
chr3_5334_plus	Cortex	8	0.12071	0.10022	0.034211	0.079059
chr3_13527_minus	Endodermis	9	-0.12067	-0.12401	0.0012754	0.00092827
chr5_660_plus	Atrichoblast	9	0.12065	0.12744	0.0024966	0.0013975
chr5_24124_plus	Cortex	8	0.1205	0.12627	0.035725	0.027717
chr1_980_minus	Trichoblast	8	-0.1205	-0.087744	0.0099298	0.060897
chr2_6951_plus	Procambium	13	0.12043	0.12115	0.0052425	0.0049755
chr2_18098_minus	Trichoblast	7	-0.12042	-0.11885	0.013089	0.014335
chr3_20557_plus	Phloem	13	0.12041	0.155	0.0088273	0.0007273
chr5_25527_minus	Xylem	16	-0.12014	-0.11325	0.02378	0.033163
chr5_15636_plus	Atrichoblast	6	0.12006	0.13822	0.0062746	0.0016314
chr3_14203_plus	Procambium	7	0.11999	0.11618	0.00052776	0.00079193
chr1_20914_plus	Trichoblast	10	0.11999	0.11312	0.0089249	0.013728
chr1_1646_minus	Trichoblast	9	-0.11994	-0.12025	0.027693	0.027287
chr5_173_minus	Endodermis	11	-0.11986	-0.1218	0.016471	0.014787
chr5_24835_minus	Lateral Root Cap	8	-0.11984	-0.1165	2.9212e-05	4.8634e-05
chr5_4757_plus	Trichoblast	10	0.11981	0.087869	0.011708	0.064938
chr1_15652_minus	Trichoblast	10	0.11978	0.10564	0.020165	0.04062
chr3_1262_minus	Columella	8	-0.11964	-0.13131	0.018861	0.0099002
chrMt_11_minus	Procambium	10	-0.11963	-0.13104	2.4145e-06	2.3544e-07
chr2_6401_plus	Xylem	10	0.1196	0.08893	0.019696	0.083401
chr2_11168_minus	Atrichoblast	9	-0.11956	-0.12153	0.0032774	0.0027974
chr5_4442_plus	Cortex	7	0.11956	0.11885	0.018322	0.019038
chr3_2841_minus	Trichoblast	13	-0.11956	-0.11416	0.0014831	0.0024174
chr1_26696_minus	Atrichoblast	10	-0.11955	-0.12334	6.2386e-05	3.6059e-05
chr2_2325_plus	Atrichoblast	8	0.1195	0.11766	0.0074135	0.008387
chr5_796_plus	Trichoblast	7	0.11941	0.12408	0.0068313	0.0049288
chr2_9427_minus	Cortex	7	-0.11936	-0.12582	0.003932	0.0023583
chr2_13640_minus	Trichoblast	13	0.11932	0.16541	0.012254	0.0004943
chr4_628_plus	Trichoblast	14	0.11927	0.11169	0.00074711	0.0015985
chr4_2589_minus	Lateral Root Cap	11	-0.11925	-0.11006	2.4405e-05	9.8993e-05
chrMt_12_minus	Endodermis	10	0.11905	0.13335	5.9332e-05	6.7449e-06
chr1_13227_plus	Atrichoblast	8	0.11903	0.1161	0.00054228	0.00074251
chr4_12791_minus	Atrichoblast	8	-0.11888	-0.11375	0.0016657	0.0026346
chr5_4947_plus	Procambium	12	0.11881	0.10709	0.0042666	0.010046
chr5_17462_plus	Trichoblast	11	0.11875	0.13862	0.00045863	4.2097e-05
chr2_14728_plus	Trichoblast	8	-0.11874	-0.094891	0.032902	0.088638
chr2_18912_plus	Cortex	19	0.11859	0.10527	2.2839e-05	0.00017199
chr5_3055_plus	Cortex	11	0.11858	0.12388	0.0078255	0.0054466
chr2_7567_plus	Cortex	9	0.11855	0.12889	0.0031609	0.0013228
chr3_10969_minus	Cortex	7	-0.11852	-0.10572	0.033502	0.05809
chr1_24130_plus	Atrichoblast	7	0.11848	0.11096	0.0064164	0.010727
chr3_6667_plus	Trichoblast	8	0.11844	0.09997	0.0090298	0.027705
chr1_20391_plus	Atrichoblast	15	-0.11839	-0.079691	0.0002129	0.012853
chr3_603_minus	Cortex	13	-0.11836	-0.073888	0.00036758	0.026483
chr5_15005_minus	Atrichoblast	10	-0.11822	-0.1028	0.00026437	0.001528
chr5_2972_plus	Trichoblast	10	0.11819	0.094239	0.002833	0.017443
chr2_12625_minus	Columella	13	-0.11805	-0.10452	9.2784e-06	8.7762e-05
chr1_7906_minus	Lateral Root Cap	7	-0.11798	-0.067722	0.021433	0.18773
chr5_2626_minus	Atrichoblast	7	-0.11783	-0.091141	0.018105	0.06793
chr3_543_plus	Atrichoblast	8	-0.1178	-0.079994	0.020619	0.11664
chr1_1043_minus	Trichoblast	17	0.11754	0.081247	0.00073379	0.019822
chr5_22309_minus	Phloem	11	-0.11753	-0.11392	0.0089301	0.01128
chr5_20552_minus	Trichoblast	10	-0.11746	-0.17086	0.0064298	6.9103e-05
chr5_25527_minus	Phloem	16	-0.11737	-0.090778	0.012046	0.052465
chr4_13287_plus	Atrichoblast	10	0.11736	0.10923	0.00097918	0.0021646
chr5_25651_minus	Atrichoblast	16.5	0.11719	0.048672	0.0015851	0.19083
chr1_28781_plus	Atrichoblast	8	0.11704	0.10039	0.004623	0.015227
chr5_20049_minus	Atrichoblast	7	0.11704	0.10874	0.016027	0.025323
chr1_4606_plus	Endodermis	10	-0.11703	-0.14359	0.0087429	0.0012701
chr5_709_minus	Cortex	9	-0.11703	-0.10664	0.012583	0.02306
chr1_6417_plus	Trichoblast	7	0.11702	0.10368	0.032001	0.057637
chr3_6268_plus	Pericycle	15	0.11694	0.10107	0.003363	0.011332
chr3_5050_plus	Cortex	10	0.11689	0.072415	0.013399	0.12633
chr1_8264_plus	Lateral Root Cap	10	0.11683	0.11504	0.026447	0.028862
chr3_20546_plus	Atrichoblast	6	0.11681	0.12072	0.038266	0.032207
chr3_45_minus	Trichoblast	9	-0.11681	-0.11504	0.0015347	0.0018103
chr2_15322_minus	Atrichoblast	9	-0.1167	-0.11792	0.00053459	0.00046623
chr2_3252_minus	Cortex	7	0.11659	0.1166	0.015327	0.015316
chr1_6064_plus	Cortex	6	-0.11637	-0.124	0.018134	0.011769
chr4_16615_plus	Atrichoblast	12	0.11635	0.051933	4.5925e-05	0.069671
chr2_19080_plus	Cortex	10	0.11624	0.11515	0.012698	0.013572
chr1_17909_plus	Atrichoblast	6	0.1161	0.10874	0.017708	0.026392
chr1_8081_plus	Xylem	13	0.116	0.10239	0.035446	0.063605
chr4_11585_minus	Columella	16	-0.11585	-0.14202	5.9017e-06	2.6626e-08
chr5_5715_plus	Atrichoblast	8	0.11584	0.12346	5.8923e-05	1.8404e-05
chr2_19429_plus	Atrichoblast	8	0.11573	0.12542	0.0072071	0.0035695
chr5_6516_minus	Trichoblast	11	-0.11571	-0.095853	0.019542	0.053327
chr1_26689_minus	Atrichoblast	7	-0.11566	-0.063403	0.007079	0.14081
chr4_18084_minus	Phloem	9	-0.11563	-0.072334	0.045387	0.21156
chr3_14200_plus	Cortex	8	-0.11555	-0.080934	0.0068719	0.058769
chr4_9302_minus	Trichoblast	7	0.11555	0.11146	0.02336	0.028757
chr1_28748_plus	Columella	14	0.11552	0.097412	1.7282e-05	0.00029448
chr2_13661_plus	Trichoblast	11	0.11548	0.11898	0.018183	0.014934
chr5_6412_minus	Procambium	12	-0.11548	-0.14641	0.0027571	0.0001429
chr1_3879_minus	Atrichoblast	9	-0.1154	-0.12819	0.028142	0.014662
chr1_6951_plus	Trichoblast	10	0.11525	0.11419	0.0050279	0.0054471
chr4_12820_minus	Trichoblast	8	-0.11522	-0.13539	0.017891	0.0053389
chr1_19855_minus	Atrichoblast	9	-0.11519	-0.12145	0.00068837	0.00034337
chr2_18912_plus	Trichoblast	19	0.11518	0.074442	0.00085511	0.031487
chr3_15665_minus	Cortex	14	-0.11502	-0.092525	0.013576	0.047335
chr2_9029_plus	Trichoblast	23	0.11499	0.13377	0.00031169	2.68e-05
chr5_9875_plus	Cortex	13	0.11494	0.17224	0.039896	0.0019862
chr4_12252_plus	Cortex	8	0.11491	0.11129	0.029715	0.035295
chr3_22270_plus	Atrichoblast	12	-0.11489	-0.10895	0.0010239	0.001852
chr1_9748_plus	Endodermis	10	-0.11485	-0.11396	0.033479	0.034884
chr5_26246_minus	Atrichoblast	13	-0.11483	-0.1151	9.648e-05	9.288e-05
chr2_15297_minus	Atrichoblast	8	-0.11474	-0.11939	0.0022796	0.0014941
chr4_16857_plus	Trichoblast	7	0.11457	0.11479	0.03418	0.033823
chr1_1190_minus	Phloem	11	0.11452	0.092138	0.032212	0.085207
chr4_13287_plus	Lateral Root Cap	10	-0.1145	-0.12409	0.046793	0.031092
chr5_6957_minus	Trichoblast	6	-0.11446	-0.1144	0.038884	0.038984
chr2_6951_plus	Pericycle	13	0.11446	0.11517	0.0065024	0.0061788
chr4_7492_minus	Cortex	7	-0.11446	-0.10909	0.0084108	0.012049
chr1_4890_plus	Cortex	11	0.11443	0.073164	0.046216	0.20333
chr4_2720_plus	Columella	13	0.1144	0.095437	1.3037e-06	5.5096e-05
chr5_1369_minus	Cortex	7	0.11439	0.1012	0.036938	0.065107
chr5_19093_plus	Trichoblast	10	0.11434	0.12496	0.0015358	0.00053203
chr4_8549_minus	Endodermis	10	-0.11415	-0.099512	0.0063663	0.017478
chr3_4912_plus	Trichoblast	9	-0.11414	-0.10607	0.012521	0.020364
chr3_19571_plus	Lateral Root Cap	9	0.11412	0.13148	0.032073	0.013425
chr5_23208_minus	Procambium	12	-0.1141	-0.076495	0.014996	0.10357
chr1_5473_plus	Atrichoblast	10	0.11407	0.05169	0.000851	0.13166
chr5_3924_minus	Trichoblast	7	-0.11406	-0.1034	0.017849	0.031866
chr4_34_plus	Lateral Root Cap	8	0.11404	0.11867	0.034479	0.027753
chr2_16558_plus	Atrichoblast	7	-0.11388	-0.053603	0.035824	0.3244
chr1_24841_plus	Cortex	16	0.11366	0.049421	0.0012541	0.16177
chr3_369_plus	Trichoblast	7	0.11365	0.11782	0.0045732	0.003278
chr1_5297_minus	Cortex	8	-0.1135	-0.10657	0.020591	0.029755
chr1_6610_minus	Trichoblast	8	-0.11342	-0.11142	0.020377	0.022707
chr2_17296_minus	Cortex	9	-0.11335	-0.12942	0.0048879	0.001298
chr4_13595_minus	Trichoblast	11	-0.11325	-0.12683	0.002638	0.00075068
chr1_28518_plus	Phloem	10	0.11318	0.10663	0.032291	0.043777
chr5_25698_minus	Trichoblast	10	-0.11301	-0.12162	0.012397	0.0070919
chr5_3785_plus	Phloem	21	0.11301	0.086443	0.0033759	0.025142
chr5_5213_plus	Atrichoblast	18	0.11295	0.078257	0.0012472	0.025568
chr2_18463_minus	Trichoblast	9	-0.11282	-0.10466	0.0069117	0.012265
chr5_7250_minus	Lateral Root Cap	12	-0.11281	-0.10471	4.9596e-05	0.00016672
chr3_21997_minus	Trichoblast	9	0.1128	0.10543	0.039664	0.054597
chr3_22811_minus	Procambium	8	-0.11258	-0.10006	0.023123	0.043637
chr3_20815_minus	Cortex	9	-0.11252	-0.087345	0.047772	0.12488
chr5_6765_plus	Xylem	13	0.11248	0.11488	0.051224	0.046434
chr5_4757_plus	Endodermis	10	0.11246	0.078909	0.024131	0.11419
chr4_10379_plus	Columella	6	0.11239	0.11546	0.022676	0.019211
chr3_14199_plus	Lateral Root Cap	7	-0.11233	-0.11102	2.6114e-05	3.2444e-05
chr2_17296_minus	Endodermis	9	-0.11222	-0.13059	0.024267	0.0086728
chr2_12632_minus	Cortex	7	-0.11218	-0.12942	0.022771	0.0085375
chrMt_11_minus	Xylem	10	-0.11215	-0.12567	0.0056717	0.0019208
chr2_15620_minus	Lateral Root Cap	10	-0.11209	-0.10257	0.027468	0.043745
chr1_17982_minus	Trichoblast	11	0.11182	0.11285	0.049932	0.047846
chr5_535_plus	Atrichoblast	12	-0.11174	-0.12385	0.0019274	0.00058199
chr4_16615_plus	Trichoblast	12	0.11171	0.062104	0.0016179	0.08031
chr5_6787_plus	Trichoblast	6	0.11162	0.083748	0.038819	0.1216
chr3_2606_minus	Cortex	13	-0.11161	-0.073139	0.0011866	0.033946
chr3_19628_minus	Pericycle	16	-0.11159	-0.098353	7.1493e-05	0.00046949
chr2_16476_plus	Pericycle	11	0.11146	0.048223	0.03714	0.3684
chr3_15355_minus	Pericycle	9	-0.11135	-0.12277	0.014244	0.0068486
chr4_7010_minus	Cortex	10	-0.1113	-0.10233	0.0039186	0.0080293
chr4_7110_minus	Atrichoblast	6	0.11122	0.050469	0.053104	0.38134
chr5_19542_minus	Cortex	9	-0.1112	-0.016338	0.022493	0.73818
chr5_1480_plus	Atrichoblast	7	0.1112	0.14397	0.023475	0.0032887
chr2_12619_minus	Columella	7	-0.11117	-0.11207	0.0056655	0.0052862
chr1_5129_minus	Cortex	11	-0.11116	-0.14885	0.0083518	0.00039925
chr4_2720_plus	Lateral Root Cap	13	0.11114	0.12326	6.3902e-08	1.9559e-09
chr1_10641_plus	Pericycle	10	0.11112	0.09972	0.028015	0.048788
chr3_6667_plus	Atrichoblast	8	0.11105	0.12269	0.0035621	0.001273
chr4_18149_plus	Xylem	15	0.11103	0.071499	0.043856	0.19512
chr1_19710_plus	Atrichoblast	7	0.11103	0.10733	0.020843	0.025522
chr3_23243_minus	Trichoblast	11	-0.11094	-0.11704	0.006345	0.0039733
chr4_1047_minus	Trichoblast	17	0.11069	0.056453	0.00191	0.11424
chr4_2720_plus	Endodermis	13	0.11067	0.13677	0.004573	0.00044775
chr5_2859_minus	Columella	7	-0.11063	-0.10128	0.045605	0.067367
chr1_6677_minus	Atrichoblast	7	-0.11063	-0.13151	0.01985	0.0055665
chr4_16453_plus	Cortex	8	0.11055	0.12007	0.037339	0.023665
chr5_10070_minus	Procambium	10	-0.11053	-0.061846	0.031007	0.22844
chr1_7086_minus	Trichoblast	8	0.11035	0.068627	0.055411	0.23441
chr4_5925_plus	Atrichoblast	9	0.11035	0.15804	0.0032174	2.3035e-05
chr5_4890_minus	Endodermis	10	-0.11031	-0.072998	0.015502	0.10983
chr1_9876_plus	Trichoblast	6	0.11028	0.090007	0.054372	0.11673
chr3_17900_plus	Lateral Root Cap	7	-0.11025	-0.1074	0.0019007	0.0024902
chr4_10036_minus	Procambium	10	-0.11022	-0.12414	0.019213	0.0083071
chr1_270_plus	Trichoblast	13	0.11019	0.050866	0.0093757	0.23154
chr4_5778_plus	Atrichoblast	8	0.11018	0.12633	0.0015478	0.00028005
chr2_7926_minus	Lateral Root Cap	9	-0.11006	-0.092709	0.038472	0.081526
chr1_20066_minus	Atrichoblast	6	-0.10992	-0.093774	0.014613	0.037395
chr4_1279_minus	Trichoblast	9	-0.10987	-0.12983	0.013683	0.0035345
chr1_18379_minus	Endodermis	7	-0.1098	-0.097552	0.031689	0.056462
chr4_15262_minus	Endodermis	7	-0.10979	-0.1254	0.04562	0.022298
chr5_507_minus	Lateral Root Cap	10	-0.10977	-0.1191	0.00069174	0.00023049
chr2_7899_minus	Trichoblast	6	-0.10971	-0.15076	0.0471	0.006228
chr3_6477_plus	Phloem	16	-0.10968	-0.13837	0.034214	0.0074447
chr3_16908_minus	Cortex	7	-0.10967	-0.13487	0.038341	0.010743
chr3_3922_plus	Cortex	8	0.10967	0.13443	0.045843	0.014233
chr3_17727_minus	Atrichoblast	7	-0.10966	-0.13043	0.012015	0.0027772
chr1_3166_minus	Trichoblast	8	-0.10966	-0.088592	0.015476	0.050716
chr3_6880_minus	Cortex	9	0.1096	0.086993	0.046311	0.11417
chr5_6816_plus	Cortex	8	0.10957	0.099924	0.039917	0.061101
chr3_2606_minus	Atrichoblast	13	-0.10952	-0.097763	3.4463e-05	0.00022007
chr4_18216_minus	Atrichoblast	11	-0.10946	-0.12109	3.1072e-05	4.0014e-06
chr2_19442_plus	Atrichoblast	12	0.1094	0.1008	4.2572e-05	0.00016338
chr5_21986_minus	Pericycle	7	-0.10938	-0.066563	0.050606	0.23508
chr1_270_plus	Atrichoblast	13	0.10934	0.11787	0.00031814	0.00010326
chr5_694_minus	Procambium	14	-0.10932	-0.072783	0.0048955	0.06146
chr1_2034_plus	Cortex	9	0.10915	0.10806	0.018177	0.019375
chr2_10831_minus	Trichoblast	10	-0.10913	-0.11151	0.01405	0.012077
chr1_28779_plus	Atrichoblast	22	0.10882	0.087436	4.6729e-05	0.0010836
chr4_15670_minus	Lateral Root Cap	13	-0.10878	-0.11367	0.0093439	0.006593
chr3_22139_plus	Atrichoblast	6	0.10876	0.11106	0.052301	0.047493
chr2_13143_plus	Trichoblast	11	0.10867	0.098536	0.0021118	0.005337
chr1_3879_minus	Trichoblast	9	0.10866	0.10665	0.054413	0.059077
chr3_22472_minus	Trichoblast	7	-0.10862	-0.095436	0.055696	0.092938
chr4_7216_plus	Columella	10	-0.10855	-0.087797	0.059983	0.12856
chr5_9055_minus	Trichoblast	7	0.10836	0.095347	0.021507	0.043217
chr1_13227_plus	Cortex	8	0.10836	0.1068	0.026193	0.028447
chr2_12621_minus	Cortex	19	-0.10825	-0.065708	0.0029367	0.071538
chr5_6788_minus	Atrichoblast	8	-0.10821	-0.080112	0.00048501	0.0098913
chr2_15517_plus	Columella	6	0.10819	0.11346	0.0032754	0.0020362
chr5_15846_plus	Trichoblast	8	0.10808	0.1018	0.0044223	0.0073599
chr1_11412_minus	Endodermis	12	-0.10807	-0.096626	0.002727	0.0074077
chr1_5126_plus	Atrichoblast	8	0.10796	0.080925	0.006553	0.041815
chr5_773_minus	Endodermis	7	-0.10796	-0.10632	0.040359	0.0435
chr4_9715_minus	Pericycle	13	0.10795	0.096579	0.0059065	0.013839
chr5_1604_plus	Lateral Root Cap	10	0.10793	0.071371	0.00019134	0.013794
chr4_15069_plus	Trichoblast	7	0.10789	0.096807	0.028545	0.049576
chr5_589_plus	Trichoblast	11	0.10784	0.096433	0.034403	0.058704
chr2_12932_minus	Atrichoblast	8	-0.10781	-0.11639	0.0027567	0.0012232
chr3_11194_minus	Atrichoblast	11	-0.10777	-0.13209	4.6839e-05	5.8302e-07
chr1_789_plus	Cortex	8	0.10774	0.09447	0.030792	0.058432
chr3_512_plus	Columella	10	0.10771	0.10836	0.0002333	0.00021365
chr2_11168_minus	Trichoblast	9	-0.1077	-0.12887	0.027126	0.0081121
chr3_19956_minus	Trichoblast	9	-0.10761	-0.060782	0.027632	0.21438
chr2_1122_plus	Trichoblast	9	0.10753	0.089383	0.010195	0.032877
chr5_25735_minus	Procambium	11	-0.10748	-0.11683	0.0064959	0.0030756
chr1_10014_minus	Atrichoblast	6	-0.1074	-0.13215	0.0485	0.015052
chr4_9256_plus	Atrichoblast	7	0.10739	0.086095	0.025784	0.07418
chr1_27244_minus	Trichoblast	11	-0.10735	-0.034266	0.013591	0.43202
chr2_10136_minus	Cortex	7	0.10734	0.11422	0.060742	0.045887
chr4_14923_plus	Trichoblast	13	0.10733	0.1179	0.059075	0.038017
chr1_3324_minus	Trichoblast	7	-0.10724	-0.092577	0.060549	0.10546
chr5_6412_minus	Phloem	12	-0.10715	-0.091469	0.021394	0.04968
chr4_6733_minus	Atrichoblast	12	-0.10714	-0.098167	6.2313e-05	0.00024559
chr5_22127_plus	Procambium	9	0.1071	0.1226	0.0098449	0.0031029
chr5_23033_plus	Atrichoblast	8	0.10709	0.11909	0.013376	0.0059099
chr1_25164_minus	Atrichoblast	7	-0.10704	-0.13958	0.015901	0.0016302
chr2_15447_plus	Procambium	22	0.10703	0.11379	0.00036272	0.00014922
chr1_26696_minus	Pericycle	10	-0.10688	-0.084859	0.05692	0.13104
chr3_7634_minus	Trichoblast	15	-0.10682	-0.12762	0.01251	0.0028125
chr5_6516_minus	Atrichoblast	11	-0.10679	-0.090511	0.0025536	0.010623
chr1_22719_minus	Atrichoblast	8	-0.1066	-0.097217	0.038303	0.058981
chr1_16269_plus	Procambium	10	0.10655	0.15712	0.023947	0.00083512
chr4_17227_minus	Cortex	13	0.10647	0.13225	0.0032146	0.00024683
chr4_9761_plus	Cortex	9	-0.10647	-0.1062	0.055186	0.055794
chr3_20557_plus	Xylem	13	0.10639	0.14229	0.046406	0.0075888
chr5_19249_minus	Cortex	9	0.10625	0.068984	0.05761	0.21845
chr3_763_minus	Atrichoblast	7	-0.10623	-0.11692	0.018906	0.0097378
chr3_731_plus	Trichoblast	10	0.10619	0.07816	0.0079351	0.050997
chr1_7086_minus	Cortex	8	0.10613	0.088931	0.052296	0.1042
chr5_25100_plus	Lateral Root Cap	9	0.1061	0.087929	0.0068678	0.0252
chr2_9919_plus	Atrichoblast	7	0.10607	0.10883	0.035083	0.030577
chr1_24053_minus	Trichoblast	9	-0.106	-0.096835	0.016637	0.02877
chr1_9208_plus	Endodermis	11	0.10597	0.11943	0.0015655	0.00036168
chr5_5790_plus	Trichoblast	7	0.10588	0.12118	0.065243	0.034697
chr5_21985_plus	Trichoblast	9	-0.10583	-0.14013	0.026084	0.0031548
chr1_1218_plus	Procambium	10	0.10582	0.082828	0.044224	0.11568
chr2_18463_minus	Procambium	9	-0.1058	-0.10173	0.0063976	0.0087602
chr2_7839_plus	Pericycle	12	-0.10577	-0.11045	0.02284	0.017433
chr4_628_plus	Atrichoblast	14	0.10565	0.11364	0.057856	0.041241
chr3_3015_plus	Trichoblast	8	0.10557	0.12283	0.059248	0.028017
chr3_2390_plus	Cortex	12	0.10536	0.1108	0.0069176	0.0044927
chr5_24124_plus	Trichoblast	8	0.10531	0.11534	0.039669	0.024163
chr4_5793_plus	Procambium	15	0.10526	0.10296	0.0011099	0.0014255
chr1_8392_plus	Atrichoblast	8	-0.10523	-0.10156	0.058489	0.067879
chr4_17040_minus	Trichoblast	11	-0.10507	-0.10365	0.02517	0.02722
chr3_5507_plus	Xylem	18	0.10506	0.11271	0.043701	0.030411
chr2_18626_plus	Trichoblast	10	0.10499	0.12449	0.0048615	0.00082898
chr2_17356_minus	Atrichoblast	7	-0.10482	-0.11044	0.013825	0.0094741
chr3_8588_minus	Endodermis	9	0.10475	0.11719	0.044338	0.02437
chr5_19348_plus	Cortex	10	0.10472	0.097948	0.017006	0.025655
chr3_19571_plus	Endodermis	9	0.10469	0.084508	0.015124	0.050101
chr5_6852_minus	Pericycle	13	-0.10468	-0.090161	0.001766	0.0071138
chr2_7756_minus	Columella	7	0.10468	0.096933	0.061427	0.083402
chr3_3023_plus	Trichoblast	7	0.1046	0.10117	0.016712	0.020669
chr4_17342_minus	Atrichoblast	7	-0.10459	-0.10584	0.044082	0.041594
chr1_27949_minus	Atrichoblast	6	-0.10453	-0.092004	0.031408	0.058371
chr5_24104_plus	Atrichoblast	13	0.10445	0.10589	0.0015656	0.0013462
chr3_14229_minus	Cortex	6	-0.10444	-0.1108	0.061208	0.046958
chr4_13086_minus	Pericycle	8	-0.1043	-0.074251	0.068913	0.19594
chr1_16649_plus	Atrichoblast	7	0.10418	0.11758	0.010089	0.0036639
chr1_29347_plus	Xylem	11	0.10405	0.098605	0.041573	0.053525
chr5_173_minus	Pericycle	11	-0.104	-0.11357	0.0095604	0.0046368
chr1_29474_minus	Atrichoblast	11	-0.10394	-0.012999	0.00036484	0.65665
chr4_14452_plus	Pericycle	14	0.10371	0.10086	0.0036252	0.0046734
chr1_2538_plus	Atrichoblast	7	0.10365	0.096783	0.043171	0.059112
chr3_17089_plus	Cortex	12	0.10354	0.091176	0.0049256	0.013343
chr4_1047_minus	Columella	17	-0.10354	-0.10874	2.9415e-05	1.139e-05
chr1_26128_plus	Atrichoblast	12	0.10353	0.098652	0.00041761	0.0007748
chrMt_12_minus	Procambium	10	0.10348	0.10078	6.8859e-05	0.00010627
chr3_9211_plus	Endodermis	9	0.10339	0.10068	0.0348	0.039882
chr1_7692_minus	Trichoblast	7	-0.10334	-0.076001	0.032563	0.11642
chr4_6839_minus	Trichoblast	8	-0.10333	-0.12054	0.031777	0.012163
chr3_20141_minus	Endodermis	8	-0.10326	-0.10345	0.036146	0.035807
chr5_21761_plus	Cortex	12	0.10324	0.070637	0.0023645	0.037795
chr2_18967_plus	Atrichoblast	7	0.10317	0.091623	0.065287	0.10183
chr5_1251_minus	Trichoblast	7	-0.10303	-0.10089	0.047962	0.052824
chr1_26988_plus	Endodermis	21	-0.10299	-0.028799	0.072026	0.61579
chr2_3782_plus	Atrichoblast	9	0.10296	0.095362	0.012953	0.021399
chr2_16701_minus	Columella	8	-0.10294	-0.10717	0.010325	0.0075673
chr1_13227_plus	Endodermis	8	0.10277	0.071266	0.019542	0.10588
chr1_21074_minus	Atrichoblast	7	-0.10265	-0.096138	0.011326	0.017732
chr5_3473_minus	Cortex	9	-0.10264	-0.086392	0.02438	0.058313
chr2_8234_minus	Trichoblast	11	-0.10263	-0.12253	0.040708	0.014444
chr5_17244_plus	Xylem	15	0.10256	0.10624	0.040857	0.034112
chr3_21942_minus	Procambium	10	0.10253	0.080431	0.034818	0.098135
chr4_8987_minus	Atrichoblast	9	-0.10252	-0.12514	0.0053408	0.00066207
chr3_22472_minus	Atrichoblast	7	-0.10252	-0.1067	0.032135	0.025713
chr3_6100_plus	Endodermis	9	0.10245	0.11916	0.0038545	0.00076731
chr1_1704_minus	Trichoblast	14	-0.10243	-0.10413	0.026711	0.024271
chr4_9715_minus	Endodermis	13	0.10234	0.111	0.057202	0.03905
chr4_2720_plus	Cortex	13	0.10234	0.062491	0.0072198	0.10147
chr1_2715_plus	Atrichoblast	7	0.10225	0.12727	0.020784	0.0039549
chr4_15069_plus	Procambium	7	-0.10221	-0.11916	0.03208	0.012375
chr3_7162_plus	Trichoblast	6	0.1022	0.10636	0.036964	0.029894
chr3_88_plus	Cortex	11	0.10215	0.1099	0.015232	0.0089956
chr5_173_minus	Cortex	11	-0.10206	-0.067426	0.022873	0.13334
chr1_12180_plus	Columella	6	0.10204	0.095966	0.02183	0.031069
chr3_21719_minus	Trichoblast	6	-0.10197	-0.097707	0.046993	0.057047
chr2_7839_plus	Atrichoblast	12	0.10195	0.13991	0.0012378	8.8753e-06
chr3_9307_plus	Atrichoblast	8	0.10195	0.080582	0.022612	0.071817
chr5_3425_plus	Pericycle	7	-0.10192	-0.095817	0.073629	0.092693
chr1_16649_plus	Trichoblast	7	0.10181	0.068019	0.029007	0.14524
chr3_2349_plus	Endodermis	8	0.10178	0.081237	0.0492	0.11679
chr4_8647_plus	Lateral Root Cap	10	0.10177	0.12392	0.00063987	3.1495e-05
chr1_4890_plus	Pericycle	11	-0.10174	-0.11553	0.034948	0.016544
chr4_360_minus	Trichoblast	10	-0.10173	-0.10545	0.0030197	0.002107
chrMt_12_minus	Trichoblast	10	0.10167	0.12537	0.0032336	0.00027696
chr5_3864_minus	Cortex	7	-0.10167	-0.092475	0.05923	0.086327
chr1_13123_minus	Trichoblast	6	-0.10165	-0.12233	0.048875	0.017638
chr1_20402_minus	Cortex	12	-0.10161	-0.11101	0.041466	0.025847
chr4_8987_minus	Cortex	9	-0.10151	-0.082302	0.077688	0.15297
chr2_12621_minus	Columella	19	-0.10151	-0.06936	0.0053028	0.057115
chr3_21061_plus	Atrichoblast	8	0.10148	0.089346	0.02064	0.041694
chr2_7926_minus	Atrichoblast	9	-0.10145	-0.092173	0.019261	0.033545
chr3_18942_plus	Lateral Root Cap	20	0.10145	0.11163	3.2751e-05	4.816e-06
chr3_21942_minus	Phloem	10	0.10142	0.12035	0.076974	0.035662
chr4_12830_plus	Atrichoblast	8	0.10137	0.12187	0.073304	0.031118
chr2_17296_minus	Atrichoblast	9	-0.10126	-0.073688	0.0043612	0.038266
chr4_14765_plus	Endodermis	11	0.10126	0.11445	0.028671	0.013334
chr3_512_plus	Lateral Root Cap	10	0.10125	0.11197	0.0010765	0.00029676
chr4_15670_minus	Procambium	13	-0.10124	-0.0945	0.0076509	0.012819
chr3_1084_plus	Trichoblast	17	0.10123	0.086267	0.00060237	0.0034851
chr1_4593_minus	Cortex	7	-0.10121	-0.092808	0.079577	0.10807
chr5_24016_minus	Trichoblast	11	-0.1012	-0.10954	0.0022914	0.00095868
chr5_26246_minus	Phloem	13	-0.10117	-0.08602	0.057566	0.10665
chr3_3779_minus	Trichoblast	10	-0.10111	-0.082709	0.016402	0.049822
chr4_2589_minus	Phloem	11	-0.10107	-0.090619	0.041043	0.067129
chr3_512_plus	Cortex	10	0.10107	0.088419	0.0030204	0.0095207
chr1_20969_minus	Atrichoblast	8	-0.10105	-0.081245	0.002895	0.016723
chr5_3864_minus	Atrichoblast	7	0.10096	0.10338	0.07688	0.070015
chr3_22658_minus	Trichoblast	7	-0.1009	-0.083517	0.034348	0.080127
chr4_18506_plus	Atrichoblast	7	0.10088	0.13871	0.046483	0.006074
chr3_88_plus	Pericycle	11	0.10086	0.089518	0.056243	0.090341
chr5_9203_plus	Trichoblast	13	0.10083	0.07337	0.0081283	0.054408
chr5_26855_plus	Atrichoblast	7	-0.10082	-0.086603	0.071257	0.12151
chr5_22244_plus	Atrichoblast	7	0.10069	0.084689	0.022829	0.055726
chr3_17899_plus	Trichoblast	8	-0.10067	-0.099563	0.022327	0.023849
chr3_10522_plus	Atrichoblast	9	0.10066	0.10985	0.0084758	0.0040479
chr1_22976_minus	Atrichoblast	6	-0.10057	-0.080009	0.017482	0.058924
chr5_26124_minus	Cortex	9	-0.10042	-0.079933	0.075601	0.15765
chr3_1262_minus	Endodermis	8	-0.10038	-0.048261	0.0786	0.39865
chr3_9066_plus	Atrichoblast	10	0.10037	0.12572	0.003862	0.00028966
chr4_11658_minus	Atrichoblast	8	-0.10035	-0.074866	0.0063637	0.042029
chr1_7927_plus	Atrichoblast	7	0.10027	0.068869	0.020124	0.11091
chr1_29487_minus	Procambium	40	-0.10026	-0.078487	5.1473e-05	0.0015436
chr3_17089_plus	Trichoblast	12	0.10021	0.098427	0.001889	0.0022771
chr1_8509_plus	Atrichoblast	7	0.10019	0.099	0.021054	0.022645
chr4_16404_plus	Atrichoblast	9	0.10015	0.10578	0.011119	0.0073061
chr3_2566_plus	Atrichoblast	9	0.10008	0.099196	0.0031964	0.0034767
chr4_11592_minus	Columella	17	-0.10002	-0.1063	0.0089025	0.0054228
chr1_10224_minus	Atrichoblast	8	-0.1	-0.061126	0.056297	0.24406
chr1_9485_minus	Cortex	9	-0.099908	-0.08447	0.063794	0.11733
chr3_513_plus	Trichoblast	8	0.099867	0.080362	0.073976	0.15086
chr3_22461_minus	Procambium	11	-0.099859	-0.12334	0.05768	0.018898
chr5_5380_plus	Atrichoblast	7	0.099776	0.060125	0.0036922	0.080677
chr5_23033_plus	Trichoblast	8	0.099722	0.12278	0.055305	0.018143
chr1_27848_minus	Trichoblast	9	-0.099709	-0.085571	0.069608	0.11967
chr1_7085_minus	Phloem	16	-0.099705	-0.10589	0.010793	0.0067605
chr3_603_minus	Pericycle	13	-0.099698	-0.10072	0.0071804	0.0066086
chr3_606_plus	Atrichoblast	7	-0.09967	-0.11668	0.080735	0.040723
chr4_10944_plus	Endodermis	9	-0.099651	-0.12823	0.0067425	0.00047926
chr3_6804_minus	Endodermis	8	-0.099616	-0.09538	0.05297	0.063956
chr3_5348_minus	Atrichoblast	6	-0.099606	-0.1019	0.084492	0.077553
chr3_15903_minus	Trichoblast	6	-0.09955	-0.090661	0.076286	0.1066
chr2_14806_minus	Cortex	13	-0.099493	-0.09216	0.0055072	0.010162
chr4_8647_plus	Trichoblast	10	0.099469	0.1141	0.038776	0.017671
chr2_8517_minus	Trichoblast	9	-0.099446	-0.097527	0.0039996	0.0047671
chr5_9808_minus	Procambium	10	-0.099426	-0.10001	0.084019	0.082202
chr4_809_minus	Trichoblast	8	-0.099322	-0.13013	0.071563	0.018026
chr5_3792_minus	Cortex	10	-0.099306	-0.11145	0.012019	0.0047942
chr1_25264_plus	Trichoblast	11	0.099298	0.04881	0.027958	0.28089
chr3_4363_minus	Cortex	7	-0.099191	-0.027174	0.040964	0.57639
chr3_1332_plus	Trichoblast	11	0.099177	0.078172	0.027989	0.083559
chr4_15694_minus	Endodermis	8	-0.099103	-0.053456	0.038819	0.26592
chr5_24613_plus	Lateral Root Cap	12	-0.099095	-0.064932	0.056527	0.21212
chr5_22738_plus	Trichoblast	7	0.099023	0.1296	0.019632	0.0022195
chr2_776_plus	Atrichoblast	7	0.099007	0.12645	0.026999	0.0046687
chr2_12621_minus	Trichoblast	19	-0.099002	-0.026555	0.011116	0.49682
chr4_8648_plus	Lateral Root Cap	7	-0.098907	-0.11384	0.0064953	0.0017187
chr1_21431_minus	Trichoblast	10	-0.098883	-0.10414	0.084186	0.068881
chr3_22403_plus	Trichoblast	8	0.098861	0.086693	0.030341	0.0577
chr2_15614_minus	Atrichoblast	11	0.098849	0.092132	0.046537	0.063649
chr5_8033_plus	Lateral Root Cap	7	0.09882	0.090207	0.0021858	0.0051812
chr1_11930_plus	Cortex	7	0.0988	0.12962	0.06681	0.015999
chr4_15527_minus	Trichoblast	8	-0.09872	-0.13126	0.018194	0.0016547
chr1_29202_minus	Procambium	10	-0.098657	-0.088198	0.082874	0.12123
chr2_9739_plus	Pericycle	12	0.098526	0.13614	0.0072351	0.00019956
chr5_2513_plus	Trichoblast	9	0.098481	0.11947	0.048474	0.016554
chr4_11267_plus	Phloem	12	0.098467	0.11544	0.079557	0.039645
chr2_16181_minus	Cortex	6	-0.098428	-0.098815	0.061736	0.060716
chr4_17442_plus	Procambium	9	0.098382	0.038887	0.059369	0.45704
chr5_5374_plus	Atrichoblast	8	-0.098362	-0.091656	0.0097816	0.016103
chr1_277_plus	Trichoblast	8	0.098359	0.10403	0.034949	0.02567
chr5_4936_minus	Procambium	15	-0.098351	-0.019136	0.0072212	0.60204
chr1_21691_plus	Atrichoblast	8	-0.09833	-0.092144	0.065753	0.084738
chr1_1471_plus	Atrichoblast	8	0.098323	0.061047	0.029876	0.17819
chr3_3778_plus	Pericycle	12	0.098256	0.072896	0.015795	0.073662
chr5_22936_minus	Atrichoblast	10	-0.098084	-0.10658	0.0072239	0.0034982
chr3_5030_plus	Atrichoblast	9	0.09808	0.10061	0.0024363	0.0018734
chr2_9539_minus	Lateral Root Cap	27	-0.098049	-0.10998	1.7822e-07	4.632e-09
chr2_10831_minus	Cortex	10	-0.09804	-0.068073	0.014285	0.089313
chr5_173_minus	Lateral Root Cap	11	-0.098035	-0.094951	8.7632e-06	1.6688e-05
chr4_16569_minus	Cortex	10	-0.098012	-0.085333	0.003047	0.0099328
chr1_26091_plus	Procambium	11	0.097974	0.10742	0.033905	0.01997
chr4_12552_minus	Trichoblast	7	-0.097953	-0.11156	0.084599	0.049346
chr2_12621_minus	Phloem	19	-0.0979	-0.051853	0.053076	0.30643
chr4_8057_plus	Lateral Root Cap	14	0.097824	0.075852	0.0015051	0.013952
chr4_18556_minus	Atrichoblast	9	-0.097803	-0.066532	0.0021303	0.036918
chr4_8519_minus	Atrichoblast	8	-0.0978	-0.096002	0.00063104	0.00079433
chr1_11740_plus	Trichoblast	7	0.097794	0.084722	0.040094	0.075518
chr3_10789_minus	Lateral Root Cap	11	0.097757	0.11428	0.0013736	0.00018091
chr5_19407_minus	Procambium	11	-0.097664	-0.10634	0.016711	0.0091399
chr2_12827_plus	Atrichoblast	8	0.097645	0.073361	0.012345	0.060393
chr1_23130_plus	Pericycle	37	-0.097581	-0.10801	0.00021057	4.0562e-05
chr1_521_plus	Endodermis	14	0.097555	0.10683	0.0011847	0.00038154
chr5_6986_minus	Cortex	9	0.097522	0.10817	0.008599	0.0035433
chr1_29487_minus	Lateral Root Cap	40	-0.097459	-0.075191	1.7772e-07	5.7128e-05
chr1_4881_minus	Cortex	7	-0.097444	-0.089508	0.089879	0.11939
chr5_15005_minus	Cortex	10	-0.097438	-0.068314	0.053293	0.17597
chr1_1646_minus	Cortex	9	0.0974	0.1045	0.043523	0.030269
chr4_797_minus	Procambium	11	-0.097363	-0.094619	0.0049676	0.0063408
chr4_17204_minus	Atrichoblast	7	0.097331	0.048187	0.067378	0.36602
chr2_19351_minus	Lateral Root Cap	9	-0.097293	-0.0998	0.0017991	0.0013629
chr1_20310_minus	Phloem	9	0.097265	0.059988	0.070766	0.26579
chr5_7940_plus	Trichoblast	9	0.097264	0.075278	0.025005	0.083089
chr2_10610_plus	Endodermis	7	-0.097135	-0.097765	0.068722	0.066937
chr3_4311_minus	Procambium	13	0.097128	0.090671	0.013595	0.021276
chr4_8057_plus	Procambium	14	0.097059	0.056725	0.00012265	0.025015
chr1_18218_plus	Cortex	9	0.096937	0.068979	0.023244	0.10675
chr1_2638_plus	Pericycle	11	-0.096871	-0.12811	0.070284	0.016481
chr5_9832_plus	Atrichoblast	6	0.09679	0.10865	0.041266	0.021889
chr1_28518_plus	Trichoblast	10	0.096777	0.09031	0.0055158	0.009625
chr5_1922_minus	Cortex	9	0.09676	0.10729	0.082507	0.054062
chr1_20155_minus	Trichoblast	12	-0.096605	-0.093909	0.040076	0.045998
chr2_15447_plus	Cortex	22	0.096578	0.086247	0.003348	0.0088252
chr3_19413_plus	Pericycle	9	0.096546	0.11664	0.054902	0.020252
chr5_19293_minus	Cortex	8	-0.09652	-0.099979	0.047533	0.040083
chr4_18558_minus	Lateral Root Cap	11	-0.096511	-0.0564	0.020856	0.17759
chr1_173_minus	Procambium	14	-0.0965	-0.1039	0.016585	0.0098644
chr5_6269_plus	Atrichoblast	8	0.096439	0.10067	0.003079	0.0020004
chr5_17509_minus	Columella	8	-0.096425	-0.085821	0.013699	0.028315
chr5_9203_plus	Atrichoblast	13	0.096395	0.087479	0.00083977	0.0024519
chr1_1357_minus	Trichoblast	9	-0.096372	-0.10713	0.04286	0.024293
chr2_17947_plus	Atrichoblast	9	-0.096372	-0.069312	0.017549	0.08797
chr5_5395_plus	Trichoblast	7	0.09635	0.080807	0.050386	0.10103
chr2_11764_minus	Trichoblast	11	0.096319	0.10763	0.025892	0.01274
chr5_20053_plus	Trichoblast	11	0.096317	0.097935	0.017803	0.015966
chr5_773_minus	Trichoblast	7	0.096305	0.10405	0.054897	0.037998
chr2_18588_minus	Procambium	12	-0.096294	-0.12175	0.042091	0.010067
chr4_14826_minus	Atrichoblast	8	0.096285	0.1184	0.080257	0.03127
chr3_5536_plus	Procambium	15	-0.096263	-0.063456	0.037365	0.17054
chr5_4787_minus	Atrichoblast	8	-0.096216	-0.083576	0.012193	0.029558
chr4_18149_plus	Cortex	15	0.096196	0.083723	0.0018508	0.0067691
chr4_13944_minus	Trichoblast	6	-0.096142	-0.093893	0.042651	0.047761
chr4_11760_minus	Endodermis	8	0.096136	0.08447	0.066188	0.10667
chr2_10584_minus	Lateral Root Cap	9	-0.096075	-0.11253	0.001163	0.00014041
chr1_21357_plus	Lateral Root Cap	10	-0.09607	-0.084789	0.077331	0.11919
chr5_21633_minus	Columella	11	0.096011	0.079816	0.022708	0.058403
chr4_18259_plus	Procambium	13	0.095977	0.082189	0.0079394	0.023094
chr5_25723_plus	Xylem	16	0.095948	0.12113	0.054582	0.015098
chr5_9875_plus	Procambium	13	0.09593	0.1553	0.019568	0.0001484
chr1_28452_minus	Atrichoblast	9	-0.095892	-0.092516	0.022878	0.028162
chr3_17650_plus	Atrichoblast	7	0.095834	0.073575	0.013493	0.058108
chr5_19093_plus	Procambium	10	0.095791	0.10629	0.049785	0.029406
chr5_2632_minus	Atrichoblast	10	-0.095714	-0.14973	0.033433	0.00084293
chr5_5395_plus	Atrichoblast	7	0.095554	0.081262	0.072154	0.12646
chr4_2589_minus	Columella	11	-0.095551	-0.090139	0.0049643	0.0080598
chr5_19391_plus	Procambium	11	0.095501	0.092069	0.05104	0.060012
chr5_25022_minus	Atrichoblast	10	-0.095479	-0.08021	0.0051251	0.018781
chr5_554_minus	Cortex	8.5	-0.095446	-0.095558	0.075797	0.075454
chr1_24487_plus	Endodermis	8	-0.095432	-0.10455	0.050104	0.031781
chr2_15480_minus	Xylem	11	-0.095401	-0.096338	0.090966	0.087822
chr1_28588_minus	Cortex	11	0.095372	0.084382	0.013878	0.029571
chr2_8514_plus	Trichoblast	10	0.095346	0.10951	0.052556	0.02587
chr3_21996_minus	Trichoblast	10	0.095311	0.085258	0.042602	0.069848
chr2_10755_plus	Atrichoblast	7	0.0953	0.080831	0.028102	0.062705
chr5_3792_minus	Trichoblast	10	-0.095257	-0.094339	0.0072677	0.0078522
chr3_5581_plus	Trichoblast	15	0.095221	0.021619	0.0058337	0.53224
chr2_491_plus	Trichoblast	6	0.09522	0.068104	0.075649	0.20437
chr3_3420_plus	Atrichoblast	10	0.095197	0.082022	0.00257	0.0094267
chr4_18084_minus	Atrichoblast	9	0.095134	0.12942	0.0048799	0.0001246
chr1_28748_plus	Phloem	14	-0.095132	-0.074239	0.088823	0.18459
chr5_3759_plus	Pericycle	7	-0.095132	-0.097211	0.062555	0.057009
chr5_19977_minus	Cortex	8	-0.095131	-0.074117	0.050286	0.12757
chr1_7086_minus	Columella	8	0.095124	0.07019	0.094018	0.21707
chr4_1279_minus	Cortex	9	-0.095068	-0.067362	0.043837	0.15369
chr4_13998_minus	Trichoblast	10	-0.095049	-0.082595	0.042034	0.077431
chr3_23236_minus	Atrichoblast	6	-0.094985	-0.089471	0.067252	0.084834
chr1_3108_plus	Atrichoblast	10	0.094923	0.079683	0.0072162	0.024206
chr1_29101_plus	Cortex	9	-0.094738	-0.11179	0.063306	0.028287
chr5_16302_plus	Endodermis	20	-0.094734	-0.1018	0.014531	0.0086156
chr5_25976_plus	Cortex	8	0.09473	0.098385	0.096476	0.084234
chr5_451_plus	Procambium	11	0.094726	0.0717	0.078044	0.18269
chr5_9875_plus	Trichoblast	13	-0.094668	-0.083183	0.0098754	0.023453
chr1_5871_plus	Columella	11	0.094647	0.072785	0.022398	0.079351
chr1_7954_minus	Atrichoblast	7	-0.094597	-0.062269	0.03252	0.15986
chr2_18098_minus	Atrichoblast	7	-0.094514	-0.15093	0.062564	0.0028426
chr3_23224_minus	Endodermis	9	-0.09451	-0.10596	0.054965	0.031326
chr5_7785_plus	Atrichoblast	7	0.094357	0.073195	0.072567	0.16404
chr2_10584_minus	Columella	9	-0.094327	-0.064055	0.00022108	0.012237
chr1_24250_minus	Trichoblast	10	-0.094258	-0.061183	0.013452	0.10911
chr4_11988_minus	Atrichoblast	7	-0.094233	-0.094159	0.0091554	0.0092109
chr5_24283_plus	Trichoblast	6	0.09423	0.090822	0.10218	0.11525
chr1_27548_minus	Atrichoblast	11	-0.094195	-0.091366	0.01549	0.018889
chr4_797_minus	Cortex	11	-0.093972	-0.063862	0.011471	0.086173
chr5_16284_plus	Trichoblast	7	0.093954	0.081696	0.056719	0.097728
chr4_18215_plus	Atrichoblast	7	0.093866	0.089684	0.030409	0.038652
chr5_309_plus	Trichoblast	6	0.093765	0.09439	0.088529	0.086416
chr1_3334_minus	Trichoblast	8	-0.093677	-0.08167	0.055366	0.095011
chr4_6464_minus	Atrichoblast	10	-0.093619	-0.090679	0.045236	0.052464
chr5_15846_plus	Cortex	8	0.09359	0.082151	0.051641	0.087746
chr2_15172_plus	Procambium	10	-0.09359	-0.039019	0.10454	0.49934
chr1_980_minus	Atrichoblast	8	-0.093497	-0.090931	0.025088	0.029382
chr1_24249_minus	Cortex	10	0.093482	0.11179	0.10322	0.051134
chr5_2513_plus	Cortex	9	0.093473	0.12522	0.087604	0.021879
chr3_19628_minus	Xylem	16	-0.093458	-0.055535	0.031461	0.20179
chr1_8069_plus	Atrichoblast	7	-0.093457	-0.11027	0.07657	0.036492
chr1_24487_plus	Cortex	8	0.093394	0.08521	0.01599	0.028004
chr1_20914_plus	Atrichoblast	10	0.093373	0.078663	0.0033712	0.013578
chr3_512_plus	Procambium	10	0.093368	0.10371	0.016261	0.0075702
chr5_6582_minus	Endodermis	12	-0.093367	-0.054419	0.026876	0.19768
chr1_21087_minus	Xylem	14	-0.093293	-0.07586	0.089178	0.16725
chr3_6477_plus	Pericycle	16	0.093217	0.082231	0.085653	0.12965
chr2_2766_plus	Cortex	8	0.093067	0.10687	0.028213	0.011687
chr1_5712_plus	Cortex	9	0.093016	0.084516	0.072379	0.1027
chr2_14563_plus	Atrichoblast	10	0.092891	0.085326	0.0091225	0.016653
chr3_19027_plus	Procambium	10	0.092856	0.12862	0.054067	0.0075068
chr5_19092_plus	Trichoblast	10	-0.092828	-0.080753	0.010404	0.025904
chr5_16678_plus	Cortex	6	0.092826	0.10044	0.098459	0.073679
chr4_18558_minus	Cortex	11	-0.092821	-0.063386	0.031192	0.14165
chr5_15468_plus	Trichoblast	6	0.092802	0.10309	0.085675	0.056123
chr4_12487_plus	Trichoblast	6	-0.0928	-0.11347	0.10349	0.046268
chr1_23344_plus	Atrichoblast	8	0.092772	0.090321	0.015522	0.018484
chr3_19641_plus	Atrichoblast	7	0.09275	0.10365	0.069811	0.042623
chr4_12320_plus	Endodermis	8	0.092728	0.050928	0.068067	0.31703
chr4_17342_minus	Cortex	7	-0.092503	-0.097362	0.064568	0.051682
chr4_5793_plus	Endodermis	15	0.092457	0.047224	0.0059708	0.16089
chr5_23207_minus	Trichoblast	10	-0.092374	-0.10157	0.05176	0.032372
chr1_23691_minus	Endodermis	7	0.092365	0.10564	0.084438	0.048291
chr1_26051_minus	Cortex	8	-0.092343	-0.10488	0.065372	0.036251
chr3_6804_minus	Atrichoblast	8	-0.092321	-0.10117	0.1036	0.074366
chr4_18558_minus	Phloem	11	-0.092168	-0.1008	0.086462	0.060698
chr5_6269_plus	Cortex	8	0.092164	0.11985	0.038803	0.0071241
chr4_16569_minus	Procambium	10	0.092098	0.083673	0.10388	0.13968
chr1_8402_plus	Trichoblast	16	0.092046	0.092034	0.013097	0.013109
chr5_13711_minus	Atrichoblast	10	-0.09204	-0.13549	0.017766	0.00046838
chr1_21087_minus	Procambium	14	-0.09195	-0.054899	0.060035	0.26218
chr4_10422_minus	Trichoblast	11	-0.091889	-0.087768	0.0442	0.054657
chr1_18952_plus	Atrichoblast	6	0.091819	0.13538	0.1107	0.018389
chr4_11267_plus	Xylem	12	0.091776	0.09687	0.10566	0.087596
chr2_18864_minus	Endodermis	7	-0.091679	-0.090923	0.045821	0.047647
chr4_9401_minus	Trichoblast	12	0.091672	0.067315	0.024138	0.098091
chr1_9528_minus	Atrichoblast	9	-0.091664	-0.078321	0.012854	0.033634
chrMt_12_minus	Lateral Root Cap	10	0.091662	0.09267	6.9631e-06	5.507e-06
chr5_4597_minus	Atrichoblast	9	-0.091589	-0.092345	0.014496	0.0137
chr4_8049_minus	Atrichoblast	7	-0.091571	-0.061464	0.071961	0.22768
chr4_12567_plus	Cortex	7	-0.091565	-0.091854	0.031793	0.031255
chr2_9830_minus	Atrichoblast	8	-0.091541	-0.084241	0.0065493	0.012374
chr2_18321_plus	Trichoblast	6	0.091508	0.098059	0.073655	0.055188
chr4_17283_minus	Cortex	6	-0.091507	-0.099525	0.10613	0.078731
chr2_9742_minus	Pericycle	10	0.091494	0.087982	0.083426	0.096025
chr3_19877_minus	Atrichoblast	6	-0.091493	-0.092229	0.10562	0.10284
chr4_11793_plus	Cortex	6	0.091465	0.075907	0.11269	0.18832
chr1_29864_minus	Atrichoblast	9	-0.091449	-0.10132	0.010412	0.0045166
chr5_17244_plus	Columella	15	0.091363	0.073981	0.0001834	0.0024703
chr5_5715_plus	Procambium	8	0.091357	0.09498	0.045222	0.037308
chr5_23621_plus	Atrichoblast	11	0.091351	0.079595	0.0096873	0.024275
chr1_2409_minus	Atrichoblast	8	0.091334	0.12065	0.019298	0.0019635
chr3_2841_minus	Cortex	13	-0.091322	-0.086655	0.055325	0.069061
chr4_1047_minus	Cortex	17	0.091304	0.066173	0.014254	0.075987
chr2_19111_minus	Cortex	7	-0.091303	-0.11086	0.11273	0.0539
chr2_16920_plus	Trichoblast	10	0.091261	0.041666	0.031741	0.32762
chr5_6765_plus	Procambium	13	0.091253	0.097437	0.0051119	0.0027851
chr1_1190_minus	Trichoblast	11	-0.09125	-0.080517	0.005662	0.01468
chr4_16559_plus	Trichoblast	10	0.091204	0.096495	0.0080574	0.005046
chr2_8944_minus	Trichoblast	8	0.091166	0.11842	0.047052	0.0097884
chr5_507_minus	Procambium	10	-0.091159	-0.10748	0.064848	0.029365
chr3_18804_minus	Atrichoblast	10	-0.09115	-0.063803	0.093343	0.24066
chr1_5194_minus	Endodermis	9	-0.091112	-0.056362	0.059654	0.24461
chr1_521_plus	Atrichoblast	14	0.091062	0.074934	0.0030863	0.014961
chr1_28485_minus	Atrichoblast	6	-0.090991	-0.060493	0.11579	0.29632
chr4_5449_plus	Cortex	10	-0.090991	-0.11388	0.032724	0.0074569
chr4_8911_plus	Trichoblast	9	0.09099	0.12184	0.016422	0.0012897
chr1_24701_minus	Trichoblast	10	-0.09098	-0.067228	0.021856	0.090519
chr1_18218_plus	Procambium	9	0.090938	0.11322	0.093623	0.036632
chr1_4091_minus	Cortex	30	-0.090933	-0.055785	0.00059133	0.035302
chr5_22309_minus	Columella	11	-0.090916	-0.080006	0.0022398	0.0071799
chr3_22736_plus	Trichoblast	11	0.090912	0.1411	0.1073	0.012183
chr5_26096_minus	Endodermis	8	-0.09087	-0.078423	0.11385	0.17263
chr3_88_plus	Endodermis	11	0.090784	0.073814	0.059383	0.12556
chr4_9761_plus	Columella	9	0.09075	0.09601	0.0043858	0.0025709
chr3_23236_plus	Trichoblast	6	0.090543	0.073669	0.060363	0.12675
chr1_6269_minus	Trichoblast	8	-0.090527	-0.10158	0.034781	0.017788
chr1_2929_plus	Phloem	12	0.090503	0.10813	0.089081	0.042021
chr2_9321_minus	Cortex	10	-0.090479	-0.096025	0.033559	0.024059
chr1_226_minus	Atrichoblast	10	-0.090424	-0.11316	0.010359	0.0013187
chr3_5953_minus	Endodermis	12	-0.090382	-0.081442	0.032172	0.053653
chr1_25237_plus	Atrichoblast	9	0.090317	0.076759	0.009188	0.026921
chr4_18114_minus	Atrichoblast	7	-0.090296	-0.10217	0.044001	0.022597
chr4_13318_minus	Endodermis	19	0.090246	0.13226	0.0051851	4.0215e-05
chr1_17299_minus	Atrichoblast	7	-0.090218	-0.083791	0.0561	0.076119
chr1_26565_minus	Endodermis	12	-0.090201	-0.068063	0.041132	0.12365
chr5_4306_minus	Trichoblast	10	-0.090163	-0.097381	0.014678	0.0083777
chr1_3503_minus	Trichoblast	10	-0.090146	-0.087283	0.020935	0.025383
chr2_19560_plus	Columella	18	0.090125	0.082121	5.1812e-05	0.00022728
chrMt_11_minus	Pericycle	10	-0.090093	-0.084162	0.00049808	0.0011471
chr2_11759_minus	Trichoblast	11	-0.090075	-0.062653	0.014982	0.090952
chr3_7107_plus	Trichoblast	9	0.090066	0.089684	0.071608	0.072823
chr2_17461_minus	Trichoblast	9	-0.090049	-0.0073274	0.078783	0.88649
chr2_7839_plus	Procambium	12	0.090044	0.1088	0.037694	0.011955
chr4_8519_minus	Trichoblast	8	-0.090036	-0.067514	0.038624	0.12127
chr3_484_plus	Trichoblast	6	0.089968	0.099049	0.087835	0.060104
chr3_3779_minus	Atrichoblast	10	-0.089918	-0.066611	0.0068869	0.045501
chr2_18961_plus	Atrichoblast	10	0.089899	0.090126	0.0061909	0.0060615
chr4_8549_minus	Xylem	10	-0.089876	-0.0905	0.10474	0.10234
chr5_6765_plus	Phloem	13	0.089841	0.088756	0.062087	0.065322
chr3_3922_plus	Trichoblast	8	0.089837	0.10671	0.05365	0.021785
chr4_347_minus	Atrichoblast	12	-0.089763	-0.047269	0.00647	0.1522
chr1_4018_minus	Trichoblast	6	0.08973	0.036452	0.099585	0.50419
chr1_26939_plus	Trichoblast	7	0.08969	0.076065	0.076118	0.13274
chr1_23451_plus	Trichoblast	8	0.089687	0.10054	0.048377	0.026825
chr1_28442_minus	Procambium	38	-0.089639	-0.087135	0.00026209	0.00038845
chr5_24291_plus	Lateral Root Cap	14	0.089574	0.076706	0.00057034	0.0031902
chr2_17014_plus	Atrichoblast	9	0.089411	0.078416	0.00401	0.011657
chr4_13221_minus	Pericycle	7	-0.089408	-0.10444	0.076295	0.038252
chr2_17718_minus	Trichoblast	9	-0.089399	-0.085687	0.071255	0.083871
chr4_252_minus	Cortex	9	-0.089393	-0.083696	0.0818	0.10331
chr1_19154_plus	Pericycle	12	0.089391	0.049878	0.052787	0.28054
chr3_19547_minus	Atrichoblast	7	0.089391	0.080778	0.11333	0.15263
chr5_13711_minus	Trichoblast	10	-0.089365	-0.066627	0.071715	0.17976
chr2_18250_minus	Trichoblast	10	-0.089356	-0.090115	0.076841	0.07436
chr2_776_plus	Cortex	7	0.089346	0.084282	0.11351	0.13555
chr3_731_plus	Atrichoblast	10	0.089297	0.092507	0.0087507	0.0066019
chr3_5575_plus	Lateral Root Cap	7	0.089256	0.07785	0.031764	0.061201
chr1_23204_plus	Atrichoblast	8	0.089234	0.0975	0.067052	0.045312
chr5_24104_plus	Phloem	13	0.089125	0.095069	0.075736	0.058098
chr5_4311_minus	Endodermis	11	-0.089109	-0.062112	0.0096817	0.071641
chr1_29487_minus	Columella	40	-0.089108	-0.08352	1.6237e-05	5.3481e-05
chr2_18922_minus	Trichoblast	7	-0.089098	-0.051169	0.084049	0.32175
chr2_17429_plus	Trichoblast	7	0.089044	0.083534	0.070311	0.089603
chr2_6401_plus	Atrichoblast	10	0.08902	0.084582	0.013052	0.018367
chr3_4558_minus	Trichoblast	7	-0.088898	-0.073867	0.039648	0.087546
chr4_18411_plus	Lateral Root Cap	6	0.08886	0.078235	0.047936	0.081745
chr3_512_plus	Trichoblast	10	0.088834	0.073049	0.01379	0.04299
chr4_13086_minus	Trichoblast	8	-0.088812	-0.088817	0.10948	0.10946
chr4_18259_plus	Endodermis	13	-0.088808	-0.067822	0.021214	0.078713
chr3_2349_plus	Atrichoblast	8	0.088802	0.082032	0.042557	0.061087
chr5_3785_plus	Procambium	21	0.08873	0.081448	0.0014595	0.0034943
chr5_2829_plus	Atrichoblast	9	0.088708	0.10288	0.0057983	0.0013651
chr1_8081_plus	Procambium	13	0.088661	0.080777	0.010054	0.019064
chr1_24560_minus	Lateral Root Cap	10	-0.088617	-0.10133	0.00078766	0.00012259
chr2_7567_plus	Trichoblast	9	0.088602	0.092548	0.031703	0.024818
chr2_13747_minus	Trichoblast	9	-0.088572	-0.08564	0.031327	0.037399
chr1_1190_minus	Atrichoblast	11	-0.088559	-0.066032	0.00050478	0.0095651
chr4_16615_plus	Phloem	12	0.088548	0.074891	0.0465	0.092407
chr5_25187_plus	Lateral Root Cap	9	0.0885	0.083099	0.10748	0.13078
chr3_2118_minus	Procambium	11	-0.088462	-0.02307	0.069795	0.63692
chr5_19542_minus	Lateral Root Cap	9	-0.088454	-0.088802	4.8465e-05	4.5244e-05
chr5_1390_plus	Atrichoblast	11	0.088438	0.066507	0.007801	0.0456
chr3_2349_plus	Trichoblast	8	0.088376	0.11034	0.099292	0.039374
chr1_5204_plus	Procambium	11	-0.088337	-0.084273	0.085073	0.10049
chr1_24053_minus	Atrichoblast	9	-0.088331	-0.091965	0.013715	0.010274
chr2_17296_minus	Trichoblast	9	-0.088327	-0.076478	0.032833	0.064757
chr4_1047_minus	Lateral Root Cap	17	-0.088217	-0.09597	0.0053824	0.0024544
chr3_21405_minus	Trichoblast	7	-0.088213	-0.10382	0.079171	0.038664
chr4_11592_minus	Lateral Root Cap	17	-0.088206	-0.078072	0.0042316	0.011384
chr5_26096_minus	Procambium	8	0.088152	0.094535	0.12387	0.098818
chr5_17244_plus	Procambium	15	0.088151	0.09898	0.0018737	0.00047705
chr5_22127_plus	Lateral Root Cap	9	0.088041	0.10667	0.077875	0.032499
chr1_24441_minus	Endodermis	8	-0.088032	-0.093603	0.042588	0.031038
chr1_28251_minus	Atrichoblast	7	-0.087969	-0.077632	0.041197	0.071722
chr3_3922_plus	Atrichoblast	8	0.087894	0.10998	0.018007	0.0030445
chr5_25668_minus	Atrichoblast	11	-0.087815	-0.09689	0.012303	0.0057239
chr1_2575_minus	Atrichoblast	11	-0.087806	-0.093788	0.0075058	0.0042844
chr2_8790_plus	Atrichoblast	7	0.087803	0.099537	0.020888	0.0087882
chr3_21636_minus	Atrichoblast	7	-0.087799	-0.093809	0.03483	0.024107
chr5_26129_minus	Endodermis	13	-0.087792	-0.088151	0.008265	0.0080042
chr1_5297_minus	Endodermis	8	-0.087787	-0.074229	0.041242	0.084545
chr2_6401_plus	Endodermis	10	0.087778	0.088593	0.031009	0.029475
chr3_1286_minus	Atrichoblast	8	-0.087756	-0.083836	0.019435	0.025595
chr1_17396_minus	Cortex	8	-0.087749	-0.095589	0.056252	0.03749
chr4_12352_plus	Cortex	12	0.087728	0.094444	0.024205	0.015219
chr1_2409_minus	Trichoblast	8	-0.087663	-0.03777	0.080683	0.45241
chr3_3968_plus	Trichoblast	10	0.087587	0.1108	0.056974	0.015915
chr1_9248_plus	Trichoblast	7	0.087559	0.081635	0.12519	0.15293
chr2_13143_plus	Atrichoblast	11	0.087493	0.076694	0.0020612	0.006939
chr5_6788_minus	Endodermis	8	-0.087367	-0.091457	0.064364	0.052796
chr3_9992_plus	Atrichoblast	7	0.08735	0.090984	0.045862	0.037518
chr1_7216_minus	Trichoblast	6	-0.087336	-0.10997	0.12678	0.054249
chr4_980_minus	Atrichoblast	7	-0.08731	-0.049516	0.10857	0.36341
chr1_521_plus	Procambium	14	0.087216	0.077939	0.0028885	0.0077813
chr4_16160_minus	Cortex	7	-0.087151	-0.10179	0.1215	0.070314
chr2_9843_plus	Cortex	9	0.087093	0.092834	0.039546	0.028184
chr3_19914_minus	Atrichoblast	10	-0.087054	-0.094666	0.015952	0.0087504
chr3_5227_minus	Atrichoblast	7	-0.087026	-0.055655	0.12323	0.32481
chr5_25698_minus	Columella	10	-0.087016	-0.094782	0.0010043	0.00033818
chr5_21415_plus	Trichoblast	9	0.086951	0.078228	0.020316	0.036897
chr1_27848_minus	Atrichoblast	9	-0.086946	-0.089172	0.035044	0.030616
chr1_28537_plus	Trichoblast	7	0.086929	0.074272	0.10649	0.16807
chr4_18558_minus	Trichoblast	11	-0.086884	-0.073446	0.014325	0.038537
chr2_18858_plus	Trichoblast	7	0.086867	0.094268	0.075354	0.053551
chr5_8035_plus	Atrichoblast	8	0.086836	0.064133	0.020571	0.08748
chr5_8331_minus	Trichoblast	8	-0.086833	-0.11177	0.090119	0.028949
chr1_5194_minus	Trichoblast	9	-0.086816	-0.051725	0.030528	0.198
chr2_12641_minus	Atrichoblast	11	-0.086795	-0.093366	0.0096627	0.0053626
chr3_6747_plus	Procambium	8	0.086736	0.017466	0.085935	0.72996
chr5_6473_plus	Trichoblast	7	0.086525	0.085592	0.060062	0.062886
chr1_17076_minus	Lateral Root Cap	7	-0.086509	-0.063119	0.045906	0.1456
chr4_10036_minus	Trichoblast	10	0.086491	0.087235	0.047409	0.045527
chr5_24336_minus	Lateral Root Cap	6	-0.086487	-0.08828	0.040585	0.036585
chr5_25187_plus	Procambium	9	0.086482	0.082092	0.10089	0.11948
chr3_512_plus	Atrichoblast	10	0.086463	0.082517	0.0026653	0.0041523
chr4_347_minus	Procambium	12	-0.08646	-0.071765	0.11981	0.1969
chr4_13595_minus	Endodermis	11	-0.086457	-0.040539	0.13517	0.48423
chr1_29589_plus	Atrichoblast	7	0.086453	0.11497	0.022551	0.0023828
chr5_23057_minus	Atrichoblast	8	0.086379	0.10556	0.0049098	0.00058005
chr1_270_plus	Procambium	13	-0.086367	-0.10405	0.023382	0.0062624
chr3_1289_minus	Trichoblast	8	-0.086364	-0.091033	0.05787	0.04554
chr1_2686_plus	Cortex	10	0.086298	0.091023	0.039956	0.030225
chr4_15490_plus	Cortex	7	0.08628	0.074747	0.10411	0.15933
chr1_23130_plus	Phloem	37	0.086264	0.044611	0.016441	0.21537
chr4_18216_minus	Pericycle	11	-0.086016	-0.072061	0.029567	0.068482
chr2_11764_minus	Procambium	11	-0.085992	-0.040052	0.10981	0.45706
chr1_1043_minus	Atrichoblast	17	0.085941	0.1037	0.0082102	0.0014117
chr1_24542_plus	Atrichoblast	10	0.085939	0.069429	0.0077174	0.031479
chr5_21415_plus	Cortex	9	0.085892	0.070706	0.051635	0.10935
chr3_6477_plus	Trichoblast	16	0.085831	0.046575	0.0076048	0.14804
chr2_7700_plus	Trichoblast	7	0.085813	0.06244	0.047062	0.14884
chr1_28587_minus	Lateral Root Cap	10	-0.085785	-0.094626	0.0083971	0.003632
chr3_21636_minus	Trichoblast	7	-0.08576	-0.086394	0.082094	0.079849
chr5_816_plus	Trichoblast	7	-0.085751	-0.067454	0.070736	0.15544
chr3_23388_minus	Cortex	7	-0.085722	-0.079057	0.10589	0.136
chr5_24104_plus	Endodermis	13	0.085713	0.11182	0.019784	0.0023342
chr4_13595_minus	Procambium	11	-0.085649	-0.10708	0.045654	0.012375
chr1_12025_plus	Trichoblast	11	0.085603	0.089529	0.032239	0.025088
chr1_26192_plus	Cortex	10	0.08552	0.11234	0.078934	0.020838
chr4_14771_minus	Atrichoblast	8	-0.085431	-0.075	0.025036	0.049248
chr5_15000_minus	Lateral Root Cap	8	-0.085421	-0.090913	0.13535	0.1119
chr3_5590_plus	Columella	6	0.085412	0.081696	0.088408	0.10321
chr5_22309_minus	Cortex	11	-0.085397	-0.069878	0.045106	0.10131
chr1_9173_plus	Trichoblast	7	0.085373	0.088873	0.080171	0.0685
chr5_2363_minus	Atrichoblast	7	-0.085368	-0.10321	0.032718	0.0097641
chr3_835_plus	Lateral Root Cap	6	0.085268	0.12525	0.11233	0.019422
chr1_4890_plus	Trichoblast	11	0.08523	0.073484	0.0307	0.062565
chr2_11534_plus	Atrichoblast	8	0.085219	0.08623	0.056628	0.053749
chr3_5581_plus	Lateral Root Cap	15	0.085215	0.074097	6.405e-05	0.00051215
chr4_10422_minus	Lateral Root Cap	11	-0.085187	-0.095696	0.016284	0.0069305
chr4_2577_plus	Endodermis	8	0.085125	0.080836	0.12624	0.14656
chr3_18168_minus	Atrichoblast	8	-0.085114	-0.077826	0.087532	0.11833
chr3_6212_minus	Atrichoblast	9	-0.085084	-0.077054	0.10319	0.14013
chr4_14607_plus	Atrichoblast	7	-0.085074	-0.050867	0.08308	0.30065
chr1_12013_plus	Trichoblast	11	0.085065	0.10105	0.063966	0.027652
chr3_3779_minus	Procambium	10	-0.085034	-0.13618	0.083225	0.0054
chr3_20864_minus	Trichoblast	13	0.084925	0.013826	0.10479	0.79208
chr3_19399_plus	Cortex	12	0.084909	0.086697	0.014289	0.012361
chr2_17267_minus	Cortex	7	-0.084897	-0.055723	0.081151	0.25281
chr2_15071_minus	Atrichoblast	6	-0.084872	-0.081694	0.10358	0.11721
chr2_12958_plus	Pericycle	8	-0.084869	-0.045162	0.1008	0.38317
chr3_17459_plus	Atrichoblast	6	0.084852	0.093047	0.13928	0.10484
chr3_2849_minus	Endodermis	7	0.084848	0.059609	0.096429	0.24328
chr4_16160_minus	Atrichoblast	7	-0.084834	-0.089181	0.062469	0.050138
chr2_18912_plus	Pericycle	19	0.08483	0.084809	0.0094171	0.0094351
chr5_22246_plus	Atrichoblast	7	0.08477	0.10211	0.02981	0.0088122
chr1_3665_plus	Cortex	7	-0.08476	-0.10234	0.11714	0.058302
chr3_5588_plus	Lateral Root Cap	21	0.084736	0.10927	0.0091211	0.00076154
chr5_6091_minus	Endodermis	13	0.084696	0.054472	0.077982	0.25748
chr5_7537_plus	Atrichoblast	8	-0.084691	-0.12473	0.083732	0.0107
chr3_23054_plus	Cortex	8	0.084533	0.061662	0.045358	0.14467
chr2_15351_minus	Atrichoblast	12	-0.084475	-0.033615	0.012279	0.31978
chr2_7609_plus	Atrichoblast	8	0.084433	0.085162	0.055038	0.052963
chr1_1637_minus	Atrichoblast	7	-0.084394	-0.085944	0.11346	0.10696
chr1_8392_plus	Trichoblast	8	-0.08439	-0.069429	0.041312	0.093407
chr1_28251_minus	Trichoblast	7	-0.084385	-0.073703	0.12491	0.18035
chr1_8081_plus	Lateral Root Cap	13	0.08438	0.061351	0.026774	0.10762
chr5_4311_minus	Pericycle	11	-0.084358	-0.066733	0.06708	0.14774
chr1_11412_minus	Trichoblast	12	-0.084343	-0.056773	0.019086	0.11499
chr3_8645_plus	Procambium	9	0.084338	0.073772	0.13343	0.18947
chr1_26622_minus	Procambium	13	-0.084317	-0.047463	0.023276	0.2021
chr1_24775_minus	Cortex	9	-0.084305	-0.038733	0.10264	0.45396
chr4_7010_minus	Procambium	10	-0.084289	-0.091599	0.063903	0.043988
chr5_24016_minus	Endodermis	11	-0.084234	-0.093934	0.02715	0.013708
[truncated: 3,297 more rows]

## Sheet: sc 1,9,10,11 window corr
window	celltype	median_counts_per_cell	spearman	pearson	spearman_pvalue	pearson_pvalue
chr5_3278_minus	Atrichoblast	14	-0.72369	-0.7114	0	0
chr2_14569_minus	Endodermis	6	0.6246	0.67313	1.2167e-37	1.4834e-45
chr2_14569_minus	Cortex	6	-0.59831	-0.59035	2.9242e-32	2.9889e-31
chr5_3278_minus	Trichoblast	14	-0.55451	-0.53909	1.2287e-182	8.1874e-171
chr2_14569_minus	Atrichoblast	6	-0.54429	-0.54468	1.3566e-40	1.1633e-40
chr2_14569_minus	Trichoblast	6	-0.5306	-0.53729	3.0609e-53	8.5336e-55
chr5_21985_plus	Cortex	8	-0.5026	-0.51647	5.4723e-52	2.7977e-55
chr5_3278_minus	Cortex	14	-0.49193	-0.49378	1.2824e-174	4.0934e-176
chr2_8898_minus	Cortex	9	0.46017	0.37256	7.1982e-24	1.4253e-15
chr1_24560_minus	Trichoblast	10	-0.45954	-0.425	3.8332e-119	2.2559e-100
chr3_14199_plus	Trichoblast	7	-0.45871	-0.48864	2.1058e-26	3.1136e-30
chr2_10583_minus	Endodermis	6	0.45809	0.38856	3.4273e-25	5.4282e-18
chr5_22423_minus	Cortex	7	-0.44457	-0.43446	2.1929e-28	4.7698e-27
chr5_5760_minus	Cortex	13	-0.43638	-0.41443	5.3255e-40	7.2213e-36
chr3_19628_minus	Atrichoblast	14	-0.4296	-0.36238	1.2715e-169	1.141e-117
chr5_19040_minus	Trichoblast	16	-0.42061	-0.38785	3.0903e-114	5.6902e-96
chr4_11158_plus	Lateral Root Cap	8	-0.4115	-0.38309	3.1582e-18	8.1481e-16
chr3_3910_minus	Atrichoblast	9	-0.40128	-0.41386	5.6761e-67	1.5539e-71
chr2_18570_plus	Trichoblast	6	0.40053	0.37862	4.0933e-17	2.5488e-15
chr5_3278_minus	Procambium	14	-0.38731	-0.37182	3.02e-129	1.7379e-118
chr5_21985_plus	Procambium	8	-0.38439	-0.39831	1.8587e-20	5.6268e-22
chr4_11158_plus	Cortex	8	-0.38368	-0.36012	1.9531e-27	3.8603e-24
chr2_12870_plus	Atrichoblast	7	0.3826	0.37314	4.3085e-32	1.7288e-30
chr3_3910_minus	Trichoblast	9	-0.38008	-0.37054	1.8731e-80	2.9661e-76
chr4_1137_plus	Atrichoblast	9	0.3797	0.38331	5.2164e-53	4.5475e-54
chr3_21910_minus	Atrichoblast	6	-0.37653	-0.38458	7.2848e-16	1.5509e-16
chr1_24560_minus	Atrichoblast	10	-0.3765	-0.40015	4.2712e-76	1.3362e-86
chr3_14199_plus	Atrichoblast	7	-0.36902	-0.38055	7.5746e-29	1.0312e-30
chr1_10125_minus	Atrichoblast	8	-0.36791	-0.37996	1.1759e-13	1.5638e-14
chr2_11534_plus	Phloem	7	0.36726	0.35791	4.8649e-12	1.8083e-11
chrMt_362_minus	Atrichoblast	6	0.36599	0.4108	5.775e-14	1.6302e-17
chr1_27541_minus	Trichoblast	9	-0.36406	-0.36044	5.6147e-39	3.4618e-38
chr3_18467_plus	Endodermis	13	-0.36153	-0.37598	3.1922e-46	3.9014e-50
chr5_22423_minus	Atrichoblast	7	-0.3578	-0.38159	6.5808e-31	2.9555e-35
chr1_23734_plus	Atrichoblast	6	0.35223	0.33917	1.7443e-10	8.7738e-10
chr4_6907_plus	Cortex	7	0.35081	0.32325	7.9675e-15	1.0702e-12
chr4_6839_minus	Atrichoblast	7	-0.34816	-0.35354	1.464e-23	2.7215e-24
chr4_17282_minus	Cortex	6	-0.34634	-0.3274	1.2218e-11	1.7203e-10
chr4_14452_plus	Atrichoblast	12	0.34552	0.3457	4.8964e-92	3.9035e-92
chr1_23172_plus	Atrichoblast	8	0.34476	0.35308	3.3464e-42	2.5738e-44
chr3_2824_minus	Trichoblast	11	-0.34371	-0.3116	4.487e-51	7.9545e-42
chr5_17714_plus	Cortex	12	0.34266	0.34611	2.0561e-39	3.1501e-40
chr5_4221_plus	Atrichoblast	8	0.34077	0.33495	3.5451e-16	1.1946e-15
chr5_3278_minus	Pericycle	14	-0.33376	-0.32315	6.4009e-21	1.2174e-19
chr1_16265_plus	Atrichoblast	17	0.33329	0.34901	1.0163e-37	1.975e-41
chr4_1137_plus	Procambium	9	0.33292	0.34962	1.1436e-09	1.4219e-10
chr5_22423_minus	Trichoblast	7	-0.33271	-0.32548	4.751e-35	1.5651e-33
chr5_6680_minus	Atrichoblast	10	-0.33184	-0.31814	1.2749e-51	2.2871e-47
chr3_18467_plus	Cortex	13	-0.3312	-0.28748	3.4496e-22	7.0556e-17
chr2_19484_plus	Xylem	8	0.33057	0.30803	3.2614e-14	1.8874e-12
chr3_14200_plus	Atrichoblast	9	-0.32908	-0.26195	9.0478e-42	1.5145e-26
chr4_12320_plus	Atrichoblast	7	0.32564	0.33393	9.5168e-43	5.431e-45
chr5_3278_minus	Endodermis	14	-0.31825	-0.33067	7.2946e-69	1.6204e-74
chr3_20815_minus	Procambium	9	-0.31718	-0.3472	7.0104e-12	4.4245e-14
chr3_3910_minus	Cortex	9	-0.31707	-0.29052	2.5203e-18	1.6498e-15
chr3_20874_plus	Xylem	10	-0.31168	-0.3134	2.7933e-19	1.7365e-19
chr3_21910_minus	Trichoblast	6	-0.30843	-0.32566	3.454e-13	1.3123e-14
chr3_3910_minus	Procambium	9	-0.30704	-0.32364	1.5724e-12	7.9328e-14
chr4_10501_plus	Atrichoblast	9	0.30704	0.29138	1.8099e-23	3.385e-21
chr5_23057_minus	Cortex	7	0.30144	0.28013	4.2672e-11	1.0089e-09
chr5_15259_plus	Atrichoblast	6	0.30073	0.23736	4.1079e-08	1.7799e-05
chr4_1137_plus	Trichoblast	9	0.30047	0.27938	9.1757e-47	2.0564e-40
chr5_6412_minus	Atrichoblast	11	-0.2997	-0.28666	2.2038e-61	4.3464e-56
chr1_16265_plus	Trichoblast	17	0.29912	0.31807	8.6574e-38	9.205e-43
chr2_19369_plus	Trichoblast	8	0.29678	0.28762	4.7328e-36	7.159e-34
chr4_10785_minus	Atrichoblast	8	-0.29632	-0.30369	1.0699e-21	9.2626e-23
chr2_133_minus	Trichoblast	10	-0.29535	-0.28066	2.926e-29	1.8137e-26
chr5_21985_plus	Endodermis	8	-0.29377	-0.36601	4.1594e-20	4.4417e-31
chr4_14452_plus	Cortex	12	0.2928	0.27703	5.9169e-38	5.3534e-34
chr1_2476_plus	Atrichoblast	9	0.29196	0.28129	3.6472e-19	7.5578e-18
chr3_2824_minus	Atrichoblast	11	-0.29174	-0.2727	1.1901e-36	4.6246e-32
chr5_619_plus	Trichoblast	6	0.29165	0.27015	4.5139e-08	4.4228e-07
chr3_6123_plus	Atrichoblast	7	0.29044	0.29168	1.6957e-13	1.322e-13
chr2_12870_plus	Trichoblast	7	0.28914	0.28391	1.2978e-12	3.3893e-12
chr5_17714_plus	Atrichoblast	12	0.28907	0.30891	8.5049e-25	2.9676e-28
chr4_11765_plus	Atrichoblast	8	0.28894	0.26379	1.1866e-18	1.0676e-15
chr3_14200_plus	Procambium	9	-0.28757	-0.29056	2.2816e-31	5.1153e-32
chr3_151_minus	Cortex	9	-0.28655	-0.2703	1.0202e-16	5.6003e-15
chr1_29231_minus	Trichoblast	7	-0.28568	-0.31623	4.5556e-14	4.7608e-17
chr1_27541_minus	Atrichoblast	9	-0.28389	-0.36019	2.4185e-24	3.6524e-39
chr3_16629_minus	Atrichoblast	6	-0.28355	-0.26488	7.4454e-13	2.3834e-11
chr5_17714_plus	Trichoblast	12	0.28329	0.4112	1.9526e-61	1.006e-133
chr2_11865_minus	Atrichoblast	6	-0.28248	-0.28823	7.2229e-14	2.122e-14
chr2_12619_minus	Lateral Root Cap	6	-0.28162	-0.26932	2.0061e-27	3.9004e-25
chr3_697_minus	Atrichoblast	8	-0.28119	-0.27799	5.3111e-31	2.6118e-30
chr1_6624_plus	Atrichoblast	11	0.28099	0.25994	5.3353e-37	1.004e-31
chr1_7089_minus	Trichoblast	16	-0.27926	-0.17524	3.3002e-46	9.1291e-19
chr5_23501_minus	Atrichoblast	7	-0.279	-0.31067	5.7321e-07	2.1964e-08
chr2_8898_minus	Trichoblast	9	0.278	0.18412	6.6389e-36	2.5884e-16
chr3_14202_plus	Procambium	6	-0.27794	-0.2905	1.0602e-07	2.5932e-08
chr4_2452_plus	Cortex	8	0.27587	0.27802	1.5906e-08	1.2171e-08
chr3_151_minus	Trichoblast	9	-0.27533	-0.28344	3.0932e-40	1.2284e-42
chr4_12543_plus	Atrichoblast	6	0.27486	0.26885	2.4148e-07	4.491e-07
chr5_18247_plus	Cortex	6	0.2745	0.2836	1.3816e-06	5.8961e-07
chr1_5403_plus	Procambium	7	0.27354	0.23897	9.6694e-07	2.0516e-05
chr1_6915_plus	Xylem	11	0.27279	0.25678	1.5053e-10	1.7933e-09
chr3_2016_plus	Atrichoblast	7	0.27248	0.29846	1.4337e-13	4.2788e-16
chr3_18493_minus	Atrichoblast	7	-0.2718	-0.27507	1.0337e-09	6.3854e-10
chr2_133_minus	Atrichoblast	10	-0.27131	-0.29109	1.1706e-27	9.1611e-32
chr3_4593_minus	Procambium	7	-0.27109	-0.24271	1.0817e-16	1.3785e-13
chr2_19484_plus	Atrichoblast	8	0.27053	0.29909	8.3476e-22	1.6475e-26
chr5_17714_plus	Endodermis	12	0.26771	0.26973	8.3361e-33	2.7067e-33
chr4_11585_minus	Atrichoblast	13	-0.26761	-0.25655	4.2821e-44	1.5129e-40
chr5_16316_minus	Atrichoblast	8	-0.26758	-0.26429	1.0317e-16	2.5012e-16
chr2_19484_plus	Trichoblast	8	0.26754	0.26917	3.3828e-21	1.9059e-21
chr3_19628_minus	Trichoblast	14	-0.26695	-0.26984	4.2165e-69	1.2757e-70
chr5_17244_plus	Atrichoblast	14	0.26603	0.24553	1.1775e-58	5.7782e-50
chr1_15604_minus	Atrichoblast	7	-0.26468	-0.25484	7.3066e-26	4.9312e-24
chr5_5760_minus	Atrichoblast	13	-0.2638	-0.25674	1.7136e-19	1.636e-18
chr4_12829_plus	Phloem	8	0.26331	0.26459	6.7436e-08	5.7939e-08
chr2_3252_minus	Atrichoblast	7	0.2632	0.34073	1.8035e-06	3.8604e-10
chr1_5392_plus	Atrichoblast	8	0.26285	0.25478	1.2584e-17	1.2749e-16
chr3_19571_plus	Atrichoblast	9	0.26254	0.24869	2.5782e-24	6.5988e-22
chr2_8808_plus	Trichoblast	7	0.2614	0.26151	5.4645e-18	5.2822e-18
chr2_8808_plus	Atrichoblast	7	0.26135	0.24924	8.7143e-13	9.9543e-12
chr1_9485_minus	Atrichoblast	8	-0.26085	-0.23649	1.0646e-19	2.2563e-16
chr3_20557_plus	Atrichoblast	11	0.26029	0.24625	3.5437e-47	2.9351e-42
chr1_8324_plus	Atrichoblast	7	0.25988	0.30124	1.0459e-09	1.0992e-12
chr5_22605_plus	Endodermis	7	-0.25982	-0.26789	6.4542e-14	9.9239e-15
chr5_21985_plus	Pericycle	8	-0.25966	-0.29234	5.809e-14	1.9166e-17
chr3_369_plus	Atrichoblast	7	0.25964	0.24573	1.676e-21	2.3318e-19
chr2_11014_plus	Cortex	8	0.2593	0.26146	5.0944e-13	3.2135e-13
chr4_11592_minus	Atrichoblast	15	-0.25867	-0.24032	6.5033e-60	1.0142e-51
chr4_11585_minus	Endodermis	13	-0.25644	-0.23143	3.2277e-36	1.2465e-29
chr4_7010_minus	Atrichoblast	9	-0.25486	-0.25626	2.3933e-29	1.1608e-29
chr5_16292_plus	Cortex	10	-0.25469	-0.23258	1.2818e-08	2.2183e-07
chr4_12320_plus	Xylem	7	0.25405	0.26385	9.3767e-07	3.3892e-07
chr5_3791_minus	Trichoblast	6	-0.25358	-0.24481	6.8394e-06	1.4376e-05
chr5_19040_minus	Atrichoblast	16	-0.25347	-0.22469	1.9241e-38	2.3047e-30
chr3_3861_minus	Atrichoblast	9	-0.25254	-0.25346	7.0025e-30	4.2989e-30
chrMt_362_minus	Trichoblast	6	0.25253	0.23544	3.1659e-06	1.4584e-05
chr1_28372_minus	Atrichoblast	7	-0.25226	-0.24125	1.3106e-08	5.6704e-08
chr5_465_plus	Trichoblast	7	0.2518	0.25384	1.1816e-10	8.2675e-11
chr4_16775_minus	Atrichoblast	6	-0.25098	-0.24711	5.3649e-11	1.0759e-10
chr5_21985_plus	Trichoblast	8	0.25003	0.1826	4.5466e-23	7.5555e-13
chr2_13452_plus	Trichoblast	9	0.248	0.22284	3.1938e-16	2.58e-13
chr3_5123_plus	Atrichoblast	7	0.24742	0.24637	9.8531e-11	1.1877e-10
chr2_11865_minus	Trichoblast	6	-0.24713	-0.24697	4.2131e-15	4.3908e-15
chr5_24122_plus	Atrichoblast	11	0.24513	0.21922	6.3901e-30	4.0751e-24
chr5_17732_plus	Trichoblast	7	-0.24455	-0.24083	4.5547e-13	1.0459e-12
chr2_14388_minus	Cortex	8	0.24331	0.22966	7.7192e-12	1.1271e-10
chr2_10429_minus	Atrichoblast	7	0.24325	0.2379	1.4905e-15	6.3238e-15
chr1_4928_minus	Cortex	7	-0.24206	-0.24836	1.5158e-08	6.1808e-09
chr1_2686_plus	Atrichoblast	8	0.24164	0.26863	5.8461e-25	1.1431e-30
chr2_10584_minus	Cortex	8	-0.24163	-0.26401	7.99e-11	1.046e-12
chr2_11721_plus	Trichoblast	6	-0.24129	-0.18941	9.0395e-06	0.00053133
chr2_10902_minus	Atrichoblast	7	-0.2412	-0.24355	1.6966e-10	1.1126e-10
chr5_3241_plus	Atrichoblast	8	0.24098	0.24546	3.3851e-18	7.6891e-19
chr2_17440_minus	Atrichoblast	7	-0.24093	-0.24783	8.7598e-06	4.7171e-06
chr1_7347_plus	Atrichoblast	7	0.2402	0.23481	6.351e-09	1.4024e-08
chr4_14487_minus	Atrichoblast	11	-0.23994	-0.24652	8.3677e-30	2.0385e-31
chr1_29359_plus	Endodermis	7	-0.23948	-0.23499	6.2506e-10	1.3213e-09
chr4_14452_plus	Trichoblast	12	0.23921	0.26757	2.6088e-46	6.4386e-58
chr5_21761_plus	Atrichoblast	10	0.23873	0.2125	6.4957e-34	4.6277e-27
chr5_21761_plus	Trichoblast	10	0.23859	0.23178	5.587e-32	3.1707e-30
chr1_8324_plus	Pericycle	7	-0.23849	-0.2359	1.0533e-05	1.3203e-05
chr4_15069_plus	Endodermis	8	-0.2382	-0.24517	9.3595e-20	7.2138e-21
chr3_19628_minus	Procambium	14	-0.23778	-0.22571	1.1297e-49	8.2501e-45
chr4_14872_minus	Procambium	8	-0.23704	-0.27494	6.3352e-06	1.4109e-07
chr5_16316_minus	Trichoblast	8	-0.23678	-0.24037	7.5064e-16	2.6599e-16
chr3_3910_minus	Xylem	9	-0.23677	-0.21431	8.2641e-06	5.7085e-05
chr2_10584_minus	Endodermis	8	-0.23659	-0.22133	2.8272e-20	7.0133e-18
chr3_10913_plus	Atrichoblast	8	0.23573	0.23021	9.245e-10	2.3079e-09
chr5_4442_plus	Trichoblast	7	0.23529	0.23519	1.1974e-12	1.2263e-12
chr3_18472_minus	Trichoblast	6	-0.23502	-0.23939	7.8575e-06	5.2477e-06
chr3_10789_minus	Trichoblast	10	0.23489	0.16502	5.3775e-29	6.4611e-15
chr3_697_minus	Trichoblast	8	-0.23476	-0.23997	2.257e-29	1.1819e-30
chr3_14200_plus	Lateral Root Cap	9	-0.2346	-0.22096	1.1113e-21	2.3529e-19
chr2_10429_minus	Lateral Root Cap	7	0.23443	0.24518	2.3665e-07	6.2217e-08
chr4_11158_plus	Endodermis	8	-0.23407	-0.20807	6.86e-08	1.7432e-06
chr1_5129_minus	Atrichoblast	11	-0.23382	-0.23746	2.1755e-30	2.575e-31
chr4_2452_plus	Endodermis	8	0.23377	0.19725	1.1517e-08	1.6219e-06
chr1_8324_plus	Cortex	7	0.23342	0.21988	1.3617e-06	5.5452e-06
chr1_8339_plus	Phloem	9	0.23301	0.22993	2.3382e-05	3.0136e-05
chr3_19628_minus	Columella	14	-0.23284	-0.22219	1.4347e-12	1.4958e-11
chr1_18286_minus	Atrichoblast	8	-0.23262	-0.25443	2.2995e-10	3.5581e-12
chr2_19484_plus	Cortex	8	0.23258	0.23471	8.3504e-07	6.5807e-07
chr5_4221_plus	Trichoblast	8	0.23227	0.25567	1.1373e-09	1.7873e-11
chr2_8898_minus	Endodermis	9	0.23214	0.21867	1.1406e-19	1.4099e-17
chr3_7909_plus	Atrichoblast	7	0.23208	0.20868	1.0081e-11	1.0427e-09
chr5_5760_minus	Trichoblast	13	-0.23162	-0.26885	1.0499e-32	7.0017e-44
chr2_12829_plus	Trichoblast	7	0.23146	0.20854	1.2174e-08	3.0622e-07
chr2_18047_minus	Trichoblast	10	-0.23132	-0.2013	9.3095e-21	5.3302e-16
chr5_16272_minus	Procambium	8	-0.23121	-0.22959	3.8218e-11	5.2603e-11
chr3_21910_minus	Cortex	6	-0.23064	-0.21341	5.5153e-05	0.0001962
chr5_6765_plus	Atrichoblast	12	0.23043	0.18968	5.1397e-26	5.397e-18
chr3_3861_minus	Trichoblast	9	-0.23036	-0.22446	4.601e-24	6.7385e-23
chr1_3323_minus	Procambium	7	-0.2302	-0.20923	3.7838e-06	2.7697e-05
chr1_29064_minus	Procambium	8	-0.23003	-0.21609	2.2446e-14	7.982e-13
chr1_4859_minus	Trichoblast	8	-0.22874	-0.22766	1.3752e-12	1.7594e-12
chr1_3123_plus	Trichoblast	7	0.22815	0.23391	9.261e-12	2.6581e-12
chr4_1296_minus	Trichoblast	7	-0.22775	-0.22609	1.3605e-09	1.8001e-09
chr1_6569_plus	Lateral Root Cap	9	0.22771	0.21579	1.0268e-05	2.9825e-05
chr5_24124_plus	Atrichoblast	7	0.22734	0.24564	1.0805e-09	4.0329e-11
chr5_7093_plus	Atrichoblast	7	0.22733	0.2244	3.3657e-08	5.091e-08
chr4_1296_minus	Atrichoblast	7	-0.22726	-0.23932	1.4187e-08	2.22e-09
chr3_14199_plus	Procambium	7	-0.22678	-0.24001	1.1118e-18	8.5116e-21
chr1_29072_plus	Atrichoblast	7	0.22622	0.23132	2.2447e-09	9.5104e-10
chr1_2690_plus	Cortex	6	0.22614	0.22078	3.4744e-05	5.3607e-05
chr3_2824_minus	Cortex	11	-0.22547	-0.20248	2.1192e-05	0.00013973
chr5_24122_plus	Trichoblast	11	0.22538	0.20263	6.2926e-27	5.6519e-22
chr4_12829_plus	Endodermis	8	0.22528	0.22083	1.0827e-11	2.7875e-11
chr3_6880_minus	Procambium	8	-0.22468	-0.24197	3.4964e-06	5.5347e-07
chr5_449_plus	Trichoblast	6	0.22463	0.23462	2.1008e-05	8.6457e-06
chr4_14452_plus	Phloem	12	0.22445	0.20987	3.5733e-17	3.6672e-15
chr3_17247_minus	Atrichoblast	7	-0.22444	-0.21421	4.1002e-05	9.2203e-05
chr2_1679_plus	Procambium	7	0.22413	0.22997	3.1475e-06	1.7046e-06
chr5_25394_minus	Phloem	10	-0.22376	-0.23881	4.9624e-05	1.4365e-05
chr3_697_minus	Cortex	8	-0.22356	-0.20983	1.8783e-11	3.1142e-10
chr1_8324_plus	Endodermis	7	0.22337	0.24897	8.0847e-07	3.4652e-08
chr1_29805_minus	Atrichoblast	7	-0.22328	-0.20277	3.2418e-08	5.4819e-07
chr1_4928_minus	Atrichoblast	7	-0.22322	-0.24891	6.2032e-11	2.5821e-13
chr3_8081_plus	Trichoblast	9	-0.22308	-0.13645	5.195e-07	0.0023236
chr1_29359_plus	Cortex	7	-0.22226	-0.20714	7.4474e-07	4.1304e-06
chr1_9208_plus	Cortex	10	0.22158	0.23784	4.4398e-15	3.3435e-17
chr1_20599_minus	Endodermis	10	-0.22155	-0.21884	1.129e-21	3.5839e-21
chr2_7918_minus	Trichoblast	7	-0.22137	-0.22289	1.3507e-15	8.5422e-16
chr2_18412_minus	Atrichoblast	7	-0.22092	-0.19019	2.2054e-07	8.7563e-06
chr5_6680_minus	Trichoblast	10	-0.22057	-0.2211	3.5417e-27	2.6505e-27
chr5_16914_minus	Endodermis	7	0.22028	0.23448	1.8982e-07	2.7907e-08
chr3_6097_plus	Cortex	8	0.22028	0.2215	2.5822e-10	2.0484e-10
chr5_17623_minus	Atrichoblast	9	-0.22028	-0.22132	2.9152e-17	2.0516e-17
chr2_16197_minus	Atrichoblast	9	-0.22009	-0.2278	6.1985e-21	2.3759e-22
chr3_607_minus	Cortex	7	-0.21981	-0.21543	0.00012387	0.00016988
chr2_10584_minus	Procambium	8	-0.21978	-0.27754	1.4916e-07	2.3102e-11
chr4_11158_plus	Atrichoblast	8	-0.21923	-0.21394	1.4393e-21	1.3599e-20
chr3_369_plus	Procambium	7	0.21886	0.19514	4.697e-05	0.00029473
chr1_28588_minus	Atrichoblast	11	0.21868	0.24531	2.4729e-26	6.5932e-33
chr2_13641_minus	Atrichoblast	6	-0.21857	-0.21815	2.9471e-05	3.055e-05
chr4_1137_plus	Cortex	9	0.21851	0.21675	6.424e-08	8.2236e-08
chr2_17437_minus	Atrichoblast	8	-0.2183	-0.1961	3.2355e-20	1.5283e-16
chr3_21429_minus	Atrichoblast	9	-0.21829	-0.2157	2.9149e-15	6.2698e-15
chr1_27081_minus	Atrichoblast	7	-0.2179	-0.21484	6.1211e-11	1.1415e-10
chr1_28588_minus	Unknown	11	0.21789	0.20426	1.3796e-05	4.7225e-05
chr2_12619_minus	Atrichoblast	6	-0.21766	-0.19259	1.8613e-11	3.0826e-09
chr1_28588_minus	Lateral Root Cap	11	0.21757	0.22337	1.7493e-24	9.486e-26
chr3_19399_plus	Atrichoblast	11	0.21757	0.20784	1.1322e-30	4.4285e-28
chr5_26627_plus	Atrichoblast	6	0.2173	0.21827	2.9379e-07	2.5928e-07
chr5_1922_minus	Cortex	8	0.21716	0.21662	2.2258e-06	2.3619e-06
chr3_15665_minus	Atrichoblast	11	-0.21686	-0.19392	2.4366e-21	2.6554e-17
chr1_7347_plus	Trichoblast	7	0.21675	0.2144	1.6394e-06	2.135e-06
chr4_15521_minus	Trichoblast	7	-0.21667	-0.23476	1.8854e-12	2.0567e-14
chr1_26192_plus	Procambium	10	0.21662	0.25298	1.1999e-11	1.8077e-15
chr4_1279_minus	Phloem	9	0.21656	0.20169	1.6196e-09	2.0377e-08
chr2_13452_plus	Atrichoblast	9	0.2164	0.24797	1.1528e-15	3.1672e-20
chr1_10125_minus	Cortex	8	-0.21589	-0.21038	5.5913e-12	1.9514e-11
chr3_263_minus	Trichoblast	7	-0.21568	-0.22851	4.6962e-10	3.8618e-11
chr1_28823_minus	Cortex	7	-0.21523	-0.22434	1.6792e-05	7.1051e-06
chr5_4089_plus	Atrichoblast	7	0.21512	0.20019	3.6115e-08	3.083e-07
chr3_406_plus	Atrichoblast	6	0.21417	0.21285	3.3497e-05	3.7543e-05
chr1_20402_minus	Atrichoblast	10	-0.21372	-0.20687	4.3553e-18	5.069e-17
chr5_16914_minus	Cortex	7	0.21353	0.17275	2.2416e-06	0.00013818
chr1_5243_minus	Atrichoblast	6	-0.21287	-0.21961	2.7891e-06	1.3118e-06
chr4_6839_minus	Procambium	7	-0.21264	-0.24664	9.0291e-08	4.8049e-10
chr1_29208_plus	Atrichoblast	7	0.21259	0.24062	3.4789e-09	1.9694e-11
chr2_12829_plus	Procambium	7	0.21253	0.20528	2.6151e-05	4.948e-05
chr4_10944_plus	Cortex	9	-0.21247	-0.21127	8.0653e-18	1.2438e-17
chr1_9208_plus	Xylem	10	0.21204	0.2073	4.3515e-12	1.3173e-11
chr2_16591_plus	Atrichoblast	6	0.212	0.21289	4.7707e-09	4.0982e-09
chr1_5392_plus	Cortex	8	0.21172	0.2086	9.1391e-08	1.4203e-07
chr1_9485_minus	Trichoblast	8	-0.21166	-0.22107	1.2636e-20	2.1335e-22
chr5_4221_plus	Cortex	8	0.21144	0.22164	2.266e-05	8.7261e-06
chr5_22309_minus	Xylem	11	0.21142	0.18671	1.4727e-11	2.7422e-09
chr5_24512_minus	Cortex	6	-0.21138	-0.20784	6.9993e-07	1.0801e-06
chr3_6458_minus	Trichoblast	8	-0.21123	-0.20866	7.0317e-09	1.0766e-08
chr3_21035_minus	Cortex	9	-0.21122	-0.23561	1.7672e-09	1.6735e-11
chr3_3861_minus	Procambium	9	-0.21101	-0.23406	5.4965e-06	4.3068e-07
chr2_18047_minus	Atrichoblast	10	-0.21095	-0.19327	5.7855e-19	4.1156e-16
chr3_19547_minus	Cortex	7	-0.21083	-0.20435	6.1616e-06	1.1934e-05
chr4_10785_minus	Cortex	8	-0.21078	-0.2144	8.4468e-11	3.9378e-11
chr5_16913_minus	Atrichoblast	7	-0.21045	-0.21034	8.0139e-10	8.1716e-10
chr3_4773_minus	Phloem	7	-0.21002	-0.21991	1.7401e-09	2.7707e-10
chr5_19093_plus	Atrichoblast	9	0.20991	0.20536	8.6608e-19	4.9289e-18
chr3_88_plus	Atrichoblast	10	0.20971	0.21871	2.6245e-20	5.4661e-22
chr4_7452_minus	Trichoblast	7	-0.20954	-0.22654	8.6721e-10	3.0846e-11
chr2_19092_minus	Endodermis	6	0.20926	0.20955	1.4988e-05	1.4577e-05
chr4_16857_plus	Trichoblast	7	0.20921	0.1985	1.674e-06	5.6503e-06
chr2_12961_plus	Trichoblast	7	0.20877	0.20664	7.4423e-14	1.3419e-13
chr4_2577_plus	Procambium	8	0.20812	0.18758	3.795e-06	3.2186e-05
chr5_5095_plus	Atrichoblast	10	0.20797	0.20839	1.9594e-23	1.5859e-23
chr3_6097_plus	Atrichoblast	8	0.20792	0.21147	1.2333e-13	4.6114e-14
chr4_13221_minus	Phloem	8	0.20791	0.20371	3.8453e-05	5.5367e-05
chr3_20944_plus	Trichoblast	7	0.20781	0.45362	1.0587e-05	8.0841e-24
chr3_4215_minus	Atrichoblast	6	-0.20755	-0.2003	3.336e-07	8.5912e-07
chr1_26472_minus	Trichoblast	6	0.20706	0.1943	1.2255e-07	7.1559e-07
chr3_1289_minus	Endodermis	8	0.20697	0.20582	1.714e-13	2.3398e-13
chr3_21181_plus	Trichoblast	6	0.20687	0.21348	1.1897e-05	6.1093e-06
chr2_15480_minus	Phloem	9	0.20595	0.20924	2.6906e-07	1.713e-07
chr5_6680_minus	Cortex	10	-0.20584	-0.20152	1.3781e-10	3.3704e-10
chr3_23002_minus	Trichoblast	6	-0.2057	-0.19744	2.4007e-06	6.0984e-06
chr4_15694_minus	Cortex	8	-0.20568	-0.18789	1.7007e-10	5.7688e-09
chr3_4773_minus	Endodermis	7	-0.20549	-0.18721	1.9752e-10	7.1852e-09
chr2_15230_plus	Cortex	7	0.20538	0.21816	8.0943e-05	2.7555e-05
chr1_4928_minus	Trichoblast	7	-0.2052	-0.20461	2.0222e-15	2.4354e-15
chr1_1357_minus	Atrichoblast	9	-0.20498	-0.18109	4.9839e-20	6.6341e-16
chr2_13806_minus	Atrichoblast	6	-0.20473	-0.22919	2.7603e-05	2.5225e-06
chr5_24512_minus	Atrichoblast	6	-0.20472	-0.21812	1.4389e-05	3.681e-06
chr5_25394_minus	Cortex	10	-0.20463	-0.17699	9.9563e-08	4.3204e-06
chr1_17332_plus	Atrichoblast	7	0.20447	0.17509	6.4463e-06	0.00011725
chr1_20599_minus	Cortex	10	-0.2044	-0.18739	6.9955e-05	0.00027337
chr4_1586_plus	Trichoblast	6	0.20439	0.19203	0.00016535	0.00040859
chr3_4593_minus	Atrichoblast	7	-0.20391	-0.22916	3.4671e-15	7.1158e-19
chr2_14048_minus	Atrichoblast	7	-0.20363	-0.21038	1.047e-12	1.7595e-13
chr3_21263_plus	Xylem	9	-0.20359	-0.19245	9.4319e-09	5.946e-08
chr5_465_plus	Atrichoblast	7	0.20346	0.20907	1.5447e-14	2.7842e-15
chr5_3278_minus	Phloem	14	-0.20332	-0.19741	1.0479e-14	6.2057e-14
chr2_18412_minus	Trichoblast	7	-0.203	-0.18863	5.8847e-10	9.1119e-09
chr1_7906_minus	Columella	7	0.20286	0.23005	0.00028375	3.6471e-05
chr1_4649_plus	Atrichoblast	8	0.2028	0.17384	8.847e-11	2.9614e-08
chr2_8513_plus	Cortex	11	0.20215	0.18692	0.0003729	0.0010186
chr5_13109_minus	Cortex	6	-0.20143	-0.20322	2.8873e-07	2.2525e-07
chr5_20072_plus	Cortex	8	0.2013	0.19303	4.0554e-07	1.2088e-06
chr1_4345_plus	Lateral Root Cap	6	0.20128	0.17308	1.3046e-05	0.00018521
chr3_19628_minus	Cortex	14	-0.20115	-0.17359	9.8654e-23	3.0068e-17
chr5_14305_plus	Trichoblast	6	0.20093	0.22015	9.9858e-06	1.2339e-06
chr1_27081_minus	Endodermis	7	-0.20092	-0.18688	0.00010637	0.0003186
chr1_6269_minus	Atrichoblast	8	-0.20068	-0.18375	1.02e-15	2.2131e-13
chr1_1357_minus	Trichoblast	9	-0.20065	-0.21144	3.5306e-15	1.0099e-16
chr1_18520_plus	Xylem	9	0.20062	0.17911	1.1469e-10	9.3095e-09
chr5_3055_plus	Atrichoblast	10	0.2004	0.22889	5.4972e-14	6.9238e-18
chr5_19040_minus	Cortex	16	-0.20033	-0.19326	8.8595e-14	6.547e-13
chr4_16701_minus	Endodermis	6	0.20018	0.21905	5.7767e-05	1.0335e-05
chr1_51_minus	Trichoblast	9	-0.19988	-0.17964	1.7738e-12	2.5364e-10
chr3_8010_plus	Endodermis	17	0.19978	0.19526	5.2074e-27	7.4782e-26
chr1_20599_minus	Procambium	10	-0.19949	-0.22453	2.873e-09	2.0459e-11
chr5_25723_plus	Lateral Root Cap	13	0.19902	0.18708	2.2301e-42	1.4616e-37
chr5_5940_plus	Atrichoblast	13	0.19893	0.16391	1.2062e-28	7.5552e-20
chr2_6761_plus	Trichoblast	6	0.19881	0.18781	0.00036112	0.00076297
chr4_14674_plus	Atrichoblast	9	0.19858	0.19368	1.656e-18	1.1484e-17
chr2_14019_minus	Atrichoblast	8	-0.1985	-0.18482	1.6387e-18	3.2556e-16
chr1_10450_plus	Trichoblast	6	0.19844	0.16492	0.00053406	0.0041168
chr1_29231_minus	Atrichoblast	7	-0.19835	-0.25342	2.3613e-07	3.0039e-11
chr5_26129_minus	Atrichoblast	10	-0.19801	-0.20368	8.7912e-13	1.8757e-13
chr1_5129_minus	Lateral Root Cap	11	-0.19799	-0.20179	6.5313e-14	2.1109e-14
chr2_12961_plus	Atrichoblast	7	0.19789	0.19979	1.0812e-07	8.1172e-08
chr3_16910_minus	Atrichoblast	7	-0.1977	-0.19629	5.1659e-10	6.8861e-10
chr1_7021_plus	Atrichoblast	7	0.19754	0.20868	3.1546e-09	3.7303e-10
chr3_20557_plus	Columella	11	0.19746	0.16182	1.6416e-08	3.997e-06
chr1_27081_minus	Cortex	7	-0.19704	-0.20863	3.8815e-05	1.2904e-05
chr5_4306_minus	Atrichoblast	9	-0.19673	-0.18423	8.5159e-15	3.9394e-13
chr3_4601_plus	Atrichoblast	6	0.19667	0.20528	0.00020906	0.00010728
chr1_3503_minus	Procambium	9	-0.19651	-0.16437	4.5678e-06	0.00013202
chr5_25751_plus	Atrichoblast	10	0.19616	0.21321	2.4819e-25	9.929e-30
chr4_12829_plus	Xylem	8	0.19611	0.22038	0.0001379	1.7486e-05
chr5_146_minus	Columella	7	-0.19564	-0.21246	0.00021682	5.7294e-05
chr1_3546_minus	Trichoblast	11	-0.19555	-0.16574	0.00021395	0.0017538
chr1_314_minus	Trichoblast	6	-0.1953	-0.18709	3.351e-05	7.1686e-05
chr1_17787_minus	Trichoblast	8	-0.1951	-0.19729	4.6887e-13	2.5371e-13
chr3_20815_minus	Atrichoblast	9	-0.19503	-0.19437	6.3669e-09	7.1741e-09
chr1_29665_plus	Atrichoblast	8	0.19498	0.1974	3.0079e-16	1.2684e-16
chr1_29925_minus	Xylem	9	-0.19478	-0.15261	5.6241e-05	0.0016656
chr1_27385_plus	Atrichoblast	6	0.19474	0.19995	0.00029728	0.00020206
chr5_763_minus	Trichoblast	7	0.19425	0.1306	1.5988e-10	1.89e-05
chr1_1646_minus	Lateral Root Cap	8	0.19377	0.19955	3.7355e-22	2.0099e-23
chr1_9208_plus	Atrichoblast	10	0.19375	0.2194	1.6463e-22	1.4938e-28
chr3_14199_plus	Cortex	7	-0.19374	-0.25119	1.2158e-08	1.0344e-13
chr5_7250_minus	Columella	12	-0.19351	-0.19027	3.6036e-07	5.6755e-07
chr5_13109_minus	Atrichoblast	6	-0.19333	-0.19283	2.5429e-05	2.6718e-05
chr5_24104_plus	Columella	11	0.19329	0.18658	8.4848e-14	6.0853e-13
chr2_10902_minus	Trichoblast	7	-0.19327	-0.21075	1.6071e-11	1.8327e-13
chr4_9715_minus	Atrichoblast	12	0.19325	0.15265	3.5263e-18	7.8168e-12
chr5_1604_plus	Trichoblast	10	0.19308	0.17545	4.5513e-19	5.7461e-16
chr5_24122_plus	Procambium	11	0.19267	0.1913	5.4953e-21	1.0484e-20
chr3_10522_plus	Phloem	8	0.19264	0.20897	0.00078021	0.00026139
chr5_17074_minus	Atrichoblast	6	-0.19256	-0.17152	0.00038558	0.0016007
chr1_7956_minus	Procambium	8	-0.19247	-0.22263	8.8051e-13	1.0858e-16
chr1_17787_minus	Atrichoblast	8	-0.19235	-0.1913	6.6026e-10	8.2037e-10
chr2_19484_plus	Lateral Root Cap	8	0.19213	0.22125	0.00057141	6.9101e-05
chr4_11588_minus	Cortex	10	-0.19161	-0.1762	8.3944e-05	0.00030473
chr5_5889_minus	Trichoblast	23	-0.1915	-0.22857	1.2996e-30	3.2198e-43
chr3_15665_minus	Trichoblast	11	-0.19141	-0.18784	7.7789e-22	4.5008e-21
chr5_21072_plus	Atrichoblast	7	0.19138	0.20507	1.9992e-07	2.4176e-08
chr2_15480_minus	Atrichoblast	9	-0.19135	-0.1649	9.6506e-15	2.7947e-11
chr5_1604_plus	Atrichoblast	10	0.19133	0.19529	1.2936e-20	1.9974e-21
chr5_3055_plus	Xylem	10	0.19123	0.1562	5.8549e-08	1.0053e-05
chr1_9208_plus	Phloem	10	0.19085	0.16522	9.5744e-11	2.2563e-08
chr3_4593_minus	Trichoblast	7	-0.19082	-0.1801	4.2146e-13	8.2369e-12
chr3_19628_minus	Lateral Root Cap	14	-0.19055	-0.17144	7.7349e-25	2.408e-20
chr4_11585_minus	Phloem	13	-0.19025	-0.17143	0.00026681	0.0010406
chr1_4380_minus	Cortex	7	-0.19022	-0.1888	0.00010241	0.00011557
chr2_16591_plus	Trichoblast	6	0.19	0.204	2.9819e-08	2.5312e-09
chr1_29347_plus	Atrichoblast	10	0.18985	0.17826	1.0217e-28	1.8459e-25
chr2_12472_plus	Atrichoblast	6	0.18981	0.17868	0.00015964	0.00038449
chr3_4007_minus	Trichoblast	7	-0.18972	-0.17843	4.0468e-06	1.4904e-05
chr2_7918_minus	Atrichoblast	7	-0.18946	-0.19494	2.8834e-10	8.5358e-11
chr4_17826_minus	Atrichoblast	7	-0.18935	-0.16109	4.0928e-08	3.2244e-06
chr1_3123_plus	Atrichoblast	7	0.18927	0.22332	5.6051e-07	3.1014e-09
chr3_8010_minus	Atrichoblast	6	-0.18927	-0.15947	0.00013471	0.0013365
chr3_7111_minus	Atrichoblast	7	-0.18918	-0.2064	4.0404e-09	1.2818e-10
chr4_16616_plus	Trichoblast	8	0.18884	0.21472	1.4791e-07	2.0816e-09
chr2_18047_minus	Cortex	10	-0.1887	-0.17779	0.00014975	0.00035881
chr4_11585_minus	Cortex	13	-0.1886	-0.14985	1.5088e-14	1.1488e-09
chr1_28461_plus	Cortex	6	-0.18821	-0.21321	0.0001852	2.1762e-05
chr5_6683_minus	Procambium	7	-0.18789	-0.19925	1.7595e-06	3.8988e-07
chr1_23172_plus	Lateral Root Cap	8	0.18783	0.18697	8.1392e-19	1.1794e-18
chr1_29359_plus	Atrichoblast	7	0.18776	0.22083	9.2955e-06	1.6784e-07
chr4_10785_minus	Endodermis	8	-0.18773	-0.17808	5.9535e-13	8.7849e-12
chr5_3622_plus	Trichoblast	6	0.18756	0.20163	0.00013588	3.999e-05
chr2_10565_plus	Trichoblast	6	0.18754	0.16855	1.392e-06	1.4914e-05
chr2_19480_plus	Cortex	8	0.18749	0.19598	0.00014753	7.1723e-05
chr1_29487_minus	Atrichoblast	22	-0.18722	-0.18185	3.2866e-39	4.739e-37
chr3_4767_plus	Atrichoblast	8	0.18714	0.17557	1.1672e-07	6.851e-07
chr3_1595_plus	Endodermis	8	0.18704	0.18081	2.1803e-09	7.4243e-09
chr4_18558_minus	Atrichoblast	10	-0.18684	-0.18617	1.0897e-15	1.3839e-15
chr1_28773_minus	Atrichoblast	7	-0.18667	-0.19551	6.532e-05	2.8452e-05
chr1_18520_plus	Trichoblast	9	0.18667	0.19044	5.2821e-14	1.5928e-14
chr1_6915_plus	Atrichoblast	11	0.18635	0.17607	7.7355e-26	3.3765e-23
chr4_13221_minus	Endodermis	8	0.18619	0.17365	5.1973e-06	2.1873e-05
chr5_4306_minus	Cortex	9	-0.18612	-0.1865	4.8691e-06	4.6495e-06
chr3_7909_plus	Cortex	7	0.18593	0.17359	5.0017e-05	0.00015547
chr1_27541_minus	Procambium	9	-0.18578	-0.22523	9.9961e-06	7.5429e-08
chr5_14305_plus	Atrichoblast	6	0.18571	0.19058	4.0913e-05	2.5332e-05
chr5_16316_minus	Procambium	8	-0.18541	-0.16927	0.00028442	0.00093858
chr5_23057_minus	Lateral Root Cap	7	0.1853	0.18483	1.013e-12	1.1579e-12
chr5_25723_plus	Columella	13	0.18526	0.18121	1.1582e-22	9.747e-22
chr3_10519_plus	Atrichoblast	6	0.18492	0.20962	0.00024986	3.1541e-05
chr3_151_minus	Atrichoblast	9	-0.1848	-0.17869	5.1745e-13	2.9977e-12
chr5_26129_minus	Trichoblast	10	-0.18479	-0.18571	8.3459e-06	7.5106e-06
chr5_19169_plus	Atrichoblast	8	0.18471	0.19363	1.3111e-10	1.5604e-11
chr4_15521_minus	Atrichoblast	7	-0.1847	-0.18531	3.099e-07	2.8263e-07
chr1_9208_plus	Trichoblast	10	0.18462	0.18266	4.2802e-23	1.2402e-22
chr1_8912_minus	Lateral Root Cap	7	-0.18439	-0.18105	4.7104e-10	9.726e-10
chr3_4593_minus	Cortex	7	-0.18437	-0.14922	0.00047158	0.0047816
chr5_3241_plus	Cortex	8	0.18421	0.18162	6.3282e-05	8.0509e-05
chr3_19832_plus	Atrichoblast	7	0.18409	0.19724	1.4283e-11	4.2687e-13
chr1_28823_minus	Endodermis	7	-0.18407	-0.18482	2.8315e-05	2.6226e-05
chr1_6569_plus	Atrichoblast	9	0.18363	0.22237	6.0609e-08	4.4934e-11
chr3_607_minus	Atrichoblast	7	-0.1836	-0.20476	4.6672e-05	5.3446e-06
chr4_8362_plus	Lateral Root Cap	7	-0.18357	-0.13297	0.0011462	0.018981
chr4_6839_minus	Trichoblast	7	-0.18344	-0.16451	1.4019e-10	9.2568e-09
chr4_14923_plus	Atrichoblast	14	0.18338	0.18491	1.9714e-11	1.3333e-11
chr1_19962_plus	Cortex	7	0.1831	0.16343	2.3928e-06	2.6357e-05
chr3_14199_plus	Pericycle	7	-0.18307	-0.18801	3.0731e-13	6.8054e-14
chr3_3778_plus	Phloem	10	-0.18261	-0.16796	0.00010148	0.00035628
chr5_3241_plus	Trichoblast	8	0.18235	0.22011	1.3824e-08	6.0868e-12
chr3_17247_minus	Cortex	7	-0.18205	-0.18142	0.0012168	0.0012657
chr3_1289_minus	Cortex	8	0.18188	0.18135	3.7698e-06	4.0294e-06
chr1_28588_minus	Endodermis	11	0.18158	0.17277	2.161e-15	4.6712e-14
chr4_13284_plus	Trichoblast	6	0.18063	0.19972	7.0272e-06	6.4601e-07
chr5_26257_plus	Atrichoblast	7	0.18059	0.19563	0.0014861	0.00056652
chr2_7899_minus	Atrichoblast	6	-0.18058	-0.15806	0.00060738	0.0027463
chr5_16821_minus	Trichoblast	6	-0.1803	-0.16956	8.6245e-05	0.00022512
chr3_18159_minus	Procambium	7	-0.18016	-0.18039	0.00061513	0.00060501
chr5_22373_plus	Trichoblast	7	0.18014	0.19698	5.0102e-05	8.9253e-06
chr3_3483_minus	Atrichoblast	6	-0.18013	-0.17645	2.5914e-05	3.7988e-05
chr4_14765_plus	Cortex	11	0.1798	0.15339	3.4692e-20	4.7385e-15
chr3_9185_plus	Trichoblast	8	0.17951	0.18613	1.0364e-08	2.8588e-09
chr2_10755_plus	Cortex	7	0.17939	0.18611	0.00044128	0.00026428
chr5_4890_minus	Atrichoblast	9	-0.17906	-0.18913	4.2675e-15	1.0772e-16
chrMt_10_minus	Atrichoblast	9	-0.17904	-0.17845	8.4598e-32	1.3444e-31
chr3_3624_minus	Atrichoblast	10	-0.17891	-0.17851	6.34e-12	7.0703e-12
chr1_6915_plus	Lateral Root Cap	11	0.17886	0.17213	0.00024158	0.00041419
chr2_7997_minus	Atrichoblast	6	-0.17869	-0.17897	0.00085671	0.00084015
chr4_11157_plus	Atrichoblast	6	-0.17866	-0.15902	5.497e-05	0.00033834
chr2_12870_plus	Lateral Root Cap	7	0.17855	0.16632	7.7789e-07	4.2746e-06
chr2_16849_minus	Trichoblast	6	0.17848	0.17834	0.00017345	0.0001756
chr1_9208_plus	Procambium	10	0.17846	0.17829	1.4991e-19	1.6283e-19
chr3_19033_plus	Trichoblast	7	0.17839	0.16127	2.4139e-06	2.076e-05
chr3_22676_minus	Cortex	7	0.17837	0.19455	0.00077476	0.00024045
chr5_22684_plus	Procambium	7	0.17829	0.15917	0.00055997	0.0021048
chr3_20557_plus	Procambium	11	0.17827	0.19577	7.7568e-16	7.7092e-19
chr1_17332_plus	Trichoblast	7	0.17812	0.18229	0.00023952	0.00016936
chr3_16910_minus	Phloem	7	-0.17807	-0.15991	0.00050442	0.0018164
chr3_7909_plus	Endodermis	7	0.17806	0.16635	9.3875e-05	0.00026716
chrMt_10_minus	Xylem	9	-0.17795	-0.19853	2.4363e-11	8.3775e-14
chr3_6097_plus	Trichoblast	8	0.17786	0.1832	4.7524e-12	1.0501e-12
chr5_2781_plus	Atrichoblast	6	0.17761	0.19983	0.0017224	0.00040895
chr3_19990_minus	Atrichoblast	6	-0.17748	-0.18593	0.00054541	0.00028906
chr4_6839_minus	Xylem	7	-0.17748	-0.18548	0.00013668	6.638e-05
chr1_21087_minus	Trichoblast	11	-0.17717	-0.17205	5.2076e-18	4.6542e-17
chr5_24016_minus	Atrichoblast	10	-0.17691	-0.17468	5.7578e-16	1.3414e-15
chr2_11865_minus	Cortex	6	-0.1768	-0.17489	0.00012897	0.00015293
chr1_27081_minus	Procambium	7	-0.17675	-0.20263	0.0004531	5.5625e-05
chr5_3055_plus	Procambium	10	0.17673	0.1568	1.0311e-16	1.9514e-13
chr5_4221_plus	Endodermis	8	0.17621	0.16169	2.0848e-07	1.9564e-06
chr4_15678_plus	Endodermis	7	-0.17612	-0.2011	7.274e-06	2.837e-07
chr5_6680_minus	Procambium	10	-0.17574	-0.14799	1.0234e-05	0.00020994
chr4_10785_minus	Trichoblast	8	-0.17544	-0.16406	7.5781e-07	3.8243e-06
chr5_24987_minus	Cortex	11	0.17508	0.17043	2.6042e-06	4.8036e-06
chr2_14177_minus	Trichoblast	8	-0.17502	-0.16994	2.3918e-10	7.879e-10
chr5_4442_plus	Atrichoblast	7	0.175	0.18958	3.8471e-07	3.6536e-08
chr4_10379_plus	Atrichoblast	6	0.17497	0.19998	0.00033615	3.9896e-05
chr5_7209_plus	Trichoblast	6	0.17495	0.19625	1.0531e-05	7.3257e-07
chr4_5793_plus	Cortex	12	0.1748	0.15957	6.477e-08	8.3136e-07
chr5_9698_plus	Atrichoblast	6	0.17479	0.15754	0.00059051	0.0019861
chr5_25751_plus	Trichoblast	10	0.17471	0.20149	3.7421e-24	9.7862e-32
chr4_13164_plus	Trichoblast	6	-0.17441	-0.15937	0.0016245	0.0040271
chr5_6221_plus	Trichoblast	6	0.17435	0.15634	0.00019844	0.00086404
chr5_22309_minus	Trichoblast	11	0.17433	0.10288	5.7079e-16	2.0012e-06
chr5_20879_minus	Trichoblast	7	-0.17417	-0.22924	4.1059e-07	2.0301e-11
chr3_19990_minus	Trichoblast	6	-0.17411	-0.17812	0.0001241	8.5723e-05
chr1_5864_minus	Atrichoblast	7	-0.17406	-0.16033	0.00042628	0.0011889
chr1_9427_plus	Procambium	6	0.17396	0.1434	0.0011202	0.0073761
chr5_25723_plus	Atrichoblast	13	0.17396	0.16978	5.2085e-24	6.2538e-23
chr2_10584_minus	Atrichoblast	8	-0.1739	-0.22016	1.2909e-05	2.8899e-08
chr1_3123_plus	Procambium	7	0.17389	0.20331	0.0020854	0.00030772
chr4_11903_minus	Endodermis	8	0.17373	0.16623	0.00059767	0.001029
chr1_28588_minus	Cortex	11	0.17366	0.16765	8.9515e-09	2.8985e-08
chr3_17439_minus	Atrichoblast	8	-0.17355	-0.19325	0.0008695	0.00020368
chr4_7010_minus	Trichoblast	9	-0.17337	-0.1912	1.4821e-16	7.3498e-20
chr5_9211_plus	Atrichoblast	6	0.17322	0.15741	0.00018301	0.00068522
chr5_6828_plus	Columella	13	0.17318	0.16013	1.1948e-29	1.5587e-25
chr2_15480_minus	Cortex	9	0.17301	0.18912	1.0928e-10	1.6045e-12
chr5_20694_plus	Atrichoblast	6	0.173	0.1372	0.0015299	0.012206
chr4_11585_minus	Procambium	13	-0.17291	-0.13749	5.8102e-05	0.0014332
chr5_22127_plus	Columella	9	0.1729	0.19153	3.9609e-05	5.1007e-06
chr2_7567_plus	Atrichoblast	8	0.17287	0.18856	4.5239e-11	6.2987e-13
chr2_19484_plus	Endodermis	8	0.17278	0.1367	2.6176e-06	0.0002097
chr3_8645_plus	Columella	9	0.17277	0.17129	6.0627e-19	1.212e-18
chr2_19610_plus	Cortex	7	0.17272	0.17214	0.0014341	0.0014895
chr2_16181_minus	Atrichoblast	6	-0.1727	-0.1906	2.0081e-05	2.4288e-06
chr5_753_minus	Xylem	9	0.17266	0.16541	6.4487e-07	1.8868e-06
chr3_19628_minus	Phloem	14	-0.17257	-0.16423	7.4417e-12	7.3575e-11
chr1_23254_plus	Atrichoblast	6	0.17252	0.13878	0.00045723	0.004929
chr2_11759_minus	Phloem	10	-0.17249	-0.17112	6.3572e-05	7.2801e-05
chr2_1724_plus	Trichoblast	7	0.17248	0.17632	4.3152e-09	1.9227e-09
chr1_2371_minus	Atrichoblast	6	-0.17247	-0.16595	0.001258	0.0019236
chr1_4051_minus	Atrichoblast	6	-0.17229	-0.17229	0.00035374	0.00035383
chr3_20815_minus	Endodermis	9	-0.17221	-0.16493	3.1043e-06	8.0468e-06
chr3_20067_plus	Atrichoblast	6	0.17217	0.17386	0.00028532	0.00024777
chr5_26550_minus	Cortex	8	-0.17205	-0.17986	9.4239e-05	4.4055e-05
chr3_21035_minus	Procambium	9	-0.172	-0.17104	2.0715e-08	2.488e-08
chr5_22456_minus	Trichoblast	6	0.17199	0.20997	0.0021187	0.00016603
chr4_5793_plus	Lateral Root Cap	12	0.17192	0.15622	5.7114e-07	5.6755e-06
chr5_7215_minus	Atrichoblast	8	-0.17187	-0.14515	1.4009e-07	9.1278e-06
chr5_5760_minus	Endodermis	13	-0.17186	-0.16222	9.5275e-08	4.8508e-07
chr5_25100_plus	Atrichoblast	10	0.17177	0.17206	4.2976e-11	3.9903e-11
chr5_23572_plus	Atrichoblast	6	0.1716	0.21335	0.00019768	3.3694e-06
chr5_15745_plus	Xylem	10	0.17158	0.12853	0.00044679	0.0087572
chr5_3285_minus	Trichoblast	6	-0.17158	-0.18377	0.00029943	0.00010576
chr1_22040_plus	Cortex	6	-0.17137	-0.16286	1.2261e-05	3.2881e-05
chr4_16842_plus	Trichoblast	6	0.17129	0.16369	0.0023588	0.0036837
chr3_1595_plus	Cortex	8	0.17127	0.18183	3.8285e-05	1.2095e-05
chr1_24560_minus	Cortex	10	-0.17113	-0.18348	1.8812e-07	2.2306e-08
chr5_24128_plus	Atrichoblast	8	0.17089	0.16242	1.1469e-05	3.0848e-05
chr3_8730_plus	Atrichoblast	6	0.17071	0.17182	2.9741e-05	2.6352e-05
chr5_26257_plus	Trichoblast	7	0.17058	0.1539	1.6294e-06	1.5619e-05
chr4_17227_minus	Trichoblast	13	0.17051	0.12122	9.5836e-17	3.9529e-09
chr2_14388_minus	Endodermis	8	0.17038	0.17548	4.6377e-07	2.0581e-07
chr5_24512_minus	Trichoblast	6	-0.17032	-0.1806	8.4812e-06	2.2907e-06
chr2_8516_plus	Atrichoblast	9	0.1699	0.15497	9.8846e-08	1.2065e-06
chr5_20927_plus	Atrichoblast	6	0.16988	0.16304	0.0013778	0.0021504
chr3_1035_plus	Endodermis	9	0.1698	0.14268	9.2414e-05	0.0010447
chr5_24528_minus	Trichoblast	9	-0.16971	-0.16674	1.3166e-08	2.3644e-08
chr3_2824_minus	Procambium	11	-0.16963	-0.13033	4.0676e-08	2.6259e-05
chr4_7860_plus	Atrichoblast	7	0.16957	0.15379	5.9279e-11	3.0515e-09
chr1_22724_minus	Endodermis	9	0.16944	0.13842	0.00025753	0.002898
chr2_14080_plus	Atrichoblast	6	0.16927	0.15332	5.5837e-06	3.9878e-05
chr1_26192_plus	Atrichoblast	10	0.16925	0.15481	8.4804e-13	6.3587e-11
chr5_5041_plus	Atrichoblast	7	0.16919	0.21103	0.00041925	9.9501e-06
chr2_14048_minus	Trichoblast	7	-0.16892	-0.16293	2.7235e-11	1.351e-10
chr1_29845_plus	Endodermis	6	0.16875	0.13801	0.00079482	0.0062032
chr5_14535_minus	Atrichoblast	6	-0.1686	-0.16497	0.00013249	0.00018515
chr4_11918_plus	Atrichoblast	8	-0.16855	-0.16588	5.5958e-06	7.8924e-06
chr3_10789_minus	Cortex	10	0.16852	0.16983	3.989e-13	2.6107e-13
chr1_6624_plus	Cortex	11	0.16832	0.1585	2.909e-08	1.7988e-07
chr4_17282_minus	Trichoblast	6	-0.16831	-0.19095	2.5652e-05	1.7066e-06
chr4_11588_minus	Atrichoblast	10	-0.16823	-0.17678	1.0583e-07	2.2577e-08
chr5_19093_plus	Procambium	9	0.16819	0.17675	2.836e-07	6.6867e-08
chr5_15846_plus	Atrichoblast	8	0.16816	0.16013	3.1257e-12	3.2573e-11
chr3_21263_plus	Lateral Root Cap	9	0.16796	0.13352	0.0033116	0.019868
chr3_23092_minus	Lateral Root Cap	7	-0.16781	-0.16562	0.0018742	0.002152
chr3_18942_plus	Xylem	17	0.16741	0.14394	9.6954e-06	0.00014662
chr1_30404_minus	Trichoblast	7	0.16729	0.12222	7.3574e-08	8.8845e-05
chr5_16292_plus	Atrichoblast	10	-0.16701	-0.15889	2.3209e-07	8.7916e-07
chr2_19369_plus	Atrichoblast	8	0.16688	0.19233	2.8381e-09	6.7489e-12
chr1_20402_minus	Trichoblast	10	-0.1668	-0.15364	1.3059e-08	1.6863e-07
chr5_26257_plus	Phloem	7	0.16676	0.1507	0.00051587	0.0017259
chr3_2824_minus	Phloem	11	-0.16669	-0.10859	0.0021725	0.046698
chr1_2937_plus	Endodermis	6	-0.16651	-0.15681	0.0016177	0.0030112
chr4_12340_minus	Procambium	12	-0.16634	-0.17147	5.8837e-06	2.9784e-06
chr1_28588_minus	Columella	11	0.16616	0.14646	6.7652e-07	1.2305e-05
chr4_16710_plus	Xylem	14	0.16605	0.12712	1.1616e-06	0.00020612
chr4_17050_minus	Columella	9	-0.16599	-0.18657	5.11e-16	6.7599e-20
chr3_19832_plus	Trichoblast	7	0.16599	0.17123	2.9479e-09	9.0989e-10
chr5_5095_plus	Procambium	10	0.16574	0.15581	1.145e-09	1.0771e-08
chr3_5123_plus	Phloem	7	-0.16564	-0.14279	0.003553	0.012121
chr4_12320_plus	Procambium	7	0.16539	0.15651	8.9289e-05	0.00021146
chr1_8339_plus	Endodermis	9	0.16528	0.11041	7.5855e-06	0.0028916
chr3_16910_minus	Procambium	7	-0.16518	-0.14951	0.00055049	0.0017885
chr5_9808_minus	Atrichoblast	9	-0.16488	-0.17276	4.8443e-10	6.7666e-11
chr1_16265_plus	Columella	17	0.16477	0.16815	2.3255e-07	1.3014e-07
chr2_8432_plus	Atrichoblast	7	0.16472	0.15487	6.9631e-06	2.4141e-05
chr3_2516_plus	Trichoblast	9	0.16468	0.18041	8.558e-16	1.0798e-18
chr4_1104_plus	Trichoblast	7	0.16463	0.1589	2.6545e-06	5.8962e-06
chr1_28149_minus	Atrichoblast	10	-0.16459	-0.14765	4.0298e-11	3.3149e-09
chr3_19495_minus	Atrichoblast	6	-0.16433	-0.14863	0.0002668	0.00099038
chr3_2080_minus	Cortex	6	0.16428	0.17096	0.0014977	0.00094597
chr5_25894_plus	Endodermis	8	-0.16424	-0.15566	0.00034447	0.00069915
chr1_8339_plus	Atrichoblast	9	0.16409	0.17452	7.8443e-09	8.0328e-10
chr1_8339_plus	Cortex	9	0.16403	0.15232	6.919e-05	0.00022296
chr2_14177_minus	Atrichoblast	8	-0.16375	-0.17808	6.1144e-06	8.4627e-07
chr1_9173_plus	Atrichoblast	6	0.16372	0.16332	0.0001385	0.00014393
chr3_6458_minus	Atrichoblast	8	-0.16343	-0.18251	1.5572e-05	1.3443e-06
chr5_5940_plus	Procambium	13	0.16342	0.16724	2.8275e-34	7.7379e-36
chr4_14923_plus	Cortex	14	0.16332	0.16324	1.137e-08	1.1554e-08
chr2_9687_plus	Atrichoblast	6	0.16328	0.18553	0.0028449	0.00068031
chr2_6401_plus	Atrichoblast	9	0.16325	0.14715	8.7485e-14	1.8869e-11
chr4_17227_minus	Phloem	13	0.16318	0.17131	0.0030378	0.0018474
chr5_5725_minus	Endodermis	6	0.16318	0.15426	0.00038765	0.00080257
chr4_11894_minus	Endodermis	7	0.16312	0.1504	0.0028728	0.0060393
chr5_1499_minus	Trichoblast	6	-0.16309	-0.14883	0.0033377	0.0074678
chr5_5865_minus	Atrichoblast	7	-0.16307	-0.17995	3.7549e-06	3.2063e-07
chr5_6683_minus	Xylem	7	-0.16283	-0.15263	0.0013858	0.0027456
chr4_14923_plus	Endodermis	14	0.16277	0.15013	3.7181e-12	1.5387e-10
chr3_19628_minus	Quiescent Center	14	0.1625	0.11679	0.002539	0.030573
chr5_19407_minus	Cortex	10	-0.16222	-0.17576	0.00034893	0.00010495
chr5_3241_plus	Endodermis	8	0.16219	0.15598	1.7439e-06	4.313e-06
chr3_88_plus	Trichoblast	10	0.16196	0.14572	1.1763e-16	9.7052e-14
chr4_16616_plus	Atrichoblast	8	0.16196	0.15104	3.0853e-07	1.8527e-06
chr3_1762_minus	Phloem	7	0.16189	0.1639	0.0010618	0.00091744
chr4_11667_plus	Atrichoblast	6	0.16185	0.14235	1.2693e-07	3.4896e-06
chr2_18416_plus	Atrichoblast	7	0.16183	0.14259	7.139e-06	7.8192e-05
chr1_2476_plus	Trichoblast	9	0.16178	0.14937	2.7644e-06	1.5343e-05
chr5_23501_minus	Cortex	7	-0.16141	-0.14751	0.0018674	0.004519
chr3_6477_plus	Atrichoblast	13	0.16135	0.15477	7.8654e-17	1.3597e-15
chr1_6610_minus	Atrichoblast	7	-0.16114	-0.16359	7.2422e-05	5.5961e-05
chr1_6610_minus	Trichoblast	7	-0.16109	-0.16155	6.8615e-06	6.4485e-06
chr5_17244_plus	Endodermis	14	0.16107	0.16777	1.3948e-17	5.8251e-19
chr5_6680_minus	Lateral Root Cap	10	-0.16107	-0.15514	0.0012445	0.0018837
chr1_5232_minus	Cortex	6	-0.16102	-0.16262	0.0002839	0.00024615
chr3_3581_plus	Trichoblast	7	0.16101	0.16914	9.4341e-05	4.0478e-05
chr5_24124_plus	Trichoblast	7	0.16089	0.16406	4.2998e-06	2.7588e-06
chr1_29072_plus	Trichoblast	7	0.16082	0.17718	2.6948e-05	3.6332e-06
chr4_15355_minus	Trichoblast	6	-0.16078	-0.15594	0.00050064	0.00074016
chr3_45_minus	Atrichoblast	8	-0.16076	-0.1628	7.3198e-09	4.688e-09
chr3_22270_plus	Trichoblast	10	-0.16074	-0.12186	5.4797e-08	3.9715e-05
chr3_6123_plus	Trichoblast	7	0.16057	0.17621	5.2847e-08	2.2416e-09
chr1_24560_minus	Procambium	10	-0.16056	-0.16131	2.016e-07	1.7643e-07
chr3_20557_plus	Lateral Root Cap	11	0.16047	0.16822	5.6085e-13	3.9372e-14
chr4_6907_plus	Trichoblast	7	0.16033	0.16961	1.4979e-07	2.679e-08
chr1_7927_plus	Trichoblast	7	0.16029	0.15533	1.2677e-07	3.0885e-07
chr1_21087_minus	Procambium	11	-0.16025	-0.14003	8.6447e-07	1.7651e-05
chr5_3278_minus	Xylem	14	-0.15996	-0.14985	3.2586e-07	1.7432e-06
chr5_14242_plus	Endodermis	6	0.15996	0.12897	0.0046206	0.022696
chr5_17098_minus	Phloem	7	0.15987	0.18648	0.0038029	0.00071497
chr1_26112_minus	Atrichoblast	6	-0.15984	-0.17155	0.0043931	0.002212
chr4_15069_plus	Phloem	8	-0.15983	-0.13583	0.0017253	0.0078497
chr4_8549_minus	Atrichoblast	9	-0.15982	-0.14029	7.2526e-13	3.2043e-10
chr3_3761_plus	Trichoblast	6	-0.15981	-0.15388	0.00034773	0.00057641
chr4_7452_minus	Atrichoblast	7	-0.15976	-0.15481	5.7809e-05	9.803e-05
chr3_4014_plus	Procambium	7	0.1597	0.17768	0.00044425	9.0883e-05
chr1_1829_minus	Trichoblast	7	-0.15958	-0.18435	0.0037068	0.00077959
chr1_28149_minus	Cortex	10	-0.15943	-0.1427	2.8e-06	2.8147e-05
chr2_18206_minus	Atrichoblast	6	-0.15928	-0.12701	0.0044068	0.023506
chr1_6624_plus	Lateral Root Cap	11	0.15927	0.14838	5.6404e-09	5.8277e-08
chr1_29925_minus	Atrichoblast	9	-0.15927	-0.14057	7.3249e-13	2.5883e-10
chr5_6602_plus	Atrichoblast	6	0.15923	0.15533	0.00097428	0.0012993
chr3_3015_plus	Atrichoblast	7	0.15901	0.14951	2.2613e-08	1.4969e-07
chr2_19037_plus	Cortex	9	0.15895	0.1426	0.0020761	0.0057986
chr4_17671_minus	Trichoblast	6	0.15893	0.11138	1.2248e-05	0.0022532
chr4_797_minus	Atrichoblast	10	-0.15881	-0.1498	4.4056e-14	1.1192e-12
chr2_12829_plus	Atrichoblast	7	0.15873	0.15115	3.1255e-05	7.4038e-05
chr1_6691_minus	Trichoblast	6	-0.15872	-0.1509	1.8248e-06	5.784e-06
chr2_12829_plus	Phloem	7	0.15852	0.17781	0.0023867	0.0006432
chr3_14204_plus	Procambium	7	0.15848	0.16392	0.0017154	0.0011766
chr3_3420_plus	Cortex	9	0.15847	0.16941	6.384e-05	1.8859e-05
chr4_16775_minus	Trichoblast	6	-0.15827	-0.17206	2.664e-08	1.4146e-09
chr1_23791_plus	Atrichoblast	7	0.15826	0.17534	5.9362e-06	5.0456e-07
chr2_19503_minus	Procambium	11	-0.15823	-0.15188	0.0036894	0.005341
chr5_5790_plus	Atrichoblast	6	0.15802	0.16281	0.0022681	0.0016532
chr2_15644_plus	Procambium	9	0.15789	0.16006	0.0044473	0.0039249
chr1_23836_plus	Atrichoblast	9	0.15772	0.14918	1.3487e-09	1.0091e-08
chr1_4801_minus	Trichoblast	6	-0.15766	-0.17089	2.9796e-05	5.8848e-06
chr1_23172_plus	Columella	8	0.15762	0.16601	2.0964e-06	5.7354e-07
chr4_12320_plus	Trichoblast	7	0.15759	0.17694	5.6704e-12	9.4569e-15
chr1_2686_plus	Trichoblast	8	0.15753	0.15289	3.9278e-14	2.1664e-13
chr4_12320_plus	Phloem	7	0.1575	0.14761	0.0062627	0.010466
chr3_1592_plus	Trichoblast	10	-0.15738	-0.14832	3.6594e-19	3.5773e-17
chr5_5760_minus	Phloem	13	-0.15736	-0.14281	0.0003114	0.001081
chr1_3998_plus	Atrichoblast	7	0.15728	0.1592	8.8543e-05	7.2279e-05
chr4_18425_plus	Phloem	13	0.15725	0.16278	7.6786e-05	4.2173e-05
chr3_4014_plus	Atrichoblast	7	0.15724	0.16028	4.4708e-05	3.1593e-05
chr3_21996_minus	Lateral Root Cap	9	-0.15723	-0.12432	0.0048814	0.026401
chr4_17227_minus	Endodermis	13	0.15698	0.15321	1.9738e-07	3.8622e-07
chr1_17283_minus	Trichoblast	6	0.15693	0.16661	0.0036698	0.002022
chr2_18047_minus	Phloem	10	-0.1568	-0.13645	0.0055839	0.016046
chr4_8987_minus	Trichoblast	8	-0.15671	-0.16298	1.9811e-06	7.4929e-07
chr2_9739_plus	Atrichoblast	10	0.15668	0.1755	9.5496e-05	1.2015e-05
chr1_26091_plus	Endodermis	10	0.15666	0.14071	3.8214e-05	0.00022043
chr5_25723_plus	Cortex	13	0.15665	0.1364	8.5615e-11	1.6731e-08
chr5_3360_plus	Columella	7	0.15657	0.12288	0.0024259	0.017581
chr3_20557_plus	Cortex	11	0.15652	0.15646	3.34e-11	3.4036e-11
chr5_5889_minus	Atrichoblast	23	-0.15636	-0.13327	1.6409e-11	1.0017e-08
chr3_6747_plus	Endodermis	8	-0.15631	-0.17691	3.9799e-11	6.9675e-14
chr3_5723_plus	Endodermis	6	-0.15621	-0.14324	0.0024492	0.0055155
chr2_1724_plus	Atrichoblast	7	0.15619	0.14738	1.0334e-05	3.2043e-05
chr5_6412_minus	Procambium	11	-0.15618	-0.16064	2.6227e-14	4.6595e-15
chr3_10057_minus	Trichoblast	6	-0.15618	-0.14857	1.239e-05	3.2514e-05
chr1_7021_plus	Trichoblast	7	0.15616	0.18974	1.7641e-11	2.5151e-16
chr3_7111_minus	Trichoblast	7	-0.15612	-0.16001	1.0154e-05	6.0351e-06
chr3_603_minus	Phloem	11	-0.15609	-0.14065	0.00024434	0.00096174
chr3_9185_plus	Atrichoblast	8	0.15575	0.15415	3.2984e-07	4.358e-07
chr5_16249_minus	Atrichoblast	6	-0.15575	-0.16617	0.0041553	0.0022102
chr1_7240_plus	Cortex	9	0.15571	0.14061	0.0021834	0.0057155
chr4_14469_minus	Trichoblast	8	-0.15552	-0.11428	0.00078551	0.013875
chr3_14229_minus	Atrichoblast	6	-0.15543	-0.14075	0.0001175	0.00049469
chr5_4758_plus	Atrichoblast	7	0.15532	0.15901	0.00070904	0.00052524
chr4_11592_minus	Procambium	15	-0.15523	-0.18143	0.006691	0.0014897
chr3_5266_plus	Procambium	8	0.15513	0.13357	0.0041397	0.013703
chr3_365_minus	Atrichoblast	9	-0.15507	-0.14928	5.8463e-08	1.8029e-07
chr1_1829_minus	Procambium	7	-0.15504	-0.13492	0.0028247	0.0094617
chr3_14199_plus	Endodermis	7	-0.15484	-0.17035	7.3807e-08	3.0558e-09
chr1_22813_plus	Trichoblast	6	0.15472	0.13368	0.00099163	0.0045025
chr1_6624_plus	Columella	11	0.15468	0.14912	1.3382e-10	6.042e-10
chr3_3910_minus	Phloem	9	-0.15442	-0.10728	0.0021698	0.033718
chr5_17244_plus	Cortex	14	0.15438	0.1292	2.7566e-09	6.8011e-07
chr5_26149_minus	Procambium	8	-0.15438	-0.15328	3.9473e-05	4.4846e-05
chr5_9838_plus	Atrichoblast	9	0.15435	0.17708	8.5356e-08	7.452e-10
chr5_20013_minus	Cortex	6	-0.15432	-0.15015	0.004173	0.0053294
chr5_15468_plus	Trichoblast	6	0.15418	0.16333	0.00017914	7.1249e-05
chr5_796_plus	Trichoblast	7	0.15413	0.18048	1.102e-09	8.5614e-13
chr4_16857_plus	Atrichoblast	7	0.15413	0.16781	3.0357e-05	5.4661e-06
chr2_15447_plus	Procambium	19	0.15412	0.1633	2.1903e-17	2.3644e-19
chr3_2016_plus	Cortex	7	0.15399	0.14735	0.0054014	0.0077974
chr3_19547_minus	Endodermis	7	-0.15377	-0.1653	0.0060014	0.0031118
chr3_3910_minus	Endodermis	9	-0.15363	-0.18971	5.7285e-06	1.9176e-08
chr1_30064_minus	Trichoblast	6	-0.15357	-0.1604	0.0017709	0.0010867
chr2_11284_minus	Pericycle	8	0.15334	0.13075	0.0012537	0.006022
chr2_133_minus	Procambium	10	-0.15328	-0.21455	1.3688e-05	9.2036e-10
chr4_16202_minus	Atrichoblast	6	-0.15322	-0.13798	0.0078487	0.016785
chr1_28729_plus	Atrichoblast	7	0.15311	0.16185	0.0054556	0.0032887
chr2_1402_minus	Lateral Root Cap	6	-0.15301	-0.15605	0.00094421	0.00074314
chr5_4890_minus	Cortex	9	-0.15288	-0.15393	1.7797e-05	1.5546e-05
chr2_631_plus	Cortex	6	0.15285	0.17632	0.0016373	0.00027281
chr2_9114_plus	Trichoblast	7	0.15274	0.16911	0.00090479	0.00023403
chr4_2589_minus	Atrichoblast	11	-0.15274	-0.16202	3.4333e-14	8.4452e-16
chr1_10014_minus	Atrichoblast	6	-0.15264	-0.14375	0.00010586	0.0002638
chr3_7111_minus	Cortex	7	-0.15235	-0.12721	1.0163e-05	0.00023432
chr4_13708_minus	Pericycle	7	-0.15218	-0.15811	0.00060805	0.00036634
chr1_1829_minus	Atrichoblast	7	-0.15217	-0.1708	0.0050532	0.0016232
chr3_2609_minus	Atrichoblast	7	-0.15209	-0.13349	6.2233e-06	7.4749e-05
chr5_535_plus	Trichoblast	10	-0.15201	-0.13257	6.3844e-07	1.4495e-05
chr5_7250_minus	Trichoblast	12	0.15199	0.10987	6.3957e-14	6.4322e-08
chr3_19628_minus	Pericycle	14	-0.15197	-0.14038	2.2977e-18	7.1409e-16
chr2_16306_plus	Trichoblast	6	-0.15161	-0.13701	0.0001626	0.00066368
chr3_16629_minus	Trichoblast	6	-0.15159	-0.16432	0.0022786	0.00092983
chr3_6667_plus	Atrichoblast	8	0.15146	0.1543	1.0007e-07	5.7186e-08
chr4_6907_plus	Procambium	7	0.15143	0.16361	0.0023026	0.00097874
chr3_16910_minus	Trichoblast	7	-0.15123	-0.14819	4.8453e-05	6.878e-05
chr2_7844_plus	Atrichoblast	9	0.15117	0.14094	4.8264e-08	3.6878e-07
chr1_29208_plus	Cortex	7	0.15106	0.1437	0.005386	0.0081502
chr3_21263_plus	Columella	9	0.15099	0.12988	0.0079447	0.022622
chr3_2588_minus	Atrichoblast	6	-0.15096	-0.14516	0.0049568	0.0069184
chr1_4890_plus	Xylem	10	0.15091	0.092806	0.0048445	0.084298
chr5_5940_plus	Trichoblast	13	0.15084	0.14703	7.2683e-18	4.8377e-17
chr2_15480_minus	Trichoblast	9	-0.15081	-0.14937	5.3475e-10	7.8097e-10
chr5_22690_plus	Atrichoblast	8	0.15078	0.15162	1.4177e-07	1.2053e-07
chr1_9173_plus	Trichoblast	6	0.15074	0.15558	2.6691e-05	1.4474e-05
chr5_20552_minus	Atrichoblast	9	-0.15074	-0.18593	3.4824e-07	2.9016e-10
chr5_4442_plus	Cortex	7	0.15072	0.1365	0.00044633	0.0014907
chr2_18089_minus	Atrichoblast	16	-0.1507	-0.096679	3.4496e-12	8.6389e-06
chr5_22605_plus	Cortex	7	-0.15068	-0.16415	0.0034017	0.0014029
chr5_387_minus	Atrichoblast	6	-0.15057	-0.15595	0.00037627	0.00022882
chr2_17437_minus	Lateral Root Cap	8	-0.15049	-0.13644	7.4034e-17	4.2218e-14
chr1_17322_minus	Trichoblast	7	-0.15038	-0.15104	1.238e-09	1.0465e-09
chr1_28767_minus	Atrichoblast	8	-0.15035	-0.14122	0.0060551	0.0099832
chr1_27385_plus	Trichoblast	6	0.1502	0.15607	0.0002333	0.00013046
chr3_15665_minus	Procambium	11	-0.15018	-0.16465	3.2681e-07	2.0698e-08
chr1_18520_plus	Atrichoblast	9	0.15011	0.14774	3.4831e-11	7.0822e-11
chr4_11585_minus	Trichoblast	13	-0.15007	-0.14517	6.1721e-11	2.5526e-10
chr2_15594_plus	Trichoblast	7	0.14996	0.17033	2.455e-10	5.955e-13
chr5_7093_plus	Phloem	7	0.14991	0.12015	0.009193	0.037217
chr2_8966_plus	Atrichoblast	8	0.14987	0.16587	4.1208e-09	7.2524e-11
chr3_6144_minus	Trichoblast	6	-0.14982	-0.15063	0.0042804	0.0040743
chr5_25394_minus	Atrichoblast	10	-0.14976	-0.14647	1.8293e-09	4.1362e-09
chr5_16913_minus	Trichoblast	7	-0.14965	-0.16464	5.8829e-09	1.4504e-10
chr5_4942_minus	Trichoblast	7	-0.14964	-0.15242	0.0013856	0.0011228
chr5_19407_minus	Procambium	10	-0.14961	-0.13881	6.8721e-08	5.7053e-07
chr5_4942_minus	Atrichoblast	7	-0.1495	-0.15732	0.0043099	0.0026486
chr4_17282_minus	Endodermis	6	-0.14935	-0.14261	0.0057923	0.008454
chr3_21942_minus	Phloem	9	0.14925	0.15329	4.167e-05	2.5514e-05
chr1_7216_minus	Trichoblast	6	-0.14923	-0.17158	0.00036751	4.0693e-05
chr2_19560_plus	Atrichoblast	15	0.1492	0.12439	9.3576e-25	1.2337e-17
chr4_8385_plus	Atrichoblast	6	0.14917	0.12456	0.00049346	0.0036785
chr2_18588_minus	Atrichoblast	10	-0.14913	-0.12894	5.7722e-13	4.9407e-10
chrMt_10_minus	Columella	9	-0.1491	-0.14325	1.0056e-23	5.2612e-22
chr3_5214_plus	Pericycle	9	0.14889	0.13272	0.0018464	0.0055661
chr1_29845_plus	Procambium	6	0.14885	0.15149	0.0094654	0.0082601
chr3_8275_minus	Trichoblast	6	-0.14881	-0.15571	0.0080588	0.0055379
chr2_18743_minus	Procambium	8	-0.14864	-0.13854	1.0994e-10	1.8601e-09
chr1_28748_plus	Atrichoblast	11	0.14859	0.11974	2.6045e-10	3.7042e-07
chr5_2806_plus	Procambium	9	0.14856	0.15173	0.0016751	0.0013257
chr3_10790_minus	Trichoblast	6	-0.14853	-0.14233	0.003531	0.0052032
chr5_17462_plus	Atrichoblast	10	0.1485	0.14388	2.0896e-08	5.6945e-08
chr4_14452_plus	Procambium	12	0.14848	0.14546	2.3235e-14	7.7448e-14
chr2_18067_plus	Trichoblast	6	-0.14839	-0.090549	0.0098144	0.11635
chr5_6412_minus	Lateral Root Cap	11	-0.14828	-0.14021	1.8419e-19	1.5097e-17
chr3_22676_minus	Trichoblast	7	0.14824	0.12952	5.967e-06	7.7992e-05
chr4_14487_minus	Procambium	11	-0.14821	-0.16807	2.3959e-05	1.6005e-06
chr2_15447_plus	Endodermis	19	0.14815	0.13762	5.3174e-25	9.2023e-22
chr2_14048_minus	Cortex	7	-0.14809	-0.13884	0.00039379	0.00089834
chr2_18321_plus	Endodermis	6	0.14806	0.16851	0.0037268	0.00094479
chr2_14019_minus	Cortex	8	-0.14805	-0.13543	1.7838e-05	8.8166e-05
chr4_17227_minus	Cortex	13	0.1479	0.14022	1.0388e-07	4.6382e-07
chr5_15636_plus	Lateral Root Cap	6	0.14777	0.14424	0.0032033	0.0040234
chr5_17462_plus	Cortex	10	0.14775	0.1567	0.00077002	0.00035752
chr5_18383_minus	Phloem	6	-0.14772	-0.14692	0.010026	0.010444
chr3_19033_plus	Atrichoblast	7	0.14767	0.14286	2.6577e-05	4.8472e-05
chr5_16808_minus	Trichoblast	8	-0.14765	-0.14787	2.1038e-10	1.9737e-10
chr2_15614_minus	Endodermis	10	-0.14743	-0.11663	4.7716e-18	8.1676e-12
chr1_29064_minus	Phloem	8	-0.14736	-0.12734	0.000682	0.0033775
chr3_22811_minus	Cortex	7.5	-0.14728	-0.13493	0.0026012	0.0058448
chr3_3444_plus	Procambium	7	0.1472	0.15641	3.353e-05	1.0292e-05
chr2_19503_minus	Endodermis	11	-0.14703	-0.15987	0.0022117	0.00086609
chr5_7093_plus	Trichoblast	7	0.14695	0.15887	2.594e-05	5.3186e-06
chr1_28537_plus	Cortex	7	0.14688	0.13084	0.0017623	0.0053875
chr3_5298_minus	Lateral Root Cap	8	-0.14678	-0.14973	0.0064644	0.0054595
chr5_21141_plus	Columella	7	0.14677	0.15126	0.00036448	0.0002379
chr5_6816_plus	Atrichoblast	7	0.14676	0.15637	4.2548e-05	1.2741e-05
chr1_18286_minus	Trichoblast	8	-0.14675	-0.16531	4.3092e-05	3.9398e-06
chr3_10789_minus	Endodermis	10	0.14673	0.14676	1.3398e-06	1.3327e-06
chr5_25751_plus	Procambium	10	0.14669	0.1692	9.3848e-09	3.249e-11
chr1_270_plus	Xylem	11	0.14665	0.13547	0.00018809	0.00056679
chr1_6915_plus	Cortex	11	0.14664	0.14712	3.5715e-10	3.1254e-10
chrMt_10_minus	Lateral Root Cap	9	-0.14662	-0.15125	1.1146e-28	1.9588e-30
chr2_18626_plus	Endodermis	9	0.14661	0.14095	1.6964e-05	3.5688e-05
chr1_10183_plus	Atrichoblast	6	0.14654	0.14639	0.00070632	0.00071524
chr4_1406_minus	Atrichoblast	7	-0.14641	-0.14902	1.3722e-05	9.5813e-06
chr1_26241_minus	Atrichoblast	7	0.14635	0.16243	0.00012238	1.9671e-05
chr5_19093_plus	Xylem	9	0.14628	0.13593	0.0013098	0.0028438
chr5_20072_plus	Lateral Root Cap	8	0.14621	0.15003	0.00058271	0.00041472
chr5_19093_plus	Trichoblast	9	0.1462	0.14226	9.7515e-13	3.9343e-12
chr1_16265_plus	Lateral Root Cap	17	0.14616	0.12672	0.00049154	0.0025476
chr2_10831_minus	Atrichoblast	9	-0.14602	-0.14274	5.715e-10	1.3824e-09
chr3_20067_plus	Trichoblast	6	0.1458	0.14718	0.0017574	0.0015863
chr2_8898_minus	Atrichoblast	9	0.1457	0.09029	5.9985e-08	0.00081698
chr1_5496_plus	Atrichoblast	7	0.1457	0.14608	0.00015226	0.00014619
chr3_3778_plus	Endodermis	10	0.14566	0.15525	0.0067257	0.0038426
chr1_23829_minus	Cortex	7	-0.14556	-0.12652	0.006448	0.018053
chr1_23791_plus	Trichoblast	7	0.14556	0.144	2.8431e-06	3.6371e-06
chr2_16599_minus	Cortex	7	-0.14552	-0.17273	0.0029642	0.00040806
chr1_7021_plus	Cortex	7	0.14548	0.15071	3.9631e-05	2.0531e-05
chr3_1169_plus	Procambium	10	0.14547	0.21985	1.1285e-05	2.3397e-11
chr4_1150_minus	Procambium	9	-0.14536	-0.14949	0.0078904	0.0062733
chr1_1366_minus	Atrichoblast	6	-0.14535	-0.12258	0.0011693	0.0062686
chr3_3355_minus	Atrichoblast	6	-0.14528	-0.16228	0.0022514	0.00063299
chr3_22811_minus	Procambium	7.5	-0.14523	-0.1604	4.6278e-05	6.6465e-06
chr1_7956_minus	Xylem	8	-0.14521	-0.13583	0.007148	0.011924
chr2_16591_plus	Cortex	6	0.14517	0.12607	0.0010816	0.0045877
chr2_17267_minus	Phloem	7	-0.14475	-0.1148	0.0042248	0.023544
chr4_9401_minus	Xylem	11	-0.14454	-0.077894	0.011362	0.17412
chr2_17267_minus	Procambium	7	-0.14448	-0.15376	0.00037632	0.00015227
chr4_9173_plus	Atrichoblast	9	0.14445	0.13945	1.6447e-08	5.0892e-08
chr2_1122_plus	Atrichoblast	8	0.14433	0.14893	3.9192e-07	1.6376e-07
chr3_19413_plus	Lateral Root Cap	9	0.14431	0.12566	0.00050124	0.0024747
chr2_19560_plus	Endodermis	15	0.1442	0.13953	1.0386e-15	8.5056e-15
chr4_18542_plus	Endodermis	6	0.14419	0.13215	0.0073935	0.014174
chr3_8645_plus	Xylem	9	-0.14417	-0.14031	5.3768e-05	8.5205e-05
chr4_12614_plus	Cortex	9	0.14416	0.1745	0.0022743	0.00021283
chr5_22369_plus	Lateral Root Cap	7	0.14412	0.15301	5.8467e-09	6.2371e-10
chr2_9939_plus	Trichoblast	8	0.14405	0.14418	1.3942e-07	1.3587e-07
chr3_4593_minus	Phloem	7	-0.1439	-0.14811	0.0069234	0.0054309
chr3_21935_plus	Xylem	7	0.1439	0.1615	0.0038821	0.0011734
chr3_23243_minus	Trichoblast	11	-0.14389	-0.14536	9.8003e-09	6.9067e-09
chr5_6559_plus	Atrichoblast	8	0.14389	0.16182	6.6091e-08	1.1803e-09
chr3_22735_plus	Endodermis	7	-0.14382	-0.12526	0.0010409	0.0043391
chr5_16913_minus	Endodermis	7	-0.14371	-0.16226	0.0033856	0.00092135
chr4_13448_plus	Trichoblast	6	0.14371	0.15625	0.0035841	0.0015256
chr1_24249_minus	Atrichoblast	8	-0.14369	-0.13759	6.8778e-07	2.013e-06
chr4_14765_plus	Trichoblast	11	0.14365	0.14792	4.6931e-09	1.6031e-09
chr4_5449_plus	Endodermis	9	0.14358	0.087909	0.011378	0.12246
chr5_22423_minus	Endodermis	7	-0.14337	-0.16177	0.0042048	0.0012193
chr3_2841_minus	Atrichoblast	13	-0.14336	-0.14702	6.5388e-27	3.1338e-28
chr3_22811_minus	Atrichoblast	7.5	-0.14333	-0.14531	0.0010469	0.00088967
chr4_14487_minus	Cortex	11	-0.14324	-0.15193	5.2555e-06	1.3407e-06
chr1_2217_plus	Atrichoblast	6	0.14323	0.12902	0.0076212	0.016335
chr1_6378_minus	Procambium	8	-0.14311	-0.14158	0.0046821	0.0051511
chr5_21793_plus	Trichoblast	7	0.14311	0.14204	1.4838e-05	1.7216e-05
chr1_27149_plus	Procambium	7	-0.14305	-0.11341	0.00027676	0.0040113
chr3_6123_plus	Endodermis	7	0.14299	0.14892	0.0041145	0.0027951
chr2_19090_minus	Cortex	7	-0.14279	-0.151	0.0034759	0.0019888
chr4_13662_minus	Atrichoblast	7	-0.14276	-0.14126	0.0048966	0.0053715
chr2_11284_minus	Endodermis	8	0.14261	0.13175	0.00053487	0.0013916
chr3_17900_plus	Lateral Root Cap	8	-0.14259	-0.12239	2.6394e-10	6.0995e-08
chr4_16569_minus	Xylem	9	-0.1425	-0.099099	0.0030974	0.040205
chr2_18961_plus	Trichoblast	10	0.14243	0.1465	1.1355e-15	1.6816e-16
chr3_731_plus	Cortex	9	0.14243	0.14493	0.0046694	0.0039875
chr5_2819_minus	Trichoblast	7	-0.14235	-0.14802	2.8646e-10	5.3798e-11
chr1_1767_minus	Trichoblast	8	-0.14235	-0.15708	3.6005e-11	2.6163e-13
chr2_7899_minus	Procambium	6	-0.14231	-0.10485	0.012851	0.067449
chr1_11412_minus	Xylem	10	-0.14227	-0.14011	0.0055264	0.0062929
chr5_6412_minus	Pericycle	11	-0.14225	-0.16184	1.2601e-08	8.8738e-11
chr4_1279_minus	Atrichoblast	9	-0.1422	-0.13947	4.9856e-10	1.0679e-09
chr2_96_minus	Cortex	8	-0.14217	-0.12649	0.00083644	0.0029875
chr1_2408_plus	Phloem	8	-0.14216	-0.1178	0.00046262	0.0037705
chr3_19571_plus	Cortex	9	0.14206	0.13672	0.00017931	0.00031297
chr2_18626_plus	Cortex	9	0.14204	0.14393	0.00026853	0.0002217
chr4_16203_minus	Atrichoblast	7	-0.14196	-0.15012	0.00023257	9.8266e-05
chr1_5306_plus	Trichoblast	7	-0.14191	-0.136	0.00066428	0.0011117
chr5_26096_minus	Cortex	8	0.14183	0.10738	0.002296	0.021252
chr3_5953_minus	Phloem	10	-0.14173	-0.13263	4.7098e-06	1.8647e-05
chr1_29836_plus	Pericycle	6	0.14165	0.14187	0.013436	0.013288
chr1_24441_minus	Procambium	7	-0.14164	-0.10117	0.010219	0.067257
chr4_9256_plus	Cortex	7	0.14155	0.1645	0.0037329	0.00073477
chr3_1616_plus	Pericycle	9	0.14138	0.14093	0.0028924	0.0029854
chr2_12619_minus	Trichoblast	6	-0.14134	-0.13568	3.6582e-05	7.4588e-05
chr5_1604_plus	Columella	10	0.14129	0.13068	0.0012365	0.0028306
chr3_21263_plus	Atrichoblast	9	0.14128	0.13388	3.533e-05	8.9531e-05
chr3_18141_minus	Procambium	8	0.14125	0.099861	0.012506	0.078202
chr4_10688_minus	Trichoblast	6	-0.14119	-0.17765	0.00012409	1.276e-06
chr3_10790_minus	Atrichoblast	6	-0.14119	-0.1808	0.0011419	2.9262e-05
chr1_11606_minus	Atrichoblast	9	-0.14118	-0.14195	5.7041e-06	5.0624e-06
chr5_19169_plus	Procambium	8	0.14117	0.12651	0.00017325	0.00077418
chr5_22198_plus	Trichoblast	7	0.1411	0.14678	0.011124	0.00824
chr3_1083_plus	Lateral Root Cap	9	-0.14082	-0.14325	0.011413	0.010057
chr4_797_minus	Trichoblast	10	-0.14081	-0.10682	3.7456e-10	2.1145e-06
chr5_17462_plus	Trichoblast	10	0.14079	0.15981	9.5485e-12	9.5764e-15
chr1_6269_minus	Phloem	8	-0.1407	-0.1016	0.0095955	0.062071
chr5_25426_plus	Atrichoblast	6	0.14064	0.1361	0.0015165	0.0021534
chr5_26938_plus	Atrichoblast	6	0.14063	0.12836	0.0012089	0.0031573
chr1_24560_minus	Columella	10	-0.14062	-0.14933	0.00019168	7.3917e-05
chr5_8331_minus	Endodermis	7	-0.14058	-0.13444	0.013688	0.018439
chr5_589_plus	Atrichoblast	9	0.14053	0.13443	1.7355e-05	3.9846e-05
chr2_12627_minus	Atrichoblast	8	-0.1405	-0.18709	0.0020539	3.7811e-05
chr3_21935_plus	Phloem	7	0.14049	0.17793	0.0071822	0.00063783
chr5_4309_minus	Atrichoblast	7	-0.14036	-0.14759	1.6009e-05	5.6517e-06
chr1_17519_minus	Trichoblast	7	-0.14032	-0.16371	1.806e-05	5.4037e-07
chr1_28529_minus	Atrichoblast	6	-0.14028	-0.12244	0.0076839	0.02014
chr5_15991_minus	Atrichoblast	8	-0.1402	-0.14171	5.4377e-07	4.0908e-07
chr5_4424_minus	Trichoblast	6	-0.14014	-0.11024	0.002736	0.018658
chr1_6224_plus	Pericycle	9	0.13998	0.11139	0.0013594	0.01095
chr5_16913_minus	Cortex	7	-0.13991	-0.14997	0.0031344	0.001529
chr1_16265_plus	Cortex	17	0.13988	0.11873	7.1776e-06	0.00014215
chr1_3347_minus	Procambium	7	-0.13984	-0.12363	0.0087032	0.020511
chr4_12320_plus	Cortex	7	0.13983	0.12797	4.4375e-05	0.0001883
chr4_14829_minus	Atrichoblast	7	-0.13982	-0.145	3.5716e-07	1.2839e-07
chr5_5261_minus	Atrichoblast	6	-0.13979	-0.14718	0.012036	0.008166
chr5_20059_plus	Atrichoblast	7	0.13976	0.14044	0.0014285	0.0013534
chr3_14200_plus	Pericycle	9	-0.13958	-0.18965	1.3225e-08	8.8931e-15
chr5_3686_minus	Trichoblast	5	-0.13956	-0.17448	0.011916	0.0016173
chr2_15644_plus	Atrichoblast	9	0.13952	0.12535	5.9531e-08	1.1432e-06
chr2_10584_minus	Lateral Root Cap	8	-0.13949	-0.13503	1.3934e-09	4.6131e-09
chr1_23172_plus	Trichoblast	8	0.13946	0.23179	1.0221e-07	4.4501e-19
chr5_22936_minus	Trichoblast	9	-0.13939	-0.15406	1.6205e-05	1.8372e-06
chr2_7756_minus	Atrichoblast	8	-0.13917	-0.16614	0.010303	0.0021476
chr4_13662_minus	Trichoblast	7	-0.1391	-0.13384	5.9187e-05	0.00011212
chr5_1480_plus	Atrichoblast	6	0.13907	0.16071	0.00054318	6.2425e-05
chr3_731_plus	Endodermis	9	0.13905	0.13952	0.0064199	0.006238
chr5_555_minus	Columella	9	-0.139	-0.03617	0.0022006	0.42771
chr3_4534_minus	Trichoblast	6	-0.13893	-0.14347	0.00082798	0.00055304
chr1_5129_minus	Columella	11	-0.13892	-0.14024	1.5674e-06	1.2447e-06
chr3_22811_minus	Endodermis	7.5	-0.1389	-0.12565	0.0026003	0.0064933
chr1_26207_plus	Atrichoblast	7	0.13888	0.14514	0.0037447	0.0024374
chr5_9875_plus	Xylem	12	0.13888	0.145	0.012072	0.0087466
chr5_6091_minus	Xylem	12	-0.13883	-0.15397	0.0012988	0.00035575
chr3_14199_plus	Phloem	7	-0.13876	-0.13594	0.0010254	0.0012997
chr3_5298_minus	Atrichoblast	8	-0.13869	-0.15269	0.00015557	3.0696e-05
chr5_1739_plus	Atrichoblast	6	0.13866	0.15015	0.0013735	0.00052374
chr2_14177_minus	Cortex	8	-0.13863	-0.08459	0.011452	0.12399
chr5_1675_plus	Pericycle	7	0.13859	0.13124	0.0043875	0.007009
chr2_9739_plus	Pericycle	10	0.13854	0.16801	3.8129e-08	2.3188e-11
chr3_7909_plus	Trichoblast	7	0.13847	0.12654	0.00013799	0.00050049
chr5_9256_minus	Atrichoblast	6	-0.13844	-0.15582	0.0053698	0.0017033
chr3_10789_minus	Lateral Root Cap	10	0.13834	0.14687	7.7341e-09	8.5683e-10
chr5_19407_minus	Atrichoblast	10	-0.13834	-0.14341	7.9771e-10	1.8533e-10
chr5_25527_minus	Columella	14	-0.13827	-0.12052	2.6609e-10	3.7999e-08
chr3_17468_plus	Xylem	7	0.13826	0.14104	0.0052051	0.0043609
chr3_2587_plus	Trichoblast	7	-0.13817	-0.13448	0.011855	0.014347
chr3_5536_plus	Pericycle	13	0.13814	0.1507	1.3189e-08	5.4428e-10
chr1_23690_minus	Endodermis	7	0.13801	0.14443	0.00068504	0.00037818
chr2_7844_plus	Trichoblast	9	0.13789	0.13614	1.4868e-08	2.267e-08
chr1_5392_plus	Procambium	8	0.13784	0.15999	6.3429e-06	1.5301e-07
chr5_1604_plus	Pericycle	10	0.13768	0.13561	0.0013685	0.0016173
chr4_1047_minus	Phloem	15	0.13767	0.13876	2.4491e-06	2.0334e-06
chr4_15694_minus	Atrichoblast	8	-0.13761	-0.12652	3.5309e-07	2.8871e-06
chr5_2860_minus	Unknown	11	-0.13757	-0.11853	0.011843	0.030337
chr5_229_minus	Atrichoblast	9	-0.13755	-0.12261	0.00063824	0.002358
chr3_20807_minus	Atrichoblast	8	-0.13748	-0.12811	0.0019998	0.0040032
chr5_19407_minus	Trichoblast	10	-0.13733	-0.12068	8.8457e-09	4.4477e-07
chr2_19532_plus	Atrichoblast	9	0.13729	0.14546	1.4766e-07	2.527e-08
chr2_11759_minus	Xylem	10	-0.13729	-0.11535	0.013822	0.038877
chr3_19691_plus	Trichoblast	6	0.13723	0.14651	0.0019543	0.00093752
chr2_19412_minus	Endodermis	7	-0.13722	-0.11074	0.013725	0.047078
chr5_5940_plus	Unknown	13	0.13721	0.12869	0.0017475	0.0033448
chr2_14019_minus	Trichoblast	8	-0.13717	-0.14456	2.3935e-12	1.4579e-13
chr5_292_plus	Atrichoblast	8	0.13715	0.15811	0.0018675	0.00032868
chr2_12625_minus	Endodermis	13	0.13709	0.11525	6.4609e-07	2.9415e-05
chr2_9114_plus	Atrichoblast	7	0.13703	0.16238	0.0024159	0.00031608
chr1_16265_plus	Pericycle	17	0.1367	0.12281	5.5573e-09	1.6718e-07
chr3_3968_plus	Xylem	10	0.13664	0.11161	0.0033555	0.016756
chr1_1357_minus	Procambium	9	-0.13656	-0.13454	1.3847e-05	1.8563e-05
chr4_12320_plus	Lateral Root Cap	7	0.13653	0.17857	0.01779	0.0018695
chr1_7089_minus	Endodermis	16	0.13647	0.11309	1.0955e-08	2.2547e-06
chr4_12820_minus	Trichoblast	7	-0.13635	-0.16216	1.2685e-05	1.9705e-07
chr4_17050_minus	Atrichoblast	9	-0.13632	-0.11118	9.7458e-09	3.0131e-06
chr2_17369_plus	Trichoblast	9	0.13628	0.13772	3.1597e-09	2.1455e-09
chr2_19369_plus	Cortex	8	0.13591	0.15018	0.0019944	0.0006281
chr1_28588_minus	Trichoblast	11	-0.1358	-0.037977	1.8162e-12	0.049702
chr1_24250_minus	Atrichoblast	9	-0.13579	-0.10824	2.2229e-07	3.7624e-05
chr5_763_minus	Atrichoblast	7	0.13578	0.1449	0.0084709	0.0049313
chr5_4632_plus	Cortex	11	-0.13562	-0.13276	0.0020388	0.0025364
chr3_2609_minus	Cortex	7	-0.13559	-0.13423	0.0028263	0.00312
chr1_6624_plus	Trichoblast	11	0.13557	0.15666	1.4045e-09	2.4172e-12
chr3_22288_plus	Atrichoblast	6	0.13553	0.13152	0.012116	0.014937
chr5_7093_plus	Xylem	7	0.13541	0.12203	0.008561	0.017925
chr3_10790_minus	Cortex	6	-0.13539	-0.11317	0.0018397	0.009317
chr5_3425_plus	Endodermis	6	0.13533	0.13727	0.011863	0.010693
chr3_17780_plus	Atrichoblast	8	0.13529	0.13672	6.1983e-11	3.8807e-11
chr5_21985_plus	Atrichoblast	8	-0.13528	-0.27636	1.2229e-05	1.1861e-19
chr4_13944_minus	Atrichoblast	6	-0.13522	-0.12631	0.0019994	0.0039144
chr1_5392_plus	Trichoblast	8	0.13518	0.13826	1.1283e-05	7.0495e-06
chrMt_10_minus	Endodermis	9	-0.1351	-0.13852	8.914e-13	2.3171e-13
chr3_21429_minus	Procambium	9	-0.13502	-0.11669	2.5328e-06	4.8651e-05
chr2_15614_minus	Procambium	10	-0.13491	-0.12485	4.3268e-07	2.9533e-06
chr1_19202_plus	Pericycle	9	0.13489	0.15804	6.4218e-07	5.1455e-09
chr4_13287_plus	Atrichoblast	9	0.13489	0.12098	4.3893e-07	6.0072e-06
chr2_9018_plus	Atrichoblast	6	0.13485	0.11091	0.017343	0.050686
chr4_16655_plus	Columella	16	-0.13478	-0.19305	0.012602	0.00032948
chr4_6839_minus	Pericycle	7	-0.1347	-0.14237	0.0053044	0.0031959
chr5_3124_plus	Cortex	7	0.13465	0.1336	0.0022637	0.0024524
chr5_6602_plus	Trichoblast	6	0.1346	0.13919	0.0015566	0.0010646
chr1_20310_minus	Phloem	8	0.13458	0.11135	0.00018534	0.002012
chr1_4278_plus	Trichoblast	9	-0.13456	-0.13158	1.1748e-06	2.0235e-06
chr1_26261_plus	Trichoblast	7	0.13453	0.15024	0.0092868	0.0036335
chr4_11588_minus	Trichoblast	10	-0.13446	-0.14366	0.00026395	9.6087e-05
chr5_1674_plus	Trichoblast	6	-0.13442	-0.11345	0.0057382	0.019886
chr3_21429_minus	Cortex	9	-0.13441	-0.15584	0.00040348	3.984e-05
chr5_1931_minus	Trichoblast	6	0.13435	0.080609	0.0085588	0.11575
chr4_9715_minus	Trichoblast	12	0.13433	0.10888	8.2244e-09	3.0949e-06
chr1_29202_minus	Xylem	9	-0.13416	-0.073906	0.0083925	0.14778
chr4_8549_minus	Procambium	9	-0.13392	-0.10089	5.2908e-06	0.00061836
chr4_9173_plus	Cortex	9	0.13391	0.11045	0.00046305	0.0039286
chr3_22457_plus	Trichoblast	6	0.13382	0.11231	0.00075181	0.0047357
chr5_16292_plus	Trichoblast	10	-0.13377	-0.11359	2.9778e-07	1.3864e-05
chr1_1510_minus	Cortex	7	0.13377	0.15218	0.014274	0.0052509
chr4_10688_minus	Atrichoblast	6	-0.13375	-0.14648	0.017014	0.0088991
chr1_5392_plus	Endodermis	8	0.13369	0.12999	1.9158e-06	3.6671e-06
chr3_4064_minus	Cortex	7	-0.13368	-0.13341	0.0046397	0.0047233
chr2_19080_plus	Cortex	9	0.13363	0.12803	0.00080294	0.0013264
chr2_18961_plus	Columella	10	-0.13357	-0.13141	0.016641	0.018501
chr5_20072_plus	Atrichoblast	8	0.13355	0.13953	5.985e-07	1.8172e-07
chr1_8324_plus	Trichoblast	7	0.13345	0.19081	1.0716e-05	2.5411e-10
chr4_14829_minus	Lateral Root Cap	7	-0.13342	-0.12791	0.012107	0.016193
chr2_15595_minus	Cortex	9	-0.13339	-0.14703	0.0069028	0.0028763
chr4_15471_plus	Trichoblast	8	0.13337	0.14429	6.771e-05	1.6048e-05
chr1_27151_plus	Atrichoblast	8	-0.13337	-0.08049	0.0020514	0.063573
chr1_3503_minus	Atrichoblast	9	-0.13333	-0.12853	1.1436e-07	3.2209e-07
chr2_16728_plus	Endodermis	7	-0.13332	-0.17437	1.9946e-05	2.1836e-08
chr3_15986_plus	Cortex	8	0.13332	0.12711	0.0061495	0.0090278
chr1_9876_plus	Trichoblast	6	0.13332	0.1238	0.0011257	0.002507
chr1_2929_plus	Atrichoblast	11	0.13329	0.1332	1.3996e-09	1.4367e-09
chr5_923_minus	Atrichoblast	6	-0.13327	-0.1419	0.00039555	0.00016015
chr1_20170_plus	Trichoblast	7	0.13325	0.13298	0.0017205	0.0017582
chr1_16128_plus	Atrichoblast	7	0.13322	0.15025	0.0014337	0.00031841
chr4_16569_minus	Atrichoblast	9	-0.13321	-0.11982	6.1657e-11	4.1738e-09
chr5_21793_plus	Atrichoblast	7	0.13315	0.1276	0.003611	0.0053051
chr3_1595_plus	Atrichoblast	8	0.13308	0.14166	1.7773e-05	4.8654e-06
chr5_10045_minus	Atrichoblast	9	-0.13306	-0.15022	4.2328e-08	5.8187e-10
chr4_10501_plus	Procambium	9	0.13304	0.14588	0.00039704	0.00010131
chr5_24124_plus	Cortex	7	0.13304	0.12945	0.012354	0.014942
chr2_11014_plus	Trichoblast	8	0.13304	0.15563	6.7551e-08	2.5351e-10
chr4_14674_plus	Cortex	9	0.13303	0.10827	8.8685e-05	0.0014449
chr5_16808_minus	Atrichoblast	8	-0.13291	-0.12437	3.5527e-07	1.9197e-06
chr5_9808_minus	Procambium	9	-0.13291	-0.13346	0.0025822	0.002478
chr3_14199_plus	Xylem	7	-0.13285	-0.16784	0.001368	5.0089e-05
chr5_6147_plus	Trichoblast	6	0.13282	0.11199	0.001982	0.0091992
chr1_5297_minus	Atrichoblast	7	-0.13277	-0.131	0.00062688	0.00074172
chr2_17296_minus	Trichoblast	8	-0.13275	-0.13494	3.1932e-07	2.0318e-07
chr1_3324_minus	Endodermis	7	0.13272	0.13516	0.015842	0.013997
chr1_18987_plus	Atrichoblast	6	0.13271	0.096747	0.012831	0.070245
chr2_1122_plus	Trichoblast	8	0.1327	0.12467	2.6005e-06	1.0174e-05
chr3_3922_plus	Trichoblast	8	0.13265	0.1502	0.00015161	1.7446e-05
chr5_4448_minus	Trichoblast	7	-0.13263	-0.13472	0.00023666	0.00018794
chr3_16908_minus	Atrichoblast	7	-0.13257	-0.14568	0.00047579	0.00012157
chr5_24104_plus	Lateral Root Cap	11	0.13248	0.11061	9.5826e-09	1.7148e-06
chr2_16051_plus	Procambium	6	0.13244	0.15158	0.0066981	0.0018855
chr2_17437_minus	Columella	8	-0.13242	-0.13824	3.8956e-05	1.7391e-05
chr5_18247_plus	Trichoblast	6	0.1324	0.17187	0.00083177	1.3529e-05
chr4_11158_plus	Procambium	8	0.13238	0.11355	5.5882e-06	9.9895e-05
chr1_789_plus	Atrichoblast	8	0.13238	0.14148	5.9019e-09	4.8641e-10
chr1_27795_plus	Trichoblast	6	-0.13237	-0.10728	0.00071658	0.0061849
chr1_980_minus	Trichoblast	7	-0.13235	-0.12316	0.00010487	0.00030905
chr3_6100_plus	Trichoblast	8	0.13233	0.14115	0.0059337	0.0033185
chr2_12645_minus	Procambium	7	-0.13224	-0.11728	0.0019763	0.0061214
chr4_14452_plus	Lateral Root Cap	12	0.13222	0.14107	0.0039305	0.00208
chr5_7093_plus	Cortex	7	0.13216	0.12225	0.0036517	0.0072098
chr3_22472_minus	Atrichoblast	6	-0.13204	-0.13294	0.0028933	0.0027056
chr2_13452_plus	Procambium	9	0.1319	0.22916	0.0011143	1.0963e-08
chr3_603_minus	Atrichoblast	11	-0.13188	-0.1252	5.482e-11	4.8978e-10
chr1_4609_minus	Lateral Root Cap	11	-0.13188	-0.051556	0.0039849	0.26211
chr4_1104_plus	Atrichoblast	7	0.13183	0.13036	0.0026447	0.002954
chr3_4041_minus	Trichoblast	6	-0.13179	-0.13627	0.01374	0.010819
chr2_8513_plus	Procambium	11	0.13176	0.14601	5.1229e-05	7.0469e-06
chr3_23243_minus	Atrichoblast	11	-0.13169	-0.13528	4.7455e-08	2.0108e-08
chr1_29102_plus	Cortex	6	0.1315	0.14887	0.015713	0.0061795
chr4_16710_plus	Procambium	14	0.1314	0.11172	2.9586e-13	5.797e-10
chr5_14901_plus	Trichoblast	6	0.13134	0.13995	6.1641e-05	1.941e-05
chr5_6234_minus	Procambium	7	-0.1313	-0.1012	0.01955	0.072414
chr1_5297_minus	Endodermis	7	-0.13127	-0.11511	3.7207e-05	0.00030293
chr5_2819_minus	Xylem	7	-0.13126	-0.071146	0.016066	0.19328
chr4_14452_plus	Pericycle	12	0.13124	0.12183	5.7323e-09	6.5406e-08
chr1_29665_plus	Phloem	8	0.13122	0.13916	0.015625	0.010311
chr2_7918_minus	Cortex	7	-0.1312	-0.12199	0.00072138	0.0016763
chr3_11194_minus	Lateral Root Cap	10	-0.1312	-0.13596	1.252e-09	3.0524e-10
chr5_18566_minus	Atrichoblast	10	-0.13117	-0.098341	3.3308e-06	0.00050322
chr2_16682_minus	Atrichoblast	7	-0.13117	-0.16581	0.0051234	0.00038849
chr5_6816_plus	Columella	7	0.13117	0.14657	0.0059157	0.002078
chr3_19913_minus	Endodermis	9	-0.13109	-0.12213	0.020749	0.031307
chr3_1910_plus	Atrichoblast	7	0.13102	0.14979	0.0027318	0.00060324
chr3_14199_plus	Lateral Root Cap	7	-0.13099	-0.13533	8.6029e-09	2.6987e-09
chr5_26096_minus	Xylem	8	0.13096	0.13987	0.0056086	0.0030752
chr4_15694_minus	Trichoblast	8	-0.1307	-0.14827	6.4202e-11	1.16e-13
chr5_17623_minus	Trichoblast	9	-0.13067	-0.16993	2.8017e-10	1.8736e-16
chr3_2609_minus	Trichoblast	7	-0.13065	-0.1407	0.0050073	0.0024896
chr5_25698_minus	Cortex	9	-0.13063	-0.12201	0.00034404	0.00083309
chr2_13182_plus	Atrichoblast	6	0.13061	0.10106	0.019233	0.070569
chr1_26560_plus	Trichoblast	6	0.1306	0.12438	0.018683	0.025165
chr5_23853_minus	Phloem	9	-0.1306	-0.099038	6.4234e-05	0.0024843
chr1_19202_plus	Endodermis	9	-0.13057	-0.11639	0.00022499	0.0010173
chr4_7902_plus	Endodermis	11	-0.13056	-0.11775	0.0001055	0.00047538
chr1_11412_minus	Cortex	10	-0.13055	-0.14813	0.00010565	1.0592e-05
chr1_9485_minus	Cortex	8	-0.13049	-0.12015	0.008896	0.016074
chr1_29553_plus	Xylem	9	-0.13048	-0.10434	0.016227	0.054943
chr2_14563_plus	Trichoblast	8	0.1304	0.12315	5.7006e-05	0.0001452
chr3_14203_plus	Atrichoblast	6	0.13037	0.11998	2.713e-07	2.2527e-06
chr4_14674_plus	Procambium	9	0.13027	0.13836	0.0029745	0.0015957
chr3_20546_plus	Atrichoblast	6	0.13027	0.14506	0.003207	0.0010185
chr5_23580_plus	Trichoblast	6	-0.13023	-0.10408	0.015656	0.053777
chr2_18588_minus	Xylem	10	-0.13018	-0.11836	0.00042142	0.0013564
chr5_5028_minus	Xylem	8	-0.13014	-0.14523	1.6478e-07	4.9642e-09
chr3_3861_minus	Lateral Root Cap	9	-0.1301	-0.16005	0.0014989	9.0581e-05
chr5_3792_minus	Atrichoblast	9	-0.13008	-0.13726	1.6466e-08	2.5226e-09
chr5_6828_plus	Lateral Root Cap	13	0.13007	0.11725	2.3808e-10	1.1618e-08
chr3_4767_plus	Cortex	8	0.12995	0.12797	0.024391	0.026664
chr4_16344_minus	Trichoblast	7	-0.12993	-0.14328	4.9277e-06	4.6142e-07
chr5_4306_minus	Procambium	9	-0.12989	-0.14653	0.0078388	0.0026732
chr4_7786_minus	Trichoblast	7	0.12985	0.095773	0.007149	0.047688
chr5_17244_plus	Trichoblast	14	0.12985	0.14804	6.9967e-15	6.3195e-19
chr3_15870_minus	Atrichoblast	6	-0.12985	-0.083712	0.0078559	0.08738
chr3_14229_minus	Cortex	6	-0.12982	-0.13268	0.0040337	0.0032886
chr3_6097_plus	Endodermis	8	0.12978	0.12893	3.2428e-06	3.7685e-06
chr4_13595_minus	Atrichoblast	11	-0.12977	-0.14808	3.558e-08	3.0359e-10
chr1_4018_minus	Atrichoblast	6	-0.12975	-0.13773	0.0072609	0.0043531
chr4_13998_minus	Cortex	8	-0.12965	-0.12311	0.013823	0.019456
chr4_18215_plus	Endodermis	7	0.12965	0.14207	0.022862	0.012567
chr5_25723_plus	Endodermis	13	0.12962	0.12618	1.924e-09	5.1129e-09
chr5_25751_plus	Xylem	10	0.12958	0.15868	0.00030086	9.1753e-06
chr4_18558_minus	Procambium	10	-0.12951	-0.1299	2.5453e-06	2.3708e-06
chr2_8513_plus	Phloem	11	0.12946	0.0907	0.02053	0.10534
chr4_924_plus	Endodermis	12	-0.12939	-0.062613	0.0032649	0.15594
chr5_507_minus	Trichoblast	9	-0.12934	-0.13095	0.0027501	0.0024295
chr3_763_minus	Phloem	7	-0.12923	-0.11683	0.0012833	0.0036332
chr5_25527_minus	Atrichoblast	14	-0.12922	-0.11761	3.558e-10	1.1654e-08
chr4_12340_minus	Endodermis	12	-0.12919	-0.11887	0.00033155	0.00096495
chr3_16920_plus	Atrichoblast	7	0.12918	0.12552	0.00026024	0.00038868
chr5_14901_plus	Atrichoblast	6	0.12917	0.14906	0.0053759	0.0012967
chr1_529_plus	Trichoblast	6	0.12903	0.17428	0.018321	0.0013851
chr2_18089_minus	Trichoblast	16	-0.12901	-0.081506	0.0033889	0.064827
chr1_12869_plus	Procambium	7	0.12889	0.096438	0.0041107	0.032112
chr4_9645_minus	Xylem	9	-0.12888	-0.14037	0.0080319	0.0038604
chr1_21381_plus	Atrichoblast	8	0.12888	0.15587	2.6833e-05	3.6183e-07
chr2_15209_minus	Procambium	6	-0.12886	-0.11965	0.01456	0.023369
chr3_19571_plus	Phloem	9	0.12886	0.1265	0.0033033	0.0039307
chr1_17076_minus	Xylem	7	0.12885	0.11797	0.025632	0.041157
chr3_3398_minus	Atrichoblast	6	-0.1288	-0.12597	0.012551	0.014651
chr5_18566_minus	Trichoblast	10	-0.12878	-0.1035	0.00012223	0.0020488
chr3_5214_plus	Xylem	9	0.12875	0.089574	0.02316	0.11492
chr1_23172_plus	Procambium	8	0.12873	0.14298	0.0031287	0.0010192
chr5_2819_minus	Atrichoblast	7	-0.12868	-0.13922	2.0676e-06	2.7541e-07
chr2_1679_plus	Trichoblast	7	0.12858	0.11829	0.0015706	0.0036561
chr1_6624_plus	Endodermis	11	0.12856	0.12177	4.6667e-09	2.9078e-08
chr1_29347_plus	Xylem	10	0.12856	0.10454	4.639e-05	0.00094135
chr3_20815_minus	Cortex	9	-0.12856	-0.12131	0.010059	0.015198
chr4_13284_plus	Atrichoblast	6	0.12855	0.15174	0.0059773	0.0011531
chr3_19413_plus	Procambium	9	0.12852	0.15952	1.367e-06	1.8733e-09
chr1_29878_minus	Phloem	8	-0.12841	-0.12691	0.015775	0.017054
chr2_17369_plus	Atrichoblast	9	0.12835	0.12696	1.3476e-07	1.8411e-07
chr1_2929_plus	Columella	11	0.12835	0.12086	8.0216e-14	2.0474e-12
chrMt_11_minus	Phloem	8	-0.12828	-0.1179	1.3259e-05	6.313e-05
chr3_1616_plus	Atrichoblast	9	0.12826	0.1372	3.8143e-06	7.5549e-07
chr5_22127_plus	Atrichoblast	9	0.12826	0.085962	1.8026e-05	0.0041393
chr5_20105_minus	Trichoblast	6	-0.12823	-0.10217	0.014093	0.05082
chr1_7021_plus	Endodermis	7	0.12823	0.11321	0.0001097	0.00064501
chr1_26241_minus	Endodermis	7	0.12822	0.12763	0.00023012	0.0002461
chr4_7492_minus	Procambium	7	-0.12815	-0.14778	0.001267	0.0001973
chr3_10519_plus	Cortex	6	0.12804	0.14796	0.013841	0.0043965
chr1_608_minus	Trichoblast	10	0.12803	0.096045	7.7195e-06	0.00080998
chr4_12543_plus	Trichoblast	6	0.12801	0.21328	0.0026095	4.3442e-07
chr4_1047_minus	Endodermis	15	0.12801	0.12834	2.5082e-08	2.3091e-08
chr5_24124_plus	Procambium	7	0.12801	0.13885	0.0014532	0.00054845
chrMt_12_minus	Xylem	8	0.12794	0.11959	3.8228e-05	0.00011949
chr5_22821_minus	Atrichoblast	7	-0.12794	-0.13058	0.00023749	0.00017549
chr1_28588_minus	Procambium	11	0.12793	0.1582	1.9017e-13	7.831e-20
chr2_16181_minus	Trichoblast	6	-0.12793	-0.17669	0.0032031	4.382e-05
chr5_22309_minus	Procambium	11	-0.12791	-0.10283	6.4951e-10	7.0876e-07
chr1_29347_plus	Trichoblast	10	0.1279	0.11435	3.7612e-11	3.4725e-09
chr5_24052_plus	Lateral Root Cap	11	0.12786	0.094498	0.020542	0.087503
chr1_22816_plus	Endodermis	8	-0.12779	-0.10881	0.022016	0.051446
chr1_24696_minus	Atrichoblast	6	-0.12779	-0.095663	0.026627	0.097603
chr3_4601_plus	Trichoblast	6	0.12775	0.15864	3.7911e-05	2.9371e-07
chr1_3095_plus	Atrichoblast	8	0.12773	0.12375	9.7927e-08	2.4269e-07
chr1_23344_plus	Phloem	8	0.12751	0.15472	0.02232	0.0054698
chr5_5865_minus	Trichoblast	7	-0.12751	-0.13349	0.0001683	8.1343e-05
chr2_11759_minus	Atrichoblast	10	-0.12748	-0.12125	3.5736e-07	1.2995e-06
chr2_18321_plus	Atrichoblast	6	0.12748	0.12324	0.0025302	0.0035194
chr4_13707_plus	Lateral Root Cap	7	0.12729	0.10059	0.0049497	0.026597
chr2_16476_plus	Trichoblast	10	0.12717	0.11448	1.1257e-06	1.192e-05
chr3_21035_minus	Atrichoblast	9	-0.12706	-0.10683	2.2382e-07	1.3693e-05
chr5_5270_plus	Pericycle	10	-0.12705	-0.10718	0.017735	0.045714
chr4_17442_plus	Endodermis	10	-0.12702	-0.11241	1.3247e-05	0.0001174
chr2_12625_minus	Lateral Root Cap	13	-0.12702	-0.13031	4.5401e-06	2.5389e-06
chr5_7087_minus	Atrichoblast	6	-0.12694	-0.090924	0.027658	0.11545
chr1_12869_plus	Endodermis	7	-0.12688	-0.11437	0.005138	0.011715
chr5_21604_plus	Cortex	7	0.12688	0.1601	0.0080624	0.0008049
chr3_1623_plus	Atrichoblast	10	0.12687	0.13687	3.3769e-07	3.6534e-08
chr2_17437_minus	Trichoblast	8	-0.12681	-0.15082	0.027047	0.008443
chr5_4936_minus	Procambium	13	-0.12675	-0.055616	2.6515e-07	0.024389
chr3_1595_plus	Phloem	8	0.12671	0.10521	0.012379	0.038061
chr4_15670_minus	Atrichoblast	11	-0.12667	-0.12502	5.2481e-11	9.322e-11
chr1_29102_plus	Trichoblast	6	-0.12663	-0.13394	0.00086446	0.00042289
chr2_8228_plus	Atrichoblast	7	0.12657	0.13131	3.4703e-06	1.4644e-06
chr1_3323_minus	Phloem	7	-0.1265	-0.12666	0.01531	0.015186
chr4_15189_plus	Atrichoblast	7	0.12644	0.14963	0.00024293	1.3634e-05
chr5_26129_minus	Procambium	10	-0.1264	-0.10437	1.2982e-06	6.5738e-05
chr1_17004_plus	Endodermis	8	-0.12639	-0.11109	0.013071	0.029307
chr3_4311_minus	Trichoblast	12	0.12638	0.089988	6.2993e-11	3.4025e-06
chrMt_26_minus	Procambium	6	0.12633	0.11701	0.026383	0.039823
chr3_11383_minus	Atrichoblast	8	-0.12609	-0.11367	0.0001258	0.00055156
chr1_19710_plus	Xylem	7	0.12608	0.082482	0.018974	0.12569
chr5_16166_plus	Endodermis	7	0.12605	0.12671	0.018321	0.017708
chr5_619_plus	Atrichoblast	6	0.12598	0.15272	0.028864	0.0079504
chr2_8228_plus	Trichoblast	7	0.12594	0.13426	0.00012707	4.362e-05
chr3_8010_minus	Trichoblast	6	-0.12594	-0.14551	0.023165	0.0086094
chr1_8070_plus	Lateral Root Cap	9	0.12588	0.13714	0.0088111	0.0042942
chr5_19040_minus	Endodermis	16	-0.12584	-0.19375	1.7804e-07	6.3384e-16
chr2_7926_minus	Procambium	9	0.12582	0.11485	0.003588	0.0078912
chr4_13221_minus	Cortex	8	0.12573	0.099272	0.0067526	0.032713
chr3_3509_minus	Trichoblast	6	-0.12572	-0.10647	0.027888	0.062872
chr3_20893_minus	Procambium	10	-0.12558	-0.14881	0.00010066	3.9128e-06
chr1_7927_plus	Atrichoblast	7	0.12555	0.11974	0.00077291	0.0013478
chr2_2766_plus	Endodermis	7	0.12555	0.1392	0.013692	0.0062254
chr1_26051_minus	Endodermis	8	0.12554	0.10714	9.3729e-05	0.00086791
chr5_24122_plus	Cortex	11	0.12553	0.14755	0.00010296	4.8412e-06
chr5_13825_minus	Trichoblast	6	-0.12552	-0.13944	0.028663	0.014968
chr5_1739_plus	Trichoblast	6	0.12551	0.12529	0.0052111	0.0052919
chr4_1279_minus	Xylem	9	0.1255	0.095688	0.0004618	0.007684
chr3_2457_plus	Atrichoblast	9	0.12546	0.11594	0.00020396	0.00060255
chr3_9270_minus	Atrichoblast	10	-0.12541	-0.096873	5.9536e-07	0.00011787
chr2_19560_plus	Procambium	15	0.12536	0.1446	1.1531e-14	4.7617e-19
chr5_709_minus	Cortex	8	-0.12534	-0.11027	0.0032082	0.0095853
chrMt_11_minus	Atrichoblast	8	-0.12526	-0.12197	6.6435e-15	3.3205e-14
chr5_19293_minus	Cortex	7	-0.12524	-0.13116	0.0045765	0.0029723
chr5_4758_plus	Trichoblast	7	-0.12518	-0.099281	0.0086499	0.037583
chr3_5030_plus	Phloem	9	-0.12516	-0.12782	0.0041836	0.0034408
chr1_11606_minus	Trichoblast	9	-0.12516	-0.14031	7.2618e-06	4.8033e-07
chr5_4221_plus	Procambium	8	0.12504	0.27567	0.0019076	3.6006e-12
chr3_5507_plus	Phloem	16	0.125	0.10115	0.0093823	0.035789
chr3_18804_minus	Trichoblast	9	-0.12492	-0.12576	0.0069961	0.0066182
chr5_23720_plus	Xylem	9	0.12486	0.19393	0.030331	0.00071789
chr5_22896_minus	Atrichoblast	8	-0.12475	-0.1212	0.019039	0.02276
chr5_23208_minus	Trichoblast	11	-0.12461	-0.059023	7.4905e-07	0.019459
chr3_17089_plus	Atrichoblast	10	0.12451	0.11182	5.8154e-09	1.744e-07
chr5_9035_plus	Trichoblast	7	0.12444	0.17224	0.0054205	0.00011203
chr2_18967_plus	Atrichoblast	8	0.12444	0.09307	0.014046	0.066699
chr5_20676_minus	Trichoblast	8	-0.12437	-0.11312	0.0048287	0.010417
chr4_17283_minus	Endodermis	6	-0.12431	-0.14759	0.016594	0.0043873
chr4_5793_plus	Procambium	12	0.12427	0.12297	7.4307e-10	1.1159e-09
chr5_14915_plus	Endodermis	6	-0.12427	-0.13725	0.031135	0.017196
chr2_13452_plus	Pericycle	9	0.12418	0.13603	0.019957	0.01073
chr4_8911_plus	Pericycle	9	0.12416	0.11586	0.0011104	0.0023532
chr3_544_plus	Atrichoblast	9	0.1241	0.11283	1.5601e-05	8.6659e-05
chr4_11585_minus	Xylem	13	-0.12402	-0.12705	0.031469	0.02753
chr3_15665_minus	Phloem	11	-0.12398	-0.10986	0.0016467	0.0053265
chr5_555_minus	Trichoblast	9	-0.12396	-0.071718	6.0616e-07	0.0039876
chr4_2589_minus	Procambium	11	-0.12384	-0.13017	2.8551e-10	3.3234e-11
chr5_2626_minus	Trichoblast	7	-0.1238	-0.11676	0.00017119	0.00039552
chr5_23991_plus	Trichoblast	9	0.12376	0.12361	0.0072272	0.007298
chr3_1623_plus	Procambium	10	0.12376	0.12252	0.00035747	0.00040992
chr1_2034_plus	Cortex	8	0.12376	0.13157	0.0021243	0.0010841
chr2_17142_plus	Phloem	10	0.12375	0.12372	0.0053579	0.0053683
chr5_923_minus	Trichoblast	6	-0.1237	-0.12005	0.020258	0.024295
chr2_6951_plus	Cortex	11	0.12364	0.10764	3.0584e-09	2.5194e-07
chr1_28748_plus	Lateral Root Cap	11	0.12359	0.11801	1.2544e-12	1.2298e-11
chr1_792_plus	Atrichoblast	6	0.12357	0.11067	0.0038286	0.0096561
chr5_8775_plus	Trichoblast	7	-0.12356	-0.13426	0.00197	0.00076568
chr3_11383_minus	Cortex	8	-0.12346	-0.10867	0.007961	0.019603
chr3_8115_plus	Atrichoblast	8	0.12342	0.13966	0.0038737	0.0010682
chr3_16381_plus	Atrichoblast	8	0.12337	0.12282	0.006689	0.0069388
chr5_7250_minus	Atrichoblast	12	-0.12332	-0.11503	5.342e-09	5.3058e-08
chr4_1047_minus	Cortex	15	0.1233	0.097913	1.5083e-05	0.00059982
chr3_22461_minus	Trichoblast	10	-0.12327	-0.097708	1.8224e-05	0.00069353
chr4_12325_minus	Trichoblast	6	-0.12325	-0.092412	0.015807	0.070842
chr4_17495_minus	Lateral Root Cap	7	-0.12318	-0.12302	2.0682e-05	2.1191e-05
chr2_15322_minus	Procambium	8	-0.12316	-0.086422	0.0023104	0.032836
chr3_19832_plus	Lateral Root Cap	7	0.12302	0.11893	0.001184	0.001725
chr3_3444_plus	Phloem	7	0.123	0.099217	0.029842	0.080151
chrMt_10_minus	Procambium	9	-0.12296	-0.13733	8.4654e-14	7.2694e-17
chr4_12404_minus	Trichoblast	6	-0.12291	-0.08275	0.0028565	0.045065
chr2_1529_plus	Atrichoblast	9	0.12288	0.12796	5.2507e-06	2.0909e-06
chr2_7567_plus	Cortex	8	0.12286	0.11625	0.00011168	0.0002577
chr1_1218_plus	Procambium	10	0.12283	0.12757	0.0015431	0.0010035
chr2_9029_plus	Atrichoblast	16	0.12277	0.13406	2.838e-07	2.0227e-08
chr2_14982_plus	Atrichoblast	6	0.12275	0.091992	0.018327	0.077589
chr1_2814_minus	Endodermis	7	0.12268	0.087361	0.030272	0.1236
chr5_6516_minus	Atrichoblast	9	-0.12264	-0.11354	2.0278e-05	8.0329e-05
chr1_26192_plus	Phloem	10	0.12263	0.10054	0.02292	0.062501
chr3_22811_minus	Phloem	7.5	-0.12262	-0.11016	0.0083294	0.017854
chr1_28588_minus	Xylem	11	0.12256	0.12279	5.7385e-05	5.5532e-05
chr5_5715_plus	Cortex	9	0.12255	0.12014	1.2573e-05	1.8605e-05
chr5_2670_plus	Trichoblast	6	0.12243	0.098461	0.0010038	0.0082423
chr5_4914_minus	Atrichoblast	7	-0.12238	-0.10589	0.030156	0.060898
chr4_16559_plus	Atrichoblast	9	0.12231	0.13172	7.1453e-07	9.191e-08
chr1_29665_plus	Trichoblast	8	0.12228	0.14131	8.4671e-11	5.8329e-14
chr4_7011_minus	Pericycle	7	-0.12225	-0.054249	0.014669	0.2803
chr3_10340_plus	Atrichoblast	6	0.12223	0.12086	0.0086835	0.0094699
chr5_2760_minus	Atrichoblast	6	-0.12219	-0.11764	0.0011323	0.0017281
chr1_16128_plus	Trichoblast	7	0.12219	0.094365	0.030685	0.095609
chr5_20552_minus	Trichoblast	9	-0.12218	-0.14741	1.0138e-05	9.5604e-08
chr1_21381_plus	Procambium	8	0.12204	0.13574	0.017012	0.0078932
chr2_15508_plus	Procambium	6	0.12193	0.14628	0.015195	0.0035283
chr1_20914_plus	Columella	9	0.1219	0.11776	2.0065e-09	6.9521e-09
chr3_19653_plus	Atrichoblast	6	0.12168	0.097481	0.0096165	0.038296
chr5_6787_plus	Trichoblast	6	0.12167	0.12295	0.00019832	0.00016942
chr1_26192_plus	Endodermis	10	0.12156	0.1308	0.0066647	0.0034871
chr1_6938_minus	Cortex	7	-0.12154	-0.11895	0.0067293	0.0080036
chr1_2339_minus	Atrichoblast	16	-0.1215	-0.068341	4.2316e-07	0.0045395
chr3_18942_plus	Atrichoblast	17	0.12148	0.11939	1.1332e-08	2.02e-08
chr1_1767_minus	Atrichoblast	8	-0.12144	-0.13274	7.2892e-10	1.6127e-11
chr1_26535_minus	Atrichoblast	8	-0.1214	-0.14103	1.1943e-06	1.6137e-08
chr4_6839_minus	Phloem	7	-0.12135	-0.10465	0.028965	0.059888
chr3_19953_plus	Procambium	9	0.1213	0.1024	0.0013558	0.0068982
chr1_21613_minus	Trichoblast	13.5	-0.12123	-0.1272	2.6879e-11	2.679e-12
chr5_21415_plus	Atrichoblast	8	0.12117	0.10991	1.0741e-06	9.8101e-06
chr3_20014_minus	Trichoblast	7	0.12116	0.11221	0.00051898	0.001315
chr4_11647_minus	Cortex	9	-0.12115	-0.10743	0.010187	0.022806
chr2_12827_plus	Trichoblast	8	0.12087	0.10335	4.8585e-06	9.4505e-05
chr1_22363_minus	Procambium	8	0.12085	0.035017	0.02335	0.51257
chr3_369_plus	Trichoblast	7	0.12085	0.12886	1.6331e-08	1.699e-09
chr5_8517_plus	Pericycle	8	0.12084	0.082019	0.017543	0.10764
chr1_17787_minus	Cortex	8	-0.12084	-0.10785	0.035825	0.06122
chr5_7250_minus	Lateral Root Cap	12	-0.12076	-0.11078	7.8585e-07	5.9457e-06
chr2_18308_minus	Procambium	7	-0.1206	-0.13789	0.021912	0.0087081
chr5_8037_plus	Atrichoblast	7	0.12055	0.073514	0.0074939	0.10374
chr3_1756_minus	Cortex	6	-0.12053	-0.20876	0.027166	0.00011575
chr2_11283_minus	Trichoblast	7	0.1205	0.10442	0.0068143	0.019154
chr3_10969_minus	Cortex	6	-0.12046	-0.12201	0.012951	0.011822
chr2_15517_plus	Columella	6	0.12037	0.11708	2.4009e-05	3.9971e-05
chr1_9316_minus	Atrichoblast	9	-0.12028	-0.078241	6.3072e-05	0.0093998
chr4_5925_plus	Trichoblast	9	0.12026	0.13027	0.0011864	0.00044099
chr2_15321_minus	Atrichoblast	9	-0.12026	-0.10598	9.2076e-08	2.5602e-06
chr2_11821_minus	Atrichoblast	6	-0.12021	-0.14294	0.012303	0.0028718
chr1_20598_minus	Endodermis	8	0.1202	0.14348	0.003374	0.00045689
chr5_9875_plus	Phloem	12	0.12018	0.11271	0.015913	0.023821
chr1_26622_minus	Xylem	12	-0.12015	-0.055307	0.007448	0.21932
chr5_5356_minus	Trichoblast	6	-0.12005	-0.13881	0.01013	0.002911
chr3_17247_minus	Endodermis	7	-0.12001	-0.11964	0.037761	0.03835
chr1_23254_plus	Endodermis	6	-0.11997	-0.10502	0.013438	0.030613
chr1_29665_plus	Cortex	8	0.11989	0.10913	5.5036e-05	0.00024359
chr3_19399_plus	Trichoblast	11	0.11986	0.13049	6.627e-12	7.4669e-14
chr5_7940_plus	Procambium	8	0.11985	0.11217	0.033193	0.046333
chr5_22309_minus	Columella	11	-0.11984	-0.099902	6.6415e-07	3.4774e-05
chr1_10238_plus	Atrichoblast	7	0.11974	0.12139	0.0031798	0.0027835
chr3_21942_minus	Procambium	9	0.11966	0.09639	4.3958e-05	0.0010124
chr3_22270_plus	Procambium	10	-0.11966	-0.084045	0.0018733	0.029248
chr4_1047_minus	Trichoblast	15	0.11962	0.075237	8.0167e-09	0.00029456
chr5_2972_plus	Atrichoblast	10	0.11961	0.11442	0.00014652	0.00028232
chr5_19837_minus	Endodermis	6	0.11956	0.096542	0.022707	0.066163
chr1_2464_minus	Procambium	8	-0.11955	-0.099035	0.0056737	0.02209
chr3_19956_minus	Trichoblast	8	-0.11954	-0.091065	0.00051288	0.0082309
chr2_19412_minus	Atrichoblast	7	-0.11953	-0.11716	0.017051	0.01939
chr5_23207_minus	Atrichoblast	9	-0.11953	-0.11582	9.3599e-05	0.00015408
chr5_7215_minus	Trichoblast	8	-0.11952	-0.11302	9.9586e-05	0.00023457
chr4_10501_plus	Endodermis	9	-0.11939	-0.090786	0.023872	0.086292
chr3_2824_minus	Lateral Root Cap	11	-0.11936	-0.11216	2.2081e-05	6.7393e-05
chr3_19628_minus	Endodermis	14	-0.11934	-0.081688	9.7936e-12	3.2845e-06
chr2_19560_plus	Cortex	15	0.11932	0.10426	5.6598e-08	2.1376e-06
chr1_25394_plus	Atrichoblast	6	0.11931	0.10849	0.019834	0.034264
chr1_28748_plus	Columella	11	0.1193	0.10454	6.1339e-08	2.1284e-06
chr5_21761_plus	Phloem	10	0.1193	0.09015	0.0051689	0.034872
chr2_7838_plus	Trichoblast	10	0.11929	0.06713	2.5379e-05	0.018069
chr1_1357_minus	Lateral Root Cap	9	-0.11925	-0.11553	0.022506	0.027102
chr3_648_plus	Atrichoblast	6	0.11923	0.12443	0.036802	0.029275
chr3_19452_plus	Atrichoblast	6	0.11918	0.12807	0.025561	0.016366
chr5_6852_minus	Phloem	12	-0.11906	-0.088787	0.0022033	0.022642
chr2_18961_plus	Atrichoblast	10	0.11905	0.12299	1.2269e-05	6.2249e-06
chr4_10944_plus	Atrichoblast	9	-0.11903	-0.1286	8.5418e-06	1.4936e-06
chr1_17982_minus	Trichoblast	9	0.11901	0.12022	0.0031911	0.0028939
chr4_14452_plus	Endodermis	12	0.11898	0.10896	3.9377e-09	7.1311e-08
chr1_20310_minus	Pericycle	8	-0.11897	-0.11886	0.029478	0.029625
chr2_17098_minus	Endodermis	6	-0.11895	-0.1084	0.036321	0.056588
chr5_17732_plus	Atrichoblast	7	-0.11894	-0.098715	0.022855	0.059204
chr4_462_minus	Endodermis	8	0.11893	0.11789	0.00013435	0.00015382
chr4_8549_minus	Trichoblast	9	-0.11893	-0.12811	9.863e-07	1.3262e-07
chr1_29347_plus	Cortex	10	0.11893	0.10539	9.9851e-09	3.8819e-07
chr3_5891_minus	Trichoblast	6	-0.11893	-0.14293	0.0028133	0.00032304
chr1_9748_plus	Atrichoblast	9	0.11892	0.10773	4.2931e-06	3.1612e-05
chr3_15665_minus	Cortex	11	-0.11887	-0.097128	0.0012056	0.0082376
chr2_8517_minus	Procambium	9	-0.11885	-0.12986	3.354e-06	3.737e-07
chrMt_10_minus	Cortex	9	-0.11881	-0.12348	2.6427e-12	3.5274e-13
chr1_21380_plus	Trichoblast	7	0.11873	0.087409	0.034028	0.11923
chr5_4787_minus	Trichoblast	7	-0.11873	-0.11296	0.00806	0.011737
chr1_3095_plus	Trichoblast	8	0.11871	0.093631	6.8179e-05	0.0017075
chr1_26535_minus	Trichoblast	8	-0.11871	-0.14393	6.4399e-09	1.7887e-12
chr1_28461_plus	Trichoblast	6	-0.11857	-0.12668	0.01025	0.0060644
chr2_18426_plus	Trichoblast	12	-0.11854	-0.073802	1.5976e-08	0.0004471
chr1_10311_minus	Trichoblast	6	-0.11845	-0.13663	0.028505	0.011429
chr3_10724_plus	Pericycle	8	0.11843	0.10663	0.00083313	0.0026415
chr2_15644_plus	Trichoblast	9	0.11841	0.11801	3.0252e-08	3.3732e-08
chr5_173_minus	Atrichoblast	10	-0.11839	-0.11739	1.447e-07	1.8428e-07
chr1_23084_plus	Phloem	9	-0.11839	-0.11645	0.00033711	0.00042197
chr5_465_plus	Lateral Root Cap	7	0.11839	0.12574	0.00023122	9.1343e-05
chr5_9875_plus	Trichoblast	12	-0.11832	-0.1043	1.5283e-07	3.7687e-06
chr4_5421_plus	Atrichoblast	7	0.11829	0.12267	0.0017722	0.0011845
chr1_1316_plus	Atrichoblast	6	0.11828	0.13609	0.033041	0.014074
chr5_2266_minus	Atrichoblast	7	-0.11815	-0.13595	0.0097264	0.0028985
chr2_3252_minus	Cortex	7	0.11815	0.11751	0.012931	0.013431
chr2_15194_plus	Atrichoblast	7	0.11815	0.11258	0.013035	0.018029
chr2_7202_plus	Procambium	9	0.11801	0.14478	0.014004	0.0025293
chr1_11606_minus	Cortex	9	-0.11799	-0.13843	0.027749	0.0097204
chr3_20893_minus	Quiescent Center	10	0.11797	0.098058	0.037278	0.083761
chr3_10056_minus	Cortex	7	-0.11797	-0.11331	0.0099923	0.013372
chr1_8912_minus	Atrichoblast	7	-0.11793	-0.11406	0.00062904	0.00094735
chr4_14487_minus	Trichoblast	11	-0.11791	-0.1174	3.6093e-11	4.381e-11
chr4_11988_minus	Atrichoblast	7	-0.11786	-0.11355	0.00042939	0.00069422
chr5_24528_minus	Atrichoblast	9	-0.11786	-0.127	8.5976e-07	1.1197e-07
chr5_17755_minus	Trichoblast	6	-0.11781	-0.083235	0.034028	0.1349
chr5_3792_minus	Procambium	9	-0.11777	-0.11582	0.0012428	0.0014973
chr1_270_plus	Atrichoblast	11	0.11776	0.11892	3.0311e-08	2.2097e-08
chr3_606_plus	Atrichoblast	6	-0.11774	-0.14643	0.019395	0.0035787
chr4_14922_plus	Procambium	8	-0.11773	-0.10184	0.015165	0.035845
chr3_17780_plus	Cortex	8	0.1177	0.12167	0.00025943	0.00015873
chr1_3095_plus	Endodermis	8	0.11762	0.11233	1.2766e-08	5.5766e-08
chr3_19571_plus	Lateral Root Cap	9	0.11761	0.13164	0.0064128	0.0022589
chr3_6144_minus	Atrichoblast	6	-0.11761	-0.087439	0.033778	0.11509
chr3_8645_plus	Atrichoblast	9	0.11753	0.1313	1.8746e-07	5.6463e-09
chr1_3108_plus	Procambium	10	0.11752	0.097013	0.0016957	0.0096435
chr1_21380_plus	Atrichoblast	7	-0.11745	-0.14937	0.017083	0.0023672
chr4_16559_plus	Phloem	9	0.11743	0.11253	0.040416	0.04959
chr3_14203_plus	Procambium	6	0.11735	0.11457	1.6615e-07	3.2398e-07
chr1_5777_minus	Procambium	7	-0.11735	-0.13461	0.040229	0.01848
chr1_27548_minus	Trichoblast	10	-0.11732	-0.14396	0.0050408	0.00056603
chr4_11647_minus	Procambium	9	-0.1173	-0.10722	4.3276e-07	3.8964e-06
chr5_7215_minus	Endodermis	8	-0.11727	-0.1174	0.036305	0.036096
chr3_19810_minus	Trichoblast	9	-0.11723	-0.13364	0.00038849	5.1579e-05
chr5_465_plus	Cortex	7	0.11719	0.10699	0.022503	0.037345
chr4_17050_minus	Procambium	9	-0.11717	-0.10869	0.0021948	0.004518
chr5_21761_plus	Xylem	10	0.11715	0.13945	0.0060877	0.0010754
chr3_19399_plus	Procambium	11	0.11714	0.10878	1.5982e-05	6.2054e-05
chr1_6971_minus	Trichoblast	7	0.11713	0.10952	0.00060413	0.0013479
chr4_7658_minus	Atrichoblast	8	-0.11713	-0.099429	9.6295e-07	3.2551e-05
chr3_22972_plus	Trichoblast	6	-0.11712	-0.083904	0.0035773	0.037198
chr3_21429_minus	Phloem	9	-0.11707	-0.097182	0.0016519	0.0090725
chr1_10224_minus	Atrichoblast	8	-0.11699	-0.07383	0.011057	0.10955
chr3_22145_plus	Pericycle	7	0.11696	0.13704	0.040892	0.016452
chr2_9427_minus	Atrichoblast	7	-0.11693	-0.10682	5.7888e-05	0.0002412
chr1_16269_plus	Quiescent Center	10	-0.11688	-0.11317	0.01484	0.018356
chr1_1682_plus	Trichoblast	6	0.11681	0.095549	0.042504	0.097445
chr1_23172_plus	Phloem	8	0.11678	0.119	0.0014606	0.0011818
chr1_6417_plus	Trichoblast	7	0.11678	0.12051	0.014699	0.011792
chr3_22676_minus	Endodermis	7	0.11676	0.10585	7.8821e-05	0.00034787
chr4_17099_plus	Procambium	9	0.11673	0.090614	0.0037464	0.024627
chr1_24707_minus	Atrichoblast	8	-0.11672	-0.13696	9.9885e-09	1.6535e-11
chr1_24053_minus	Cortex	8	-0.11671	-0.13422	0.036033	0.015788
chr2_16013_minus	Pericycle	12	0.1167	0.091479	2.5746e-05	0.00098618
chr1_27244_minus	Trichoblast	10	-0.11658	-0.079112	2.5505e-05	0.0043453
chr3_4558_minus	Trichoblast	7	-0.11656	-0.11146	0.00029543	0.00054075
chr2_18864_minus	Procambium	7	-0.11652	-0.13211	8.0994e-05	7.6955e-06
chr2_18588_minus	Procambium	10	-0.11645	-0.13731	0.00082913	7.9129e-05
chr3_697_minus	Procambium	8	-0.11641	-0.12614	0.0057268	0.0027386
chr3_2390_plus	Cortex	10	0.11628	0.11132	0.0003195	0.00057229
chr5_16372_plus	Trichoblast	9	0.11626	0.14612	0.00020567	2.9448e-06
chr4_11647_minus	Atrichoblast	9	-0.11619	-0.13607	7.1128e-06	1.4002e-07
chr5_555_minus	Atrichoblast	9	-0.11616	-0.077964	4.0783e-08	0.00023679
chr5_660_plus	Procambium	8	0.11611	0.0054803	0.019574	0.91256
chr5_22657_minus	Trichoblast	8	-0.11608	-0.098494	3.1402e-05	0.00041718
chr1_23344_plus	Pericycle	8	-0.11593	-0.10379	0.0093273	0.020028
chr1_609_minus	Atrichoblast	11	-0.11592	-0.095867	1.2719e-06	6.2855e-05
chr2_13143_plus	Atrichoblast	11	0.11585	0.11999	1.0572e-08	3.0859e-09
chr5_22244_plus	Atrichoblast	7	0.11585	0.12122	0.0035661	0.0022857
chr5_19391_plus	Xylem	9	0.11578	0.13505	0.021038	0.0070461
chr4_1137_plus	Endodermis	9	0.11576	0.12416	0.0035674	0.0017649
chr5_9875_plus	Cortex	12	0.11573	0.15355	0.025018	0.0028708
chr1_12180_plus	Lateral Root Cap	6	0.11573	0.10074	0.0055434	0.015853
chr1_17322_minus	Cortex	7	-0.11572	-0.10539	0.012809	0.023483
chr1_28587_minus	Atrichoblast	10	-0.11567	-0.13425	4.7107e-06	1.045e-07
chr2_19442_plus	Trichoblast	10	0.11556	0.11644	4.6546e-10	3.4249e-10
chr4_12567_plus	Cortex	7	-0.11549	-0.12798	0.00010868	1.7704e-05
chr4_18149_plus	Atrichoblast	12	0.11541	0.10197	6.9195e-11	8.4838e-09
chr1_5041_plus	Atrichoblast	6	0.11541	0.12372	0.0032841	0.0016166
chr5_387_minus	Trichoblast	6	-0.11535	-0.13148	0.010769	0.0036185
chr2_17296_minus	Atrichoblast	8	-0.11535	-0.11286	3.8061e-05	5.5938e-05
chr2_13384_minus	Pericycle	7	-0.11534	-0.11236	0.0016372	0.0021606
chr4_12352_plus	Atrichoblast	11	0.11532	0.13186	1.5338e-07	1.8843e-09
chr5_25394_minus	Trichoblast	10	-0.11528	-0.10842	9.0455e-08	5.0275e-07
chr2_10902_minus	Cortex	7	-0.11528	-0.092096	0.017971	0.059019
chr5_6787_plus	Atrichoblast	6	0.11527	0.12438	0.013469	0.0076315
chr5_2972_plus	Trichoblast	10	0.11522	0.10376	0.0016926	0.0047236
chr5_22122_plus	Trichoblast	7	-0.11519	-0.15105	0.03096	0.0045667
chr5_7820_minus	Endodermis	8	0.11514	0.10563	0.028501	0.04459
chr4_16160_minus	Cortex	7	-0.11514	-0.13326	0.018389	0.0062976
chr1_6908_minus	Atrichoblast	7	-0.11507	-0.096209	0.017777	0.047724
chr4_14674_plus	Trichoblast	9	0.11507	0.12217	3.322e-09	3.3388e-10
chr2_8898_minus	Phloem	9	0.11506	0.13245	0.0053315	0.0013236
chr1_1637_minus	Atrichoblast	7	-0.11503	-0.10888	0.0079133	0.011978
chr1_9208_plus	Endodermis	10	0.11491	0.1126	2.1168e-07	3.7005e-07
chr4_797_minus	Procambium	10	-0.11488	-0.10432	9.8796e-08	1.3232e-06
chr3_6477_plus	Procambium	13	0.11487	0.1001	4.0084e-10	5.168e-08
chr4_5793_plus	Atrichoblast	12	0.11486	0.10998	3.0007e-07	9.3709e-07
chr2_16476_plus	Quiescent Center	10	-0.11482	-0.093299	0.030787	0.079598
chr5_24016_minus	Cortex	10	-0.11476	-0.092454	0.00031825	0.0037702
chr3_10903_minus	Atrichoblast	10	-0.11473	-0.10621	0.00018281	0.00053584
chr2_8516_plus	Trichoblast	9	0.11472	0.11851	0.0051576	0.0038533
chr5_24113_minus	Atrichoblast	10	-0.11471	-0.1394	8.3451e-05	1.6795e-06
chr1_28588_minus	Phloem	11	0.11469	0.1156	3.5963e-05	3.1108e-05
chr4_462_minus	Atrichoblast	8	0.11467	0.09994	0.023167	0.048003
chr3_17727_minus	Atrichoblast	7	-0.11462	-0.12332	0.0031914	0.0015028
chr4_13318_minus	Atrichoblast	15	0.11461	0.11439	0.034385	0.03473
chr5_5865_minus	Procambium	7	-0.11452	-0.095203	0.04604	0.097549
chr1_26338_minus	Endodermis	9	0.11451	0.15589	0.00012191	1.5575e-07
chr4_1279_minus	Procambium	9	-0.11446	-0.095621	1.8164e-06	6.7925e-05
chr4_17204_minus	Atrichoblast	7	0.11433	0.063638	0.016186	0.18172
chr2_16594_plus	Trichoblast	6	0.11431	0.1111	0.002508	0.0033132
chr4_12829_plus	Trichoblast	8	0.11427	0.16542	0.0002663	1.1728e-07
chr5_24283_plus	Atrichoblast	6	0.11427	0.1159	0.012421	0.011216
chr3_7845_minus	Quiescent Center	10	0.11423	0.079575	0.047319	0.16779
chr1_18952_plus	Trichoblast	6	0.11422	0.12009	0.0055148	0.0035125
chr2_18912_plus	Xylem	13	0.11418	0.084053	0.0047508	0.037952
chr3_21035_minus	Endodermis	9	-0.11418	-0.11368	2.8175e-05	3.0533e-05
chr5_20752_plus	Atrichoblast	9	0.11418	0.1115	1.0961e-05	1.7594e-05
chr3_513_plus	Lateral Root Cap	7	0.11416	0.10716	0.0014877	0.0028702
chr3_7111_minus	Endodermis	7	-0.11412	-0.10014	0.0049471	0.013732
chr2_12619_minus	Columella	6	-0.11409	-0.11607	0.00016136	0.00012365
chr1_27949_minus	Atrichoblast	6	-0.11394	-0.099849	0.01385	0.031158
chr2_16701_minus	Columella	8	-0.11388	-0.11455	0.00058599	0.0005432
chr1_24707_minus	Trichoblast	8	-0.11384	-0.10027	2.2074e-06	3.0977e-05
chr5_6516_minus	Trichoblast	9	-0.11381	-0.098624	0.0027556	0.0095343
chr3_13527_minus	Endodermis	9	-0.11381	-0.10183	7.9487e-08	1.5858e-06
chr3_19661_minus	Xylem	10	-0.1137	-0.17793	0.048746	0.001942
chr5_3785_plus	Phloem	16	0.11367	0.10218	3.254e-06	2.9041e-05
chr4_2720_plus	Atrichoblast	13	0.11366	0.1037	1.9227e-09	4.3721e-08
chr3_8089_plus	Trichoblast	6	0.11365	0.10933	0.00075248	0.0011913
chr5_2266_minus	Cortex	7	-0.11364	-0.11664	0.016472	0.013812
chr4_18425_plus	Pericycle	13	0.11364	0.12855	0.025959	0.011694
chr4_17050_minus	Lateral Root Cap	9	-0.11359	-0.12358	7.5992e-11	1.395e-12
chr1_27296_minus	Trichoblast	6	0.11352	0.10228	0.02299	0.040643
chr1_23204_plus	Cortex	9	0.11349	0.12397	7.5499e-06	9.8758e-07
chr2_1895_minus	Trichoblast	10	-0.11347	-0.12579	6.3138e-06	5.4554e-07
chr1_4593_minus	Atrichoblast	7	0.11345	0.050951	0.014167	0.27185
chr4_8987_minus	Endodermis	8	-0.11339	-0.10638	0.0070245	0.011469
chr4_11585_minus	Lateral Root Cap	13	-0.11339	-0.11338	4.2041e-12	4.2117e-12
chr5_24828_minus	Endodermis	7	0.11338	0.057599	0.03397	0.28254
chr5_24835_minus	Lateral Root Cap	8	-0.11336	-0.10605	9.6397e-07	4.6274e-06
chr2_9539_minus	Trichoblast	18	0.11334	0.074846	6.6708e-12	6.0454e-06
chr3_6454_plus	Trichoblast	10	0.11334	0.1239	3.3373e-05	5.6616e-06
chr3_17650_plus	Atrichoblast	7	0.11333	0.10591	0.0012433	0.0025596
chr1_1767_minus	Procambium	8	-0.11326	-0.12841	0.00061531	0.0001017
chr5_18076_minus	Endodermis	6	0.11322	0.13358	0.02407	0.0076943
chr4_480_plus	Trichoblast	6	0.1132	0.10918	0.0035157	0.0048884
chr4_11472_minus	Atrichoblast	7	-0.11319	-0.096931	0.00055888	0.003151
chr4_5340_minus	Trichoblast	7	0.11317	0.10962	0.047571	0.055022
chr5_25106_plus	Trichoblast	7	0.11313	0.098439	0.00021601	0.0012975
chr4_12352_plus	Trichoblast	11	0.11299	0.13169	3.2743e-10	2.2349e-13
chr4_18215_plus	Cortex	7	0.11289	0.11108	0.00077249	0.00093891
chr5_9211_plus	Trichoblast	6	0.11288	0.11788	0.0020028	0.0012476
chr1_19202_plus	Atrichoblast	9	0.11288	0.12174	0.00065988	0.00023787
chr5_10541_minus	Trichoblast	7	-0.11284	-0.12044	7.4104e-05	2.32e-05
chr1_9208_plus	Lateral Root Cap	10	0.11279	0.13349	7.8868e-06	1.1882e-07
chr3_1037_minus	Cortex	7	0.11278	0.10549	0.023383	0.034031
chr4_6907_plus	Atrichoblast	7	0.11275	0.13112	0.0010697	0.0001396
chrMt_12_minus	Atrichoblast	8	0.11273	0.11067	3.5464e-11	8.0322e-11
chr5_3680_plus	Trichoblast	6	0.11273	0.093218	0.029934	0.072918
chr2_16476_plus	Procambium	10	0.11272	0.10589	0.00047977	0.0010413
chr4_17390_plus	Trichoblast	7	-0.11259	-0.10048	0.0023982	0.006774
chr3_9211_plus	Endodermis	8	0.11247	0.10344	0.00030662	0.00090577
chr2_17718_minus	Cortex	8	-0.11243	-0.10795	0.0031462	0.0045874
chr4_15694_minus	Endodermis	8	-0.11242	-0.097158	0.00067111	0.0033138
chr3_2390_plus	Lateral Root Cap	10	0.11235	0.11582	0.047753	0.041233
chr5_14093_plus	Atrichoblast	8	0.11232	0.15751	0.0031546	3.282e-05
chr3_19413_plus	Cortex	9	0.11231	0.063602	0.001788	0.077574
chr3_14229_minus	Trichoblast	6	-0.11227	-0.12556	1.1704e-05	9.3084e-07
chr4_14922_plus	Endodermis	8	-0.11224	-0.11196	0.00078453	0.00080914
chr1_6915_plus	Phloem	11	0.11221	0.14357	0.0097287	0.0009178
chr5_25735_minus	Procambium	9	-0.1122	-0.11884	0.0001605	6.3555e-05
chr3_6667_plus	Cortex	8	0.11216	0.10425	0.0067113	0.011784
chr1_23204_plus	Atrichoblast	9	0.11214	0.11495	0.00038334	0.0002717
chr1_10238_plus	Trichoblast	7	0.11212	0.097226	0.00048737	0.0025114
chr2_19080_plus	Atrichoblast	9	0.11206	0.1112	2.2354e-05	2.5875e-05
chr5_22605_plus	Trichoblast	7	0.11201	0.095168	0.00047084	0.0029931
chr4_11472_minus	Cortex	7	0.11201	0.1135	0.038136	0.035634
chr3_7094_minus	Procambium	7	-0.112	-0.099333	0.051077	0.083796
chr5_19829_plus	Atrichoblast	7	0.11199	0.11435	0.00026964	0.00019917
chr4_17050_minus	Trichoblast	9	-0.11188	-0.11644	2.5363e-06	9.6711e-07
chr5_6416_plus	Endodermis	7	-0.11185	-0.13076	0.0078958	0.0018769
chr1_1366_minus	Cortex	6	-0.11183	-0.084972	0.051819	0.14004
chr2_11759_minus	Lateral Root Cap	10	-0.11181	-0.10421	0.043662	0.060193
chr3_1392_minus	Atrichoblast	11	-0.11178	-0.098962	9.8866e-06	9.2244e-05
chr2_9919_plus	Trichoblast	7	0.11174	0.1114	0.00054481	0.00056706
chr1_28117_minus	Cortex	9	-0.11171	-0.12605	0.0072329	0.0024189
chr2_6401_plus	Trichoblast	9	0.11169	0.10712	0.00020029	0.0003634
chr1_6677_minus	Atrichoblast	7	-0.11161	-0.12956	0.013151	0.0039572
chr5_16808_minus	Procambium	8	-0.11159	-0.13409	0.049281	0.017986
chr5_24124_plus	Phloem	7	0.11153	0.12961	0.008971	0.0023655
chr5_3278_minus	Unknown	14	-0.11142	-0.11257	0.028614	0.027004
chr2_11227_minus	Procambium	6	-0.11142	-0.095689	0.012937	0.032944
chr3_2987_minus	Atrichoblast	8	-0.11138	-0.10463	0.00010342	0.00026647
chr5_24122_plus	Pericycle	11	0.11135	0.1179	2.5069e-05	8.055e-06
chr5_25976_plus	Lateral Root Cap	8	0.11134	0.07725	0.053645	0.18133
chr5_23517_plus	Cortex	8	0.11122	0.10767	0.046464	0.053964
chr4_6479_minus	Atrichoblast	8	-0.11121	-0.093765	0.0011104	0.0060146
chr4_9761_plus	Cortex	8	-0.1112	-0.10491	0.017399	0.024916
chr5_3864_minus	Cortex	7	-0.1112	-0.095889	0.016331	0.038529
chr5_4490_plus	Xylem	13	0.11119	0.046526	0.044849	0.40244
chr5_5380_plus	Atrichoblast	7	0.11102	0.069115	0.00037702	0.027143
chr5_15846_plus	Procambium	8	0.111	0.12035	0.023236	0.01381
chrMt_10_minus	Trichoblast	9	-0.11099	-0.10137	1.5704e-06	1.1677e-05
chr2_1895_minus	Atrichoblast	10	-0.11095	-0.11094	1.9064e-06	1.9132e-06
chr4_8057_plus	Atrichoblast	12	0.1109	0.072658	2.3381e-09	9.3793e-05
chr1_9563_minus	Atrichoblast	8	-0.11083	-0.12851	0.00035846	3.4338e-05
chr4_5793_plus	Phloem	12	0.11082	0.10399	0.0001043	0.00027282
chr3_5833_plus	Trichoblast	6	0.11082	0.085797	0.036342	0.10558
chr3_14203_plus	Cortex	6	0.11073	0.11589	0.00016376	7.9516e-05
chr4_12829_plus	Atrichoblast	8	0.1107	0.17139	0.013072	0.00011379
chr1_226_minus	Procambium	10	-0.11066	-0.12108	1.0081e-07	5.5343e-09
chr2_16181_minus	Endodermis	6	-0.11064	-0.096655	0.0213	0.044414
chr1_28452_minus	Trichoblast	9	-0.11061	-0.082033	0.00026513	0.0069118
chr5_5790_plus	Trichoblast	6	0.11058	0.1071	0.014421	0.01783
chr3_5050_plus	Cortex	9	0.11055	0.070051	0.0097321	0.10202
chr3_22461_minus	Procambium	10	-0.11054	-0.11377	0.0025845	0.0019236
chr1_29347_plus	Lateral Root Cap	10	0.11049	0.10294	2.5329e-07	1.5808e-06
chr2_17429_plus	Atrichoblast	7	0.11048	0.10286	0.010772	0.017636
chr2_15599_minus	Trichoblast	11	-0.11046	-0.094833	0.00021383	0.0014936
chr3_14200_plus	Phloem	9	0.11042	0.11668	0.001797	0.00096642
chr1_9748_plus	Xylem	9	0.11041	0.077095	0.032566	0.13618
chr5_6816_plus	Lateral Root Cap	7	0.11039	0.10456	0.053331	0.067325
chr5_26960_minus	Atrichoblast	6	0.11037	0.11609	0.039901	0.030612
chr4_17099_plus	Trichoblast	9	0.11029	0.1137	0.00051506	0.00034241
chr5_6412_minus	Unknown	11	-0.11012	-0.14536	0.053535	0.010642
chr3_19413_plus	Atrichoblast	9	0.11012	0.11233	2.8154e-05	1.935e-05
chr5_22936_minus	Atrichoblast	9	-0.10997	-0.11521	8.9397e-05	4.0335e-05
chr5_22657_minus	Atrichoblast	8	-0.10996	-0.13254	0.0013141	0.00010538
chr4_8303_minus	Atrichoblast	8	-0.10994	-0.10039	0.00063186	0.0018146
chr3_5348_minus	Atrichoblast	6	-0.10993	-0.12191	0.032388	0.01758
chr2_15614_minus	Trichoblast	10	0.10992	0.089157	0.011024	0.039441
chr4_16941_minus	Atrichoblast	7	-0.10981	-0.15691	0.044596	0.0039889
chr4_11894_minus	Atrichoblast	7	0.10977	0.087763	0.034548	0.091414
chr4_15504_plus	Trichoblast	6	-0.10971	-0.060527	0.0024081	0.094779
chr5_4309_minus	Trichoblast	7	-0.1097	-0.10927	2.4041e-05	2.5854e-05
chr3_1289_minus	Pericycle	8	0.10966	0.11049	0.0021337	0.0019729
chr3_7845_minus	Atrichoblast	10	-0.10962	-0.087836	3.6138e-05	0.00094512
chr3_6100_plus	Endodermis	8	0.10962	0.10879	3.4838e-07	4.275e-07
chr5_7405_minus	Trichoblast	6	-0.10961	-0.10048	0.033848	0.051869
chr3_513_plus	Pericycle	7	0.10958	0.09718	0.029438	0.053624
chr1_26091_plus	Xylem	10	0.10953	0.085147	0.019988	0.07084
chr5_5374_plus	Atrichoblast	7	-0.10953	-0.10553	0.00096522	0.0014767
chr5_26658_plus	Trichoblast	6	0.10953	0.10145	5.3354e-05	0.00018367
chr5_4946_plus	Xylem	12	0.10952	0.11153	0.0050148	0.0042647
chr5_4483_minus	Trichoblast	10	-0.10951	-0.11191	0.016613	0.014364
chr2_15447_plus	Phloem	19	0.10946	0.11545	0.0052798	0.0032508
chr2_19484_plus	Procambium	8	0.10935	0.072847	0.038368	0.16843
chr1_21074_minus	Atrichoblast	7	-0.10931	-0.10289	0.0033823	0.0058235
chr5_15745_plus	Atrichoblast	10	0.1093	0.10455	1.0196e-05	2.4391e-05
chr4_17826_minus	Trichoblast	7	-0.10927	-0.080782	0.00055495	0.0108
chr2_7567_plus	Procambium	8	0.10926	0.12714	0.015217	0.0046935
chr5_4946_plus	Phloem	12	0.10926	0.088015	0.00079246	0.0069312
chr5_2583_plus	Atrichoblast	9	0.10918	0.11906	3.588e-06	4.2823e-07
chr3_1623_plus	Pericycle	10	0.10916	0.10602	0.0012443	0.0017178
chr3_8605_plus	Trichoblast	7	0.10915	0.11471	0.056486	0.044956
chr5_23057_minus	Atrichoblast	7	0.10907	0.12462	1.4744e-05	7.2409e-07
chr2_18858_plus	Trichoblast	7	0.10904	0.12635	0.0010652	0.00014699
chr1_20310_minus	Atrichoblast	8	-0.10898	-0.097127	2.4452e-05	0.00017083
chr1_1531_plus	Endodermis	7	0.10894	0.13714	0.022903	0.0041195
chr3_20364_minus	Trichoblast	7	-0.10892	-0.098129	0.0019069	0.0051863
chr5_25894_plus	Procambium	8	0.10889	0.10571	0.00056201	0.00081393
chr4_5925_plus	Atrichoblast	9	0.10883	0.15177	9.4984e-05	4.81e-08
chr1_26535_minus	Lateral Root Cap	8	-0.10883	-0.11121	0.012342	0.010548
chr1_26696_minus	Atrichoblast	9	-0.10874	-0.11003	4.06e-06	3.1105e-06
chr5_5261_minus	Pericycle	6	-0.10867	-0.12027	0.017352	0.0084142
chr4_10583_minus	Cortex	6	-0.10864	-0.085944	0.044368	0.1121
chr4_14017_plus	Trichoblast	6	-0.10861	-0.055337	0.058561	0.33625
chr5_6412_minus	Cortex	11	-0.1086	-0.095542	2.5603e-05	0.00021494
chr3_10351_minus	Endodermis	6	-0.10853	-0.12392	0.045858	0.022487
chr1_10183_plus	Trichoblast	6	0.10842	0.10175	0.016804	0.024882
chr1_3879_minus	Trichoblast	8	0.10842	0.088435	0.0090875	0.033529
chr1_16649_plus	Atrichoblast	7	0.10842	0.12387	0.0036308	0.00088061
chr5_1931_minus	Cortex	6	0.10841	0.087992	0.019638	0.058501
chr4_12252_plus	Cortex	8	0.10838	0.10474	0.021917	0.026805
chr5_4936_minus	Trichoblast	13	-0.10835	-0.052732	4.0067e-07	0.013846
chr1_19855_minus	Xylem	8	-0.10833	-0.15225	0.057963	0.0075325
chr5_1675_plus	Columella	7	0.10833	0.12122	0.018068	0.0081097
chr2_10584_minus	Trichoblast	8	-0.10832	-0.15556	0.0045978	4.4463e-05
chr3_8081_plus	Cortex	9	0.10825	0.074355	0.052308	0.18322
chr4_18556_minus	Atrichoblast	8	-0.10825	-0.071798	3.0968e-05	0.0058035
chr1_2405_minus	Procambium	7	-0.10822	-0.11973	0.04488	0.026386
chr1_22363_minus	Cortex	8	0.1082	0.073049	0.045867	0.17837
chr5_5028_minus	Trichoblast	8	-0.1082	-0.11653	0.0037233	0.0017753
chr2_18922_minus	Trichoblast	7	-0.10817	-0.10618	0.0033229	0.0039543
chr4_7010_minus	Procambium	9	-0.10809	-0.12218	0.00072326	0.00013111
chr3_23388_minus	Atrichoblast	7	-0.10807	-0.11123	0.0041477	0.0031665
chr3_6486_plus	Endodermis	6	-0.10805	-0.094029	0.0067253	0.018429
chr5_8035_plus	Trichoblast	7	0.10803	0.1247	0.050964	0.024129
chr1_7131_plus	Atrichoblast	8	0.10796	0.11566	0.00060771	0.00023847
chr1_2538_plus	Atrichoblast	6	0.10796	0.10755	0.023213	0.023743
chr2_13661_plus	Atrichoblast	10	0.10792	0.13342	0.0017457	0.00010614
chr4_9256_plus	Xylem	7	0.10787	0.098082	0.062032	0.089917
chr3_365_minus	Trichoblast	9	-0.10777	-0.11169	0.00040293	0.00024496
chr5_6680_minus	Endodermis	10	-0.10774	-0.10311	0.00038495	0.00068142
chr5_6957_minus	Atrichoblast	6	-0.10769	-0.086891	0.04724	0.10975
chr2_95_minus	Procambium	7	-0.10766	-0.1154	0.028695	0.018975
chr5_25100_plus	Cortex	10	0.10764	0.10499	0.0017834	0.0023126
chr2_17369_plus	Cortex	9	0.10758	0.075027	0.00013684	0.0079112
chr5_13109_minus	Endodermis	6	-0.10754	-0.15955	0.054632	0.0042191
chr1_18520_plus	Phloem	9	0.10753	0.1131	0.023298	0.016999
chr4_14582_plus	Procambium	7	-0.10748	-0.085024	0.021566	0.069383
chr5_14093_plus	Columella	8	0.10744	0.11431	0.040496	0.029212
chr1_13227_plus	Procambium	9	0.10738	0.089903	0.0062154	0.022092
chr3_15355_minus	Pericycle	8	-0.1073	-0.11786	0.00020991	4.6231e-05
chr3_418_plus	Phloem	12	0.10728	0.088872	0.015364	0.044849
chr2_13140_plus	Endodermis	8	0.10721	0.082179	0.044416	0.12382
chr5_709_minus	Procambium	8	0.10716	0.084728	0.063782	0.14318
chr4_360_minus	Atrichoblast	9	-0.10716	-0.088871	8.9355e-07	4.6725e-05
chr4_12614_plus	Xylem	9	0.10715	0.099311	0.054751	0.075151
chr4_14469_minus	Procambium	8	0.10699	0.080764	0.051805	0.14259
chr5_14535_minus	Lateral Root Cap	6	-0.10686	-0.10345	0.052091	0.060097
chr2_16197_minus	Trichoblast	9	-0.10685	-0.13576	9.8014e-06	1.8279e-08
chr4_16559_plus	Trichoblast	9	0.10683	0.11406	2.0321e-07	2.8526e-08
chr2_11759_minus	Pericycle	10	-0.10678	-0.11306	7.4911e-06	2.0929e-06
chr4_2720_plus	Cortex	13	0.10678	0.089572	6.3203e-05	0.00079991
chr1_2638_plus	Endodermis	10	0.10673	0.10152	0.057675	0.071061
chr4_18012_minus	Trichoblast	6	-0.10672	-0.11083	0.006218	0.0044833
chr1_24031_plus	Procambium	8	0.10669	0.11008	0.0037343	0.0027671
chr1_20969_minus	Atrichoblast	8	-0.10666	-0.093562	4.0238e-06	5.3158e-05
chr5_5817_minus	Trichoblast	7	0.10665	0.096446	0.036957	0.059334
chr4_17342_minus	Atrichoblast	7	-0.10664	-0.10954	0.021884	0.018514
chr2_19442_plus	Atrichoblast	10	0.1066	0.08669	3.4676e-07	3.4673e-05
chr2_10755_plus	Trichoblast	7	0.10654	0.12588	0.0015324	0.00017817
chr1_18952_plus	Atrichoblast	6	0.10652	0.1659	0.038713	0.0012255
chr5_25394_minus	Procambium	10	-0.10649	-0.099289	0.024667	0.03628
chr3_14204_plus	Trichoblast	7	0.10646	0.10149	0.04097	0.051407
chr1_19833_plus	Trichoblast	8	0.10642	0.088168	0.00075906	0.0053157
chrMt_10_minus	Pericycle	9	-0.10635	-0.11318	8.3645e-09	8.6154e-10
chr2_8513_plus	Atrichoblast	11	0.10634	0.1062	7.5632e-06	7.7725e-06
chr3_19877_minus	Atrichoblast	6	-0.10634	-0.10276	0.039838	0.047039
chr1_6915_plus	Endodermis	11	0.10622	0.1063	1.5318e-06	1.503e-06
chr1_24130_plus	Atrichoblast	6	0.10619	0.1159	0.0012337	0.00041804
chr3_20815_minus	Trichoblast	9	-0.10615	-0.1458	4.4999e-06	2.6849e-10
chr5_15751_plus	Trichoblast	6	-0.10613	-0.11158	0.052285	0.041245
chr3_88_plus	Pericycle	10	0.10606	0.10241	0.0038721	0.0052958
chr3_1623_plus	Trichoblast	10	0.10606	0.095783	0.00013229	0.00056028
chr3_543_plus	Atrichoblast	8	-0.10603	-0.076452	0.020414	0.095009
chr3_21061_plus	Trichoblast	8	0.10601	0.085693	0.005728	0.025662
chr5_6683_minus	Phloem	7	-0.106	-0.072878	0.065825	0.20662
chr4_14674_plus	Endodermis	9	0.10598	0.08779	0.00060015	0.004511
chr3_17459_plus	Atrichoblast	6	0.10597	0.11612	0.027643	0.015746
chr3_6100_plus	Procambium	8	0.10595	0.10983	0.006524	0.004796
chr1_2457_plus	Atrichoblast	7	-0.10586	-0.11528	0.0057239	0.0026077
chr3_16472_minus	Atrichoblast	10	-0.10584	-0.079733	0.00031052	0.006658
chr3_1289_minus	Procambium	8	0.10583	0.10787	0.010164	0.0087924
chr4_11667_plus	Trichoblast	6	0.10583	0.10071	0.044788	0.056252
chr5_17509_minus	Columella	8	-0.10581	-0.10144	0.0011169	0.0017851
chr1_5482_plus	Procambium	6	0.10574	0.099399	0.025372	0.035654
chr1_22040_plus	Pericycle	6	0.10572	0.095926	0.057317	0.084714
chr1_30386_plus	Lateral Root Cap	10	0.1057	0.10477	0.028778	0.030231
chr2_14019_minus	Procambium	8	-0.10568	-0.11266	0.0068722	0.0039447
chr4_9256_plus	Trichoblast	7	0.10567	0.11211	0.0033704	0.0018609
chr5_6940_plus	Xylem	9	0.10561	0.087661	0.050006	0.10407
chr1_22040_plus	Endodermis	6	-0.10553	-0.064537	0.06704	0.26354
chr3_22811_minus	Trichoblast	7.5	-0.10545	-0.091983	0.0060247	0.016667
chr1_9331_plus	Trichoblast	6	-0.1054	-0.12506	0.012653	0.0030588
chr4_8549_minus	Xylem	9	-0.10539	-0.097328	0.0018879	0.0041243
chr2_16195_minus	Trichoblast	6	-0.10538	-0.10715	0.038257	0.035101
chr3_17089_plus	Cortex	10	0.10537	0.091075	0.00054567	0.0028261
chr2_19240_plus	Atrichoblast	6	0.10527	0.096453	0.061605	0.086936
chrMt_10_minus	Phloem	9	-0.10525	-0.093342	0.00020138	0.00098507
chr5_16678_plus	Cortex	6	0.10515	0.11259	0.04023	0.027995
chr5_15636_plus	Columella	6	0.10507	0.12552	0.032576	0.010579
chr4_18506_plus	Atrichoblast	6	0.10507	0.1375	0.021731	0.0026165
chr1_4762_plus	Xylem	10	0.10506	0.078799	0.043416	0.13029
chr5_173_minus	Endodermis	10	-0.10502	-0.10184	0.00032041	0.00048492
chr4_16404_plus	Atrichoblast	8	0.105	0.1092	0.0031111	0.0021012
chr1_19855_minus	Atrichoblast	8	-0.10499	-0.098774	3.8978e-05	0.00010947
chr3_15665_minus	Xylem	11	-0.10493	-0.069279	0.0075568	0.078255
chr4_15670_minus	Trichoblast	11	-0.10492	-0.096387	2.3257e-09	4.1293e-08
chr4_17283_minus	Cortex	6	-0.1049	-0.1206	0.040709	0.018527
chr4_18558_minus	Lateral Root Cap	10	-0.10489	-0.092061	0.0019733	0.0066447
chr3_19571_plus	Procambium	9	0.10488	0.11858	0.00047953	7.7745e-05
chr2_14019_minus	Phloem	8	-0.10483	-0.1254	0.021894	0.0060468
chr3_17976_minus	Endodermis	11	-0.10482	-0.074547	0.004783	0.045093
chr1_20101_plus	Atrichoblast	8	-0.10482	-0.10414	0.00049723	0.00054111
chr5_24016_minus	Pericycle	10	-0.10481	-0.12502	0.043066	0.015695
chr1_24696_minus	Trichoblast	6	-0.1048	-0.12565	0.022349	0.0061034
chr4_10379_plus	Columella	6	0.10479	0.097911	0.006469	0.010981
chr1_20388_plus	Phloem	18	0.10475	0.10487	0.027837	0.027657
chr5_4221_plus	Pericycle	8	0.10474	0.09748	0.0026585	0.0051817
chr1_983_minus	Atrichoblast	10	-0.10464	-0.11544	2.8949e-07	1.4858e-08
chr2_18463_minus	Cortex	10	-0.10461	-0.11771	9.5514e-05	1.1161e-05
chr1_23172_plus	Cortex	8	0.1046	0.11565	0.013024	0.00601
chr5_1931_minus	Endodermis	6	0.10458	0.08375	0.010052	0.039463
chr4_360_minus	Trichoblast	9	-0.10458	-0.11543	4.6966e-08	1.6078e-09
chr3_23038_plus	Quiescent Center	12	-0.10455	-0.071258	0.014434	0.095935
chr1_29474_minus	Atrichoblast	10	-0.10454	-0.03508	1.37e-06	0.10595
chr3_20893_minus	Phloem	10	-0.10454	-0.11542	0.060972	0.03845
chr5_22244_plus	Trichoblast	7	0.10454	0.10809	0.0031291	0.0022451
chr1_20914_plus	Phloem	9	-0.10452	-0.10276	0.0491	0.05307
chr5_21604_plus	Xylem	7	0.1045	0.085408	0.057539	0.12094
chr2_11110_minus	Endodermis	6	-0.10449	-0.074082	0.056795	0.17745
chr3_17727_minus	Trichoblast	7	-0.10449	-0.095508	0.0037909	0.0081675
chr4_8057_plus	Columella	12	0.10445	0.10162	0.018765	0.022247
chr1_30170_minus	Trichoblast	6	-0.1044	-0.11935	0.00095102	0.00015607
chr1_29925_minus	Cortex	9	-0.10426	-0.084466	0.00088966	0.0071487
chr2_9539_minus	Cortex	18	0.10414	0.10365	3.6878e-09	4.3733e-09
chr3_45_minus	Trichoblast	8	-0.10409	-0.10291	1.9687e-05	2.4439e-05
chr1_27836_minus	Atrichoblast	7	-0.10404	-0.13234	0.0038287	0.00022888
chr1_29589_plus	Endodermis	7	0.10403	0.08599	0.0061994	0.023789
chr2_7549_plus	Pericycle	8	0.10398	0.10013	0.04039	0.048441
chr2_11862_plus	Procambium	7	-0.10395	-0.096822	0.031158	0.04479
chr1_5297_minus	Cortex	7	-0.1039	-0.10268	0.012215	0.013279
chr1_11462_plus	Atrichoblast	6	-0.10388	-0.053801	0.05184	0.31485
chr5_23033_plus	Atrichoblast	7	0.10381	0.10431	0.0080812	0.0077772
chr4_16775_minus	Cortex	6	-0.10381	-0.10395	0.051999	0.05168
chr1_9528_minus	Atrichoblast	8	-0.10381	-0.090202	0.0012552	0.0050907
chr1_11412_minus	Pericycle	10	0.10373	0.078277	0.012363	0.059346
chr4_11793_plus	Cortex	6	0.1037	0.087555	0.051911	0.10101
chr1_7915_plus	Procambium	7	0.1037	0.10851	0.0017133	0.0010308
chr4_2589_minus	Unknown	11	0.10365	0.089024	0.057319	0.1028
chr3_3922_plus	Cortex	8	0.10361	0.12136	0.038087	0.01503
chr4_7492_minus	Atrichoblast	7	-0.10352	-0.093203	0.01209	0.023931
chr2_14465_plus	Trichoblast	8	0.10346	0.091167	1.0498e-05	0.00010412
chr5_21415_plus	Trichoblast	8	0.10344	0.10056	2.1044e-06	4.0145e-06
chr3_23243_minus	Procambium	11	-0.10337	-0.11459	0.0017227	0.00050754
chr2_11534_plus	Cortex	7	0.10331	0.10414	0.069747	0.067518
chr3_22140_minus	Pericycle	8	-0.10328	-0.085953	0.060928	0.11914
chr3_512_plus	Atrichoblast	9	0.10322	0.095839	6.8642e-07	4.0583e-06
chr2_18846_plus	Trichoblast	6	-0.10309	-0.085452	0.067655	0.13019
chr3_14200_plus	Columella	9	-0.10305	-0.14047	0.052714	0.0081262
chr4_7110_minus	Cortex	6	-0.10304	-0.07523	0.059568	0.16953
chr2_17142_plus	Xylem	10	0.10304	0.096878	0.01864	0.027024
chr5_5211_plus	Procambium	8	-0.10295	-0.086623	0.053638	0.1047
chr2_7918_minus	Endodermis	7	-0.10293	-0.089543	0.00055111	0.0026699
chr4_9645_minus	Procambium	9	-0.10289	-0.087419	0.00044858	0.0028835
chr2_19412_minus	Trichoblast	7	-0.10284	-0.094776	0.033016	0.049529
chr1_26128_plus	Atrichoblast	10	0.10284	0.099463	1.3249e-05	2.53e-05
chr3_76_plus	Cortex	7	0.10279	0.11729	0.071191	0.039344
chr3_16908_minus	Cortex	7	-0.10278	-0.12411	0.036806	0.011591
chr1_15604_minus	Trichoblast	7	-0.10268	-0.11271	0.0051464	0.0021216
chr1_26622_minus	Atrichoblast	12	-0.10267	-0.11194	1.7116e-06	1.7928e-07
chr5_3379_plus	Trichoblast	7	-0.10265	-0.098905	0.0021444	0.003106
chr5_3792_minus	Phloem	9	-0.10263	-0.066667	0.033369	0.1676
chr4_8385_plus	Trichoblast	6	0.10262	0.10705	0.0050831	0.0034611
chr1_18219_plus	Atrichoblast	9	-0.10262	-0.1557	4.3757e-06	2.6938e-12
chr1_4606_plus	Pericycle	10	-0.10253	-0.084123	0.06873	0.13567
chr2_16558_plus	Atrichoblast	7	-0.10243	-0.04908	0.031512	0.30377
chr3_10701_minus	Trichoblast	10	0.1024	0.095478	1.6142e-08	1.398e-07
chr5_2626_minus	Atrichoblast	7	-0.10236	-0.065071	0.019208	0.13724
chr5_21072_plus	Trichoblast	7	0.10233	0.089733	0.024517	0.048729
chr3_8645_plus	Endodermis	9	-0.10232	-0.099722	5.9854e-05	9.1907e-05
chr2_18426_plus	Procambium	12	0.10232	0.098044	9.8651e-06	2.2893e-05
chr1_13123_minus	Atrichoblast	7	-0.1021	-0.11566	0.026068	0.011651
chr1_23172_plus	Endodermis	8	0.10207	0.077843	0.027414	0.092911
chr3_763_minus	Atrichoblast	7	-0.10204	-0.11102	0.021304	0.012197
chr3_5803_minus	Cortex	6	-0.10203	-0.09791	0.028664	0.035793
chr1_28149_minus	Procambium	10	-0.10201	-0.099233	0.00013451	0.00020443
chr2_12625_minus	Columella	13	-0.10201	-0.096753	5.9327e-07	2.1937e-06
chr3_19890_plus	Lateral Root Cap	13	0.10199	0.066284	0.030156	0.15947
chr4_17308_plus	Pericycle	7	0.1019	0.092547	0.064878	0.093766
chr1_5712_plus	Cortex	8	0.10188	0.11111	0.03426	0.020898
chr1_6971_minus	Atrichoblast	7	-0.10187	-0.092303	0.0036401	0.0084525
chr4_14923_plus	Pericycle	14	0.10185	0.099714	9.8044e-07	1.6472e-06
chr1_12025_plus	Trichoblast	10	0.10174	0.092546	3.9536e-05	0.00018626
chr5_20053_plus	Trichoblast	11	-0.1017	-0.043948	4.6068e-06	0.048163
chr4_13595_minus	Procambium	11	-0.10168	-0.098733	0.00080027	0.0011344
chr2_17369_plus	Procambium	9	0.10167	0.11482	0.0044018	0.0012885
chr5_24613_plus	Lateral Root Cap	11	-0.1016	-0.083227	0.01041	0.036014
chr3_20473_plus	Endodermis	18	-0.10155	-0.078638	0.00066185	0.0084375
chr3_2849_minus	Endodermis	7	0.10148	0.088757	0.0040876	0.012078
chr1_8402_plus	Trichoblast	12	0.10144	0.10997	3.0909e-06	4.2185e-07
chr3_2606_minus	Atrichoblast	13	-0.10143	-0.077242	3.5698e-09	7.108e-06
chr1_226_minus	Phloem	10	-0.10141	-0.096922	0.0026405	0.0040667
chr4_6907_plus	Endodermis	7	0.10138	0.0946	0.040438	0.055926
chr1_24053_minus	Trichoblast	8	-0.10136	-0.10375	0.0012784	0.00097723
chr4_2577_plus	Atrichoblast	8	0.10134	0.10848	0.00045283	0.00017302
chr1_23344_plus	Atrichoblast	8	0.10132	0.093035	0.00020193	0.00064693
chrMt_10_minus	Unknown	9	-0.10122	-0.07956	0.01737	0.061769
chr1_11412_minus	Endodermis	10	-0.10118	-0.097045	0.00023024	0.00041221
chr3_88_plus	Cortex	10	0.10116	0.1115	0.0073918	0.0031378
chr1_23836_plus	Trichoblast	9	0.10113	0.13567	2.3039e-06	2.1317e-10
chr2_19206_minus	Atrichoblast	6	-0.10111	-0.12258	0.004107	0.00049512
chr4_18149_plus	Cortex	12	0.10106	0.099022	7.8532e-06	1.1955e-05
chr3_21263_plus	Phloem	9	0.10105	0.099456	0.023837	0.026158
chr1_5166_minus	Atrichoblast	8	-0.10105	-0.13254	0.0013983	2.6899e-05
chr1_20914_plus	Cortex	9	0.10105	0.09463	0.0012103	0.0024474
chr5_8009_minus	Atrichoblast	9	-0.10105	-0.061352	0.00068796	0.039643
chr5_17421_minus	Phloem	8	-0.10103	-0.10134	0.020602	0.020208
chr2_13253_plus	Pericycle	10	0.10101	0.085581	0.059427	0.11049
chr2_152_minus	Trichoblast	6	0.10097	0.068223	0.069522	0.22069
chr1_26241_minus	Cortex	7	0.10094	0.093731	0.039133	0.055516
chr1_7925_plus	Cortex	6	0.10093	0.10233	0.045544	0.042604
chr2_8234_minus	Atrichoblast	10	0.1009	0.12311	0.0083695	0.0012756
chr5_173_minus	Cortex	10	-0.10089	-0.076326	0.0044061	0.031411
chr1_26192_plus	Trichoblast	10	0.10088	0.11413	1.5118e-05	9.6349e-07
chr3_4534_minus	Lateral Root Cap	6	-0.10085	-0.10284	0.0062106	0.0052599
chr4_16842_plus	Cortex	6	0.10084	0.10236	0.063654	0.059747
chr3_8001_minus	Trichoblast	6	-0.10082	-0.12173	0.0045604	0.00060604
chr2_7202_plus	Pericycle	9	0.10079	0.070853	0.059988	0.18665
chr5_17714_plus	Pericycle	12	0.10078	0.11266	0.034566	0.018081
chr4_16040_minus	Procambium	7	-0.10078	-0.10708	0.078363	0.061366
chr3_4363_minus	Cortex	7	-0.10072	-0.048973	0.014803	0.23694
chr1_28781_plus	Atrichoblast	8	0.10069	0.08567	0.0016257	0.0073779
chr3_19544_minus	Cortex	9	-0.10067	-0.10077	0.0049749	0.0049287
chr4_13595_minus	Trichoblast	11	-0.10063	-0.09593	2.7367e-05	6.4002e-05
chr3_21935_plus	Pericycle	7	0.10056	0.11379	0.047481	0.024806
chr1_28587_minus	Unknown	10	-0.10052	-0.11258	0.067362	0.040355
chr4_12589_plus	Atrichoblast	7	0.10048	0.084529	0.077801	0.1382
chr5_5715_plus	Atrichoblast	9	0.10038	0.11234	5.8644e-07	2.2114e-08
chr5_19093_plus	Phloem	9	0.10038	0.07325	0.023121	0.097797
chr5_3864_minus	Phloem	7	-0.10034	-0.073792	0.047689	0.14579
chr3_20791_minus	Trichoblast	7	0.10022	0.060708	0.033544	0.19865
chr1_26622_minus	Quiescent Center	12	0.1002	0.10365	0.018529	0.014838
chr4_9256_plus	Atrichoblast	7	0.10019	0.075174	0.0073809	0.044639
chr4_16402_plus	Atrichoblast	6	0.10018	0.10316	0.014173	0.011531
chr3_7634_minus	Cortex	12	-0.10006	-0.10197	0.025255	0.022584
chr2_15614_minus	Atrichoblast	10	0.10004	0.089092	0.00098416	0.0033567
chr5_694_minus	Columella	12	0.099988	0.11041	0.0074166	0.0030933
chr4_18149_plus	Trichoblast	12	0.099948	0.086406	1.8192e-09	2.0455e-07
chr4_6802_plus	Phloem	10	-0.099927	-0.11455	0.027611	0.011498
chr4_15347_minus	Procambium	11	-0.099921	-0.083096	0.00085719	0.005603
chr3_1827_minus	Trichoblast	6	-0.099904	-0.12175	0.019661	0.0044239
chr5_2859_minus	Columella	7	-0.099862	-0.083966	0.019825	0.050305
chr1_10585_minus	Endodermis	7	-0.099835	-0.081351	0.071401	0.14214
chr4_5449_plus	Trichoblast	9	0.099742	0.085785	0.0068811	0.020186
chr1_20465_plus	Atrichoblast	6	0.099693	0.088932	0.048561	0.07864
chr1_5297_minus	Trichoblast	7	-0.099659	-0.11594	0.00013375	8.6887e-06
chr1_28372_minus	Trichoblast	7	-0.099597	-0.078006	0.0041672	0.024965
chr4_17593_plus	Atrichoblast	8	0.099571	0.076389	2.9935e-05	0.0013796
chr1_6624_plus	Procambium	11	0.09946	0.10361	2.8482e-06	1.0734e-06
chr3_22472_minus	Trichoblast	6	-0.099403	-0.091006	0.025643	0.041128
chr4_6907_plus	Columella	7	0.099373	0.08566	0.072288	0.12155
chr3_15616_minus	Atrichoblast	7	-0.099307	-0.11005	0.039325	0.022311
chr5_3271_minus	Atrichoblast	16	0.09928	0.12545	0.03366	0.0071888
chr2_9427_minus	Trichoblast	7	-0.099267	-0.11214	0.00060854	0.0001067
chr1_26696_minus	Pericycle	9	-0.099219	-0.11377	0.0088099	0.0026497
chr3_4534_minus	Atrichoblast	6	-0.099214	-0.092721	0.00021607	0.00054774
chr4_7010_minus	Endodermis	9	-0.099182	-0.063764	0.00062841	0.028171
chr4_17040_minus	Atrichoblast	9	-0.099149	-0.11055	7.5671e-05	1.0082e-05
chr3_16920_plus	Trichoblast	7	0.099125	0.098502	4.5112e-05	5.0381e-05
chr3_23091_plus	Atrichoblast	8	0.09909	0.11366	6.7085e-05	4.7357e-06
chr2_8966_plus	Trichoblast	8	0.099065	0.1161	2.5272e-06	3.3863e-08
chr1_27360_minus	Trichoblast	7	-0.099057	-0.085063	0.034656	0.069871
chr1_11412_minus	Atrichoblast	10	-0.099023	-0.074801	1.8639e-05	0.0012375
chr3_512_plus	Columella	9	0.099013	0.095611	2.2039e-05	4.1912e-05
chr4_1311_plus	Endodermis	7	-0.099008	-0.095621	0.033181	0.039719
chr1_18102_minus	Trichoblast	8	0.098981	0.062888	0.01512	0.12324
chr4_10379_plus	Trichoblast	6	0.098975	0.11558	0.036876	0.014706
chr4_12251_plus	Atrichoblast	6	-0.098942	-0.10469	0.048551	0.036831
chr5_16808_minus	Lateral Root Cap	8	-0.098914	-0.11632	0.077256	0.03756
chr2_19310_minus	Trichoblast	6	-0.098906	-0.098002	0.047507	0.049583
chr3_418_plus	Lateral Root Cap	12	0.098887	0.094114	0.01324	0.018416
chr1_21199_minus	Pericycle	7	0.098884	0.065645	0.083672	0.25149
chr2_17014_plus	Cortex	8	0.098882	0.085592	0.0062991	0.018119
chr1_3095_plus	Lateral Root Cap	8	0.098765	0.092746	0.0059272	0.0097847
chr1_25164_minus	Atrichoblast	7	-0.098708	-0.11942	0.018006	0.0041696
chr3_19399_plus	Lateral Root Cap	11	0.09865	0.094638	0.0050877	0.0072101
chr5_19790_minus	Phloem	10	-0.098606	-0.081914	0.05198	0.10672
chr5_4936_minus	Xylem	13	-0.09857	-0.034449	0.019535	0.41543
chr2_16476_plus	Pericycle	10	0.098543	0.05719	0.0022859	0.077161
chr2_12632_minus	Cortex	7	-0.098523	-0.10581	0.025078	0.016093
chr5_24336_minus	Columella	7	0.09852	0.11478	0.021075	0.0071538
chr1_2469_plus	Trichoblast	6	0.098511	0.12197	0.066031	0.022675
chr3_21035_minus	Xylem	9	-0.098499	-0.089217	0.0075319	0.015544
chr2_11759_minus	Procambium	10	-0.098492	-0.092398	0.00014457	0.00036516
chr3_4558_minus	Atrichoblast	7	-0.098485	-0.10722	0.021003	0.011947
chr3_22676_minus	Procambium	7	-0.098479	-0.13407	0.068513	0.012952
chr5_25894_plus	Cortex	8	-0.098479	-0.10013	0.08048	0.07551
chr4_15069_plus	Atrichoblast	8	0.098476	0.11152	0.0024933	0.00061016
chr4_11585_minus	Columella	13	-0.098362	-0.10308	7.3874e-09	1.3573e-09
chr4_11592_minus	Cortex	15	-0.098355	-0.092265	7.2416e-07	3.3742e-06
chr4_1150_minus	Xylem	9	-0.098355	-0.09903	0.060493	0.058741
chr1_24560_minus	Lateral Root Cap	10	-0.098281	-0.10472	1.4547e-05	3.8206e-06
chr2_16013_minus	Endodermis	12	-0.09827	-0.099285	0.00055205	0.00048307
chr5_4491_plus	Pericycle	9	-0.098246	-0.08538	0.032111	0.062704
chr5_1922_minus	Atrichoblast	8	-0.098224	-0.087018	0.0010071	0.0035929
chr1_27081_minus	Pericycle	7	-0.098206	-0.06379	0.028426	0.1552
chr5_3379_plus	Cortex	7	-0.098138	-0.093474	0.05661	0.069477
chr5_25698_minus	Trichoblast	9	-0.098129	-0.084774	0.00036008	0.0020679
chr3_5883_plus	Phloem	9	0.09808	0.071443	0.045843	0.14626
chr1_7131_plus	Trichoblast	8	0.09807	0.12484	0.0057713	0.0004327
chr2_15297_minus	Atrichoblast	8	-0.098058	-0.10224	0.0060305	0.0041842
chr5_2859_minus	Phloem	7	0.098019	0.11863	0.059274	0.022298
chr3_20557_plus	Phloem	11	0.097969	0.094781	0.0013478	0.0019298
chr1_19833_plus	Atrichoblast	8	0.09796	0.095047	7.6807e-05	0.00012505
chr4_18275_minus	Procambium	8	-0.09794	-0.10285	0.0046406	0.0029422
chr5_16284_plus	Trichoblast	7	0.097939	0.09263	0.0014549	0.002611
chr3_22605_plus	Trichoblast	7	-0.097928	-0.11221	0.065324	0.034566
chr5_5940_plus	Phloem	13	0.097918	0.076419	0.00012626	0.0027977
chr3_5349_minus	Endodermis	6	0.097886	0.08422	0.0553	0.099372
chr1_20402_minus	Cortex	10	-0.097872	-0.11363	0.022807	0.0081613
chr5_1251_minus	Atrichoblast	7	-0.097837	-0.10315	0.031046	0.022948
chr1_17322_minus	Endodermis	7	-0.097816	-0.069898	0.081094	0.21312
chr2_17356_minus	Atrichoblast	7	-0.097789	-0.10157	0.0048828	0.0034557
chr2_96_minus	Trichoblast	8	-0.097782	-0.046281	0.0017871	0.14004
chr1_8862_plus	Atrichoblast	9	-0.097777	-0.10198	0.0043268	0.0029138
chr5_1251_minus	Trichoblast	7	-0.097769	-0.093025	0.00060172	0.0010999
chr1_27244_minus	Atrichoblast	10	-0.097702	-0.071592	0.00011049	0.0046559
chr4_8338_plus	Trichoblast	6	0.097646	0.11685	0.079254	0.035527
chr5_22127_plus	Lateral Root Cap	9	0.097629	0.098345	0.021788	0.020835
chr1_1357_minus	Cortex	9	-0.097616	-0.094837	0.00099669	0.0013871
chr5_3792_minus	Cortex	9	-0.097565	-0.10636	0.003037	0.0012269
chr5_16914_minus	Atrichoblast	7	0.097476	0.070371	0.0021263	0.026743
chr5_3378_plus	Atrichoblast	9	0.097471	0.1113	0.00017209	1.7625e-05
[truncated: 7,092 more rows]

## Sheet: sc 1,9,10,11 gene corr
gene_window	celltype	median_counts_per_cell	spearman	pearson	spearman_pvalue	pearson_pvalue
chr5_AT5G10430_minus	Atrichoblast	15	-0.72415	-0.71004	0	0
chr5_AT5G05600_plus	Atrichoblast	8	0.65634	0.64705	1.1075e-140	1.676e-135
chr5_AT5G02230_plus	Cortex	10	0.58708	0.54917	4.0676e-77	8.8499e-66
chr5_AT5G05600_plus	Cortex	8	0.56847	0.54523	1.5931e-46	3.2146e-42
chr5_AT5G10430_minus	Trichoblast	15	-0.54981	-0.52963	3.073e-181	6.1604e-166
chr5_AT5G05600_plus	Trichoblast	8	0.53162	0.52162	6.8349e-116	6.8422e-111
chr5_AT5G02230_plus	Trichoblast	10	0.53065	0.48542	3.539e-114	3.9281e-93
chr5_AT5G02230_plus	Endodermis	10	0.50153	0.44003	2.0941e-55	1.3054e-41
chr5_AT5G10430_minus	Cortex	15	-0.48417	-0.48121	1.6396e-170	3.6434e-168
chr4_AT4G04840_plus	Endodermis	8	0.48047	0.40911	2.4194e-42	4.5947e-30
chr5_AT5G41080_plus	Atrichoblast	7	-0.47315	-0.48204	1.1608e-42	1.9458e-44
chr3_AT3G41768_plus	Trichoblast	7	-0.4575	-0.48883	2.6265e-26	2.557e-30
chr1_AT1G65980_minus	Trichoblast	10	-0.45325	-0.41744	1.0253e-115	1.1388e-96
chr1_AT1G17060_minus	Trichoblast	6	-0.44773	-0.54059	3.1209e-30	8.9199e-46
chr5_AT5G40690_plus	Cortex	10	-0.44446	-0.43261	3.0796e-29	1.2606e-27
chr5_AT5G05600_plus	Endodermis	8	0.43504	0.39459	9.4277e-31	3.9789e-25
chr3_AT3G09470_minus	Atrichoblast	6	0.42584	0.43462	8.0265e-15	1.9405e-15
chr3_AT3G52930_minus	Atrichoblast	14	-0.42102	-0.3398	1.213e-162	5.1627e-103
chr2_AT2G30130_plus	Atrichoblast	7	0.41247	0.39735	1.7945e-35	8.0599e-33
chr4_AT4G02580_plus	Atrichoblast	9	0.39708	0.39411	1.0675e-59	9.3238e-59
chr3_AT3G12260_minus	Atrichoblast	9	-0.39623	-0.40926	7.2753e-66	1.4567e-70
chr5_AT5G10430_minus	Procambium	15	-0.39585	-0.38045	9.1687e-137	1.2407e-125
chr5_AT5G17460_minus	Cortex	13	-0.39577	-0.3665	8.9509e-33	5.2459e-28
chr2_AT2G45010_plus	Trichoblast	6	0.39516	0.37564	9.7634e-17	3.7347e-15
chr5_AT5G46900_minus	Trichoblast	18	-0.38809	-0.36634	1.2143e-101	5.9417e-90
chr5_AT5G02230_plus	Atrichoblast	10	0.38482	0.30547	1.1459e-33	3.2446e-21
chr3_AT3G09470_minus	Trichoblast	6	0.38275	0.45789	9.6685e-18	1.3955e-25
chr3_AT3G22740_minus	Lateral Root Cap	8	-0.38232	-0.41085	7.0654e-59	1.4294e-68
chr3_AT3G59280_minus	Atrichoblast	6	-0.38182	-0.39004	1.4921e-17	2.6109e-18
chr3_AT3G12260_minus	Trichoblast	9	-0.38	-0.37158	4.6145e-81	2.5486e-77
chr1_AT1G65980_minus	Atrichoblast	10	-0.37925	-0.40281	2.607e-77	7.1465e-88
chr2_AT2G24850_minus	Cortex	9	-0.37605	-0.36097	3.2947e-29	6.9624e-27
chr4_AT4G04840_plus	Cortex	8	0.37565	0.34262	4.2433e-17	2.6161e-14
chr3_AT3G41768_plus	Atrichoblast	7	-0.37468	-0.38592	6.4248e-30	8.7176e-32
chr4_AT4G24160_plus	Atrichoblast	6	0.36976	0.3668	1.5199e-16	2.748e-16
chr4_AT4G24160_plus	Cortex	6	0.36504	0.36641	6.4702e-13	5.2317e-13
chr5_AT5G10430_minus	Pericycle	15	-0.36501	-0.35661	1.4896e-25	2.1839e-24
chr2_AT2G27030_plus	Phloem	10	0.36454	0.3485	1.4009e-26	2.7423e-24
chr5_AT5G42300_minus	Atrichoblast	9	-0.35968	-0.35673	5.022e-50	3.4898e-49
chr5_AT5G40690_plus	Atrichoblast	10	-0.35914	-0.31132	1.1337e-35	8.9722e-27
chr2_AT2G30130_plus	Trichoblast	7	0.35113	0.3481	4.6914e-17	9.0325e-17
chr4_AT4G11360_plus	Cortex	7	0.34997	0.32275	9.3153e-15	1.1644e-12
chr1_AT1G63940_plus	Atrichoblast	6	0.34677	0.33915	1.5753e-10	4.1475e-10
chr5_AT5G42300_minus	Cortex	9	-0.34525	-0.33634	2.1545e-23	3.2541e-22
chr4_AT4G02580_plus	Procambium	9	0.3433	0.35234	8.2472e-11	2.4116e-11
chr1_AT1G22530_minus	Cortex	9	0.34171	0.33103	1.0626e-16	1.0386e-15
chr3_AT3G09200_minus	Trichoblast	11	-0.34087	-0.30959	3.2769e-50	2.7725e-41
chr4_AT4G38810_minus	Trichoblast	7	-0.33963	-0.27623	5.1016e-15	3.0424e-10
chr4_AT4G36648_minus	Endodermis	7	-0.33838	-0.33781	3.9073e-22	4.6331e-22
chr4_AT4G29350_plus	Atrichoblast	12	0.3368	0.32956	2.7987e-89	2.4239e-85
chr1_AT1G72150_plus	Cortex	8	-0.33503	-0.31539	4.0811e-23	1.5611e-20
chr1_AT1G09090_plus	Endodermis	6	0.33358	0.35053	1.3681e-11	1.0206e-12
chr2_AT2G40060_plus	Endodermis	7	-0.33319	-0.39645	1.1984e-30	9.2376e-44
chr1_AT1G72150_plus	Endodermis	8	-0.33019	-0.3923	9.4716e-33	1.226e-46
chr2_AT2G18440_minus	Atrichoblast	7	-0.32843	-0.31333	3.0061e-15	6.0009e-14
chr1_AT1G73230_minus	Trichoblast	9	-0.32801	-0.32174	3.5955e-31	5.434e-30
chr2_AT2G24850_minus	Endodermis	9	-0.32741	-0.28248	1.1648e-41	5.2219e-31
chr1_AT1G55210_minus	Endodermis	11	-0.32438	-0.30568	2.1774e-51	1.4994e-45
chr4_AT4G36648_minus	Cortex	7	-0.32435	-0.31643	4.0224e-18	2.8058e-17
chr1_AT1G78660_plus	Endodermis	7	0.32226	0.32198	7.1627e-22	7.7967e-22
chr4_AT4G23630_plus	Atrichoblast	7	0.32186	0.33044	9.5424e-42	4.8654e-44
chr5_AT5G42300_minus	Trichoblast	9	-0.31899	-0.30475	3.1588e-58	4.694e-53
chr5_AT5G03630_minus	Endodermis	7	0.31872	0.31649	2.6753e-11	3.7356e-11
chr4_AT4G37070_minus	Trichoblast	7	-0.31814	-0.36359	2.0654e-13	2.5342e-17
chr4_AT4G29350_plus	Cortex	12	0.31361	0.28988	9.1303e-45	3.2311e-38
chr5_AT5G45350_minus	Atrichoblast	7	-0.31257	-0.33031	6.4022e-10	5.7036e-11
chr1_AT1G30690_plus	Atrichoblast	7	-0.31136	-0.33017	2.1664e-18	1.3097e-20
chr3_AT3G55970_minus	Lateral Root Cap	7	-0.31121	-0.32302	5.5894e-09	1.3427e-09
chr5_AT5G10450_minus	Atrichoblast	6	-0.3099	-0.31306	2.9932e-09	2.0278e-09
chr3_AT3G59280_minus	Trichoblast	6	-0.30848	-0.32147	3.1339e-14	2.1882e-15
chr3_AT3G12260_minus	Procambium	9	-0.30808	-0.3135	4.5176e-13	1.6646e-13
chr5_AT5G45510_plus	Atrichoblast	6	-0.30739	-0.33093	4.6331e-11	1.1146e-12
chr5_AT5G45280_plus	Atrichoblast	7	0.30669	0.30552	1.4715e-36	2.7955e-36
chr5_AT5G10430_minus	Endodermis	15	-0.30642	-0.31311	4.771e-64	6.1326e-67
chr2_AT2G01250_minus	Trichoblast	10	-0.30613	-0.28706	4.2028e-34	5.1332e-30
chr2_AT2G36060_minus	Trichoblast	6	-0.30513	-0.30461	2.0781e-08	2.2027e-08
chr5_AT5G10300_plus	Trichoblast	8	0.30308	0.33126	4.7483e-23	1.8061e-27
chr1_AT1G62570_plus	Atrichoblast	8	0.30293	0.2832	6.0792e-34	1.0578e-29
chr4_AT4G19200_plus	Atrichoblast	9	0.30201	0.27547	9.1209e-23	4.6128e-19
chr2_AT2G47470_plus	Xylem	8	0.30168	0.28569	4.8232e-12	6.6657e-11
chr4_AT4G22010_plus	Atrichoblast	7	0.30156	0.29811	7.4142e-26	2.8047e-25
chr3_AT3G09200_minus	Atrichoblast	11	-0.3012	-0.28067	4.1746e-39	5.6434e-34
chr1_AT1G23440_plus	Atrichoblast	8	0.30074	0.33155	1.3268e-20	6.0965e-25
chr1_AT1G55210_minus	Cortex	11	-0.30021	-0.30495	2.384e-11	1.1122e-11
chr1_AT1G69410_plus	Endodermis	10	0.29951	0.32	3.0375e-16	1.9355e-18
chr5_AT5G40690_plus	Endodermis	10	-0.29747	-0.34221	1.646e-11	5.796e-15
chr3_AT3G12260_minus	Cortex	9	-0.29639	-0.26828	2.4925e-16	1.5051e-13
chr5_AT5G13220_plus	Atrichoblast	8	0.2958	0.27183	1.2142e-13	1.1249e-11
chr5_AT5G55850_plus	Endodermis	7	-0.29215	-0.29827	9.7534e-21	1.3814e-21
chr4_AT4G02580_plus	Trichoblast	9	0.291	0.27187	8.2381e-45	4.0642e-39
chr1_AT1G29025_minus	Atrichoblast	8	-0.29074	-0.29568	1.6539e-09	8.478e-10
chr1_AT1G17060_minus	Atrichoblast	6	-0.29056	-0.31751	3.0597e-15	4.7748e-18
chr3_AT3G56190_minus	Trichoblast	6	-0.28912	-0.28734	3.5665e-14	5.1874e-14
chr5_AT5G44020_plus	Cortex	16	0.2883	0.28565	2.6965e-47	2.005e-46
chr2_AT2G47170_plus	Trichoblast	8	0.28827	0.28279	3.5642e-34	6.7181e-33
chr3_AT3G01390_minus	Cortex	9	-0.28701	-0.27062	9.0854e-17	5.1852e-15
chr1_AT1G43160_plus	Atrichoblast	17	0.28584	0.27849	3.679e-28	9.2616e-27
chr5_AT5G42300_minus	Endodermis	9	-0.28558	-0.25207	4.2322e-21	1.2255e-16
chr3_AT3G49870_minus	Atrichoblast	7	-0.28475	-0.2914	1.3011e-10	4.5805e-11
chr1_AT1G43160_plus	Trichoblast	17	0.28464	0.29757	1.8752e-34	1.2166e-37
chr5_AT5G41080_plus	Trichoblast	7	-0.28462	-0.32408	1.4786e-26	2.332e-34
chr1_AT1G20450_minus	Trichoblast	16	-0.28382	-0.17435	6.1593e-48	1.1527e-18
chr5_AT5G02740_plus	Trichoblast	6	0.28337	0.26521	7.5437e-08	5.1719e-07
chr5_AT5G47030_plus	Atrichoblast	11	0.28297	0.26711	5.1606e-49	1.1384e-43
chr4_AT4G22235_plus	Atrichoblast	8	0.28208	0.26335	7.7554e-19	1.5515e-16
chr1_AT1G07985_plus	Atrichoblast	10	0.28173	0.26948	3.4222e-18	1.0129e-16
chr5_AT5G56980_minus	Cortex	7	0.28059	0.27273	1.6209e-10	5.3917e-10
chr4_AT4G21830_minus	Atrichoblast	13	-0.28038	-0.26775	1.5094e-48	2.8615e-44
chr3_AT3G03070_minus	Atrichoblast	8	-0.28011	-0.27557	6.2893e-31	6.0024e-30
chr2_AT2G29420_minus	Lateral Root Cap	6	-0.27935	-0.26752	3.9109e-27	6.1175e-25
chr4_AT4G24960_plus	Phloem	11	0.27896	0.26572	7.4647e-14	1.1549e-12
chr1_AT1G58270_minus	Trichoblast	13	-0.27811	-0.26659	1.5992e-55	5.3754e-51
chr5_AT5G13220_plus	Cortex	8	0.27805	0.29868	1.0272e-08	6.797e-10
chr3_AT3G56090_minus	Procambium	9	-0.27711	-0.27096	2.9803e-09	6.8036e-09
chr2_AT2G47460_plus	Cortex	8	0.27663	0.29136	3.8066e-10	3.8467e-11
chr1_AT1G15690_plus	Procambium	7	0.27659	0.24243	4.2266e-07	1.0197e-05
chr5_AT5G45130_plus	Cortex	6	0.27567	0.30076	5.7605e-08	2.7989e-09
chr3_AT3G01390_minus	Trichoblast	9	-0.27544	-0.28351	2.8756e-40	1.176e-42
chr1_AT1G49410_minus	Atrichoblast	8	-0.27526	-0.26923	3.5653e-16	1.626e-15
chr4_AT4G24960_plus	Endodermis	11	0.27428	0.24778	1.8698e-26	9.6949e-22
chr5_AT5G40770_minus	Atrichoblast	8	-0.27424	-0.2727	1.47e-17	2.2584e-17
chr5_AT5G23290_plus	Atrichoblast	6	0.27382	0.29366	1.0631e-06	1.5296e-07
chr2_AT2G01250_minus	Atrichoblast	10	-0.27376	-0.27514	1.7439e-30	8.6829e-31
chr2_AT2G27860_minus	Atrichoblast	6	-0.2736	-0.28019	2.3983e-13	5.9982e-14
chr2_AT2G47470_plus	Atrichoblast	8	0.27293	0.302	2.6795e-22	3.6405e-27
chr1_AT1G19910_plus	Xylem	11	0.27064	0.23416	1.0929e-10	2.7541e-08
chr5_AT5G44020_plus	Trichoblast	16	0.27041	0.3721	3.6868e-68	6.1341e-132
chr2_AT2G47470_plus	Trichoblast	8	0.27006	0.26502	1.107e-21	6.5171e-21
chr3_AT3G52930_minus	Trichoblast	14	-0.27003	-0.26478	7.6985e-71	4.3789e-68
chr4_AT4G19880_minus	Atrichoblast	8	-0.26998	-0.26694	1.3529e-18	3.3665e-18
chr1_AT1G49410_minus	Trichoblast	8	-0.26963	-0.25889	1.0893e-16	1.8342e-15
chr1_AT1G26750_plus	Atrichoblast	7	0.26818	0.24865	3.0447e-13	1.5483e-11
chr2_AT2G25810_plus	Cortex	8	0.26769	0.26986	6.3895e-14	3.933e-14
chr3_AT3G14310_minus	Phloem	8	-0.26739	-0.27428	3.4265e-18	4.2789e-19
chr3_AT3G53990_minus	Trichoblast	7	-0.26668	-0.26014	7.555e-23	8.8038e-22
chr3_AT3G59280_minus	Cortex	6	-0.26581	-0.2577	1.1662e-06	2.5056e-06
chr1_AT1G32230_plus	Cortex	6	0.26559	0.29141	2.0296e-06	1.6733e-07
chr5_AT5G42980_plus	Atrichoblast	14	0.26533	0.24596	2.3928e-58	3.8733e-50
chr3_AT3G13920_minus	Procambium	7	-0.265	-0.23633	4.8371e-16	5.5979e-13
chr4_AT4G11220_minus	Atrichoblast	8	-0.26459	-0.24064	1.8853e-15	5.757e-13
chr4_AT4G36648_minus	Trichoblast	7	-0.26458	-0.27872	5.8458e-18	7.8216e-20
chr2_AT2G20420_plus	Trichoblast	7	0.2639	0.26448	1.5433e-18	1.2878e-18
chr4_AT4G39030_plus	Cortex	6	0.26382	0.27112	2.5732e-06	1.3148e-06
chr3_AT3G55440_plus	Atrichoblast	11	0.26303	0.24913	2.4099e-48	2.1449e-43
chr1_AT1G69410_plus	Xylem	10	0.26268	0.22305	9.5771e-09	1.2494e-06
chr5_AT5G48900_plus	Trichoblast	7	0.2622	0.24981	2.5659e-06	7.7148e-06
chr5_AT5G11770_minus	Atrichoblast	9	-0.26218	-0.26477	9.9623e-34	2.1884e-34
chr5_AT5G17920_plus	Atrichoblast	14	0.26203	0.18351	7.9717e-50	7.121e-25
chr5_AT5G10300_plus	Endodermis	8	0.26156	0.25055	1.9626e-16	3.6485e-15
chr3_AT3G49780_plus	Endodermis	11	-0.2612	-0.23432	2.1154e-20	1.2865e-16
chr4_AT4G31990_minus	Atrichoblast	6	-0.26067	-0.22303	1.4248e-07	7.44e-06
chr4_AT4G38810_minus	Cortex	7	-0.26001	-0.24051	4.5508e-07	3.257e-06
chr4_AT4G21830_minus	Endodermis	13	-0.25947	-0.2393	4.4113e-37	1.2307e-31
chr1_AT1G32210_minus	Cortex	10	-0.25886	-0.24738	2.4416e-08	1.0265e-07
chr1_AT1G11670_minus	Atrichoblast	6	-0.25748	-0.29735	7.1917e-10	8.1735e-13
chr4_AT4G23630_plus	Xylem	7	0.25711	0.25957	6.6133e-07	5.1224e-07
chr3_AT3G52800_plus	Atrichoblast	9	0.25684	0.24647	2.0002e-23	1.2066e-21
chr5_AT5G47030_plus	Cortex	11	0.25677	0.2523	3.8724e-21	1.9272e-20
chr3_AT3G02720_plus	Atrichoblast	6	0.25674	0.27961	4.6573e-07	3.6527e-08
chr2_AT2G19730_plus	Cortex	11	0.25667	0.23494	1.3565e-06	1.0341e-05
chr1_AT1G65290_minus	Atrichoblast	10	-0.25623	-0.24666	8.6465e-30	1.1634e-27
chr2_AT2G27860_minus	Trichoblast	6	-0.256	-0.246	3.1089e-16	4.527e-15
chr4_AT4G21850_minus	Atrichoblast	15	-0.2559	-0.23737	1.1182e-58	1.6631e-50
chr5_AT5G19760_minus	Atrichoblast	10	-0.2554	-0.24945	1.9948e-30	4.6447e-29
chr1_AT1G23440_plus	Cortex	8	0.25504	0.24373	1.2416e-10	8.2712e-10
chr5_AT5G50850_plus	Atrichoblast	7	0.25394	0.2385	2.8657e-14	1.0194e-12
chr1_AT1G14870_minus	Atrichoblast	11	-0.25384	-0.25561	8.6745e-36	2.7749e-36
chr5_AT5G10300_plus	Atrichoblast	8	0.25352	0.27267	6.3683e-21	4.5294e-24
chr5_AT5G44020_plus	Atrichoblast	16	0.2528	0.2817	4.3283e-33	5.3723e-41
chr1_AT1G15670_plus	Atrichoblast	8	0.25232	0.24158	5.1377e-18	1.3321e-16
chr1_AT1G75560_minus	Atrichoblast	7	-0.25231	-0.24497	1.2168e-08	3.2704e-08
chr5_AT5G55290_minus	Atrichoblast	7	-0.25224	-0.25365	1.1518e-11	8.779e-12
chr2_AT2G19730_plus	Atrichoblast	11	0.25177	0.2411	3.6071e-28	6.683e-26
chr3_AT3G45310_minus	Atrichoblast	6	-0.25094	-0.2304	8.0209e-10	1.833e-08
chr2_AT2G19730_plus	Procambium	11	0.25028	0.29364	1.7873e-16	2.3981e-22
chr3_AT3G12260_minus	Xylem	9	-0.24999	-0.23688	1.9098e-06	6.6244e-06
chr2_AT2G24850_minus	Atrichoblast	9	-0.24969	-0.2676	1.7666e-12	3.5568e-14
chr5_AT5G44020_plus	Procambium	16	0.24932	0.24754	1.0112e-06	1.2137e-06
chr1_AT1G41830_minus	Atrichoblast	7	-0.24924	-0.22835	2.7224e-24	1.5028e-20
chr3_AT3G06590_minus	Procambium	6	-0.24746	-0.24324	1.3594e-05	1.9202e-05
chr3_AT3G02090_plus	Atrichoblast	7	0.24745	0.21285	7.233e-20	5.4658e-15
chr4_AT4G20830_plus	Endodermis	9	-0.24727	-0.23643	7.2035e-12	5.9835e-11
chr3_AT3G13930_plus	Atrichoblast	6	0.24695	0.25781	1.6757e-06	5.5309e-07
chr1_AT1G73230_minus	Atrichoblast	9	-0.2469	-0.28193	1.866e-18	8.4682e-24
chr2_AT2G20420_plus	Atrichoblast	7	0.24688	0.24879	1.2198e-11	8.3747e-12
chr5_AT5G02260_plus	Atrichoblast	8	0.24577	0.22614	3.8059e-34	4.9246e-29
chr1_AT1G07590_minus	Cortex	16	0.24506	0.28985	2.9487e-17	8.5763e-24
chr5_AT5G55290_minus	Cortex	7	-0.24486	-0.27553	7.1419e-07	2.1167e-08
chr5_AT5G17460_minus	Atrichoblast	13	-0.24454	-0.21449	5.6947e-17	2.5507e-13
chr2_AT2G31610_plus	Trichoblast	9	0.24437	0.22697	8.5223e-16	8.8147e-14
chr1_AT1G79930_minus	Trichoblast	6	-0.24401	-0.22578	1.8105e-07	1.4556e-06
chr4_AT4G02880_minus	Endodermis	7	0.24363	0.24123	2.2539e-10	3.4194e-10
chr1_AT1G14400_minus	Cortex	7	-0.24342	-0.24546	1.2142e-08	9.0762e-09
chr3_AT3G53990_minus	Atrichoblast	7	-0.24337	-0.2588	3.1873e-19	1.2981e-21
chr5_AT5G40770_minus	Trichoblast	8	-0.24316	-0.24997	1.0673e-16	1.3783e-17
chr3_AT3G17860_plus	Atrichoblast	7	0.24305	0.21025	2.4176e-10	4.8593e-08
chr5_AT5G59880_plus	Atrichoblast	11	0.24302	0.21675	1.9588e-29	1.3086e-23
chr5_AT5G65390_minus	Atrichoblast	10	-0.24277	-0.2459	2.4707e-19	8.2628e-20
chr3_AT3G09200_minus	Cortex	11	-0.24275	-0.20939	4.4861e-06	8.1002e-05
chr2_AT2G27389_plus	Trichoblast	6	-0.24254	-0.1897	8.0912e-06	0.00052103
chr5_AT5G36290_plus	Trichoblast	6	0.24214	0.24576	1.2073e-08	7.1799e-09
chr5_AT5G60950_minus	Trichoblast	9	-0.24188	-0.23404	4.734e-17	4.9233e-16
chr4_AT4G11220_minus	Procambium	8	-0.24114	-0.27313	2.4925e-11	3.1424e-14
chr4_AT4G29350_plus	Trichoblast	12	0.24017	0.27355	1.5492e-47	1.1292e-61
chr5_AT5G66690_plus	Atrichoblast	6	0.23985	0.2244	6.8968e-09	6.3014e-08
chr1_AT1G77750_minus	Trichoblast	7	-0.23915	-0.25308	1.1726e-09	1.1194e-10
chr5_AT5G53560_plus	Atrichoblast	10	0.23912	0.21368	5.0581e-34	2.3802e-27
chr3_AT3G52930_minus	Procambium	14	-0.23908	-0.21955	2.342e-50	1.498e-42
chr1_AT1G08500_plus	Cortex	6	0.23817	0.23052	1.2243e-05	2.3501e-05
chr5_AT5G53560_plus	Trichoblast	10	0.23775	0.23111	9.2513e-32	4.6775e-30
chr1_AT1G77710_plus	Atrichoblast	7	0.23759	0.27088	1.6002e-11	1.1883e-14
chr4_AT4G02580_plus	Cortex	9	0.23735	0.22261	2.1797e-09	2.1165e-08
chr3_AT3G03070_minus	Trichoblast	8	-0.23673	-0.24397	6.0742e-30	9.395e-32
chr1_AT1G08800_minus	Endodermis	7	0.23539	0.19336	1.8784e-06	9.7495e-05
chr1_AT1G55210_minus	Procambium	11	-0.23508	-0.27991	6.4306e-17	1.3551e-23
chr2_AT2G24550_minus	Cortex	7	0.23457	0.24707	8.4389e-06	2.6202e-06
chr1_AT1G69760_minus	Phloem	8	0.23437	0.22297	8.3966e-07	2.8681e-06
chr2_AT2G28910_minus	Cortex	6	0.23393	0.23812	2.1038e-05	1.4775e-05
chr3_AT3G44110_minus	Procambium	6	-0.23378	-0.20454	2.6432e-06	4.2112e-05
chr4_AT4G20830_plus	Cortex	9	-0.23366	-0.18592	7.4413e-14	3.2032e-09
chr5_AT5G47030_plus	Trichoblast	11	0.23264	0.21514	4.1152e-40	2.0351e-34
chr5_AT5G20900_plus	Atrichoblast	7	0.23256	0.22797	8.2246e-09	1.6331e-08
chr2_AT2G43460_minus	Trichoblast	10	-0.23228	-0.20227	6.3861e-21	3.8356e-16
chr4_AT4G24960_plus	Xylem	11	0.23226	0.23236	1.4793e-08	1.4571e-08
chr1_AT1G11545_minus	Atrichoblast	8	-0.23193	-0.22958	1.4676e-09	2.1663e-09
chr1_AT1G78210_minus	Atrichoblast	7	-0.23096	-0.21475	2.0393e-06	1.0443e-05
chr3_AT3G12120_minus	Trichoblast	9	-0.23067	-0.1945	2.1182e-24	1.1197e-17
chr3_AT3G53990_minus	Cortex	7	-0.23053	-0.23246	1.279e-06	1.0363e-06
chr1_AT1G14400_minus	Atrichoblast	7	-0.23041	-0.25618	1.3132e-11	4.3905e-14
chr2_AT2G44610_minus	Atrichoblast	7	-0.23032	-0.19886	6.0369e-08	3.1407e-06
chr1_AT1G22530_minus	Atrichoblast	9	0.22977	0.19626	1.4028e-13	3.0952e-10
chr4_AT4G02930_minus	Trichoblast	7	-0.22896	-0.22682	9.3698e-10	1.3535e-09
chr4_AT4G27960_minus	Atrichoblast	6	-0.22815	-0.23998	5.3009e-07	1.273e-07
chr3_AT3G52300_plus	Atrichoblast	11	0.22797	0.21474	1.1101e-33	5.4669e-30
chr3_AT3G41768_plus	Procambium	7	-0.22791	-0.24097	6.8468e-19	5.3776e-21
chr5_AT5G10300_plus	Cortex	8	0.22784	0.24104	2.9118e-07	5.4764e-08
chr1_AT1G19020_plus	Lateral Root Cap	9	0.22771	0.21575	1.0268e-05	2.9936e-05
chr2_AT2G41800_minus	Atrichoblast	8	-0.22769	-0.19792	7.5064e-22	8.5664e-17
chr4_AT4G02930_minus	Atrichoblast	7	-0.22737	-0.22935	1.0336e-08	7.6337e-09
chr2_AT2G24550_minus	Atrichoblast	7	0.22735	0.21949	1.2248e-15	1.1797e-14
chr4_AT4G19880_minus	Cortex	8	-0.22734	-0.21713	1.3682e-12	1.3704e-11
chr1_AT1G23490_plus	Phloem	9	0.22671	0.2139	1.7521e-05	5.2158e-05
chr5_AT5G59880_plus	Trichoblast	11	0.22616	0.20313	4.1422e-27	4.46e-22
chr1_AT1G19180_plus	Atrichoblast	11	0.22614	0.19571	1.1843e-24	9.4411e-19
chr1_AT1G26750_plus	Trichoblast	7	0.22608	0.22184	9.3667e-12	2.3094e-11
chr2_AT2G38750_minus	Trichoblast	9	-0.22587	-0.29843	7.293e-22	1.1776e-37
chr4_AT4G02880_minus	Trichoblast	7	0.22585	0.16239	1.2433e-15	1.0923e-08
chr2_AT2G25610_minus	Atrichoblast	7	-0.22576	-0.22938	3.8274e-09	2.1163e-09
chr2_AT2G34770_plus	Atrichoblast	6	0.22559	0.21829	2.4244e-06	5.1686e-06
chr5_AT5G27850_plus	Xylem	12	0.22535	0.18955	3.9153e-05	0.00056942
chr5_AT5G59890_plus	Atrichoblast	7	0.22535	0.24205	1.5194e-09	7.86e-11
chr5_AT5G55290_minus	Trichoblast	7	-0.22531	-0.21604	3.001e-12	2.3376e-11
chr5_AT5G20020_plus	Atrichoblast	12	0.22482	0.1884	6.5105e-25	7.6907e-18
chr3_AT3G52930_minus	Columella	14	-0.22462	-0.19782	8.1703e-12	1.9469e-09
chr5_AT5G44060_plus	Trichoblast	7	-0.22444	-0.22286	3.9263e-11	5.416e-11
chr1_AT1G22530_minus	Endodermis	9	0.22412	0.2333	9.1793e-09	2.1344e-09
chr2_AT2G29420_minus	Atrichoblast	6	-0.22406	-0.19917	3.7765e-12	7.4156e-10
chr1_AT1G15670_plus	Cortex	8	0.22336	0.21076	5.0734e-09	3.6449e-08
chr5_AT5G02260_plus	Trichoblast	8	0.22321	0.19557	9.868e-15	1.3602e-11
chr5_AT5G65380_minus	Cortex	8	-0.22308	-0.20218	7.9285e-07	8.0387e-06
chr5_AT5G63400_minus	Phloem	10	-0.22293	-0.25559	5.1609e-05	3.1547e-06
chr1_AT1G78070_plus	Endodermis	7	-0.22259	-0.21229	4.1959e-09	2.1733e-08
chr2_AT2G47470_plus	Cortex	8	0.22224	0.23165	2.4439e-06	8.746e-07
chr3_AT3G03070_minus	Cortex	8	-0.22202	-0.20569	2.3429e-11	6.4113e-10
chr5_AT5G36290_plus	Atrichoblast	6	0.222	0.22407	1.5554e-07	1.1834e-07
chr2_AT2G04780_plus	Procambium	7	0.22179	0.22014	2.1884e-06	2.6134e-06
chr3_AT3G04730_minus	Endodermis	8	0.22135	0.22193	3.0961e-16	2.5787e-16
chr4_AT4G29480_minus	Atrichoblast	11	-0.22123	-0.20761	1.5308e-25	1.2701e-22
chr5_AT5G48900_plus	Atrichoblast	7	0.22122	0.23991	9.2474e-14	5.5499e-16
chr2_AT2G15480_plus	Trichoblast	8	-0.22119	-0.23578	1.9093e-16	1.5559e-18
chr1_AT1G72150_plus	Procambium	8	-0.22116	-0.21088	1.5206e-35	2.1294e-32
chr2_AT2G33040_minus	Atrichoblast	9	-0.22104	-0.20127	6.5821e-24	5.1451e-20
chr4_AT4G35260_minus	Atrichoblast	6	-0.22099	-0.20343	5.8844e-09	8.9362e-08
chr4_AT4G30010_plus	Atrichoblast	9	0.22074	0.21793	5.427e-23	1.9485e-22
chr5_AT5G60950_minus	Atrichoblast	9	-0.22062	-0.23031	3.0825e-21	4.7446e-23
chr5_AT5G60920_minus	Atrichoblast	6	-0.22056	-0.22584	1.5655e-06	8.6284e-07
chr2_AT2G31610_plus	Atrichoblast	9	0.2204	0.25264	3.0841e-16	5.3069e-21
chr4_AT4G29350_plus	Phloem	12	0.2201	0.1999	4.2944e-17	2.6055e-14
chr3_AT3G43810_minus	Atrichoblast	11	-0.21988	-0.19542	6.7407e-22	1.5261e-17
chr4_AT4G37910_minus	Atrichoblast	7	-0.21924	-0.16253	7.2972e-11	1.5682e-06
chr1_AT1G76790_minus	Cortex	7	-0.21916	-0.23455	1.0234e-05	2.2386e-06
chr1_AT1G27310_minus	Trichoblast	8	-0.21887	-0.20427	2.0344e-22	1.13e-19
chr5_AT5G03380_minus	Endodermis	7	0.2188	0.22628	2.1759e-05	1.1082e-05
chr4_AT4G27960_minus	Phloem	6	-0.21838	-0.20118	3.5867e-05	0.00014467
chr1_AT1G26630_plus	Xylem	10	0.21775	0.2006	5.97e-13	3.5535e-11
chr1_AT1G21980_plus	Trichoblast	7	0.21774	0.19548	3.5975e-05	0.00021499
chr1_AT1G21000_plus	Cortex	7	0.21773	0.20251	6.1661e-05	0.00019908
chr3_AT3G46830_minus	Atrichoblast	7	-0.21748	-0.20756	6.1311e-05	0.000133
chr5_AT5G05410_plus	Trichoblast	10	0.21724	0.1811	3.9911e-24	3.9287e-17
chr2_AT2G30410_plus	Trichoblast	7	0.21701	0.21371	3.5023e-15	9.2578e-15
chr1_AT1G22450_plus	Atrichoblast	7	0.21681	0.21247	1.8573e-10	4.3148e-10
chr3_AT3G41979_plus	Trichoblast	6	-0.21632	-0.21636	0.00014397	0.00014358
chr3_AT3G15210_plus	Atrichoblast	7	0.21591	0.21299	4.1776e-09	6.8095e-09
chr5_AT5G59220_minus	Endodermis	6	0.21589	0.14776	9.9101e-05	0.008111
chr2_AT2G22770_plus	Atrichoblast	6	0.21577	0.22292	1.5976e-05	8.1453e-06
chr3_AT3G02180_plus	Atrichoblast	6	0.21549	0.21046	2.9863e-05	4.6051e-05
chr4_AT4G01410_plus	Trichoblast	7	0.21524	0.21026	9.6502e-05	0.00014074
chr5_AT5G39570_plus	Lateral Root Cap	8	-0.21513	-0.24214	0.00015302	1.9102e-05
chr2_AT2G19730_plus	Phloem	11	0.21511	0.18078	1.5375e-05	0.00029396
chr5_AT5G40860_plus	Trichoblast	9	0.2147	0.26688	2.1038e-12	1.4503e-18
chr5_AT5G43830_minus	Atrichoblast	9	-0.21459	-0.2156	2.0248e-16	1.454e-16
chr5_AT5G59613_minus	Atrichoblast	10	-0.21457	-0.18675	8.0522e-24	2.4718e-18
chr1_AT1G11670_minus	Cortex	6	-0.21444	-0.19698	2.7823e-06	1.7332e-05
chr4_AT4G36500_minus	Trichoblast	14	0.21432	0.16129	1.3311e-26	1.3243e-15
chr1_AT1G08480_plus	Atrichoblast	8	0.21431	0.23437	7.9728e-20	1.6869e-23
chr1_AT1G14320_plus	Cortex	10	0.21429	0.17376	3.3958e-05	0.00081561
chr2_AT2G32235_minus	Procambium	7	-0.21372	-0.13223	6.4684e-10	0.00014763
chr5_AT5G17650_minus	Endodermis	8	-0.21362	-0.17568	1.1798e-06	6.8684e-05
chr1_AT1G69620_plus	Procambium	10	0.2136	0.23335	1.9113e-12	1.2647e-14
chr4_AT4G03560_plus	Trichoblast	6	0.21298	0.19376	6.2036e-05	0.00027687
chr3_AT3G52930_minus	Cortex	14	-0.21298	-0.1777	2.2833e-25	5.0251e-18
chr5_AT5G47030_plus	Procambium	11	0.21294	0.21478	2.2055e-17	1.1562e-17
chr1_AT1G77330_minus	Procambium	8	-0.21277	-0.18889	1.0737e-12	2.866e-10
chr4_AT4G24340_plus	Atrichoblast	6	0.21212	0.21523	3.9623e-07	2.6479e-07
chr1_AT1G71950_minus	Cortex	7	-0.21157	-0.24351	6.745e-06	1.9836e-07
chr3_AT3G17800_minus	Trichoblast	6	0.2115	0.21111	0.00013793	0.00014196
chr4_AT4G21830_minus	Cortex	13	-0.2113	-0.17005	5.2187e-18	4.1567e-12
chr1_AT1G62660_plus	Atrichoblast	9	0.21113	0.22456	1.893e-12	6.3162e-14
chr1_AT1G09640_plus	Trichoblast	7	0.21081	0.20774	1.1903e-10	2.2295e-10
chr4_AT4G32130_minus	Trichoblast	7	-0.21041	-0.22378	7.3454e-12	2.9363e-13
chr1_AT1G77350_plus	Atrichoblast	7	0.21035	0.20873	2.1654e-08	2.7896e-08
chr2_AT2G43460_minus	Atrichoblast	10	-0.21011	-0.19269	8.0154e-19	5.0369e-16
chr5_AT5G44020_plus	Endodermis	16	0.20959	0.19563	3.627e-29	1.4942e-25
chr4_AT4G34410_plus	Atrichoblast	9	0.20935	0.19805	6.4847e-15	1.7731e-13
chr3_AT3G17860_plus	Trichoblast	7	0.20913	0.20108	3.5392e-13	2.8258e-12
chr5_AT5G64400_plus	Atrichoblast	10	0.20889	0.17722	1.3551e-29	1.249e-21
chr1_AT1G21010_plus	Atrichoblast	7	0.2088	0.21025	6.9484e-07	5.7943e-07
chr5_AT5G17460_minus	Trichoblast	13	-0.20879	-0.22515	8.1589e-27	5.078e-31
chr2_AT2G24850_minus	Lateral Root Cap	9	-0.20823	-0.19846	5.6227e-23	5.6071e-21
chr5_AT5G19760_minus	Trichoblast	10	-0.20803	-0.19103	2.911e-24	1.2097e-20
chr2_AT2G18193_minus	Atrichoblast	7	-0.20779	-0.19324	7.7077e-13	2.849e-11
chr3_AT3G46010_minus	Atrichoblast	7	-0.20779	-0.20328	4.6517e-11	1.2286e-10
chr3_AT3G49780_plus	Cortex	11	-0.20769	-0.16339	6.6397e-08	2.3291e-05
chr1_AT1G14400_minus	Trichoblast	7	-0.2074	-0.20569	9.5348e-16	1.6554e-15
chr3_AT3G57010_minus	Endodermis	7	0.20739	0.29876	8.6394e-09	4.7252e-17
chr5_AT5G12940_plus	Atrichoblast	7	0.20738	0.19313	1.0936e-07	7.8851e-07
chr5_AT5G51830_plus	Atrichoblast	7	0.20722	0.22311	1.3039e-08	8.6581e-10
chr3_AT3G13920_minus	Atrichoblast	7	-0.20698	-0.22534	1.1699e-15	2.4091e-18
chr1_AT1G18210_minus	Atrichoblast	8	-0.20658	-0.19033	1.246e-16	2.6423e-14
chr1_AT1G21010_plus	Trichoblast	7	0.20657	0.21212	7.4198e-06	4.134e-06
chr3_AT3G18760_minus	Trichoblast	8	-0.20592	-0.18858	5.5362e-09	9.8335e-08
chr4_AT4G32530_minus	Cortex	8	-0.20584	-0.18922	1.6457e-10	4.4862e-09
chr3_AT3G02090_plus	Procambium	7	0.20576	0.18104	0.00011578	0.00071587
chr2_AT2G44610_minus	Trichoblast	7	-0.20558	-0.19077	3.086e-10	5.4731e-09
chr3_AT3G09270_minus	Cortex	7	0.20541	0.205	0.00031184	0.00032084
chr1_AT1G71950_minus	Atrichoblast	7	-0.20537	-0.19411	3.842e-10	3.4158e-09
chr5_AT5G66510_minus	Atrichoblast	8	-0.20537	-0.20127	4.905e-15	1.7257e-14
chr2_AT2G43610_minus	Atrichoblast	25	-0.2048	-0.15441	9.5158e-26	3.472e-15
chr2_AT2G18440_minus	Trichoblast	7	-0.20479	-0.20235	4.125e-10	6.6924e-10
chr1_AT1G04820_minus	Trichoblast	9	-0.20447	-0.22348	1.1921e-15	1.8217e-18
chr5_AT5G11770_minus	Xylem	9	-0.20412	-0.19273	3.2141e-06	1.1255e-05
chr5_AT5G17920_plus	Procambium	14	0.20401	0.19979	9.4228e-54	1.4033e-51
chr4_AT4G20260_plus	Cortex	9	-0.20378	-0.19301	3.8688e-18	2.1248e-16
chr5_AT5G19110_minus	Atrichoblast	11	-0.20371	-0.17249	1.9085e-28	9.7263e-21
chr4_AT4G21830_minus	Procambium	13	-0.20362	-0.17999	2.0486e-06	2.8171e-05
chr1_AT1G69410_plus	Cortex	10	0.20346	0.16818	2.0422e-07	1.8666e-05
chr1_AT1G04820_minus	Atrichoblast	9	-0.20342	-0.17896	1.0965e-19	1.6118e-15
chr1_AT1G01100_minus	Trichoblast	9	-0.20297	-0.18269	8.0935e-13	1.2651e-10
chr3_AT3G12120_minus	Atrichoblast	9	-0.20282	-0.16876	8.8132e-20	4.3773e-14
chr1_AT1G49600_minus	Atrichoblast	6	-0.20273	-0.1931	0.00026185	0.00051376
chr2_AT2G46510_minus	Endodermis	6	0.20254	0.1776	8.6324e-06	9.9671e-05
chr3_AT3G22620_plus	Endodermis	17	0.20235	0.19415	1.0889e-27	1.3956e-25
chr2_AT2G18193_minus	Trichoblast	7	-0.20229	-0.21291	1.2524e-13	5.7616e-15
chr3_AT3G01280_plus	Atrichoblast	10	0.20176	0.20683	7.573e-19	9.5739e-20
chr3_AT3G08590_minus	Trichoblast	7	-0.20174	-0.19976	1.2183e-05	1.4875e-05
chr4_AT4G12590_minus	Trichoblast	7	-0.20174	-0.21857	3.4287e-09	1.4142e-10
chr1_AT1G78070_plus	Cortex	7	-0.20164	-0.14912	6.5533e-06	0.00090741
chr1_AT1G50010_plus	Xylem	9	0.20153	0.1757	7.9462e-11	1.5656e-08
chr1_AT1G32210_minus	Atrichoblast	10	-0.20152	-0.21511	1.4932e-13	2.8476e-15
chr2_AT2G30490_minus	Xylem	8	-0.20135	-0.14974	7.3992e-05	0.0033497
chr4_AT4G35490_plus	Trichoblast	7	0.20118	0.19057	4.1937e-06	1.3359e-05
chr4_AT4G30290_minus	Atrichoblast	8	-0.20105	-0.19001	1.2742e-19	1.1751e-17
chr5_AT5G66510_minus	Trichoblast	8	-0.20097	-0.19498	6.0148e-21	8.6813e-20
chr1_AT1G48160_minus	Atrichoblast	8	-0.20088	-0.20003	7.1196e-11	8.5757e-11
chr5_AT5G56030_plus	Lateral Root Cap	8	-0.20071	-0.2601	8.7888e-06	6.5711e-09
chr1_AT1G07590_minus	Lateral Root Cap	16	0.20069	0.26576	3.7137e-32	6.1659e-56
chr3_AT3G57450_plus	Xylem	9	-0.20052	-0.19545	1.6171e-08	3.7341e-08
chr5_AT5G06310_minus	Atrichoblast	6	0.20052	0.18321	0.00010521	0.00040404
chr1_AT1G62570_plus	Trichoblast	8	0.19964	0.31597	4.1223e-15	1.5276e-36
chr2_AT2G25610_minus	Trichoblast	7	-0.19952	-0.21624	4.3663e-12	5.524e-14
chr5_AT5G10430_minus	Phloem	15	-0.19908	-0.19188	2.773e-14	2.3328e-13
chr1_AT1G09640_plus	Atrichoblast	7	0.19894	0.21946	3.4682e-08	1.0689e-09
chr1_AT1G29850_plus	Trichoblast	6	0.19888	0.16541	0.00051882	0.004006
chr4_AT4G24160_plus	Procambium	6	0.19875	0.22649	0.00052339	7.3466e-05
chr5_AT5G13430_minus	Atrichoblast	9	-0.19871	-0.18711	4.4279e-15	1.6371e-13
chr3_AT3G41768_plus	Cortex	7	-0.1986	-0.25328	4.8117e-09	5.7454e-14
chr5_AT5G64310_plus	Lateral Root Cap	13	0.19858	0.18749	3.2486e-42	9.7287e-38
chr2_AT2G25460_minus	Trichoblast	6	-0.19807	-0.16903	1.8005e-05	0.00026263
chr5_AT5G49480_plus	Cortex	8	0.19791	0.19382	5.637e-07	9.6899e-07
chr1_AT1G14870_minus	Lateral Root Cap	11	-0.1979	-0.20283	6.0506e-14	1.3828e-14
chr1_AT1G23870_plus	Trichoblast	6	0.19768	0.29731	0.00015019	7.6447e-09
chr5_AT5G36180_plus	Endodermis	6	0.19747	0.17535	0.00032741	0.0014556
chr1_AT1G26630_plus	Cortex	10	0.19718	0.20629	1.5161e-12	1.2937e-13
chr3_AT3G04400_plus	Procambium	10	0.19693	0.20746	7.5589e-10	8.5601e-11
chr5_AT5G63400_minus	Cortex	10	-0.19676	-0.16783	3.0202e-07	1.3178e-05
chr1_AT1G20260_plus	Atrichoblast	7	0.19665	0.20769	3.0352e-09	3.6156e-10
chr5_AT5G40690_plus	Trichoblast	10	-0.19657	-0.20734	1.9179e-15	4.7985e-17
chr4_AT4G30530_plus	Endodermis	14	0.19654	0.17254	2.2696e-18	1.8878e-14
chr3_AT3G43810_minus	Trichoblast	11	-0.19617	-0.1915	7.388e-23	7.7392e-22
chr2_AT2G46740_minus	Trichoblast	7	-0.19597	-0.20403	7.0339e-05	3.4424e-05
chr1_AT1G63840_minus	Endodermis	8	0.19589	0.22041	1.9668e-12	2.0456e-15
chr3_AT3G52730_minus	Cortex	10	-0.19586	-0.17423	4.3909e-09	1.8889e-07
chr1_AT1G15230_minus	Atrichoblast	6	-0.19584	-0.18794	1.55e-05	3.4146e-05
chr3_AT3G13920_minus	Cortex	7	-0.19574	-0.1497	0.00019803	0.0045893
chr5_AT5G15650_plus	Atrichoblast	10	0.19568	0.16837	1.7146e-22	5.5533e-17
chr3_AT3G04830_plus	Trichoblast	6	0.19555	0.18274	5.9356e-05	0.0001785
chr1_AT1G69620_plus	Atrichoblast	10	0.19547	0.17969	1.0509e-17	3.7081e-15
chr4_AT4G23690_minus	Procambium	12	-0.19546	-0.19357	6.6783e-08	8.969e-08
chr3_AT3G53990_minus	Lateral Root Cap	7	-0.19541	-0.20269	9.659e-08	3.0955e-08
chr3_AT3G23820_plus	Trichoblast	7	0.19535	0.21062	3.1358e-05	6.9206e-06
chr5_AT5G17820_minus	Trichoblast	25	-0.195	-0.23902	2.4534e-32	3.5477e-48
chr3_AT3G55440_plus	Columella	11	0.19487	0.16383	1.9611e-08	2.5081e-06
chr5_AT5G47570_minus	Cortex	7	-0.19455	-0.17269	6.3126e-06	6.3324e-05
chr3_AT3G57870_minus	Atrichoblast	9	-0.19453	-0.19018	9.1657e-13	2.9528e-12
chr3_AT3G28910_plus	Atrichoblast	8	0.19448	0.17443	1.6264e-07	2.7501e-06
chr2_AT2G22860_plus	Atrichoblast	11	0.19402	0.18251	1.104e-07	6.0894e-07
chr5_AT5G59820_plus	Columella	11	0.19396	0.18761	6.9468e-14	4.5135e-13
chr1_AT1G78900_plus	Atrichoblast	8	0.19352	0.19177	4.1513e-16	7.6775e-16
chr1_AT1G10590_minus	Procambium	9	-0.19326	-0.15838	6.5951e-06	0.00023192
chr5_AT5G59880_plus	Procambium	11	0.19321	0.19105	4.2609e-21	1.1757e-20
chr2_AT2G01140_minus	Xylem	9	-0.19291	-0.17789	0.00050981	0.0013728
chr3_AT3G12120_minus	Procambium	9	-0.19287	-0.11725	2.5571e-05	0.010964
chr2_AT2G34070_minus	Endodermis	7	-0.19277	-0.19684	5.4446e-09	2.5423e-09
chr2_AT2G39800_minus	Endodermis	7	-0.19266	-0.1971	1.256e-07	6.3191e-08
chr2_AT2G41810_minus	Atrichoblast	7	-0.19246	-0.19542	0.00052595	0.00042894
chr4_AT4G02880_minus	Xylem	7	0.19244	0.18054	1.8293e-05	5.9432e-05
chr5_AT5G34850_minus	Atrichoblast	6	-0.19233	-0.18806	1.6439e-05	2.5418e-05
chr1_AT1G47278_plus	Trichoblast	6	0.19214	0.197	0.00011244	7.4438e-05
chr2_AT2G32520_minus	Atrichoblast	6.5	-0.1921	-0.21437	8.0436e-05	1.0307e-05
chr5_AT5G43060_minus	Procambium	7	0.19194	0.15785	0.00043655	0.0039328
chr2_AT2G30410_plus	Atrichoblast	7	0.19166	0.19641	2.0323e-07	9.9485e-08
chr4_AT4G24960_plus	Lateral Root Cap	11	0.19164	0.20841	1.7576e-06	1.9206e-07
chr1_AT1G26630_plus	Atrichoblast	10	0.19134	0.2048	1.8857e-22	1.4984e-25
chr1_AT1G78040_plus	Atrichoblast	10	0.19133	0.1783	3.4438e-29	1.6573e-25
chr3_AT3G52930_minus	Lateral Root Cap	14	-0.19101	-0.15827	5.0996e-25	1.3997e-17
chr1_AT1G58270_minus	Atrichoblast	13	-0.19099	-0.16879	9.3376e-07	1.5177e-05
chr3_AT3G44110_minus	Xylem	6	-0.19098	-0.16028	0.00088488	0.0053934
chr5_AT5G11770_minus	Procambium	9	-0.19097	-0.19263	3.7408e-09	2.7205e-09
chr5_AT5G13430_minus	Cortex	9	-0.19087	-0.19292	2.691e-06	2.0896e-06
chr5_AT5G65360_minus	Procambium	14	0.19071	0.18866	0.00014831	0.00017517
chr1_AT1G47278_plus	Atrichoblast	6	0.19007	0.19432	5.2506e-05	3.5277e-05
chr1_AT1G27310_minus	Atrichoblast	8	-0.19005	-0.14297	3.1371e-11	6.5269e-07
chr3_AT3G13920_minus	Trichoblast	7	-0.19003	-0.18226	4.9858e-13	4.3635e-12
chr4_AT4G20830_plus	Lateral Root Cap	9	-0.18951	-0.15016	3.3038e-08	1.2849e-05
chr1_AT1G65290_minus	Trichoblast	10	-0.1894	-0.18325	1.2214e-22	2.8499e-21
chr2_AT2G27730_minus	Atrichoblast	7	-0.18919	-0.1725	5.8141e-11	2.5004e-09
chr4_AT4G30170_plus	Cortex	11	0.18909	0.16521	1.5154e-22	1.6346e-17
chr1_AT1G63010_minus	Atrichoblast	6	-0.18881	-0.19661	2.8612e-06	1.0738e-06
chr2_AT2G43460_minus	Cortex	10	-0.18873	-0.17778	0.0001493	0.00035902
chr1_AT1G20010_minus	Atrichoblast	8	-0.18869	-0.19201	1.1869e-07	7.0297e-08
chr5_AT5G44790_minus	Endodermis	6	0.18832	0.21363	9.0326e-05	8.4714e-06
chr1_AT1G50010_plus	Trichoblast	9	0.1883	0.19054	3.0413e-14	1.4863e-14
chr3_AT3G57230_plus	Trichoblast	6	0.1883	0.19472	3.0567e-05	1.6027e-05
chr3_AT3G46830_minus	Cortex	7	-0.18813	-0.18987	0.00080719	0.00071986
chr4_AT4G21840_minus	Cortex	10	-0.18805	-0.18235	0.00011859	0.00019125
chr4_AT4G33780_minus	Cortex	8	-0.18801	-0.16441	0.00058521	0.0026965
chr3_AT3G20390_minus	Atrichoblast	7	-0.18798	-0.19168	2.3824e-09	1.1349e-09
chr4_AT4G21830_minus	Phloem	13	-0.18797	-0.18088	0.00029913	0.00050647
chr5_AT5G67500_plus	Atrichoblast	6	0.18786	0.17029	9.016e-07	8.7776e-06
chr4_AT4G40040_minus	Atrichoblast	10	-0.18767	-0.18746	8.2507e-16	8.8813e-16
chr5_AT5G55125_plus	Trichoblast	7	0.18765	0.20728	1.4499e-05	1.5922e-06
chr5_AT5G64310_plus	Columella	13	0.18749	0.18201	3.3628e-23	6.212e-22
chr1_AT1G22450_plus	Trichoblast	7	0.18728	0.19263	1.0393e-11	2.5794e-12
chr1_AT1G22450_plus	Cortex	7	0.18725	0.19736	0.00045394	0.00021592
chr1_AT1G29025_minus	Cortex	8	-0.18673	-0.16529	1.2247e-09	7.9342e-08
chr4_AT4G35450_plus	Trichoblast	6	0.18668	0.17452	0.00076154	0.0016688
chr5_AT5G05600_plus	Lateral Root Cap	8	0.18656	0.1945	4.7657e-10	8.1971e-11
chr3_AT3G01390_minus	Atrichoblast	9	-0.18653	-0.17997	3.11e-13	2.0817e-12
chr2_AT2G43500_plus	Trichoblast	6	-0.18644	-0.17622	0.00036215	0.00075829
chr2_AT2G39800_minus	Procambium	7	-0.1863	-0.21749	0.00029174	2.2072e-05
chr2_AT2G47470_plus	Lateral Root Cap	8	0.18629	0.21051	0.00079646	0.00014494
chr5_AT5G03030_minus	Cortex	8	-0.18628	-0.17776	1.5874e-05	3.8622e-05
chr4_AT4G19030_minus	Trichoblast	10	-0.18619	-0.18474	3.316e-11	4.7346e-11
chr3_AT3G45310_minus	Trichoblast	6	-0.18601	-0.22026	0.00032773	1.9618e-05
chr3_AT3G55440_plus	Procambium	11	0.1859	0.20025	3.1087e-17	8.4825e-20
chr3_AT3G32980_minus	Endodermis	10	-0.18589	-0.18761	5.7796e-19	2.7104e-19
chr4_AT4G34720_minus	Xylem	10	-0.18561	-0.14286	3.3717e-05	0.0014709
chr4_AT4G17390_minus	Atrichoblast	12	0.18543	0.14821	7.7678e-17	3.1222e-11
chr2_AT2G24550_minus	Lateral Root Cap	7	0.18531	0.20937	2.004e-06	7.3089e-08
chr3_AT3G05500_plus	Endodermis	8	0.18526	0.17992	3.1055e-09	8.803e-09
chr5_AT5G05410_plus	Atrichoblast	10	0.18524	0.17114	1.182e-19	5.781e-17
chr1_AT1G26630_plus	Procambium	10	0.18524	0.18278	1.3543e-21	4.6749e-21
chr1_AT1G26630_plus	Phloem	10	0.18515	0.16113	2.0219e-10	3.3352e-08
chr3_AT3G15630_minus	Lateral Root Cap	8	-0.18513	-0.19351	3.1163e-06	1.0717e-06
chr4_AT4G32130_minus	Atrichoblast	7	-0.18506	-0.18784	2.8298e-07	1.8581e-07
chr4_AT4G36500_minus	Endodermis	14	0.18502	0.16959	3.6221e-10	9.5487e-09
chr5_AT5G40770_minus	Procambium	8	-0.18502	-0.17438	0.00028759	0.00063954
chr4_AT4G36500_minus	Cortex	14	0.18477	0.17089	1.1173e-11	3.5508e-10
chr2_AT2G43810_plus	Atrichoblast	6	0.18468	0.19942	6.7619e-05	1.6414e-05
chr5_AT5G47200_plus	Atrichoblast	8	0.18436	0.19253	1.4216e-10	2.0395e-11
chr5_AT5G17920_plus	Trichoblast	14	0.18414	0.16253	1.7887e-26	6.6027e-21
chr5_AT5G65670_plus	Atrichoblast	7	0.18408	0.14678	0.00032691	0.0042913
chr1_AT1G72750_plus	Atrichoblast	6	0.18407	0.17036	0.00040051	0.0010682
chr5_AT5G36880_minus	Atrichoblast	6	-0.18398	-0.17097	4.3004e-06	1.9886e-05
chr1_AT1G65960_plus	Procambium	7	0.18396	0.12027	6.9477e-09	0.00016456
chr4_AT4G20830_plus	Xylem	9	-0.18392	-0.1553	0.00084854	0.0049506
chr4_AT4G14560_plus	Lateral Root Cap	7	-0.18383	-0.13305	0.0011275	0.01891
chr1_AT1G19020_plus	Atrichoblast	9	0.18374	0.22245	5.9453e-08	4.4278e-11
chr5_AT5G42300_minus	Phloem	9	-0.18368	-0.17939	2.5038e-05	3.8855e-05
chr2_AT2G01140_minus	Trichoblast	9	-0.18348	-0.16305	7.4434e-16	8.5366e-13
chr2_AT2G20760_minus	Cortex	7	0.18342	0.19663	6.6993e-06	1.3414e-06
chr1_AT1G04680_minus	Atrichoblast	6	-0.18329	-0.17244	0.00056885	0.0012003
chr5_AT5G16110_minus	Atrichoblast	6	-0.18317	-0.18841	0.00023895	0.00015627
chr2_AT2G38750_minus	Atrichoblast	9	-0.18315	-0.17977	3.7855e-15	1.2188e-14
chr5_AT5G15090_minus	Atrichoblast	9	-0.183	-0.18264	9.189e-16	1.0445e-15
chr5_AT5G03630_minus	Cortex	7	0.18296	0.23555	1.7888e-05	2.7833e-08
chr4_AT4G26210_plus	Trichoblast	7	0.18282	0.18917	1.3843e-06	5.7944e-07
chr4_AT4G02880_minus	Phloem	7	0.18281	0.18913	0.00016217	9.4492e-05
chr4_AT4G35100_plus	Xylem	14	0.18281	0.13779	5.2448e-08	4.3642e-05
chr1_AT1G41830_minus	Trichoblast	7	-0.1828	-0.16788	2.5551e-07	2.282e-06
chr3_AT3G56800_minus	Procambium	10	-0.18265	-0.17754	1.4914e-10	4.8517e-10
chr3_AT3G26420_plus	Trichoblast	6	0.18262	0.26487	0.00042224	2.4264e-07
chr2_AT2G17420_plus	Atrichoblast	8	0.18258	0.16311	9.5162e-13	1.9505e-10
chr2_AT2G39800_minus	Cortex	7	-0.18255	-0.20544	5.7482e-05	5.6865e-06
chr1_AT1G70590_plus	Trichoblast	6	-0.18232	-0.14153	0.00094297	0.010516
chr2_AT2G29020_plus	Atrichoblast	6	0.1822	0.16152	0.00027744	0.0012954
chr1_AT1G48160_minus	Trichoblast	8	-0.18216	-0.1807	1.0236e-11	1.5021e-11
chr3_AT3G08590_minus	Atrichoblast	7	-0.18215	-0.16608	4.1427e-08	5.9297e-07
chr3_AT3G07880_plus	Trichoblast	9	0.18214	0.19007	4.1346e-19	1.0634e-20
chr1_AT1G10682_minus	Trichoblast	11	-0.18182	-0.15385	0.00057663	0.0036635
chr5_AT5G64400_plus	Procambium	10	0.18173	0.15598	2.6549e-13	3.8288e-10
chr3_AT3G41768_plus	Pericycle	7	-0.18149	-0.1866	4.766e-13	1.0131e-13
chr1_AT1G56070_minus	Atrichoblast	8	-0.18133	-0.15892	2.7099e-15	4.729e-12
chr3_AT3G27240_minus	Xylem	8	-0.18127	-0.18492	0.00081411	0.00063407
chr3_AT3G57450_plus	Columella	9	0.18105	0.15898	0.0013681	0.005021
chr3_AT3G17810_plus	Cortex	8	0.181	0.14809	1.394e-07	1.7349e-05
chr2_AT2G24850_minus	Phloem	9	-0.18093	-0.13364	0.0001117	0.0044708
chr4_AT4G20830_plus	Atrichoblast	9	-0.1809	-0.14035	1.6905e-19	2.8719e-12
chr2_AT2G30060_plus	Procambium	7	0.18084	0.15989	0.0002539	0.0012438
chr2_AT2G24765_plus	Trichoblast	7	0.18067	0.15137	5.7302e-08	5.7447e-06
chr3_AT3G56800_minus	Atrichoblast	10	-0.18065	-0.15566	1.1003e-14	3.0617e-11
chr5_AT5G13220_plus	Endodermis	8	0.18044	0.16895	3.696e-08	2.6187e-07
chr3_AT3G28200_plus	Cortex	6	0.18037	0.19591	0.00019194	4.9764e-05
chr5_AT5G17560_plus	Atrichoblast	6	0.18013	0.197	0.000344	8.8015e-05
chr3_AT3G03990_plus	Endodermis	9	0.17986	0.14961	3.3974e-05	0.00058367
chr5_AT5G11110_plus	Trichoblast	8	-0.17968	-0.11831	4.1042e-13	2.0051e-06
chr5_AT5G39320_plus	Xylem	10	0.17957	0.13031	0.00021253	0.0074216
chr3_AT3G13110_minus	Atrichoblast	7	-0.17932	-0.18114	3.7789e-07	2.8617e-07
chr5_AT5G21274_minus	Atrichoblast	8	-0.17923	-0.15296	3.9283e-08	2.8915e-06
chr1_AT1G26630_plus	Trichoblast	10	0.1792	0.17307	2.5223e-22	6.5631e-21
chr2_AT2G30130_plus	Lateral Root Cap	7	0.17917	0.1769	3.8158e-06	5.0715e-06
chr3_AT3G05500_plus	Cortex	8	0.17905	0.18803	1.6209e-05	5.8537e-06
chr5_AT5G19770_minus	Procambium	7	-0.17884	-0.19856	4.7958e-06	3.6257e-07
chr3_AT3G44110_minus	Atrichoblast	6	-0.17868	-0.15175	4.4518e-07	1.8863e-05
chr3_AT3G52560_minus	Atrichoblast	6	-0.17832	-0.16757	7.0933e-05	0.00019146
chr4_AT4G27410_minus	Cortex	8	0.17829	0.12937	0.0010122	0.017494
chr4_AT4G21830_minus	Trichoblast	13	-0.17823	-0.17265	6.6365e-15	4.5669e-14
chr2_AT2G44620_plus	Atrichoblast	9	0.17796	0.15276	1.7584e-12	1.5312e-09
chr1_AT1G06040_minus	Trichoblast	7	-0.17783	-0.18173	0.00094048	0.00072086
chr1_AT1G71950_minus	Endodermis	7	-0.17773	-0.1787	0.000526	0.00048986
chr5_AT5G47030_plus	Xylem	11	0.17772	0.15058	1.2435e-06	4.1525e-05
chr3_AT3G14290_plus	Atrichoblast	8	0.17745	0.17368	4.1756e-07	7.3614e-07
chr1_AT1G77710_plus	Cortex	7	0.17725	0.15877	0.00089701	0.0029777
chr3_AT3G56090_minus	Atrichoblast	9	-0.17706	-0.17515	1.3516e-07	1.8497e-07
chr1_AT1G79550_minus	Xylem	9	-0.17702	-0.11403	0.00024073	0.018553
chr1_AT1G78380_minus	Atrichoblast	22	-0.1768	-0.16134	4.2185e-35	1.9522e-29
chr5_AT5G11770_minus	Cortex	9	-0.17678	-0.1696	9.0442e-09	3.5721e-08
chr4_AT4G26080_minus	Endodermis	8	0.17668	0.13893	8.5732e-06	0.00048509
chr1_AT1G10140_minus	Procambium	8	-0.17654	-0.16521	1.7051e-07	1.0163e-06
chr4_AT4G21570_minus	Atrichoblast	7	-0.17641	-0.18161	5.3253e-09	1.8395e-09
chr1_AT1G70410_minus	Atrichoblast	8	-0.17635	-0.18141	1.8425e-13	3.6111e-14
chr5_AT5G13220_plus	Trichoblast	8	0.17626	0.18875	2.0468e-06	3.5613e-07
chr4_AT4G10480_minus	Atrichoblast	8	-0.17623	-0.15789	3.0403e-08	7.2319e-07
chr5_AT5G03630_minus	Atrichoblast	7	0.17604	0.21005	3.0646e-07	8.8376e-10
chr2_AT2G25250_plus	Cortex	7	0.17597	0.17954	0.0005598	0.00042892
chr3_AT3G07470_minus	Trichoblast	7	-0.17593	-0.16141	3.4522e-05	0.0001478
chr5_AT5G49360_minus	Cortex	6	-0.17579	-0.16848	9.9528e-05	0.00019332
chr1_AT1G63010_minus	Trichoblast	6	-0.17565	-0.21195	3.7231e-08	2.6444e-11
chr2_AT2G04900_plus	Trichoblast	7	0.17556	0.17927	2.2236e-09	1.0033e-09
chr1_AT1G27310_minus	Xylem	8	-0.17545	-0.1474	0.0020313	0.0097038
chr3_AT3G12610_minus	Trichoblast	7	-0.17535	-0.1616	1.9337e-05	8.398e-05
chr3_AT3G46010_minus	Procambium	7	-0.17534	-0.17333	0.00024996	0.00029505
chr1_AT1G62570_plus	Endodermis	8	0.17532	0.19223	7.721e-05	1.4174e-05
chr3_AT3G56800_minus	Cortex	10	-0.17531	-0.18672	1.3919e-07	1.9649e-08
chr5_AT5G64310_plus	Atrichoblast	13	0.17483	0.16909	2.9894e-24	9.0854e-23
chr1_AT1G07670_minus	Atrichoblast	6	-0.17482	-0.17764	0.00057922	0.00046969
chr4_AT4G35100_plus	Procambium	14	0.17448	0.15782	4.9915e-23	4.4456e-19
chr3_AT3G56090_minus	Endodermis	9	-0.17447	-0.17233	2.1485e-06	2.8678e-06
chr3_AT3G11510_minus	Atrichoblast	10	-0.17437	-0.17772	2.1314e-11	8.6354e-12
chr5_AT5G57290_minus	Trichoblast	11	-0.17435	-0.15588	6.9739e-14	2.3181e-11
chr2_AT2G24850_minus	Trichoblast	9	-0.17429	-0.16128	3.7808e-07	2.661e-06
chr4_AT4G23650_minus	Trichoblast	6	-0.17423	-0.19861	4.7657e-05	3.3739e-06
chr4_AT4G23630_plus	Phloem	7	0.17398	0.16397	0.002412	0.0042752
chr4_AT4G39030_plus	Endodermis	6	0.17396	0.15123	9.082e-05	0.00068331
chr3_AT3G09200_minus	Phloem	11	-0.17388	-0.11456	0.0013754	0.035817
chr2_AT2G24850_minus	Procambium	9	-0.17373	-0.22972	2.1569e-06	2.9404e-10
chr4_AT4G09030_plus	Lateral Root Cap	12	0.17337	0.15654	4.7154e-07	5.5723e-06
chr1_AT1G17290_plus	Atrichoblast	6	0.17333	0.18065	0.0017676	0.0011103
chr3_AT3G01720_minus	Trichoblast	7	-0.17296	-0.17139	8.3241e-07	1.0486e-06
chr3_AT3G23820_plus	Endodermis	7	0.17288	0.18354	2.236e-10	1.5595e-11
chr3_AT3G15630_minus	Atrichoblast	8	-0.17282	-0.18953	1.9402e-07	1.0825e-08
chr2_AT2G18193_minus	Endodermis	7	-0.17275	-0.13738	1.9656e-09	1.947e-06
chr1_AT1G66280_minus	Trichoblast	9	-0.17267	-0.10039	1.8691e-13	2.078e-05
chr3_AT3G09270_minus	Endodermis	7	0.17265	0.19291	6.367e-07	2.4781e-08
chr4_AT4G33780_minus	Atrichoblast	8	-0.17246	-0.1607	2.1797e-08	1.8872e-07
chr3_AT3G52930_minus	Quiescent Center	14	0.17241	0.10962	0.0013487	0.042478
chr1_AT1G32210_minus	Trichoblast	10	-0.17238	-0.16943	8.7563e-12	1.9818e-11
chr3_AT3G11400_plus	Trichoblast	7	0.17225	0.16647	2.3954e-05	4.4896e-05
chr1_AT1G19910_plus	Cortex	11	0.17211	0.16871	9.3648e-14	2.8732e-13
chr5_AT5G59910_plus	Atrichoblast	8	0.17211	0.15917	1.0382e-05	4.6375e-05
chr3_AT3G23820_plus	Cortex	7	0.17196	0.15591	9.056e-07	8.7217e-06
chr5_AT5G62210_minus	Cortex	10.5	0.17187	0.16361	3.6793e-06	1.0681e-05
chr1_AT1G19910_plus	Atrichoblast	11	0.17186	0.1483	1.5223e-22	3.9582e-17
chr1_AT1G69620_plus	Phloem	10	0.17153	0.14569	0.00061754	0.0037094
chr3_AT3G12710_minus	Trichoblast	6	-0.17148	-0.19663	0.0012193	0.00020117
chr4_AT4G31720_minus	Trichoblast	6	-0.17147	-0.17599	0.00010776	7.006e-05
chr5_AT5G02500_minus	Trichoblast	9	-0.17133	-0.095683	4.4077e-15	1.3153e-05
chr2_AT2G44620_plus	Cortex	9	0.17133	0.1631	1.4414e-05	3.6845e-05
chr2_AT2G33150_minus	Atrichoblast	7	-0.17124	-0.16953	1.9165e-09	2.7814e-09
chr4_AT4G09030_plus	Cortex	12	0.1711	0.15391	1.2875e-07	2.1022e-06
chr3_AT3G53480_plus	Trichoblast	7	0.17106	0.16204	9.2317e-11	8.6344e-10
chr3_AT3G49190_minus	Lateral Root Cap	6	-0.17073	-0.14738	0.0017111	0.0068891
chr5_AT5G03290_plus	Trichoblast	7	0.17071	0.19285	8.5468e-14	2.9972e-17
chr2_AT2G38240_minus	Endodermis	12	-0.1706	-0.16862	6.1747e-10	9.782e-10
chr2_AT2G33470_minus	Trichoblast	8	-0.17048	-0.16982	5.8844e-10	6.867e-10
chr5_AT5G18690_minus	Procambium	7	-0.17045	-0.13545	0.0024405	0.016319
chr2_AT2G27510_minus	Phloem	10	-0.17032	-0.17342	7.8743e-05	5.7938e-05
chr4_AT4G27410_minus	Endodermis	8	0.17025	0.15936	0.00096313	0.0020202
chr1_AT1G19910_plus	Phloem	11	0.1702	0.19961	6.6139e-05	2.7034e-06
chr4_AT4G00430_minus	Procambium	8	-0.17016	-0.18863	6.8661e-06	5.8982e-07
chr2_AT2G18160_minus	Atrichoblast	6	-0.17014	-0.1521	0.0010017	0.0033153
chr3_AT3G09200_minus	Procambium	11	-0.17005	-0.12737	3.6512e-08	3.93e-05
chr1_AT1G65980_minus	Cortex	10	-0.16998	-0.17844	2.2419e-07	5.3289e-08
chr2_AT2G47170_plus	Atrichoblast	8	0.16996	0.19955	1.3491e-09	9.5558e-13
chr5_AT5G35620_minus	Trichoblast	6	-0.16977	-0.15895	0.0012228	0.0024889
chr4_AT4G34265_plus	Atrichoblast	8	0.16967	0.16319	1.2879e-06	3.2523e-06
chr2_AT2G01250_minus	Procambium	10	-0.16951	-0.21978	1.9319e-07	1.1702e-11
chr2_AT2G01140_minus	Atrichoblast	9	-0.16945	-0.14705	1.1383e-12	7.211e-10
chr5_AT5G16830_minus	Endodermis	6	-0.16923	-0.17188	0.0014612	0.0012256
chr2_AT2G47470_plus	Endodermis	8	0.16921	0.13952	3.7962e-06	0.00014322
chr5_AT5G06300_minus	Trichoblast	8	-0.16904	-0.18797	7.3413e-11	3.9907e-13
chr2_AT2G19750_plus	Atrichoblast	9	0.16902	0.15472	1.1187e-07	1.2236e-06
chr2_AT2G15480_plus	Columella	8	-0.16888	-0.18036	3.5977e-18	1.5219e-20
chr3_AT3G52930_minus	Phloem	14	-0.16888	-0.14508	2.0184e-11	8.9982e-09
chr5_AT5G20900_plus	Phloem	7	0.16875	0.15617	0.0028777	0.0058617
chr3_AT3G20390_minus	Cortex	7	-0.1687	-0.16123	6.4046e-07	1.9831e-06
chr1_AT1G06040_minus	Atrichoblast	7	-0.16857	-0.17716	0.0013895	0.00077295
chr2_AT2G36830_plus	Endodermis	19	0.16854	0.1513	5.2424e-32	4.7783e-26
chr5_AT5G58290_plus	Atrichoblast	6	0.16841	0.16334	4.1767e-05	7.1208e-05
chr1_AT1G21310_minus	Cortex	12	-0.16835	-0.13585	8.2633e-27	6.2379e-18
chr2_AT2G30060_plus	Trichoblast	7	0.16826	0.14275	2.6972e-05	0.00037933
chr1_AT1G64520_plus	Cortex	7	0.16806	0.13701	0.0033434	0.017015
chr3_AT3G62650_plus	Atrichoblast	6	0.16803	0.16253	2.4906e-05	4.5887e-05
chr2_AT2G06850_plus	Endodermis	7	0.16803	0.18214	0.0008123	0.0002787
chr3_AT3G17240_minus	Cortex	6	-0.16792	-0.16227	0.0003311	0.00052596
chr4_AT4G14960_minus	Atrichoblast	9	-0.16783	-0.13971	3.6908e-14	3.1972e-10
chr4_AT4G22666_plus	Atrichoblast	8	-0.16772	-0.16446	6.2304e-06	9.4584e-06
chr3_AT3G55410_plus	Atrichoblast	6	0.1677	0.18817	7.1859e-05	8.0833e-06
chr5_AT5G21940_minus	Columella	12	-0.16767	-0.15885	1.0895e-05	3.1257e-05
chr4_AT4G35090_minus	Endodermis	6	0.16766	0.17473	0.00047326	0.0002673
chr3_AT3G41979_plus	Atrichoblast	6	-0.16756	-0.17636	0.00053922	0.00026727
chr5_AT5G64750_plus	Atrichoblast	8	0.16743	0.17377	2.2624e-05	1.0815e-05
chr2_AT2G19460_plus	Atrichoblast	7	0.16738	0.15546	4.2969e-06	1.9987e-05
chr3_AT3G04730_minus	Cortex	8	0.16727	0.1378	7.3231e-06	0.00022822
chr3_AT3G22830_plus	Trichoblast	10	-0.16725	-0.072097	0.00013721	0.1022
chr1_AT1G75800_plus	Cortex	6	-0.1672	-0.19968	0.00084973	6.4337e-05
chr5_AT5G17460_minus	Endodermis	13	-0.16704	-0.15795	2.1748e-07	9.6918e-07
chr3_AT3G11130_minus	Atrichoblast	6	-0.16688	-0.18515	5.7049e-05	7.7267e-06
chr1_AT1G78660_plus	Trichoblast	7	0.16661	0.15078	7.2857e-11	3.9102e-09
chr5_AT5G50460_minus	Atrichoblast	9	-0.16652	-0.16448	7.426e-09	1.1351e-08
chr3_AT3G52740_minus	Endodermis	7	-0.16648	-0.18963	0.0037732	0.00094521
chr5_AT5G17770_minus	Procambium	7	-0.16643	-0.17017	0.0038426	0.0031101
chr5_AT5G11500_plus	Trichoblast	7	0.1664	0.15617	3.8139e-11	5.6725e-10
chr1_AT1G11840_plus	Atrichoblast	7	0.1663	0.17538	3.0257e-05	1.0681e-05
chr4_AT4G23630_plus	Procambium	7	0.16622	0.15597	8.0942e-05	0.00021953
chr5_AT5G27770_plus	Atrichoblast	9	0.16619	0.16365	1.316e-09	2.3538e-09
chr3_AT3G02140_minus	Atrichoblast	6	0.16606	0.15965	0.00029958	0.00051254
chr4_AT4G36040_minus	Columella	9	-0.16603	-0.18708	4.9552e-16	5.2448e-20
chr3_AT3G11930_plus	Endodermis	10	0.16599	0.17125	0.0013949	0.0009724
chr5_AT5G43460_plus	Cortex	10	0.16587	0.17098	0.00015597	9.6355e-05
chr1_AT1G29150_plus	Atrichoblast	6	0.16584	0.14515	0.00010974	0.00072474
chr4_AT4G21840_minus	Atrichoblast	10	-0.16568	-0.17251	1.6298e-07	4.8556e-08
chr2_AT2G32070_minus	Atrichoblast	6	-0.16567	-0.16708	0.00092119	0.00083175
chr1_AT1G25400_minus	Lateral Root Cap	7	-0.16536	-0.16214	2.1325e-08	4.0112e-08
chr1_AT1G56330_minus	Trichoblast	11	-0.16536	-0.16084	6.3305e-16	3.8724e-15
chr2_AT2G36880_minus	Atrichoblast	9	-0.16527	-0.10983	1.9531e-11	8.93e-06
chr2_AT2G35635_plus	Atrichoblast	6	0.1652	0.15238	0.0011929	0.0028268
chr1_AT1G59870_plus	Cortex	7	-0.16514	-0.12129	9.4618e-06	0.0011839
chr5_AT5G09810_plus	Procambium	10	0.16509	0.14629	6.7717e-16	9.0204e-13
chr5_AT5G42300_minus	Xylem	9	-0.16504	-0.14597	0.00063568	0.0025573
chr4_AT4G11220_minus	Phloem	8	-0.1648	-0.13653	0.0014035	0.0082802
chr4_AT4G29350_plus	Procambium	12	0.16466	0.15553	5.6507e-18	3.5079e-16
chr1_AT1G27130_plus	Procambium	6	0.16453	0.14078	0.0019838	0.0082607
chr5_AT5G13750_plus	Cortex	7	0.16441	0.14359	0.00010577	0.00072372
chr3_AT3G59350_plus	Xylem	7	0.16437	0.14851	0.00040048	0.0014022
chr3_AT3G62120_minus	Trichoblast	6	-0.16429	-0.13713	9.9554e-05	0.0011891
chr1_AT1G27310_minus	Cortex	8	-0.16429	-0.14195	0.00089155	0.0041587
chr1_AT1G14320_plus	Xylem	10	0.16427	0.063882	0.001845	0.22858
chr5_AT5G08570_plus	Atrichoblast	6	0.16426	0.19377	0.0028039	0.0004079
chr1_AT1G26550_plus	Atrichoblast	6	0.16426	0.16631	0.00012968	0.00010641
chr5_AT5G18650_plus	Trichoblast	6	0.16416	0.14966	0.0004014	0.0012695
chr1_AT1G73230_minus	Procambium	9	-0.16408	-0.17611	0.00011089	3.2791e-05
chr4_AT4G24380_plus	Cortex	9	0.16408	0.19111	0.00050313	4.8604e-05
chr4_AT4G30410_minus	Procambium	7	-0.16386	-0.21549	0.0025891	6.8302e-05
chr5_AT5G56980_minus	Atrichoblast	7	0.16381	0.17264	2.6005e-11	2.03e-12
chr1_AT1G79270_plus	Trichoblast	6	-0.16375	-0.12004	0.003259	0.031543
chr1_AT1G17147_minus	Atrichoblast	7	-0.16331	-0.14891	0.0010156	0.0027618
chr2_AT2G23310_plus	Trichoblast	7	0.16317	0.15496	2.1011e-09	1.3115e-08
chr4_AT4G19880_minus	Trichoblast	8	-0.16305	-0.145	3.414e-06	3.7168e-05
chr4_AT4G28060_minus	Atrichoblast	6	-0.16304	-0.16951	0.00033484	0.00019054
chr4_AT4G38680_minus	Procambium	6	-0.1628	-0.12157	0.0024921	0.024348
chr4_AT4G12590_minus	Atrichoblast	7	-0.16276	-0.15755	3.7747e-05	6.6818e-05
chr1_AT1G33140_plus	Procambium	10	0.16272	0.15926	1.1527e-06	1.9482e-06
chr2_AT2G07671_minus	Atrichoblast	7	0.16268	0.22599	0.0043927	6.8269e-05
chr5_AT5G11770_minus	Trichoblast	9	-0.16262	-0.15265	2.3312e-17	1.8673e-15
chr5_AT5G56980_minus	Lateral Root Cap	7	0.16258	0.16767	3.5651e-11	8.4256e-12
chr3_AT3G01130_minus	Atrichoblast	8	-0.16247	-0.16082	3.7246e-09	5.3632e-09
chr5_AT5G04830_minus	Trichoblast	6	-0.16239	-0.15565	0.0048077	0.0069104
chr5_AT5G01750_plus	Phloem	9	0.16233	0.16037	0.00086503	0.001001
chr4_AT4G11360_plus	Trichoblast	7	0.16232	0.17155	1.0446e-07	1.8461e-08
chr2_AT2G47730_plus	Endodermis	15	0.16231	0.14588	9.2941e-20	3.2081e-16
chr2_AT2G19730_plus	Xylem	11	0.16228	0.11391	0.0020988	0.031413
chr1_AT1G69620_plus	Trichoblast	10	0.16215	0.13811	4.9812e-13	8.0844e-10
chr5_AT5G42050_plus	Endodermis	7	-0.16208	-0.16266	8.5797e-05	8.0825e-05
chr5_AT5G10430_minus	Xylem	15	-0.16207	-0.15854	2.0037e-07	3.6866e-07
chr5_AT5G13420_minus	Atrichoblast	6	-0.16207	-0.13527	0.0014599	0.0080273
chr1_AT1G12740_plus	Lateral Root Cap	6	0.1619	0.14738	0.00021525	0.00076666
chr1_AT1G77350_plus	Trichoblast	7	0.16188	0.17317	2.1894e-05	5.4887e-06
chr2_AT2G37170_minus	Endodermis	10.5	-0.16186	-0.13434	1.3493e-21	2.6521e-15
chr1_AT1G62660_plus	Cortex	9	0.16184	0.12416	6.2344e-11	5.675e-07
chr4_AT4G00430_minus	Cortex	8	-0.16181	-0.13761	2.2451e-07	1.1063e-05
chr3_AT3G06500_plus	Pericycle	7	0.16137	0.14897	0.00011858	0.0003855
chr2_AT2G30060_plus	Phloem	7	0.16128	0.17199	0.0017536	0.00083822
chr2_AT2G18193_minus	Cortex	7	-0.16124	-0.13146	1.7905e-05	0.00048392
chr3_AT3G06500_plus	Atrichoblast	7	0.16124	0.24089	2.431e-06	1.2388e-12
chr1_AT1G79340_plus	Atrichoblast	7	0.16113	0.13485	0.0019301	0.0095984
chr3_AT3G02140_minus	Cortex	6	0.16107	0.17038	0.0021112	0.001137
chr5_AT5G16060_plus	Trichoblast	6	0.16096	0.17872	0.0014884	0.00041089
chr5_AT5G66510_minus	Cortex	8	-0.16091	-0.15862	0.0001507	0.00018757
chr3_AT3G18780_plus	Atrichoblast	13	0.1608	0.13927	3.3778e-17	3.0659e-13
chr3_AT3G60245_plus	Trichoblast	10	-0.16077	-0.1219	5.4437e-08	3.9481e-05
chr4_AT4G30530_plus	Atrichoblast	14	0.16069	0.15582	2.6286e-10	9.0537e-10
chr3_AT3G17390_minus	Phloem	10	-0.16068	-0.13842	1.9728e-07	7.6897e-06
chr2_AT2G14890_plus	Atrichoblast	9.5	0.16065	0.14559	1.4532e-13	2.2223e-11
chr2_AT2G45170_plus	Endodermis	9	0.16064	0.1585	2.2515e-06	3.0796e-06
chr3_AT3G14310_minus	Endodermis	8	-0.16063	-0.17161	1.2198e-08	1.1151e-09
chr2_AT2G24500_minus	Atrichoblast	7	0.16062	0.1064	0.00014663	0.012218
chr5_AT5G08790_minus	Unknown	11	-0.16056	-0.15505	0.0035498	0.0048859
chr5_AT5G20900_plus	Cortex	7	0.1604	0.15858	0.00038515	0.00044952
chr5_AT5G17920_plus	Unknown	14	0.16039	0.10332	0.00020338	0.01713
chr2_AT2G43610_minus	Trichoblast	25	-0.16032	-0.14676	8.8278e-06	4.8279e-05
chr3_AT3G57450_plus	Lateral Root Cap	9	0.16031	0.11897	0.0047981	0.036905
chr5_AT5G40630_minus	Procambium	8	-0.16025	-0.15332	4.5744e-06	1.1721e-05
chr3_AT3G62870_minus	Trichoblast	11	-0.16021	-0.09955	1.0967e-10	6.502e-05
chr2_AT2G17840_minus	Atrichoblast	8	0.16017	0.10064	0.0016394	0.048757
chr5_AT5G07220_minus	Endodermis	7	0.16015	0.17376	0.003906	0.0017207
chr5_AT5G03290_plus	Cortex	7	0.16006	0.16573	0.0011615	0.00076594
chr3_AT3G41768_plus	Endodermis	7	-0.16001	-0.17623	2.5728e-08	8.1743e-10
chr2_AT2G46740_minus	Atrichoblast	7	-0.16001	-0.18772	3.9531e-07	2.4625e-09
chr5_AT5G27700_minus	Atrichoblast	9	-0.15992	-0.16875	1.6178e-09	1.8895e-10
chr1_AT1G65980_minus	Procambium	10	-0.1599	-0.15826	2.2337e-07	2.9758e-07
chr1_AT1G20260_plus	Cortex	7	0.15974	0.16347	5.6978e-06	3.4059e-06
chr3_AT3G06650_minus	Cortex	6	0.15959	0.16735	0.0018292	0.0010746
chr2_AT2G41110_plus	Xylem	11	0.15947	0.1356	0.00016153	0.0013646
chr5_AT5G21170_plus	Trichoblast	6	0.15939	0.17163	4.6512e-05	1.1343e-05
chr3_AT3G22370_plus	Endodermis	7	0.15933	0.12323	0.00034313	0.0057468
chr5_AT5G42980_plus	Endodermis	14	0.15929	0.1648	3.1001e-17	2.353e-18
chr1_AT1G14670_plus	Atrichoblast	6	0.15917	0.17075	3.491e-05	8.8223e-06
chr2_AT2G34770_plus	Trichoblast	6	0.15908	0.16594	0.00044887	0.00024936
chr3_AT3G41979_plus	Procambium	6	-0.15908	-0.21064	0.0014938	2.3785e-05
chr3_AT3G52730_minus	Atrichoblast	10	-0.15889	-0.14898	1.383e-12	3.1625e-11
chr4_AT4G38920_plus	Xylem	13	0.15888	0.13747	6.7506e-06	0.00010085
chr4_AT4G27400_plus	Lateral Root Cap	6	0.1588	0.15857	0.00092634	0.00094196
chr3_AT3G19240_plus	Atrichoblast	8	0.15861	0.1551	5.4345e-09	1.1803e-08
chr1_AT1G56070_minus	Procambium	8	-0.15849	-0.14891	1.3683e-07	7.525e-07
chr3_AT3G52730_minus	Trichoblast	10	-0.1584	-0.14524	4.4255e-17	1.4148e-14
chr5_AT5G54640_plus	Trichoblast	7	0.15834	0.1368	0.0039294	0.012869
chr5_AT5G46900_minus	Atrichoblast	18	-0.15829	-0.15529	1.2038e-16	4.5203e-16
chr1_AT1G26550_plus	Trichoblast	6	0.15827	0.16134	9.6887e-06	6.454e-06
chr4_AT4G34490_minus	Xylem	6	-0.15818	-0.15511	0.0031308	0.0037737
chr2_AT2G36830_plus	Procambium	19	0.15817	0.16356	2.8755e-18	1.9296e-19
chr5_AT5G64310_plus	Cortex	13	0.15805	0.1387	5.7824e-11	9.5363e-09
chr4_AT4G34200_minus	Trichoblast	7	-0.15802	-0.14643	0.00014385	0.00043227
chr5_AT5G25890_plus	Trichoblast	7	0.15792	0.25641	0.00016825	6.6632e-10
chr3_AT3G04010_minus	Trichoblast	7	-0.15789	-0.18829	4.7339e-06	4.4494e-08
chr3_AT3G12920_minus	Atrichoblast	6	-0.15789	-0.12444	0.00031339	0.0046033
chr3_AT3G54200_plus	Atrichoblast	6	0.1578	0.15736	0.00084781	0.00087722
chr2_AT2G47730_plus	Atrichoblast	15	0.15775	0.12703	1.2586e-27	2.1117e-18
chr3_AT3G22830_plus	Cortex	10	0.15763	0.10227	0.003719	0.060738
chr5_AT5G05440_plus	Trichoblast	6	-0.15759	-0.15429	0.00076316	0.00098581
chr5_AT5G15530_plus	Atrichoblast	7	0.15758	0.20599	0.00075356	9.666e-06
chr1_AT1G08480_plus	Trichoblast	8	0.15748	0.15914	3.9007e-14	2.0877e-14
chr1_AT1G72750_plus	Trichoblast	6	0.15746	0.15557	7.8148e-05	9.5398e-05
chr3_AT3G05490_plus	Trichoblast	10	-0.15746	-0.14836	3.511e-19	3.5131e-17
chr4_AT4G02500_plus	Trichoblast	7	0.15727	0.13284	5.3053e-06	0.00012391
chr1_AT1G04820_minus	Procambium	9	-0.15727	-0.14057	5.2833e-07	7.5543e-06
chr3_AT3G46430_plus	Atrichoblast	10	0.15726	0.15196	1.1875e-13	7.7573e-13
chr5_AT5G11500_plus	Atrichoblast	7	0.15725	0.14705	1.7082e-06	7.7748e-06
chr3_AT3G50970_plus	Xylem	17	0.15723	0.1341	3.1353e-05	0.0003927
chr4_AT4G24160_plus	Trichoblast	6	0.15721	0.23581	4.6052e-05	7.218e-10
chr3_AT3G12260_minus	Phloem	9	-0.15714	-0.11261	0.0016404	0.024485
chr3_AT3G23175_minus	Trichoblast	6	-0.15695	-0.16137	0.0050293	0.0039122
chr5_AT5G65690_plus	Trichoblast	7	0.15689	0.20052	5.7744e-07	1.417e-10
chr4_AT4G23100_minus	Endodermis	7	0.15675	0.17767	5.4745e-08	6.7569e-10
chr4_AT4G14800_plus	Cortex	8	0.15675	0.15872	0.0044319	0.0039535
chr5_AT5G20900_plus	Trichoblast	7	0.1567	0.16565	5.8173e-06	1.6227e-06
chr2_AT2G43460_minus	Phloem	10	-0.1567	-0.13645	0.0056152	0.016048
chr4_AT4G01850_minus	Atrichoblast	10	-0.15665	-0.13893	8.3868e-14	3.8117e-11
chr5_AT5G66510_minus	Procambium	8	-0.15663	-0.1357	0.0023193	0.008419
chr5_AT5G42300_minus	Lateral Root Cap	9	-0.15661	-0.16206	0.00031576	0.00019212
chr3_AT3G46000_minus	Atrichoblast	7	-0.15661	-0.1644	2.6985e-05	1.0385e-05
chr5_AT5G56030_plus	Cortex	8	-0.15655	-0.20458	0.00034828	2.6699e-06
chr1_AT1G56330_minus	Procambium	11	-0.15638	-0.13956	1.397e-06	1.7006e-05
chr4_AT4G19640_minus	Atrichoblast	6	-0.15636	-0.15896	0.0044704	0.0038437
chr4_AT4G23630_plus	Trichoblast	7	0.15618	0.17391	8.7591e-12	2.7026e-14
chr1_AT1G43160_plus	Columella	17	0.15612	0.14874	8.9414e-07	2.8858e-06
chr3_AT3G26420_plus	Atrichoblast	6	0.15608	0.20602	0.00076163	8.0375e-06
chr3_AT3G01280_plus	Trichoblast	10	0.15604	0.13833	1.4615e-15	1.6077e-12
chr3_AT3G09820_plus	Atrichoblast	7	0.15604	0.14202	3.9838e-08	5.9422e-07
chr3_AT3G55440_plus	Cortex	11	0.15602	0.15205	3.2453e-11	1.0164e-10
chr2_AT2G04900_plus	Atrichoblast	7	0.15602	0.14766	1.0423e-05	3.0553e-05
chr2_AT2G39800_minus	Atrichoblast	7	-0.15591	-0.19924	0.00013603	9.8351e-07
chr1_AT1G18080_plus	Pericycle	9	0.15584	0.13902	0.0002404	0.001069
chr3_AT3G08530_minus	Atrichoblast	6	-0.15581	-0.14298	2.7476e-05	0.00012085
chr1_AT1G19130_minus	Trichoblast	7	-0.15574	-0.15355	1.6127e-05	2.1252e-05
chr4_AT4G05050_minus	Atrichoblast	11	-0.15558	-0.16444	1.1309e-14	3.1028e-16
chr1_AT1G64090_plus	Atrichoblast	7	0.15538	0.1717	8.4566e-06	8.3109e-07
chr3_AT3G42050_minus	Atrichoblast	6	-0.15499	-0.15166	0.00010266	0.00014477
chr2_AT2G39050_plus	Trichoblast	6	-0.15497	-0.098146	1.4303e-05	0.0061816
chr5_AT5G13220_plus	Procambium	8	0.15487	0.29598	6.8891e-05	1.0383e-14
chr1_AT1G22530_minus	Trichoblast	9	0.15486	0.11168	6.0979e-12	7.6021e-07
chr5_AT5G59890_plus	Trichoblast	7	0.15483	0.15879	9.8272e-06	5.7488e-06
chr5_AT5G42080_minus	Trichoblast	6	-0.15481	-0.14386	0.00065695	0.0015596
chr1_AT1G74950_minus	Atrichoblast	10	-0.15462	-0.14778	5.1146e-10	2.8962e-09
chr2_AT2G20760_minus	Atrichoblast	7	0.15445	0.15673	6.6009e-08	4.198e-08
chr2_AT2G14890_plus	Lateral Root Cap	9.5	0.15437	0.15237	0.0059652	0.0066548
chr5_AT5G05600_plus	Pericycle	8	0.15435	0.13247	1.2979e-05	0.00018682
chr4_AT4G14615_plus	Atrichoblast	6	0.15414	0.1364	0.00023822	0.0011649
chr2_AT2G44350_plus	Endodermis	6	0.15408	0.17417	0.0023702	0.00057835
chr1_AT1G20823_plus	Cortex	9	0.15406	0.1442	0.0023732	0.004477
chr4_AT4G32470_minus	Atrichoblast	11	-0.154	-0.1288	9.1697e-16	1.9456e-11
chr4_AT4G35490_plus	Atrichoblast	7	0.154	0.16778	2.9318e-05	5.1688e-06
chr2_AT2G37130_minus	Trichoblast	11	-0.15393	-0.13205	1.5016e-07	6.841e-06
chr1_AT1G21000_plus	Lateral Root Cap	7	0.15386	0.19879	0.0050247	0.00027322
chr5_AT5G05010_plus	Atrichoblast	7	0.15384	0.13864	7.1431e-05	0.00035036
chr5_AT5G65390_minus	Trichoblast	10	-0.15369	-0.15451	0.00015533	0.00014306
chr4_AT4G15610_plus	Atrichoblast	9	0.15366	0.22807	9.3509e-10	5.6621e-20
chr4_AT4G19230_plus	Atrichoblast	7	-0.1536	-0.17329	0.0059782	0.0018935
chr4_AT4G35830_minus	Atrichoblast	6	-0.15357	-0.14995	0.0032684	0.0040892
chr5_AT5G19440_plus	Atrichoblast	8	0.15354	0.1334	1.6132e-09	1.6605e-07
chr5_AT5G47930_minus	Cortex	10	-0.15349	-0.17229	0.00072168	0.00014405
chr4_AT4G24960_plus	Atrichoblast	11	0.15342	0.18554	2.4122e-06	1.0745e-08
chr1_AT1G28480_minus	Atrichoblast	6	-0.15339	-0.14513	9.783e-05	0.00022971
chr3_AT3G47340_minus	Atrichoblast	9	-0.15333	-0.14425	0.0012874	0.0024776
chr1_AT1G74950_minus	Cortex	10	-0.15326	-0.12948	5.8862e-06	0.00013299
chr2_AT2G21290_plus	Atrichoblast	7	0.15326	0.17355	0.00030929	4.2794e-05
chr4_AT4G11360_plus	Procambium	7	0.15322	0.16514	0.0020393	0.00087576
chr1_AT1G62660_plus	Trichoblast	9	0.15318	0.14801	2.1417e-16	2.1282e-15
chr5_AT5G19550_plus	Atrichoblast	6	0.1531	0.16387	0.0012758	0.00055858
chr1_AT1G27310_minus	Procambium	8	-0.15308	-0.13659	0.0006008	0.0022295
chr3_AT3G13110_minus	Columella	7	-0.15295	-0.11479	0.0053624	0.037145
chr3_AT3G02780_minus	Phloem	11	-0.1529	-0.13286	0.0003238	0.0018101
chr3_AT3G10850_minus	Atrichoblast	6	-0.15273	-0.15334	0.0027288	0.0026223
chr4_AT4G36500_minus	Phloem	14	0.15263	0.17122	0.0045521	0.0014345
chr1_AT1G19130_minus	Atrichoblast	7	-0.1526	-0.16489	0.00023105	6.8066e-05
chr2_AT2G20820_plus	Atrichoblast	8	0.15258	0.16838	1.9218e-09	3.2511e-11
chr3_AT3G23050_plus	Lateral Root Cap	6	0.15248	0.12535	0.0048996	0.02097
chr3_AT3G27240_minus	Trichoblast	8	-0.15242	-0.16744	3.7732e-13	1.36e-15
chr5_AT5G11340_plus	Atrichoblast	7	0.15242	0.173	8.6591e-05	8.0789e-06
chr3_AT3G10920_plus	Cortex	9	0.15241	0.14723	0.00010708	0.00018351
chr2_AT2G43820_plus	Cortex	13	0.15225	0.14715	2.8973e-05	5.3475e-05
chr1_AT1G64230_plus	Atrichoblast	9	0.15211	0.1387	4.4828e-09	9.1509e-08
chr3_AT3G46010_minus	Trichoblast	7	-0.15207	-0.14905	3.6981e-05	5.2834e-05
chr1_AT1G72150_plus	Phloem	8	-0.15205	-0.16865	6.1005e-06	5.0759e-07
chr5_AT5G60920_minus	Trichoblast	6	-0.15196	-0.17547	4.5613e-05	2.3907e-06
chr1_AT1G15670_plus	Trichoblast	8	0.15191	0.15731	2.7494e-07	1.0104e-07
chr5_AT5G42980_plus	Cortex	14	0.15189	0.12738	4.9548e-09	9.7631e-07
chr3_AT3G22630_minus	Atrichoblast	6	-0.15189	-0.12372	0.0026347	0.014495
chr1_AT1G78070_plus	Atrichoblast	7	0.15187	0.2096	0.00027038	4.3319e-07
chr3_AT3G02080_minus	Atrichoblast	9	-0.15183	-0.13844	6.3403e-08	8.3416e-07
chr1_AT1G63840_minus	Cortex	8	0.15161	0.13957	2.8072e-05	0.00011693
chr4_AT4G02880_minus	Procambium	7	-0.15155	-0.068276	3.164e-06	0.036652
chr3_AT3G20370_plus	Trichoblast	9	0.15146	0.1356	2.4389e-08	6.1114e-07
chr5_AT5G55850_plus	Cortex	7	-0.15144	-0.14935	0.001575	0.0018319
chr4_AT4G13940_plus	Atrichoblast	13	0.15137	0.087075	2.6545e-16	2.7059e-06
chr3_AT3G55440_plus	Unknown	11	0.15119	0.090638	0.0087208	0.11721
chr3_AT3G19450_plus	Endodermis	8	-0.15106	-0.16205	7.7597e-12	2.0266e-13
chr3_AT3G57450_plus	Atrichoblast	9	0.15103	0.144	9.5439e-06	2.4524e-05
chr5_AT5G15650_plus	Phloem	10	0.15101	0.12589	3.0219e-05	0.00051701
chr1_AT1G76560_plus	Atrichoblast	7	0.15099	0.16202	0.0062261	0.0033022
chr5_AT5G02610_plus	Atrichoblast	9	0.15099	0.14435	3.7928e-06	1.0008e-05
chr1_AT1G22360_minus	Atrichoblast	6	-0.15094	-0.14317	0.00095543	0.0017396
chr1_AT1G22400_minus	Columella	7	-0.15086	-0.12619	1.2829e-07	1.0347e-05
chr2_AT2G41800_minus	Lateral Root Cap	8	-0.15086	-0.13175	7.1591e-17	3.4103e-13
chr1_AT1G18210_minus	Phloem	8	-0.15069	-0.1114	0.0053646	0.040086
chr4_AT4G13505_plus	Atrichoblast	6	0.15064	0.14716	1.858e-06	3.2112e-06
chr3_AT3G08590_minus	Cortex	7	-0.15048	-0.14457	0.00081311	0.0013028
chr1_AT1G28250_plus	Trichoblast	6	0.15047	0.13692	0.00021634	0.00077156
chr2_AT2G46140_plus	Trichoblast	10	0.15039	0.15175	2.2784e-17	1.1624e-17
chr2_AT2G20990_plus	Atrichoblast	6	0.15037	0.11896	0.0067799	0.03258
chr5_AT5G02450_plus	Trichoblast	10	-0.15035	-0.13211	8.371e-07	1.5389e-05
chr1_AT1G23710_plus	Cortex	7	-0.15034	-0.14224	0.0033071	0.005473
chr5_AT5G39570_plus	Phloem	8	-0.15022	-0.1598	0.003208	0.0017056
chr3_AT3G13920_minus	Phloem	7	-0.15012	-0.14747	0.0048244	0.0056367
chr2_AT2G46170_plus	Atrichoblast	8	0.15004	0.14456	0.001328	0.001992
chr2_AT2G40060_plus	Cortex	7	-0.15003	-0.15825	0.0015994	0.00086499
chr2_AT2G21290_plus	Trichoblast	7	0.14993	0.15819	0.00054726	0.00026287
chr4_AT4G34870_plus	Atrichoblast	11	0.14986	0.087333	3.424e-14	1.0746e-05
chr5_AT5G10625_plus	Columella	7	0.14983	0.11969	0.0036801	0.020594
chr3_AT3G17240_minus	Atrichoblast	6	-0.14979	-0.12885	0.00015528	0.0011585
chr1_AT1G20260_plus	Trichoblast	7	0.14977	0.19073	1.0101e-10	1.4237e-16
chr5_AT5G19770_minus	Xylem	7	-0.14972	-0.13806	0.0031922	0.0065927
chr4_AT4G16380_plus	Trichoblast	7	0.14961	0.14254	2.6101e-06	7.6519e-06
chr2_AT2G28910_minus	Atrichoblast	6	0.1495	0.18434	0.0016621	0.00010059
chr5_AT5G59613_minus	Xylem	10	-0.14937	-0.11413	0.0034733	0.025898
chr1_AT1G76180_minus	Lateral Root Cap	13	0.14933	0.15585	6.1285e-18	2.0333e-19
chr3_AT3G52930_minus	Pericycle	14	-0.14928	-0.12429	8.1715e-18	8.966e-13
chr3_AT3G20390_minus	Trichoblast	7	-0.1492	-0.16016	1.8295e-05	4.1561e-06
chr4_AT4G15802_minus	Trichoblast	8	-0.14912	-0.14916	6.1862e-06	6.1471e-06
chr1_AT1G62570_plus	Procambium	8	0.14907	0.17537	0.00029337	1.9615e-05
chr3_AT3G13790_minus	Atrichoblast	7	-0.14901	-0.13048	8.0965e-10	7.787e-08
chr2_AT2G38310_plus	Procambium	6	0.14898	0.16837	0.0020732	0.00049099
chr2_AT2G39800_minus	Trichoblast	7	-0.14897	-0.24967	1.0317e-06	1.3004e-16
chr3_AT3G55440_plus	Lateral Root Cap	11	0.14885	0.1499	1.7347e-11	1.2483e-11
chr4_AT4G30960_plus	Endodermis	8	-0.14882	-0.13383	4.7769e-09	1.4456e-07
chr2_AT2G37110_plus	Trichoblast	7	0.14872	0.16922	3.4184e-10	8.3238e-13
chr3_AT3G61640_minus	Cortex	7	-0.14871	-0.13703	0.0023579	0.0051157
chr4_AT4G02500_plus	Atrichoblast	7	0.14868	0.16035	0.00047942	0.00016357
chr2_AT2G04160_minus	Lateral Root Cap	6	-0.14863	-0.14187	0.00095494	0.0016241
chr4_AT4G28300_plus	Trichoblast	6	-0.14853	-0.091768	0.0085995	0.10569
chr4_AT4G21850_minus	Procambium	15	-0.14849	-0.17559	0.0096436	0.0021566
chr4_AT4G23630_plus	Cortex	7	0.14834	0.13387	1.4582e-05	9.3087e-05
chr2_AT2G47730_plus	Procambium	15	0.14816	0.1617	4.3158e-20	1.1315e-23
chr4_AT4G23850_minus	Trichoblast	6	-0.14815	-0.11598	0.00020165	0.00369
chr1_AT1G23490_plus	Cortex	9	0.1481	0.11991	0.00024775	0.0030642
chr1_AT1G76180_minus	Trichoblast	13	-0.14809	-0.060783	2.7391e-17	0.00054969
chr3_AT3G52920_plus	Phloem	8	-0.14808	-0.16314	0.0051178	0.0020155
chr5_AT5G17770_minus	Atrichoblast	7	-0.14806	-0.16149	2.8738e-05	4.9335e-06
chr1_AT1G20770_minus	Trichoblast	6	-0.14798	-0.17295	0.00039314	3.3063e-05
chr4_AT4G23630_plus	Lateral Root Cap	7	0.14796	0.19002	0.0099069	0.00088619
chr3_AT3G24160_plus	Atrichoblast	6	0.14794	0.14972	5.4721e-05	4.4393e-05
chr1_AT1G20010_minus	Trichoblast	8	-0.14793	-0.14152	0.0010987	0.0018019
chr1_AT1G70410_minus	Lateral Root Cap	8	-0.14789	-0.1422	0.00013094	0.0002369
chr1_AT1G18540_minus	Procambium	8	-0.14781	-0.14732	0.0034786	0.0035888
chr3_AT3G05560_plus	Trichoblast	9	0.14779	0.13763	2.536e-06	1.1955e-05
chr3_AT3G14660_plus	Trichoblast	6	0.14773	0.19766	0.0037595	9.8533e-05
chr1_AT1G22530_minus	Procambium	9	0.14768	0.13908	1.5736e-13	3.7354e-12
chr2_AT2G24400_minus	Trichoblast	8	-0.14763	-0.13321	0.00297	0.0074111
chr5_AT5G64400_plus	Trichoblast	10	0.14763	0.15507	6.0178e-18	1.1661e-19
chr4_AT4G35260_minus	Trichoblast	6	-0.14758	-0.15498	1.8067e-07	4.1818e-08
chr1_AT1G65290_minus	Procambium	10	-0.14754	-0.1467	0.00038128	0.00041181
chr5_AT5G46900_minus	Cortex	18	-0.14733	-0.13463	5.0827e-09	9.5175e-08
chr2_AT2G16600_plus	Procambium	9	0.14732	0.16867	0.0020656	0.00041059
chr5_AT5G27700_minus	Procambium	9	-0.14723	-0.15195	0.00085282	0.00057523
chr2_AT2G24940_plus	Xylem	7	-0.1471	-0.10273	0.0046316	0.04862
chr2_AT2G23340_plus	Trichoblast	8	0.14709	0.1489	7.9599e-08	5.4741e-08
chr4_AT4G18770_minus	Xylem	8	0.14701	0.1157	0.0046028	0.026047
chr2_AT2G45170_plus	Cortex	9	0.14699	0.15577	0.00015613	6.079e-05
chr3_AT3G53430_minus	Trichoblast	9	-0.14692	-0.15104	5.1389e-06	2.7515e-06
chr1_AT1G76600_plus	Atrichoblast	11	0.14683	0.12012	4.2289e-10	3.3966e-07
chr4_AT4G22610_minus	Endodermis	8	0.1468	0.15058	0.0063796	0.0051317
chr2_AT2G47460_plus	Endodermis	8	0.14679	0.14902	0.0020213	0.001721
chr1_AT1G79550_minus	Atrichoblast	9	-0.14669	-0.087398	3.8086e-11	8.66e-05
chr3_AT3G56800_minus	Endodermis	10	-0.14654	-0.16026	9.7034e-09	3.3949e-10
chr2_AT2G35795_plus	Atrichoblast	6	0.14649	0.13355	0.010936	0.020459
chr3_AT3G43810_minus	Procambium	11	-0.14649	-0.15971	6.3385e-07	5.4598e-08
chr2_AT2G33470_minus	Atrichoblast	8	-0.14646	-0.16016	4.9996e-05	9.0167e-06
chr3_AT3G15540_plus	Procambium	8	0.14639	0.11233	0.005584	0.033866
chr1_AT1G43160_plus	Cortex	17	0.14633	0.11316	2.2236e-06	0.00026093
chr2_AT2G45070_minus	Atrichoblast	10	-0.14625	-0.12716	1.6237e-12	8.6121e-10
chr1_AT1G47260_minus	Trichoblast	7	-0.1462	-0.13591	3.6184e-09	4.2231e-08
chr2_AT2G33040_minus	Cortex	9	-0.14612	-0.13617	1.1141e-05	4.2803e-05
chr2_AT2G15970_plus	Cortex	12	0.14588	0.13278	1.1954e-12	1.0325e-10
chr5_AT5G43830_minus	Trichoblast	9	-0.14584	-0.17627	2.0692e-12	1.6279e-17
chr5_AT5G19760_minus	Cortex	10	-0.14583	-0.12536	5.6495e-06	9.7548e-05
chr5_AT5G15650_plus	Xylem	10	0.14576	0.12136	0.00047565	0.0036812
chr5_AT5G42050_plus	Atrichoblast	7	0.14572	0.12598	0.0039276	0.012782
chr1_AT1G54030_plus	Trichoblast	7	0.1457	0.14974	0.00054273	0.00037689
chr5_AT5G13750_plus	Trichoblast	7	0.14566	0.13438	1.3438e-05	6.0048e-05
chr5_AT5G11770_minus	Lateral Root Cap	9	-0.14547	-0.13467	0.0081307	0.014353
chr4_AT4G10380_minus	Trichoblast	6	-0.14542	-0.1527	0.0035178	0.0021682
chr5_AT5G65390_minus	Procambium	10	-0.14537	-0.12446	1.6778e-08	1.4073e-06
chr3_AT3G62870_minus	Procambium	11	-0.14537	-0.085584	8.091e-06	0.0088378
chr1_AT1G76790_minus	Endodermis	7	-0.1453	-0.1447	0.0010347	0.001086
chr5_AT5G47890_plus	Xylem	9	0.14524	0.11907	0.0031662	0.015726
chr1_AT1G51200_plus	Atrichoblast	6	0.14523	0.11718	0.0054376	0.02517
chr2_AT2G33220_plus	Atrichoblast	6	0.14516	0.13664	7.0683e-05	0.00018531
chr2_AT2G47170_plus	Cortex	8	0.14509	0.15578	0.00090633	0.00036313
chr1_AT1G76030_plus	Cortex	7	0.14503	0.12222	0.0011071	0.0060596
chr3_AT3G18760_minus	Atrichoblast	8	-0.14494	-0.14996	7.2577e-05	4.0125e-05
chr3_AT3G60750_plus	Trichoblast	6	0.14491	0.12235	0.00023494	0.00193
chr3_AT3G57010_minus	Cortex	7	0.14463	0.21414	0.0099244	0.00012191
chr3_AT3G61640_minus	Procambium	7	-0.14463	-0.16006	4.9744e-05	6.958e-06
chr3_AT3G61640_minus	Atrichoblast	7	-0.1446	-0.14644	0.00094348	0.0008098
chr5_AT5G34850_minus	Cortex	6	-0.14456	-0.14482	0.00019646	0.00019129
chr3_AT3G61640_minus	Endodermis	7	-0.14453	-0.13054	0.0017402	0.0047214
chr3_AT3G12260_minus	Endodermis	9	-0.14439	-0.17152	1.6185e-05	2.8472e-07
chr5_AT5G54500_plus	Columella	9	0.14437	0.16052	0.00036329	7.2121e-05
chr2_AT2G03680_plus	Atrichoblast	8	0.14433	0.14893	3.9156e-07	1.6368e-07
chr4_AT4G38510_minus	Atrichoblast	6	-0.14424	-0.12652	0.00045056	0.0021142
chr5_AT5G17920_plus	Phloem	14	0.14418	0.063577	9.7795e-09	0.0118
chr5_AT5G59613_minus	Cortex	10	-0.14405	-0.11659	2.9662e-06	0.00015968
chr3_AT3G02560_plus	Trichoblast	10	0.14403	0.11836	9.6787e-07	5.8585e-05
chr4_AT4G29480_minus	Cortex	11	-0.14401	-0.13621	4.6178e-06	1.4865e-05
chr5_AT5G60920_minus	Cortex	6	-0.14399	-0.13441	0.0005219	0.0012109
chr1_AT1G69680_plus	Atrichoblast	7	0.14398	0.14957	0.0025832	0.0017374
chr5_AT5G56030_plus	Phloem	8	-0.14393	-0.15184	0.0016984	0.00092361
chr4_AT4G36420_minus	Atrichoblast	7	0.1439	0.10139	0.00159	0.026484
chr5_AT5G17820_minus	Atrichoblast	25	-0.14363	-0.14352	2.5209e-10	2.6069e-10
chr2_AT2G43590_minus	Atrichoblast	8	-0.14359	-0.21127	4.5718e-09	4.001e-18
chr3_AT3G54200_plus	Trichoblast	6	0.14357	0.14582	0.0018678	0.0015799
chr2_AT2G17420_plus	Procambium	8	0.14356	0.12678	0.00077609	0.0030284
chr5_AT5G15090_minus	Cortex	9	-0.14353	-0.13826	5.4409e-05	0.00010176
chr4_AT4G24275_plus	Atrichoblast	7	0.14352	0.13695	0.010034	0.014063
chr5_AT5G02500_minus	Atrichoblast	9	-0.1435	-0.092317	8.566e-14	1.7071e-06
chr4_AT4G16190_plus	Cortex	10	0.14348	0.11218	0.00016823	0.0033288
chr2_AT2G02390_plus	Cortex	6	0.14332	0.15259	0.0024142	0.0012273
chr5_AT5G63400_minus	Atrichoblast	10	-0.14309	-0.13907	9.0827e-09	2.3501e-08
chr1_AT1G69760_minus	Endodermis	8	0.14304	0.14713	9.8866e-07	4.7756e-07
chr5_AT5G28050_minus	Atrichoblast	9	-0.14301	-0.16178	2.5127e-09	1.4494e-11
chr5_AT5G55125_plus	Atrichoblast	7	0.14299	0.15305	0.00053443	0.00020765
chr1_AT1G50010_plus	Atrichoblast	9	0.14299	0.13625	2.642e-10	1.7673e-09
chr3_AT3G52360_plus	Lateral Root Cap	9	0.14293	0.12361	0.00058697	0.0029867
chr3_AT3G61260_minus	Cortex	7	0.14282	0.14598	0.0068745	0.0057209
chr4_AT4G34720_minus	Atrichoblast	10	-0.14281	-0.1257	3.9689e-13	1.774e-10
chr4_AT4G16190_plus	Atrichoblast	10	0.14277	0.13674	2.2902e-08	8.7841e-08
chr2_AT2G37250_plus	Atrichoblast	9	0.14275	0.12872	1.3265e-08	3.0688e-07
chr3_AT3G52740_minus	Cortex	7	-0.14263	-0.14891	0.0028362	0.0018217
chr1_AT1G76240_minus	Endodermis	7	0.14247	0.14405	0.0022915	0.0020437
chr4_AT4G03190_minus	Atrichoblast	7	-0.14242	-0.1529	4.8114e-06	8.9531e-07
chr4_AT4G32480_plus	Endodermis	7	-0.14238	-0.16727	0.00025952	1.7092e-05
chr4_AT4G19640_minus	Trichoblast	6	-0.14237	-0.15261	8.9379e-05	2.6392e-05
chr1_AT1G70370_minus	Cortex	6	-0.14235	-0.12433	0.012111	0.028616
chr2_AT2G47730_plus	Cortex	15	0.14189	0.12819	8.0124e-11	4.4354e-09
chr5_AT5G03210_minus	Trichoblast	10	0.14188	0.089203	2.3032e-09	0.00018042
chr2_AT2G24940_plus	Endodermis	7	-0.14183	-0.15708	0.000493	0.00011174
chr1_AT1G44970_plus	Endodermis	8	-0.14173	-0.12354	0.0050468	0.014638
chr1_AT1G65720_minus	Procambium	7	-0.14163	-0.10119	0.010223	0.067188
chr5_AT5G43380_minus	Phloem	9	-0.14154	-0.151	0.0010511	0.0004688
chr1_AT1G66280_minus	Atrichoblast	9	-0.14154	-0.1036	1.1529e-12	2.0774e-07
chr4_AT4G18950_plus	Atrichoblast	6	0.14154	0.13258	0.0025331	0.004707
chr5_AT5G46900_minus	Endodermis	18	-0.14151	-0.1796	4.631e-10	2.1338e-15
chr4_AT4G34410_plus	Cortex	9	0.14137	0.13227	0.0003063	0.00073739
chr2_AT2G33150_minus	Trichoblast	7	-0.14135	-0.12699	2.3113e-08	5.3247e-07
chr2_AT2G33470_minus	Cortex	8	-0.1413	-0.079369	0.0092877	0.14537
chr2_AT2G40000_minus	Columella	8	-0.14127	-0.13937	1.3926e-05	1.8199e-05
chr1_AT1G37130_plus	Cortex	6	-0.14117	-0.14065	0.0006368	0.00066722
chr2_AT2G44620_plus	Trichoblast	9	0.14116	0.13588	7.835e-12	4.609e-11
chr1_AT1G72150_plus	Atrichoblast	8	-0.14112	-0.13964	1.0987e-06	1.4254e-06
chr5_AT5G18380_minus	Xylem	12	-0.14111	-0.15662	0.0010776	0.00027999
chr3_AT3G46010_minus	Phloem	7	-0.14103	-0.12555	0.0055704	0.013697
chr3_AT3G28200_plus	Atrichoblast	6	0.14101	0.16255	0.0020889	0.00038038
chr3_AT3G03160_plus	Cortex	9	0.14095	0.14167	0.004899	0.0046833
chr5_AT5G49720_minus	Endodermis	6	-0.14086	-0.1507	0.0016439	0.00075019
chr4_AT4G15340_minus	Pericycle	8	-0.14083	-0.15304	0.0010113	0.00034929
chr4_AT4G00585_minus	Cortex	8	-0.14076	-0.1217	0.0014072	0.0058292
chr3_AT3G16570_plus	Endodermis	7	0.14074	0.11618	0.0147	0.044357
chr3_AT3G41768_plus	Phloem	7	-0.14071	-0.13809	0.00084998	0.0010633
chr5_AT5G47320_plus	Trichoblast	6	0.14071	0.14538	0.013296	0.010504
chr4_AT4G38510_minus	Trichoblast	6	-0.14068	-0.14337	1.1882e-06	7.3668e-07
chr3_AT3G16330_plus	Pericycle	13	0.14066	0.15914	6.9055e-09	5.2473e-11
chr4_AT4G32530_minus	Atrichoblast	8	-0.14057	-0.1288	1.9614e-07	1.9014e-06
chr1_AT1G07960_plus	Trichoblast	6	0.14053	0.17368	0.0054347	0.00057092
chr4_AT4G29480_minus	Procambium	11	-0.14051	-0.12754	5.5764e-05	0.00025743
chr2_AT2G31945_plus	Columella	7	0.14045	0.11067	0.0055835	0.02928
chr2_AT2G36320_plus	Cortex	8	0.14031	0.12508	0.0061492	0.014693
chr3_AT3G17810_plus	Atrichoblast	8	0.14027	0.12143	3.3729e-07	1.0307e-05
chr1_AT1G65980_minus	Columella	10	-0.13996	-0.1465	0.00020558	0.00010138
chr5_AT5G10830_plus	Endodermis	6	0.1398	0.14074	0.0093239	0.0088553
chr2_AT2G01140_minus	Procambium	9	-0.13979	-0.13511	1.9422e-05	3.675e-05
chr3_AT3G15450_plus	Pericycle	9	0.13971	0.12567	0.0033167	0.0083136
chr5_AT5G47930_minus	Procambium	10	-0.13958	-0.12886	4.7827e-07	3.4032e-06
chr1_AT1G15670_plus	Procambium	8	0.13938	0.15882	2.2215e-06	6.6601e-08
chr5_AT5G10450_minus	Trichoblast	6	-0.13935	-0.11126	0.0020107	0.01383
chr4_AT4G36040_minus	Atrichoblast	9	-0.13934	-0.1144	4.58e-09	1.5496e-06
chr5_AT5G49480_plus	Atrichoblast	8	0.13928	0.14552	1.6395e-07	4.4244e-08
chr5_AT5G47930_minus	Trichoblast	10	-0.13926	-0.11471	5.384e-09	1.5969e-06
chr4_AT4G03510_minus	Atrichoblast	7	-0.13918	-0.14891	0.010526	0.0061687
chr3_AT3G13790_minus	Trichoblast	7	-0.13912	-0.11877	0.00014974	0.0012268
chr4_AT4G26650_plus	Trichoblast	6	0.13909	0.16572	0.004434	0.00068027
chr5_AT5G43460_plus	Atrichoblast	10	0.13907	0.13368	1.5026e-07	4.4891e-07
chr5_AT5G52050_plus	Columella	7	0.13902	0.15359	0.00056287	0.00013649
chr4_AT4G13660_plus	Endodermis	6	0.139	0.1467	0.011605	0.0076956
chr1_AT1G62570_plus	Cortex	8	0.13887	0.10166	0.00068924	0.013183
chr5_AT5G15220_minus	Trichoblast	7	-0.13886	-0.13707	0.0030921	0.0035029
chr1_AT1G19180_plus	Trichoblast	11	0.13885	0.15705	4.2778e-10	1.5307e-12
chr2_AT2G45470_minus	Procambium	8	-0.13874	-0.12292	5.6599e-10	4.0931e-08
chr5_AT5G20230_plus	Columella	13	0.13873	0.13068	1.425e-19	1.5919e-17
chr1_AT1G14980_minus	Atrichoblast	9	-0.1386	-0.16782	4.5533e-06	2.6442e-08
chr3_AT3G16240_plus	Phloem	16	0.13845	0.13448	0.0039358	0.0051157
chr5_AT5G47200_plus	Procambium	8	0.13836	0.12404	0.00023359	0.00098152
chr2_AT2G36880_minus	Trichoblast	9	-0.13835	-0.1376	1.103e-08	1.3253e-08
chr5_AT5G65930_minus	Trichoblast	6	0.13831	0.11127	0.0059616	0.027205
chr2_AT2G18040_plus	Trichoblast	9	0.13828	0.12579	1.079e-08	2.0242e-07
chr3_AT3G59920_plus	Atrichoblast	6	0.13822	0.14213	0.0019289	0.0014254
chr4_AT4G15802_minus	Endodermis	8	-0.13813	-0.1324	0.00098523	0.0015949
chr5_AT5G15650_plus	Procambium	10	0.13812	0.11064	5.2733e-08	1.3512e-05
chr4_AT4G21840_minus	Trichoblast	10	-0.13789	-0.15785	0.00017882	1.7374e-05
chr4_AT4G30960_plus	Phloem	8	-0.13783	-0.14736	0.0048585	0.0025871
chr2_AT2G18960_plus	Trichoblast	7	0.13778	0.14199	1.7638e-05	9.6309e-06
chr5_AT5G65670_plus	Trichoblast	7	0.13777	0.12151	3.5418e-05	0.00026871
chr1_AT1G09640_plus	Procambium	7	0.13774	0.20491	0.010093	0.00011829
chr2_AT2G37120_minus	Cortex	9	-0.13753	-0.15216	0.005333	0.0020295
chr1_AT1G23490_plus	Endodermis	9	0.13732	0.10146	9.0041e-05	0.0038882
[truncated: 8,209 more rows]
