# Supplementary material for: ReadZS detects cell type-specific and developmentally regulated RNA processing programs in single-cell RNA-seq
Source: Genome Biol. 2022 Oct 25;23:226. doi: 10.1186/s13059-022-02795-8 (PMC9594907; doi:10.1186/s13059-022-02795-8)
Supplement: Supplementary file 5 — Additional file 5: Table S4. This table contains the cases of regulated RNA processing detected in Arabidopsis root development. [file 13059_2022_2795_MOESM5_ESM.xlsx]

## Sheet: mouse fibr. - significant windo
chr_window	window	ontology	median_z_scaled	gene
chr7_9026	chr7_9026_minus	F-Cyc___MI	-0.258608	.
chr7_9026	chr7_9026_minus	F-SH___MI	-0.0798612	.
chr7_9026	chr7_9026_minus	F-Act___MI	-0.079034	.
chr7_9026	chr7_9026_minus	F-SL___MI	0.082942	.
chr7_9026	chr7_9026_minus	F-Act___Sham	0.352366	.
chr7_9026	chr7_9026_minus	F-SH___Sham	0.599673	.
chr7_9026	chr7_9026_minus	F-SL___Sham	0.702387	.
chr8_24621	chr8_24621_minus	F-Act___MI	-0.284984	Rpl13
chr8_24621	chr8_24621_minus	F-Act___MI	-0.284984	Snord68
chr8_24621	chr8_24621_minus	F-Act___MI	-0.284984	Mir7079
chr8_24621	chr8_24621_minus	F-SH___MI	-0.270365	Rpl13
chr8_24621	chr8_24621_minus	F-SH___MI	-0.270365	Snord68
chr8_24621	chr8_24621_minus	F-SH___MI	-0.270365	Mir7079
chr8_24621	chr8_24621_minus	F-Cyc___MI	-0.269401	Rpl13
chr8_24621	chr8_24621_minus	F-Cyc___MI	-0.269401	Snord68
chr8_24621	chr8_24621_minus	F-Cyc___MI	-0.269401	Mir7079
chr8_24621	chr8_24621_minus	F-SL___MI	-0.267109	Rpl13
chr8_24621	chr8_24621_minus	F-SL___MI	-0.267109	Snord68
chr8_24621	chr8_24621_minus	F-SL___MI	-0.267109	Mir7079
chr8_24621	chr8_24621_minus	F-SL___Sham	0.523784	Rpl13
chr8_24621	chr8_24621_minus	F-SL___Sham	0.523784	Snord68
chr8_24621	chr8_24621_minus	F-SL___Sham	0.523784	Mir7079
chr8_24621	chr8_24621_minus	F-SH___Sham	0.559288	Rpl13
chr8_24621	chr8_24621_minus	F-SH___Sham	0.559288	Snord68
chr8_24621	chr8_24621_minus	F-SH___Sham	0.559288	Mir7079
chr8_24621	chr8_24621_minus	F-Act___Sham	0.624185	Rpl13
chr8_24621	chr8_24621_minus	F-Act___Sham	0.624185	Snord68
chr8_24621	chr8_24621_minus	F-Act___Sham	0.624185	Mir7079
chr4_23687	chr4_23687_minus	F-Act___MI	-0.587543	Elovl1
chr4_23687	chr4_23687_minus	F-Act___MI	-0.587543	Elovl1
chr4_23687	chr4_23687_minus	F-Act___MI	-0.587543	Elovl1
chr4_23687	chr4_23687_minus	F-Cyc___MI	0.27691	Elovl1
chr4_23687	chr4_23687_minus	F-Cyc___MI	0.27691	Elovl1
chr4_23687	chr4_23687_minus	F-Cyc___MI	0.27691	Elovl1
chr8_16745	chr8_16745_minus	F-Cyc___MI	-0.382803	Ddx39a
chr8_16745	chr8_16745_minus	F-Cyc___MI	-0.382803	Ddx39a
chr8_16745	chr8_16745_minus	F-Cyc___MI	-0.382803	Ddx39a
chr8_16745	chr8_16745_minus	F-Cyc___MI	-0.382803	Ddx39a
chr8_16745	chr8_16745_minus	F-Act___MI	0.473975	Ddx39a
chr8_16745	chr8_16745_minus	F-Act___MI	0.473975	Ddx39a
chr8_16745	chr8_16745_minus	F-Act___MI	0.473975	Ddx39a
chr8_16745	chr8_16745_minus	F-Act___MI	0.473975	Ddx39a
chr4_27663	chr4_27663_minus	F-Cyc___MI	-0.376786	Ddost
chr4_27663	chr4_27663_minus	F-Act___MI	-0.17688	Ddost
chr4_27663	chr4_27663_minus	F-SL___MI	-0.170381	Ddost
chr4_27663	chr4_27663_minus	F-SH___MI	0.0454337	Ddost
chr4_27663	chr4_27663_minus	F-SH___Sham	0.399773	Ddost
chr4_27663	chr4_27663_minus	F-Act___Sham	0.420957	Ddost
chr4_27663	chr4_27663_minus	F-SL___Sham	0.455059	Ddost
chr4_31112	chr4_31112_plus	F-Cyc___MI	-0.207275	Gnb1
chr4_31112	chr4_31112_plus	F-Cyc___MI	-0.207275	Gnb1
chr4_31112	chr4_31112_plus	F-Cyc___MI	-0.207275	Gnb1
chr4_31112	chr4_31112_plus	F-Act___MI	0.164103	Gnb1
chr4_31112	chr4_31112_plus	F-Act___MI	0.164103	Gnb1
chr4_31112	chr4_31112_plus	F-Act___MI	0.164103	Gnb1
chr4_31112	chr4_31112_plus	F-SH___MI	0.472743	Gnb1
chr4_31112	chr4_31112_plus	F-SH___MI	0.472743	Gnb1
chr4_31112	chr4_31112_plus	F-SH___MI	0.472743	Gnb1
chr4_31112	chr4_31112_plus	F-SL___Sham	0.473693	Gnb1
chr4_31112	chr4_31112_plus	F-SL___Sham	0.473693	Gnb1
chr4_31112	chr4_31112_plus	F-SL___Sham	0.473693	Gnb1
chr4_31112	chr4_31112_plus	F-SH___Sham	0.56585	Gnb1
chr4_31112	chr4_31112_plus	F-SH___Sham	0.56585	Gnb1
chr4_31112	chr4_31112_plus	F-SH___Sham	0.56585	Gnb1
chr4_31112	chr4_31112_minus	F-Cyc___MI	-0.27259	Gnb1
chr4_31112	chr4_31112_minus	F-Cyc___MI	-0.27259	Gnb1
chr4_31112	chr4_31112_minus	F-Cyc___MI	-0.27259	Gnb1
chr4_31112	chr4_31112_minus	F-Act___MI	0.114614	Gnb1
chr4_31112	chr4_31112_minus	F-Act___MI	0.114614	Gnb1
chr4_31112	chr4_31112_minus	F-Act___MI	0.114614	Gnb1
chr4_31112	chr4_31112_minus	F-SH___MI	0.331325	Gnb1
chr4_31112	chr4_31112_minus	F-SH___MI	0.331325	Gnb1
chr4_31112	chr4_31112_minus	F-SH___MI	0.331325	Gnb1
chr4_31112	chr4_31112_minus	F-SL___MI	0.3854	Gnb1
chr4_31112	chr4_31112_minus	F-SL___MI	0.3854	Gnb1
chr4_31112	chr4_31112_minus	F-SL___MI	0.3854	Gnb1
chr4_31112	chr4_31112_minus	F-SH___Sham	0.389803	Gnb1
chr4_31112	chr4_31112_minus	F-SH___Sham	0.389803	Gnb1
chr4_31112	chr4_31112_minus	F-SH___Sham	0.389803	Gnb1
chr4_31112	chr4_31112_minus	F-Act___Sham	0.449332	Gnb1
chr4_31112	chr4_31112_minus	F-Act___Sham	0.449332	Gnb1
chr4_31112	chr4_31112_minus	F-Act___Sham	0.449332	Gnb1
chr4_31112	chr4_31112_minus	F-SL___Sham	0.475917	Gnb1
chr4_31112	chr4_31112_minus	F-SL___Sham	0.475917	Gnb1
chr4_31112	chr4_31112_minus	F-SL___Sham	0.475917	Gnb1
chr8_18837	chr8_18837_minus	F-SL___MI	-0.438087	Mt1
chr8_18837	chr8_18837_minus	F-Act___MI	-0.0964199	Mt1
chr8_18837	chr8_18837_minus	F-SL___Sham	-0.0516714	Mt1
chr8_18837	chr8_18837_minus	F-SH___Sham	-0.0385101	Mt1
chr8_18837	chr8_18837_minus	F-SH___MI	0.0704655	Mt1
chr8_18837	chr8_18837_minus	F-Cyc___MI	0.18782	Mt1
chr8_18837	chr8_18837_minus	F-Act___Sham	0.279511	Mt1
chr8_24641	chr8_24641_minus	F-SL___MI	-0.156846	Dpep1
chr8_24641	chr8_24641_minus	F-Act___Sham	-0.10091	Dpep1
chr8_24641	chr8_24641_minus	F-SL___Sham	-0.0753455	Dpep1
chr8_24641	chr8_24641_minus	F-Act___MI	-0.0690404	Dpep1
chr8_24641	chr8_24641_minus	F-SH___Sham	-0.0594509	Dpep1
chr8_24641	chr8_24641_minus	F-SH___MI	-0.00629876	Dpep1
chr8_24641	chr8_24641_minus	F-Cyc___MI	0.542796	Dpep1
chr5_6004	chr5_6004_plus	F-Act___MI	-0.301843	Il6
chr5_6004	chr5_6004_plus	F-Act___MI	-0.301843	Il6
chr5_6004	chr5_6004_plus	F-Cyc___MI	0.386658	Il6
chr5_6004	chr5_6004_plus	F-Cyc___MI	0.386658	Il6
chr5_28685	chr5_28685_plus	F-Cyc___MI	-0.118002	Kdelr2
chr5_28685	chr5_28685_plus	F-Act___MI	0.138264	Kdelr2
chr5_28685	chr5_28685_plus	F-SH___MI	0.402514	Kdelr2
chr5_28685	chr5_28685_plus	F-SL___Sham	0.453321	Kdelr2
chr5_28685	chr5_28685_plus	F-SH___Sham	0.546226	Kdelr2
chr15_15786	chr15_15786_minus	F-SH___MI	-0.199094	Lgals1
chr15_15786	chr15_15786_minus	F-Act___MI	-0.152728	Lgals1
chr15_15786	chr15_15786_minus	F-Cyc___MI	-0.135645	Lgals1
chr15_15786	chr15_15786_minus	F-SL___MI	-0.0255354	Lgals1
chr15_15786	chr15_15786_minus	F-Act___Sham	0.386586	Lgals1
chr15_15786	chr15_15786_minus	F-SH___Sham	0.41961	Lgals1
chr15_15786	chr15_15786_minus	F-SL___Sham	0.442597	Lgals1
chr11_23661	chr11_23661_minus	F-SH___Sham	-0.232617	.
chr11_23661	chr11_23661_minus	F-SL___Sham	-0.211716	.
chr11_23661	chr11_23661_minus	F-Act___Sham	-0.146475	.
chr11_23661	chr11_23661_minus	F-SH___MI	-0.0681362	.
chr11_23661	chr11_23661_minus	F-SL___MI	-0.000958293	.
chr11_23661	chr11_23661_minus	F-Act___MI	0.102439	.
chr11_23661	chr11_23661_minus	F-Cyc___MI	0.389298	.
chr14_5331	chr14_5331_plus	F-Act___MI	-0.520199	Arf4
chr14_5331	chr14_5331_plus	F-Cyc___MI	0.0910806	Arf4
chr4_8161	chr4_8161_plus	F-SL___MI	-0.173709	.
chr4_8161	chr4_8161_plus	F-Act___MI	-0.0756584	.
chr4_8161	chr4_8161_plus	F-Cyc___MI	-0.0712478	.
chr4_8161	chr4_8161_plus	F-SH___MI	-0.0553697	.
chr4_8161	chr4_8161_plus	F-SL___Sham	0.390845	.
chr4_8161	chr4_8161_plus	F-SH___Sham	0.42613	.
chr3_18989	chr3_18989_minus	F-Cyc___MI	-0.438747	Selenbp1
chr3_18989	chr3_18989_minus	F-SH___MI	-0.255335	Selenbp1
chr3_18989	chr3_18989_minus	F-SL___MI	-0.10531	Selenbp1
chr3_18989	chr3_18989_minus	F-Act___MI	-0.0600493	Selenbp1
chr3_18989	chr3_18989_minus	F-SH___Sham	0.080342	Selenbp1
chr3_18989	chr3_18989_minus	F-SL___Sham	0.104118	Selenbp1
chr3_18989	chr3_18989_minus	F-Act___Sham	0.151163	Selenbp1
chr17_7167	chr17_7167_minus	F-SH___Sham	-0.377893	Flot1
chr17_7167	chr17_7167_minus	F-SL___Sham	-0.342387	Flot1
chr17_7167	chr17_7167_minus	F-Act___Sham	-0.198436	Flot1
chr17_7167	chr17_7167_minus	F-SH___MI	-0.179353	Flot1
chr17_7167	chr17_7167_minus	F-SL___MI	-0.130521	Flot1
chr17_7167	chr17_7167_minus	F-Act___MI	0.0392489	Flot1
chr17_7167	chr17_7167_minus	F-Cyc___MI	0.208919	Flot1
chr15_15000	chr15_15000_minus	F-Act___Sham	-0.504326	.
chr15_15000	chr15_15000_minus	F-SH___Sham	-0.495567	.
chr15_15000	chr15_15000_minus	F-SL___Sham	-0.473042	.
chr15_15000	chr15_15000_minus	F-SL___MI	-0.0222094	.
chr15_15000	chr15_15000_minus	F-Cyc___MI	0.0375216	.
chr15_15000	chr15_15000_minus	F-Act___MI	0.0750631	.
chr15_15000	chr15_15000_minus	F-SH___MI	0.076672	.
chr3_17854	chr3_17854_minus	F-SH___Sham	-0.313102	Dpm3
chr3_17854	chr3_17854_minus	F-SL___Sham	-0.238821	Dpm3
chr3_17854	chr3_17854_minus	F-Cyc___MI	0.120865	Dpm3
chr3_17854	chr3_17854_minus	F-Act___MI	0.258437	Dpm3
chr10_25699	chr10_25699_minus	F-Act___Sham	-0.250275	Smarcc2
chr10_25699	chr10_25699_minus	F-Act___Sham	-0.250275	Smarcc2
chr10_25699	chr10_25699_minus	F-Act___Sham	-0.250275	Smarcc2
chr10_25699	chr10_25699_minus	F-Act___Sham	-0.250275	Smarcc2
chr10_25699	chr10_25699_minus	F-SH___Sham	-0.159463	Smarcc2
chr10_25699	chr10_25699_minus	F-SH___Sham	-0.159463	Smarcc2
chr10_25699	chr10_25699_minus	F-SH___Sham	-0.159463	Smarcc2
chr10_25699	chr10_25699_minus	F-SH___Sham	-0.159463	Smarcc2
chr10_25699	chr10_25699_minus	F-SL___Sham	-0.12197	Smarcc2
chr10_25699	chr10_25699_minus	F-SL___Sham	-0.12197	Smarcc2
chr10_25699	chr10_25699_minus	F-SL___Sham	-0.12197	Smarcc2
chr10_25699	chr10_25699_minus	F-SL___Sham	-0.12197	Smarcc2
chr10_25699	chr10_25699_minus	F-Act___MI	-0.0185693	Smarcc2
chr10_25699	chr10_25699_minus	F-Act___MI	-0.0185693	Smarcc2
chr10_25699	chr10_25699_minus	F-Act___MI	-0.0185693	Smarcc2
chr10_25699	chr10_25699_minus	F-Act___MI	-0.0185693	Smarcc2
chr10_25699	chr10_25699_minus	F-SH___MI	0.0368705	Smarcc2
chr10_25699	chr10_25699_minus	F-SH___MI	0.0368705	Smarcc2
chr10_25699	chr10_25699_minus	F-SH___MI	0.0368705	Smarcc2
chr10_25699	chr10_25699_minus	F-SH___MI	0.0368705	Smarcc2
chr10_25699	chr10_25699_minus	F-Cyc___MI	0.111356	Smarcc2
chr10_25699	chr10_25699_minus	F-Cyc___MI	0.111356	Smarcc2
chr10_25699	chr10_25699_minus	F-Cyc___MI	0.111356	Smarcc2
chr10_25699	chr10_25699_minus	F-Cyc___MI	0.111356	Smarcc2
chr10_25699	chr10_25699_minus	F-SL___MI	0.309263	Smarcc2
chr10_25699	chr10_25699_minus	F-SL___MI	0.309263	Smarcc2
chr10_25699	chr10_25699_minus	F-SL___MI	0.309263	Smarcc2
chr10_25699	chr10_25699_minus	F-SL___MI	0.309263	Smarcc2
chr4_1722	chr4_1722_plus	F-Cyc___MI	-0.197474	Rab2a
chr4_1722	chr4_1722_plus	F-Act___MI	0.00713803	Rab2a
chr4_1722	chr4_1722_plus	F-SL___Sham	0.28057	Rab2a
chr4_1722	chr4_1722_plus	F-SH___Sham	0.35863	Rab2a
chr11_21934	chr11_21934_minus	F-Cyc___MI	-0.285576	Prkar1a
chr11_21934	chr11_21934_minus	F-Cyc___MI	-0.285576	Prkar1a
chr11_21934	chr11_21934_minus	F-Cyc___MI	-0.285576	Prkar1a
chr11_21934	chr11_21934_minus	F-Cyc___MI	-0.285576	Prkar1a
chr11_21934	chr11_21934_minus	F-Cyc___MI	-0.285576	Prkar1a
chr11_21934	chr11_21934_minus	F-Cyc___MI	-0.285576	Prkar1a
chr11_21934	chr11_21934_minus	F-Cyc___MI	-0.285576	Prkar1a
chr11_21934	chr11_21934_minus	F-Cyc___MI	-0.285576	Prkar1a
chr11_21934	chr11_21934_minus	F-SL___Sham	-0.159187	Prkar1a
chr11_21934	chr11_21934_minus	F-SL___Sham	-0.159187	Prkar1a
chr11_21934	chr11_21934_minus	F-SL___Sham	-0.159187	Prkar1a
chr11_21934	chr11_21934_minus	F-SL___Sham	-0.159187	Prkar1a
chr11_21934	chr11_21934_minus	F-SL___Sham	-0.159187	Prkar1a
chr11_21934	chr11_21934_minus	F-SL___Sham	-0.159187	Prkar1a
chr11_21934	chr11_21934_minus	F-SL___Sham	-0.159187	Prkar1a
chr11_21934	chr11_21934_minus	F-SL___Sham	-0.159187	Prkar1a
chr11_21934	chr11_21934_minus	F-Act___Sham	-0.0990711	Prkar1a
chr11_21934	chr11_21934_minus	F-Act___Sham	-0.0990711	Prkar1a
chr11_21934	chr11_21934_minus	F-Act___Sham	-0.0990711	Prkar1a
chr11_21934	chr11_21934_minus	F-Act___Sham	-0.0990711	Prkar1a
chr11_21934	chr11_21934_minus	F-Act___Sham	-0.0990711	Prkar1a
chr11_21934	chr11_21934_minus	F-Act___Sham	-0.0990711	Prkar1a
chr11_21934	chr11_21934_minus	F-Act___Sham	-0.0990711	Prkar1a
chr11_21934	chr11_21934_minus	F-Act___Sham	-0.0990711	Prkar1a
chr11_21934	chr11_21934_minus	F-Act___MI	-0.0324765	Prkar1a
chr11_21934	chr11_21934_minus	F-Act___MI	-0.0324765	Prkar1a
chr11_21934	chr11_21934_minus	F-Act___MI	-0.0324765	Prkar1a
chr11_21934	chr11_21934_minus	F-Act___MI	-0.0324765	Prkar1a
chr11_21934	chr11_21934_minus	F-Act___MI	-0.0324765	Prkar1a
chr11_21934	chr11_21934_minus	F-Act___MI	-0.0324765	Prkar1a
chr11_21934	chr11_21934_minus	F-Act___MI	-0.0324765	Prkar1a
chr11_21934	chr11_21934_minus	F-Act___MI	-0.0324765	Prkar1a
chr11_21934	chr11_21934_minus	F-SH___Sham	0.268627	Prkar1a
chr11_21934	chr11_21934_minus	F-SH___Sham	0.268627	Prkar1a
chr11_21934	chr11_21934_minus	F-SH___Sham	0.268627	Prkar1a
chr11_21934	chr11_21934_minus	F-SH___Sham	0.268627	Prkar1a
chr11_21934	chr11_21934_minus	F-SH___Sham	0.268627	Prkar1a
chr11_21934	chr11_21934_minus	F-SH___Sham	0.268627	Prkar1a
chr11_21934	chr11_21934_minus	F-SH___Sham	0.268627	Prkar1a
chr11_21934	chr11_21934_minus	F-SH___Sham	0.268627	Prkar1a
chr3_27094	chr3_27094_minus	F-Cyc___MI	-0.250073	Ube2d3
chr3_27094	chr3_27094_minus	F-Cyc___MI	-0.250073	Ube2d3
chr3_27094	chr3_27094_minus	F-Cyc___MI	-0.250073	Ube2d3
chr3_27094	chr3_27094_minus	F-Cyc___MI	-0.250073	Ube2d3
chr3_27094	chr3_27094_minus	F-Cyc___MI	-0.250073	Ube2d3
chr3_27094	chr3_27094_minus	F-Cyc___MI	-0.250073	Ube2d3
chr3_27094	chr3_27094_minus	F-Act___MI	-0.04612	Ube2d3
chr3_27094	chr3_27094_minus	F-Act___MI	-0.04612	Ube2d3
chr3_27094	chr3_27094_minus	F-Act___MI	-0.04612	Ube2d3
chr3_27094	chr3_27094_minus	F-Act___MI	-0.04612	Ube2d3
chr3_27094	chr3_27094_minus	F-Act___MI	-0.04612	Ube2d3
chr3_27094	chr3_27094_minus	F-Act___MI	-0.04612	Ube2d3
chr3_27094	chr3_27094_minus	F-SH___MI	-0.0144454	Ube2d3
chr3_27094	chr3_27094_minus	F-SH___MI	-0.0144454	Ube2d3
chr3_27094	chr3_27094_minus	F-SH___MI	-0.0144454	Ube2d3
chr3_27094	chr3_27094_minus	F-SH___MI	-0.0144454	Ube2d3
chr3_27094	chr3_27094_minus	F-SH___MI	-0.0144454	Ube2d3
chr3_27094	chr3_27094_minus	F-SH___MI	-0.0144454	Ube2d3
chr3_27094	chr3_27094_minus	F-SL___MI	0.10221	Ube2d3
chr3_27094	chr3_27094_minus	F-SL___MI	0.10221	Ube2d3
chr3_27094	chr3_27094_minus	F-SL___MI	0.10221	Ube2d3
chr3_27094	chr3_27094_minus	F-SL___MI	0.10221	Ube2d3
chr3_27094	chr3_27094_minus	F-SL___MI	0.10221	Ube2d3
chr3_27094	chr3_27094_minus	F-SL___MI	0.10221	Ube2d3
chr3_27094	chr3_27094_minus	F-SH___Sham	0.202298	Ube2d3
chr3_27094	chr3_27094_minus	F-SH___Sham	0.202298	Ube2d3
chr3_27094	chr3_27094_minus	F-SH___Sham	0.202298	Ube2d3
chr3_27094	chr3_27094_minus	F-SH___Sham	0.202298	Ube2d3
chr3_27094	chr3_27094_minus	F-SH___Sham	0.202298	Ube2d3
chr3_27094	chr3_27094_minus	F-SH___Sham	0.202298	Ube2d3
chr3_27094	chr3_27094_minus	F-SL___Sham	0.22453	Ube2d3
chr3_27094	chr3_27094_minus	F-SL___Sham	0.22453	Ube2d3
chr3_27094	chr3_27094_minus	F-SL___Sham	0.22453	Ube2d3
chr3_27094	chr3_27094_minus	F-SL___Sham	0.22453	Ube2d3
chr3_27094	chr3_27094_minus	F-SL___Sham	0.22453	Ube2d3
chr3_27094	chr3_27094_minus	F-SL___Sham	0.22453	Ube2d3
chr3_27094	chr3_27094_minus	F-Act___Sham	0.293287	Ube2d3
chr3_27094	chr3_27094_minus	F-Act___Sham	0.293287	Ube2d3
chr3_27094	chr3_27094_minus	F-Act___Sham	0.293287	Ube2d3
chr3_27094	chr3_27094_minus	F-Act___Sham	0.293287	Ube2d3
chr3_27094	chr3_27094_minus	F-Act___Sham	0.293287	Ube2d3
chr3_27094	chr3_27094_minus	F-Act___Sham	0.293287	Ube2d3
chr16_9983	chr16_9983_plus	F-Cyc___MI	-0.325345	Cd47
chr16_9983	chr16_9983_plus	F-Cyc___MI	-0.325345	Cd47
chr16_9983	chr16_9983_plus	F-Cyc___MI	-0.325345	Cd47
chr16_9983	chr16_9983_plus	F-Cyc___MI	-0.325345	Cd47
chr16_9983	chr16_9983_plus	F-Cyc___MI	-0.325345	Cd47
chr16_9983	chr16_9983_plus	F-Act___MI	-0.0476577	Cd47
chr16_9983	chr16_9983_plus	F-Act___MI	-0.0476577	Cd47
chr16_9983	chr16_9983_plus	F-Act___MI	-0.0476577	Cd47
chr16_9983	chr16_9983_plus	F-Act___MI	-0.0476577	Cd47
chr16_9983	chr16_9983_plus	F-Act___MI	-0.0476577	Cd47
chr16_9983	chr16_9983_plus	F-SL___Sham	0.0545959	Cd47
chr16_9983	chr16_9983_plus	F-SL___Sham	0.0545959	Cd47
chr16_9983	chr16_9983_plus	F-SL___Sham	0.0545959	Cd47
chr16_9983	chr16_9983_plus	F-SL___Sham	0.0545959	Cd47
chr16_9983	chr16_9983_plus	F-SL___Sham	0.0545959	Cd47
chr16_9983	chr16_9983_plus	F-SH___Sham	0.119486	Cd47
chr16_9983	chr16_9983_plus	F-SH___Sham	0.119486	Cd47
chr16_9983	chr16_9983_plus	F-SH___Sham	0.119486	Cd47
chr16_9983	chr16_9983_plus	F-SH___Sham	0.119486	Cd47
chr16_9983	chr16_9983_plus	F-SH___Sham	0.119486	Cd47
chr16_9983	chr16_9983_plus	F-SH___MI	0.216322	Cd47
chr16_9983	chr16_9983_plus	F-SH___MI	0.216322	Cd47
chr16_9983	chr16_9983_plus	F-SH___MI	0.216322	Cd47
chr16_9983	chr16_9983_plus	F-SH___MI	0.216322	Cd47
chr16_9983	chr16_9983_plus	F-SH___MI	0.216322	Cd47
chr11_23100	chr11_23100_minus	F-Act___Sham	-0.265409	.
chr11_23100	chr11_23100_minus	F-SH___Sham	-0.256462	.
chr11_23100	chr11_23100_minus	F-SH___MI	-0.122828	.
chr11_23100	chr11_23100_minus	F-Act___MI	-0.0867942	.
chr11_23100	chr11_23100_minus	F-Cyc___MI	0.274152	.
chr15_17051	chr15_17051_minus	F-Cyc___MI	-0.341122	Fbln1
chr15_17051	chr15_17051_minus	F-Cyc___MI	-0.341122	Fbln1
chr15_17051	chr15_17051_minus	F-Act___MI	-0.152175	Fbln1
chr15_17051	chr15_17051_minus	F-Act___MI	-0.152175	Fbln1
chr15_17051	chr15_17051_minus	F-SL___MI	-0.108673	Fbln1
chr15_17051	chr15_17051_minus	F-SL___MI	-0.108673	Fbln1
chr15_17051	chr15_17051_minus	F-SH___MI	-0.069785	Fbln1
chr15_17051	chr15_17051_minus	F-SH___MI	-0.069785	Fbln1
chr15_17051	chr15_17051_minus	F-Act___Sham	-0.0429494	Fbln1
chr15_17051	chr15_17051_minus	F-Act___Sham	-0.0429494	Fbln1
chr15_17051	chr15_17051_minus	F-SH___Sham	0.170794	Fbln1
chr15_17051	chr15_17051_minus	F-SH___Sham	0.170794	Fbln1
chr15_17051	chr15_17051_minus	F-SL___Sham	0.194334	Fbln1
chr15_17051	chr15_17051_minus	F-SL___Sham	0.194334	Fbln1
chr16_9983	chr16_9983_minus	F-Cyc___MI	-0.359927	Cd47
chr16_9983	chr16_9983_minus	F-Cyc___MI	-0.359927	Cd47
chr16_9983	chr16_9983_minus	F-Cyc___MI	-0.359927	Cd47
chr16_9983	chr16_9983_minus	F-Cyc___MI	-0.359927	Cd47
chr16_9983	chr16_9983_minus	F-Cyc___MI	-0.359927	Cd47
chr16_9983	chr16_9983_minus	F-Act___Sham	-0.129555	Cd47
chr16_9983	chr16_9983_minus	F-Act___Sham	-0.129555	Cd47
chr16_9983	chr16_9983_minus	F-Act___Sham	-0.129555	Cd47
chr16_9983	chr16_9983_minus	F-Act___Sham	-0.129555	Cd47
chr16_9983	chr16_9983_minus	F-Act___Sham	-0.129555	Cd47
chr16_9983	chr16_9983_minus	F-Act___MI	-0.0670833	Cd47
chr16_9983	chr16_9983_minus	F-Act___MI	-0.0670833	Cd47
chr16_9983	chr16_9983_minus	F-Act___MI	-0.0670833	Cd47
chr16_9983	chr16_9983_minus	F-Act___MI	-0.0670833	Cd47
chr16_9983	chr16_9983_minus	F-Act___MI	-0.0670833	Cd47
chr16_9983	chr16_9983_minus	F-SH___MI	-0.000244306	Cd47
chr16_9983	chr16_9983_minus	F-SH___MI	-0.000244306	Cd47
chr16_9983	chr16_9983_minus	F-SH___MI	-0.000244306	Cd47
chr16_9983	chr16_9983_minus	F-SH___MI	-0.000244306	Cd47
chr16_9983	chr16_9983_minus	F-SH___MI	-0.000244306	Cd47
chr16_9983	chr16_9983_minus	F-SH___Sham	0.0655253	Cd47
chr16_9983	chr16_9983_minus	F-SH___Sham	0.0655253	Cd47
chr16_9983	chr16_9983_minus	F-SH___Sham	0.0655253	Cd47
chr16_9983	chr16_9983_minus	F-SH___Sham	0.0655253	Cd47
chr16_9983	chr16_9983_minus	F-SH___Sham	0.0655253	Cd47
chr16_9983	chr16_9983_minus	F-SL___Sham	0.172334	Cd47
chr16_9983	chr16_9983_minus	F-SL___Sham	0.172334	Cd47
chr16_9983	chr16_9983_minus	F-SL___Sham	0.172334	Cd47
chr16_9983	chr16_9983_minus	F-SL___Sham	0.172334	Cd47
chr16_9983	chr16_9983_minus	F-SL___Sham	0.172334	Cd47
chr19_1396	chr19_1396_minus	F-SH___MI	-0.518586	Ppp1r14b
chr19_1396	chr19_1396_minus	F-SH___Sham	-0.35697	Ppp1r14b
chr19_1396	chr19_1396_minus	F-Act___MI	-0.272236	Ppp1r14b
chr19_1396	chr19_1396_minus	F-Cyc___MI	0.00657141	Ppp1r14b
chr11_21934	chr11_21934_plus	F-Cyc___MI	-0.249147	Prkar1a
chr11_21934	chr11_21934_plus	F-Cyc___MI	-0.249147	Prkar1a
chr11_21934	chr11_21934_plus	F-Cyc___MI	-0.249147	Prkar1a
chr11_21934	chr11_21934_plus	F-Cyc___MI	-0.249147	Prkar1a
chr11_21934	chr11_21934_plus	F-Cyc___MI	-0.249147	Prkar1a
chr11_21934	chr11_21934_plus	F-Cyc___MI	-0.249147	Prkar1a
chr11_21934	chr11_21934_plus	F-Cyc___MI	-0.249147	Prkar1a
chr11_21934	chr11_21934_plus	F-Cyc___MI	-0.249147	Prkar1a
chr11_21934	chr11_21934_plus	F-SL___Sham	-0.179792	Prkar1a
chr11_21934	chr11_21934_plus	F-SL___Sham	-0.179792	Prkar1a
chr11_21934	chr11_21934_plus	F-SL___Sham	-0.179792	Prkar1a
chr11_21934	chr11_21934_plus	F-SL___Sham	-0.179792	Prkar1a
chr11_21934	chr11_21934_plus	F-SL___Sham	-0.179792	Prkar1a
chr11_21934	chr11_21934_plus	F-SL___Sham	-0.179792	Prkar1a
chr11_21934	chr11_21934_plus	F-SL___Sham	-0.179792	Prkar1a
chr11_21934	chr11_21934_plus	F-SL___Sham	-0.179792	Prkar1a
chr11_21934	chr11_21934_plus	F-Act___MI	-0.0530168	Prkar1a
chr11_21934	chr11_21934_plus	F-Act___MI	-0.0530168	Prkar1a
chr11_21934	chr11_21934_plus	F-Act___MI	-0.0530168	Prkar1a
chr11_21934	chr11_21934_plus	F-Act___MI	-0.0530168	Prkar1a
chr11_21934	chr11_21934_plus	F-Act___MI	-0.0530168	Prkar1a
chr11_21934	chr11_21934_plus	F-Act___MI	-0.0530168	Prkar1a
chr11_21934	chr11_21934_plus	F-Act___MI	-0.0530168	Prkar1a
chr11_21934	chr11_21934_plus	F-Act___MI	-0.0530168	Prkar1a
chr11_21934	chr11_21934_plus	F-SH___Sham	0.245098	Prkar1a
chr11_21934	chr11_21934_plus	F-SH___Sham	0.245098	Prkar1a
chr11_21934	chr11_21934_plus	F-SH___Sham	0.245098	Prkar1a
chr11_21934	chr11_21934_plus	F-SH___Sham	0.245098	Prkar1a
chr11_21934	chr11_21934_plus	F-SH___Sham	0.245098	Prkar1a
chr11_21934	chr11_21934_plus	F-SH___Sham	0.245098	Prkar1a
chr11_21934	chr11_21934_plus	F-SH___Sham	0.245098	Prkar1a
chr11_21934	chr11_21934_plus	F-SH___Sham	0.245098	Prkar1a
chr12_20689	chr12_20689_minus	F-Cyc___MI	-0.357467	Ifi27
chr12_20689	chr12_20689_minus	F-Cyc___MI	-0.357467	Ifi27
chr12_20689	chr12_20689_minus	F-Cyc___MI	-0.357467	Ifi27
chr12_20689	chr12_20689_minus	F-Cyc___MI	-0.357467	Ifi27
chr12_20689	chr12_20689_minus	F-Cyc___MI	-0.357467	Ifi27
chr12_20689	chr12_20689_minus	F-Cyc___MI	-0.357467	Ifi27
chr12_20689	chr12_20689_minus	F-Cyc___MI	-0.357467	Ifi27
chr12_20689	chr12_20689_minus	F-SL___Sham	-0.145448	Ifi27
chr12_20689	chr12_20689_minus	F-SL___Sham	-0.145448	Ifi27
chr12_20689	chr12_20689_minus	F-SL___Sham	-0.145448	Ifi27
chr12_20689	chr12_20689_minus	F-SL___Sham	-0.145448	Ifi27
chr12_20689	chr12_20689_minus	F-SL___Sham	-0.145448	Ifi27
chr12_20689	chr12_20689_minus	F-SL___Sham	-0.145448	Ifi27
chr12_20689	chr12_20689_minus	F-SL___Sham	-0.145448	Ifi27
chr12_20689	chr12_20689_minus	F-Act___Sham	-0.0832227	Ifi27
chr12_20689	chr12_20689_minus	F-Act___Sham	-0.0832227	Ifi27
chr12_20689	chr12_20689_minus	F-Act___Sham	-0.0832227	Ifi27
chr12_20689	chr12_20689_minus	F-Act___Sham	-0.0832227	Ifi27
chr12_20689	chr12_20689_minus	F-Act___Sham	-0.0832227	Ifi27
chr12_20689	chr12_20689_minus	F-Act___Sham	-0.0832227	Ifi27
chr12_20689	chr12_20689_minus	F-Act___Sham	-0.0832227	Ifi27
chr12_20689	chr12_20689_minus	F-SH___Sham	-0.0421806	Ifi27
chr12_20689	chr12_20689_minus	F-SH___Sham	-0.0421806	Ifi27
chr12_20689	chr12_20689_minus	F-SH___Sham	-0.0421806	Ifi27
chr12_20689	chr12_20689_minus	F-SH___Sham	-0.0421806	Ifi27
chr12_20689	chr12_20689_minus	F-SH___Sham	-0.0421806	Ifi27
chr12_20689	chr12_20689_minus	F-SH___Sham	-0.0421806	Ifi27
chr12_20689	chr12_20689_minus	F-SH___Sham	-0.0421806	Ifi27
chr12_20689	chr12_20689_minus	F-SL___MI	0.0605191	Ifi27
chr12_20689	chr12_20689_minus	F-SL___MI	0.0605191	Ifi27
chr12_20689	chr12_20689_minus	F-SL___MI	0.0605191	Ifi27
chr12_20689	chr12_20689_minus	F-SL___MI	0.0605191	Ifi27
chr12_20689	chr12_20689_minus	F-SL___MI	0.0605191	Ifi27
chr12_20689	chr12_20689_minus	F-SL___MI	0.0605191	Ifi27
chr12_20689	chr12_20689_minus	F-SL___MI	0.0605191	Ifi27
chr12_20689	chr12_20689_minus	F-Act___MI	0.0618731	Ifi27
chr12_20689	chr12_20689_minus	F-Act___MI	0.0618731	Ifi27
chr12_20689	chr12_20689_minus	F-Act___MI	0.0618731	Ifi27
chr12_20689	chr12_20689_minus	F-Act___MI	0.0618731	Ifi27
chr12_20689	chr12_20689_minus	F-Act___MI	0.0618731	Ifi27
chr12_20689	chr12_20689_minus	F-Act___MI	0.0618731	Ifi27
chr12_20689	chr12_20689_minus	F-Act___MI	0.0618731	Ifi27
chr12_20689	chr12_20689_minus	F-SH___MI	0.13511	Ifi27
chr12_20689	chr12_20689_minus	F-SH___MI	0.13511	Ifi27
chr12_20689	chr12_20689_minus	F-SH___MI	0.13511	Ifi27
chr12_20689	chr12_20689_minus	F-SH___MI	0.13511	Ifi27
chr12_20689	chr12_20689_minus	F-SH___MI	0.13511	Ifi27
chr12_20689	chr12_20689_minus	F-SH___MI	0.13511	Ifi27
chr12_20689	chr12_20689_minus	F-SH___MI	0.13511	Ifi27
chr7_26512	chr7_26512_minus	F-SL___Sham	-0.336294	.
chr7_26512	chr7_26512_minus	F-SH___Sham	-0.0998517	.
chr7_26512	chr7_26512_minus	F-Act___MI	-0.0189131	.
chr7_26512	chr7_26512_minus	F-Cyc___MI	0.154719	.
chr5_19370	chr5_19370_minus	F-SH___MI	-0.105963	Anxa3
chr5_19370	chr5_19370_minus	F-Cyc___MI	-0.0502591	Anxa3
chr5_19370	chr5_19370_minus	F-Act___MI	-0.0204437	Anxa3
chr5_19370	chr5_19370_minus	F-SH___Sham	0.156311	Anxa3
chr5_19370	chr5_19370_minus	F-SL___Sham	0.366441	Anxa3
chr5_28702	chr5_28702_minus	F-SH___Sham	-0.229199	.
chr5_28702	chr5_28702_minus	F-SH___MI	-0.14929	.
chr5_28702	chr5_28702_minus	F-Act___Sham	-0.147946	.
chr5_28702	chr5_28702_minus	F-SL___MI	-0.0615209	.
chr5_28702	chr5_28702_minus	F-Act___MI	0.00883422	.
chr5_28702	chr5_28702_minus	F-Cyc___MI	0.240031	.
chr4_29700	chr4_29700_minus	F-SL___Sham	-0.269143	Mtor
chr4_29700	chr4_29700_minus	F-SH___Sham	-0.164868	Mtor
chr4_29700	chr4_29700_minus	F-Act___Sham	-0.105824	Mtor
chr4_29700	chr4_29700_minus	F-Act___MI	0.198238	Mtor
chr9_24632	chr9_24632_minus	F-SL___MI	-0.283413	Clec3b
chr9_24632	chr9_24632_minus	F-SH___MI	-0.245087	Clec3b
chr9_24632	chr9_24632_minus	F-Act___MI	-0.227236	Clec3b
chr9_24632	chr9_24632_minus	F-SL___Sham	0.103777	Clec3b
chr9_24632	chr9_24632_minus	F-Act___Sham	0.109299	Clec3b
chr9_24632	chr9_24632_minus	F-SH___Sham	0.131866	Clec3b
chrm_3	chrm_3_minus	F-SH___Sham	-0.300108	NA
chrm_3	chrm_3_minus	F-Act___Sham	-0.2819	NA
chrm_3	chrm_3_minus	F-SL___Sham	-0.265951	NA
chrm_3	chrm_3_minus	F-SH___MI	0.0558745	NA
chrm_3	chrm_3_minus	F-SL___MI	0.0733452	NA
chrm_3	chrm_3_minus	F-Act___MI	0.084169	NA
chrm_3	chrm_3_minus	F-Cyc___MI	0.154152	NA
chr12_20042	chr12_20042_minus	F-SL___Sham	-0.339311	Calm1
chr12_20042	chr12_20042_minus	F-SL___Sham	-0.339311	Calm1
chr12_20042	chr12_20042_minus	F-SH___Sham	-0.308562	Calm1
chr12_20042	chr12_20042_minus	F-SH___Sham	-0.308562	Calm1
chr12_20042	chr12_20042_minus	F-Act___Sham	-0.242678	Calm1
chr12_20042	chr12_20042_minus	F-Act___Sham	-0.242678	Calm1
chr12_20042	chr12_20042_minus	F-SH___MI	0.0556769	Calm1
chr12_20042	chr12_20042_minus	F-SH___MI	0.0556769	Calm1
chr12_20042	chr12_20042_minus	F-SL___MI	0.0717316	Calm1
chr12_20042	chr12_20042_minus	F-SL___MI	0.0717316	Calm1
chr12_20042	chr12_20042_minus	F-Act___MI	0.0835812	Calm1
chr12_20042	chr12_20042_minus	F-Act___MI	0.0835812	Calm1
chr12_20042	chr12_20042_minus	F-Cyc___MI	0.11281	Calm1
chr12_20042	chr12_20042_minus	F-Cyc___MI	0.11281	Calm1
chr15_15786	chr15_15786_plus	F-SL___MI	-0.128804	Lgals1
chr15_15786	chr15_15786_plus	F-SH___MI	-0.0679813	Lgals1
chr15_15786	chr15_15786_plus	F-Act___MI	-0.042647	Lgals1
chr15_15786	chr15_15786_plus	F-Cyc___MI	0.0039315	Lgals1
chr15_15786	chr15_15786_plus	F-SH___Sham	0.172939	Lgals1
chr15_15786	chr15_15786_plus	F-SL___Sham	0.184568	Lgals1
chr15_15786	chr15_15786_plus	F-Act___Sham	0.323022	Lgals1
chr7_28476	chr7_28476_minus	F-Act___Sham	-0.240217	.
chr7_28476	chr7_28476_minus	F-SL___Sham	-0.209448	.
chr7_28476	chr7_28476_minus	F-SH___Sham	-0.192944	.
chr7_28476	chr7_28476_minus	F-Act___MI	0.0522632	.
chr7_28476	chr7_28476_minus	F-SL___MI	0.0522632	.
chr7_28476	chr7_28476_minus	F-Cyc___MI	0.103544	.
chr7_28476	chr7_28476_minus	F-SH___MI	0.210199	.
chr1_38655	chr1_38655_minus	F-Act___Sham	-0.175815	.
chr1_38655	chr1_38655_minus	F-SH___Sham	-0.153652	.
chr1_38655	chr1_38655_minus	F-SL___Sham	-0.108089	.
chr1_38655	chr1_38655_minus	F-SL___MI	0.116532	.
chr1_38655	chr1_38655_minus	F-SH___MI	0.119414	.
chr1_38655	chr1_38655_minus	F-Act___MI	0.164219	.
chr1_38655	chr1_38655_minus	F-Cyc___MI	0.272555	.
chr13_19663	chr13_19663_minus	F-Act___Sham	-0.431967	.
chr13_19663	chr13_19663_minus	F-SL___Sham	-0.354667	.
chr13_19663	chr13_19663_minus	F-SH___Sham	-0.314756	.
chr13_19663	chr13_19663_minus	F-SL___MI	-0.0581869	.
chr13_19663	chr13_19663_minus	F-SH___MI	-0.00417237	.
chr13_19663	chr13_19663_minus	F-Act___MI	-0.00349719	.
chr13_19663	chr13_19663_minus	F-Cyc___MI	0.0141926	.
chrx_20438	chrx_20438_minus	F-SL___Sham	-0.286161	NA
chrx_20438	chrx_20438_minus	F-Act___Sham	-0.285596	NA
chrx_20438	chrx_20438_minus	F-SH___Sham	-0.280087	NA
chrx_20438	chrx_20438_minus	F-Cyc___MI	0.092911	NA
chrx_20438	chrx_20438_minus	F-SL___MI	0.10336	NA
chrx_20438	chrx_20438_minus	F-Act___MI	0.117346	NA
chrx_20438	chrx_20438_minus	F-SH___MI	0.158628	NA
chr12_22139	chr12_22139_minus	F-Cyc___MI	-0.135857	.
chr12_22139	chr12_22139_minus	F-Act___MI	-0.0432075	.
chr12_22139	chr12_22139_minus	F-SH___MI	0.0308495	.
chr12_22139	chr12_22139_minus	F-SL___MI	0.0864672	.
chr12_22139	chr12_22139_minus	F-SH___Sham	0.161457	.
chr12_22139	chr12_22139_minus	F-Act___Sham	0.180809	.
chr12_22139	chr12_22139_minus	F-SL___Sham	0.307479	.
chrx_28108	chrx_28108_minus	F-SH___Sham	-0.215988	NA
chrx_28108	chrx_28108_minus	F-SL___Sham	-0.174827	NA
chrx_28108	chrx_28108_minus	F-Act___Sham	-0.130264	NA
chrx_28108	chrx_28108_minus	F-Act___MI	0.0673776	NA
chrx_28108	chrx_28108_minus	F-SH___MI	0.131304	NA
chrx_28108	chrx_28108_minus	F-Cyc___MI	0.178997	NA
chrx_28108	chrx_28108_minus	F-SL___MI	0.225332	NA
chr8_24320	chr8_24320_plus	F-Cyc___MI	-0.238222	Map1lc3b
chr8_24320	chr8_24320_plus	F-Cyc___MI	-0.238222	Map1lc3b
chr8_24320	chr8_24320_plus	F-Act___MI	-0.0269351	Map1lc3b
chr8_24320	chr8_24320_plus	F-Act___MI	-0.0269351	Map1lc3b
chr8_24320	chr8_24320_plus	F-SH___Sham	0.0849871	Map1lc3b
chr8_24320	chr8_24320_plus	F-SH___Sham	0.0849871	Map1lc3b
chr8_24320	chr8_24320_plus	F-Act___Sham	0.0856991	Map1lc3b
chr8_24320	chr8_24320_plus	F-Act___Sham	0.0856991	Map1lc3b
chr8_24320	chr8_24320_plus	F-SL___MI	0.1419	Map1lc3b
chr8_24320	chr8_24320_plus	F-SL___MI	0.1419	Map1lc3b
chr8_24320	chr8_24320_plus	F-SH___MI	0.161203	Map1lc3b
chr8_24320	chr8_24320_plus	F-SH___MI	0.161203	Map1lc3b
chr8_24320	chr8_24320_plus	F-SL___Sham	0.199877	Map1lc3b
chr8_24320	chr8_24320_plus	F-SL___Sham	0.199877	Map1lc3b
chr8_24320	chr8_24320_minus	F-Cyc___MI	-0.255013	Map1lc3b
chr8_24320	chr8_24320_minus	F-Cyc___MI	-0.255013	Map1lc3b
chr8_24320	chr8_24320_minus	F-Act___MI	-0.0211365	Map1lc3b
chr8_24320	chr8_24320_minus	F-Act___MI	-0.0211365	Map1lc3b
chr8_24320	chr8_24320_minus	F-SH___MI	0.0910115	Map1lc3b
chr8_24320	chr8_24320_minus	F-SH___MI	0.0910115	Map1lc3b
chr8_24320	chr8_24320_minus	F-SL___MI	0.0917782	Map1lc3b
chr8_24320	chr8_24320_minus	F-SL___MI	0.0917782	Map1lc3b
chr8_24320	chr8_24320_minus	F-Act___Sham	0.135895	Map1lc3b
chr8_24320	chr8_24320_minus	F-Act___Sham	0.135895	Map1lc3b
chr8_24320	chr8_24320_minus	F-SL___Sham	0.182607	Map1lc3b
chr8_24320	chr8_24320_minus	F-SL___Sham	0.182607	Map1lc3b
chr8_24320	chr8_24320_minus	F-SH___Sham	0.182824	Map1lc3b
chr8_24320	chr8_24320_minus	F-SH___Sham	0.182824	Map1lc3b
chr14_5995	chr14_5995_plus	F-Cyc___MI	-0.146864	Selenok
chr14_5995	chr14_5995_plus	F-Act___Sham	-0.0353741	Selenok
chr14_5995	chr14_5995_plus	F-Act___MI	-0.0347607	Selenok
chr14_5995	chr14_5995_plus	F-SH___MI	0.0362214	Selenok
chr14_5995	chr14_5995_plus	F-SL___Sham	0.114762	Selenok
chr14_5995	chr14_5995_plus	F-SH___Sham	0.123503	Selenok
chr14_5995	chr14_5995_plus	F-SL___MI	0.287288	Selenok
chr17_6800	chr17_6800_minus	F-SH___Sham	-0.262475	.
chr17_6800	chr17_6800_minus	F-SL___Sham	-0.228787	.
chr17_6800	chr17_6800_minus	F-SH___MI	0.0401224	.
chr17_6800	chr17_6800_minus	F-Act___MI	0.0444565	.
chr17_6800	chr17_6800_minus	F-Cyc___MI	0.0682545	.
chr17_6800	chr17_6800_minus	F-Act___Sham	0.106316	.
chr17_6800	chr17_6800_minus	F-SL___MI	0.169741	.
chr11_13984	chr11_13984_minus	F-SL___Sham	-0.294267	Gps2
chr11_13984	chr11_13984_minus	F-SL___Sham	-0.294267	Gps2
chr11_13984	chr11_13984_minus	F-Act___Sham	-0.254592	Gps2
chr11_13984	chr11_13984_minus	F-Act___Sham	-0.254592	Gps2
chr11_13984	chr11_13984_minus	F-SH___Sham	-0.194346	Gps2
chr11_13984	chr11_13984_minus	F-SH___Sham	-0.194346	Gps2
chr11_13984	chr11_13984_minus	F-SH___MI	-0.0405452	Gps2
chr11_13984	chr11_13984_minus	F-SH___MI	-0.0405452	Gps2
chr11_13984	chr11_13984_minus	F-Cyc___MI	0.0277536	Gps2
chr11_13984	chr11_13984_minus	F-Cyc___MI	0.0277536	Gps2
chr11_13984	chr11_13984_minus	F-Act___MI	0.039	Gps2
chr11_13984	chr11_13984_minus	F-Act___MI	0.039	Gps2
chr11_13984	chr11_13984_minus	F-SL___MI	0.137746	Gps2
chr11_13984	chr11_13984_minus	F-SL___MI	0.137746	Gps2
chr4_27817	chr4_27817_minus	F-SL___Sham	-0.27436	.
chr4_27817	chr4_27817_minus	F-SH___Sham	-0.183842	.
chr4_27817	chr4_27817_minus	F-SL___MI	-0.137889	.
chr4_27817	chr4_27817_minus	F-Act___Sham	-0.0935743	.
chr4_27817	chr4_27817_minus	F-SH___MI	-0.0351583	.
chr4_27817	chr4_27817_minus	F-Act___MI	0.0742151	.
chr4_27817	chr4_27817_minus	F-Cyc___MI	0.154196	.
chr5_20725	chr5_20725_plus	F-Cyc___MI	-0.188698	.
chr5_20725	chr5_20725_plus	F-Act___MI	-0.0986517	.
chr5_20725	chr5_20725_plus	F-SH___MI	-0.0809561	.
chr5_20725	chr5_20725_plus	F-SL___MI	-0.0397574	.
chr5_20725	chr5_20725_plus	F-Act___Sham	0.0737705	.
chr5_20725	chr5_20725_plus	F-SH___Sham	0.186049	.
chr5_20725	chr5_20725_plus	F-SL___Sham	0.238542	.
chr7_16184	chr7_16184_minus	F-SL___Sham	-0.268182	.
chr7_16184	chr7_16184_minus	F-Act___MI	-0.0222694	.
chr7_16184	chr7_16184_minus	F-Cyc___MI	0.154609	.
chr3_27094	chr3_27094_plus	F-Cyc___MI	-0.190215	Ube2d3
chr3_27094	chr3_27094_plus	F-Cyc___MI	-0.190215	Ube2d3
chr3_27094	chr3_27094_plus	F-Cyc___MI	-0.190215	Ube2d3
chr3_27094	chr3_27094_plus	F-Cyc___MI	-0.190215	Ube2d3
chr3_27094	chr3_27094_plus	F-Cyc___MI	-0.190215	Ube2d3
chr3_27094	chr3_27094_plus	F-Cyc___MI	-0.190215	Ube2d3
chr3_27094	chr3_27094_plus	F-Act___MI	-0.0568995	Ube2d3
chr3_27094	chr3_27094_plus	F-Act___MI	-0.0568995	Ube2d3
chr3_27094	chr3_27094_plus	F-Act___MI	-0.0568995	Ube2d3
chr3_27094	chr3_27094_plus	F-Act___MI	-0.0568995	Ube2d3
chr3_27094	chr3_27094_plus	F-Act___MI	-0.0568995	Ube2d3
chr3_27094	chr3_27094_plus	F-Act___MI	-0.0568995	Ube2d3
chr3_27094	chr3_27094_plus	F-SH___Sham	-0.00576551	Ube2d3
chr3_27094	chr3_27094_plus	F-SH___Sham	-0.00576551	Ube2d3
chr3_27094	chr3_27094_plus	F-SH___Sham	-0.00576551	Ube2d3
chr3_27094	chr3_27094_plus	F-SH___Sham	-0.00576551	Ube2d3
chr3_27094	chr3_27094_plus	F-SH___Sham	-0.00576551	Ube2d3
chr3_27094	chr3_27094_plus	F-SH___Sham	-0.00576551	Ube2d3
chr3_27094	chr3_27094_plus	F-SH___MI	-0.00257629	Ube2d3
chr3_27094	chr3_27094_plus	F-SH___MI	-0.00257629	Ube2d3
chr3_27094	chr3_27094_plus	F-SH___MI	-0.00257629	Ube2d3
chr3_27094	chr3_27094_plus	F-SH___MI	-0.00257629	Ube2d3
chr3_27094	chr3_27094_plus	F-SH___MI	-0.00257629	Ube2d3
chr3_27094	chr3_27094_plus	F-SH___MI	-0.00257629	Ube2d3
chr3_27094	chr3_27094_plus	F-SL___Sham	0.163423	Ube2d3
chr3_27094	chr3_27094_plus	F-SL___Sham	0.163423	Ube2d3
chr3_27094	chr3_27094_plus	F-SL___Sham	0.163423	Ube2d3
chr3_27094	chr3_27094_plus	F-SL___Sham	0.163423	Ube2d3
chr3_27094	chr3_27094_plus	F-SL___Sham	0.163423	Ube2d3
chr3_27094	chr3_27094_plus	F-SL___Sham	0.163423	Ube2d3
chr3_27094	chr3_27094_plus	F-SL___MI	0.212697	Ube2d3
chr3_27094	chr3_27094_plus	F-SL___MI	0.212697	Ube2d3
chr3_27094	chr3_27094_plus	F-SL___MI	0.212697	Ube2d3
chr3_27094	chr3_27094_plus	F-SL___MI	0.212697	Ube2d3
chr3_27094	chr3_27094_plus	F-SL___MI	0.212697	Ube2d3
chr3_27094	chr3_27094_plus	F-SL___MI	0.212697	Ube2d3
chr3_27094	chr3_27094_plus	F-Act___Sham	0.231149	Ube2d3
chr3_27094	chr3_27094_plus	F-Act___Sham	0.231149	Ube2d3
chr3_27094	chr3_27094_plus	F-Act___Sham	0.231149	Ube2d3
chr3_27094	chr3_27094_plus	F-Act___Sham	0.231149	Ube2d3
chr3_27094	chr3_27094_plus	F-Act___Sham	0.231149	Ube2d3
chr3_27094	chr3_27094_plus	F-Act___Sham	0.231149	Ube2d3
chr2_6650	chr2_6650_minus	F-Act___MI	-0.0691237	Angptl2
chr2_6650	chr2_6650_minus	F-SL___MI	-0.0661604	Angptl2
chr2_6650	chr2_6650_minus	F-SH___Sham	-0.0439355	Angptl2
chr2_6650	chr2_6650_minus	F-Cyc___MI	0.0183866	Angptl2
chr2_6650	chr2_6650_minus	F-SL___Sham	0.3409	Angptl2
chr8_14141	chr8_14141_minus	F-Cyc___MI	-0.214978	Jund
chr8_14141	chr8_14141_minus	F-Cyc___MI	-0.214978	Jund
chr8_14141	chr8_14141_minus	F-Cyc___MI	-0.214978	Iqcn
chr8_14141	chr8_14141_minus	F-Cyc___MI	-0.214978	Iqcn
chr8_14141	chr8_14141_minus	F-SL___MI	-0.157443	Jund
chr8_14141	chr8_14141_minus	F-SL___MI	-0.157443	Jund
chr8_14141	chr8_14141_minus	F-SL___MI	-0.157443	Iqcn
chr8_14141	chr8_14141_minus	F-SL___MI	-0.157443	Iqcn
chr8_14141	chr8_14141_minus	F-Act___MI	-0.124937	Jund
chr8_14141	chr8_14141_minus	F-Act___MI	-0.124937	Jund
chr8_14141	chr8_14141_minus	F-Act___MI	-0.124937	Iqcn
chr8_14141	chr8_14141_minus	F-Act___MI	-0.124937	Iqcn
chr8_14141	chr8_14141_minus	F-SH___MI	-0.0210299	Jund
chr8_14141	chr8_14141_minus	F-SH___MI	-0.0210299	Jund
chr8_14141	chr8_14141_minus	F-SH___MI	-0.0210299	Iqcn
chr8_14141	chr8_14141_minus	F-SH___MI	-0.0210299	Iqcn
chr8_14141	chr8_14141_minus	F-SL___Sham	0.0973942	Jund
chr8_14141	chr8_14141_minus	F-SL___Sham	0.0973942	Jund
chr8_14141	chr8_14141_minus	F-SL___Sham	0.0973942	Iqcn
chr8_14141	chr8_14141_minus	F-SL___Sham	0.0973942	Iqcn
chr8_14141	chr8_14141_minus	F-SH___Sham	0.168	Jund
chr8_14141	chr8_14141_minus	F-SH___Sham	0.168	Jund
chr8_14141	chr8_14141_minus	F-SH___Sham	0.168	Iqcn
chr8_14141	chr8_14141_minus	F-SH___Sham	0.168	Iqcn
chr8_14141	chr8_14141_minus	F-Act___Sham	0.194495	Jund
chr8_14141	chr8_14141_minus	F-Act___Sham	0.194495	Jund
chr8_14141	chr8_14141_minus	F-Act___Sham	0.194495	Iqcn
chr8_14141	chr8_14141_minus	F-Act___Sham	0.194495	Iqcn
chr10_22302	chr10_22302_minus	F-SH___MI	-0.16789	Phlda1
chr10_22302	chr10_22302_minus	F-Cyc___MI	-0.137651	Phlda1
chr10_22302	chr10_22302_minus	F-SL___MI	-0.131433	Phlda1
chr10_22302	chr10_22302_minus	F-Act___MI	-0.0725774	Phlda1
chr10_22302	chr10_22302_minus	F-SH___Sham	0.0104994	Phlda1
chr10_22302	chr10_22302_minus	F-SL___Sham	0.144131	Phlda1
chr10_22302	chr10_22302_minus	F-Act___Sham	0.241376	Phlda1
chr1_4253	chr1_4253_minus	F-SL___MI	-0.204323	Gsta3
chr1_4253	chr1_4253_minus	F-SL___MI	-0.204323	Gsta3
chr1_4253	chr1_4253_minus	F-SL___MI	-0.204323	Gsta3
chr1_4253	chr1_4253_minus	F-Act___MI	-0.153616	Gsta3
chr1_4253	chr1_4253_minus	F-Act___MI	-0.153616	Gsta3
chr1_4253	chr1_4253_minus	F-Act___MI	-0.153616	Gsta3
chr1_4253	chr1_4253_minus	F-SH___Sham	0.189281	Gsta3
chr1_4253	chr1_4253_minus	F-SH___Sham	0.189281	Gsta3
chr1_4253	chr1_4253_minus	F-SH___Sham	0.189281	Gsta3
chr1_4253	chr1_4253_minus	F-SL___Sham	0.199959	Gsta3
chr1_4253	chr1_4253_minus	F-SL___Sham	0.199959	Gsta3
chr1_4253	chr1_4253_minus	F-SL___Sham	0.199959	Gsta3
chr11_8924	chr11_8924_minus	F-SH___MI	-0.319145	Ebf1
chr11_8924	chr11_8924_minus	F-SH___MI	-0.319145	Ebf1
chr11_8924	chr11_8924_minus	F-SH___MI	-0.319145	Ebf1
chr11_8924	chr11_8924_minus	F-SH___MI	-0.319145	Ebf1
chr11_8924	chr11_8924_minus	F-SH___MI	-0.319145	Ebf1
chr11_8924	chr11_8924_minus	F-SH___MI	-0.319145	Ebf1
chr11_8924	chr11_8924_minus	F-SH___MI	-0.319145	Ebf1
chr11_8924	chr11_8924_minus	F-SH___MI	-0.319145	Ebf1
chr11_8924	chr11_8924_minus	F-SH___MI	-0.319145	Ebf1
chr11_8924	chr11_8924_minus	F-SH___MI	-0.319145	Ebf1
chr11_8924	chr11_8924_minus	F-SH___MI	-0.319145	Ebf1
chr11_8924	chr11_8924_minus	F-Act___MI	-0.257767	Ebf1
chr11_8924	chr11_8924_minus	F-Act___MI	-0.257767	Ebf1
chr11_8924	chr11_8924_minus	F-Act___MI	-0.257767	Ebf1
chr11_8924	chr11_8924_minus	F-Act___MI	-0.257767	Ebf1
chr11_8924	chr11_8924_minus	F-Act___MI	-0.257767	Ebf1
chr11_8924	chr11_8924_minus	F-Act___MI	-0.257767	Ebf1
chr11_8924	chr11_8924_minus	F-Act___MI	-0.257767	Ebf1
chr11_8924	chr11_8924_minus	F-Act___MI	-0.257767	Ebf1
chr11_8924	chr11_8924_minus	F-Act___MI	-0.257767	Ebf1
chr11_8924	chr11_8924_minus	F-Act___MI	-0.257767	Ebf1
chr11_8924	chr11_8924_minus	F-Act___MI	-0.257767	Ebf1
chr11_8924	chr11_8924_minus	F-SL___Sham	-0.0999405	Ebf1
chr11_8924	chr11_8924_minus	F-SL___Sham	-0.0999405	Ebf1
chr11_8924	chr11_8924_minus	F-SL___Sham	-0.0999405	Ebf1
chr11_8924	chr11_8924_minus	F-SL___Sham	-0.0999405	Ebf1
chr11_8924	chr11_8924_minus	F-SL___Sham	-0.0999405	Ebf1
chr11_8924	chr11_8924_minus	F-SL___Sham	-0.0999405	Ebf1
chr11_8924	chr11_8924_minus	F-SL___Sham	-0.0999405	Ebf1
chr11_8924	chr11_8924_minus	F-SL___Sham	-0.0999405	Ebf1
chr11_8924	chr11_8924_minus	F-SL___Sham	-0.0999405	Ebf1
chr11_8924	chr11_8924_minus	F-SL___Sham	-0.0999405	Ebf1
chr11_8924	chr11_8924_minus	F-SL___Sham	-0.0999405	Ebf1
chr11_8924	chr11_8924_minus	F-Cyc___MI	-0.0851958	Ebf1
chr11_8924	chr11_8924_minus	F-Cyc___MI	-0.0851958	Ebf1
chr11_8924	chr11_8924_minus	F-Cyc___MI	-0.0851958	Ebf1
chr11_8924	chr11_8924_minus	F-Cyc___MI	-0.0851958	Ebf1
chr11_8924	chr11_8924_minus	F-Cyc___MI	-0.0851958	Ebf1
chr11_8924	chr11_8924_minus	F-Cyc___MI	-0.0851958	Ebf1
chr11_8924	chr11_8924_minus	F-Cyc___MI	-0.0851958	Ebf1
chr11_8924	chr11_8924_minus	F-Cyc___MI	-0.0851958	Ebf1
chr11_8924	chr11_8924_minus	F-Cyc___MI	-0.0851958	Ebf1
chr11_8924	chr11_8924_minus	F-Cyc___MI	-0.0851958	Ebf1
chr11_8924	chr11_8924_minus	F-Cyc___MI	-0.0851958	Ebf1
chr11_8924	chr11_8924_minus	F-Act___Sham	-0.0445071	Ebf1
chr11_8924	chr11_8924_minus	F-Act___Sham	-0.0445071	Ebf1
chr11_8924	chr11_8924_minus	F-Act___Sham	-0.0445071	Ebf1
chr11_8924	chr11_8924_minus	F-Act___Sham	-0.0445071	Ebf1
chr11_8924	chr11_8924_minus	F-Act___Sham	-0.0445071	Ebf1
chr11_8924	chr11_8924_minus	F-Act___Sham	-0.0445071	Ebf1
chr11_8924	chr11_8924_minus	F-Act___Sham	-0.0445071	Ebf1
chr11_8924	chr11_8924_minus	F-Act___Sham	-0.0445071	Ebf1
chr11_8924	chr11_8924_minus	F-Act___Sham	-0.0445071	Ebf1
chr11_8924	chr11_8924_minus	F-Act___Sham	-0.0445071	Ebf1
chr11_8924	chr11_8924_minus	F-Act___Sham	-0.0445071	Ebf1
chr11_8924	chr11_8924_minus	F-SH___Sham	0.0833849	Ebf1
chr11_8924	chr11_8924_minus	F-SH___Sham	0.0833849	Ebf1
chr11_8924	chr11_8924_minus	F-SH___Sham	0.0833849	Ebf1
chr11_8924	chr11_8924_minus	F-SH___Sham	0.0833849	Ebf1
chr11_8924	chr11_8924_minus	F-SH___Sham	0.0833849	Ebf1
chr11_8924	chr11_8924_minus	F-SH___Sham	0.0833849	Ebf1
chr11_8924	chr11_8924_minus	F-SH___Sham	0.0833849	Ebf1
chr11_8924	chr11_8924_minus	F-SH___Sham	0.0833849	Ebf1
chr11_8924	chr11_8924_minus	F-SH___Sham	0.0833849	Ebf1
chr11_8924	chr11_8924_minus	F-SH___Sham	0.0833849	Ebf1
chr11_8924	chr11_8924_minus	F-SH___Sham	0.0833849	Ebf1
chr5_26941	chr5_26941_minus	F-SH___Sham	-0.187925	.
chr5_26941	chr5_26941_minus	F-SL___Sham	-0.154602	.
chr5_26941	chr5_26941_minus	F-Cyc___MI	-0.0864144	.
chr5_26941	chr5_26941_minus	F-Act___Sham	0.0382297	.
chr5_26941	chr5_26941_minus	F-Act___MI	0.0753724	.
chr5_26941	chr5_26941_minus	F-SL___MI	0.209994	.
chr15_16631	chr15_16631_minus	F-SH___Sham	-0.353176	.
chr15_16631	chr15_16631_minus	F-SH___MI	-0.333261	.
chr15_16631	chr15_16631_minus	F-Act___MI	-0.229023	.
chr15_16631	chr15_16631_minus	F-Act___Sham	-0.176702	.
chr15_16631	chr15_16631_minus	F-Cyc___MI	0.0446506	.
chr4_1722	chr4_1722_minus	F-Cyc___MI	-0.204142	Rab2a
chr4_1722	chr4_1722_minus	F-Act___MI	0.0418379	Rab2a
chr4_1722	chr4_1722_minus	F-SL___Sham	0.156515	Rab2a
chr4_1722	chr4_1722_minus	F-SH___Sham	0.192836	Rab2a
chr9_19140	chr9_19140_minus	F-Act___MI	-0.15913	Pcolce2
chr9_19140	chr9_19140_minus	F-Cyc___MI	-0.116628	Pcolce2
chr9_19140	chr9_19140_minus	F-SH___MI	-0.0864997	Pcolce2
chr9_19140	chr9_19140_minus	F-SH___Sham	0.10718	Pcolce2
chr9_19140	chr9_19140_minus	F-SL___Sham	0.158828	Pcolce2
chr9_19140	chr9_19140_minus	F-Act___Sham	0.234686	Pcolce2
chr12_4279	chr12_4279_minus	F-Act___Sham	-0.223016	.
chr12_4279	chr12_4279_minus	F-SH___Sham	-0.187533	.
chr12_4279	chr12_4279_minus	F-SH___MI	-0.121747	.
chr12_4279	chr12_4279_minus	F-SL___Sham	-0.102374	.
chr12_4279	chr12_4279_minus	F-SL___MI	-0.0405477	.
chr12_4279	chr12_4279_minus	F-Act___MI	-0.0103536	.
chr12_4279	chr12_4279_minus	F-Cyc___MI	0.17066	.
chr11_23594	chr11_23594_minus	F-Act___Sham	-0.242877	.
chr11_23594	chr11_23594_minus	F-SH___Sham	-0.182361	.
chr11_23594	chr11_23594_minus	F-SL___Sham	-0.11415	.
chr11_23594	chr11_23594_minus	F-SL___MI	0.0706384	.
chr11_23594	chr11_23594_minus	F-Act___MI	0.0758688	.
chr11_23594	chr11_23594_minus	F-SH___MI	0.0898737	.
chr11_23594	chr11_23594_minus	F-Cyc___MI	0.149369	.
chr6_909	chr6_909_minus	F-SL___Sham	-0.253543	Col1a2
chr6_909	chr6_909_minus	F-SH___Sham	-0.229448	Col1a2
chr6_909	chr6_909_minus	F-Act___Sham	-0.172412	Col1a2
chr6_909	chr6_909_minus	F-SL___MI	-0.0428248	Col1a2
chr6_909	chr6_909_minus	F-SH___MI	-0.0309226	Col1a2
chr6_909	chr6_909_minus	F-Act___MI	0.0321987	Col1a2
chr6_909	chr6_909_minus	F-Cyc___MI	0.132382	Col1a2
chr5_28685	chr5_28685_minus	F-Cyc___MI	-0.09214	Kdelr2
chr5_28685	chr5_28685_minus	F-Act___MI	0.104306	Kdelr2
chr5_28685	chr5_28685_minus	F-SL___MI	0.179307	Kdelr2
chr5_28685	chr5_28685_minus	F-SH___MI	0.274263	Kdelr2
chr5_28685	chr5_28685_minus	F-SH___Sham	0.27766	Kdelr2
chr5_28685	chr5_28685_minus	F-Act___Sham	0.279924	Kdelr2
chr5_28685	chr5_28685_minus	F-SL___Sham	0.293513	Kdelr2
chr13_6784	chr13_6784_minus	F-SL___Sham	-0.276538	.
chr13_6784	chr13_6784_minus	F-SH___Sham	-0.146991	.
chr13_6784	chr13_6784_minus	F-Act___Sham	-0.135595	.
chr13_6784	chr13_6784_minus	F-Act___MI	0.0646567	.
chr13_6784	chr13_6784_minus	F-Cyc___MI	0.0666862	.
chr13_6784	chr13_6784_minus	F-SH___MI	0.0776711	.
chr13_6784	chr13_6784_minus	F-SL___MI	0.107306	.
chr8_14465	chr8_14465_minus	F-Act___MI	-0.155616	Klf2
chr8_14465	chr8_14465_minus	F-SH___MI	-0.10669	Klf2
chr8_14465	chr8_14465_minus	F-Cyc___MI	-0.0686185	Klf2
chr8_14465	chr8_14465_minus	F-SL___MI	-0.0452896	Klf2
chr8_14465	chr8_14465_minus	F-Act___Sham	-0.00239832	Klf2
chr8_14465	chr8_14465_minus	F-SH___Sham	0.00794518	Klf2
chr8_14465	chr8_14465_minus	F-SL___Sham	0.226528	Klf2
chr7_25357	chr7_25357_minus	F-SH___MI	-0.202798	Tbx6
chr7_25357	chr7_25357_minus	F-SH___MI	-0.202798	Ypel3
chr7_25357	chr7_25357_minus	F-SH___MI	-0.202798	Ypel3
chr7_25357	chr7_25357_minus	F-SH___MI	-0.202798	Ypel3
chr7_25357	chr7_25357_minus	F-SH___MI	-0.202798	Ypel3
chr7_25357	chr7_25357_minus	F-SH___MI	-0.202798	Ypel3
chr7_25357	chr7_25357_minus	F-SH___MI	-0.202798	Ypel3
chr7_25357	chr7_25357_minus	F-SH___MI	-0.202798	Ypel3
chr7_25357	chr7_25357_minus	F-Act___MI	-0.116997	Tbx6
chr7_25357	chr7_25357_minus	F-Act___MI	-0.116997	Ypel3
chr7_25357	chr7_25357_minus	F-Act___MI	-0.116997	Ypel3
chr7_25357	chr7_25357_minus	F-Act___MI	-0.116997	Ypel3
chr7_25357	chr7_25357_minus	F-Act___MI	-0.116997	Ypel3
chr7_25357	chr7_25357_minus	F-Act___MI	-0.116997	Ypel3
chr7_25357	chr7_25357_minus	F-Act___MI	-0.116997	Ypel3
chr7_25357	chr7_25357_minus	F-Act___MI	-0.116997	Ypel3
chr7_25357	chr7_25357_minus	F-Cyc___MI	-0.111054	Tbx6
chr7_25357	chr7_25357_minus	F-Cyc___MI	-0.111054	Ypel3
chr7_25357	chr7_25357_minus	F-Cyc___MI	-0.111054	Ypel3
chr7_25357	chr7_25357_minus	F-Cyc___MI	-0.111054	Ypel3
chr7_25357	chr7_25357_minus	F-Cyc___MI	-0.111054	Ypel3
chr7_25357	chr7_25357_minus	F-Cyc___MI	-0.111054	Ypel3
chr7_25357	chr7_25357_minus	F-Cyc___MI	-0.111054	Ypel3
chr7_25357	chr7_25357_minus	F-Cyc___MI	-0.111054	Ypel3
chr7_25357	chr7_25357_minus	F-SL___MI	0.0858072	Tbx6
chr7_25357	chr7_25357_minus	F-SL___MI	0.0858072	Ypel3
chr7_25357	chr7_25357_minus	F-SL___MI	0.0858072	Ypel3
chr7_25357	chr7_25357_minus	F-SL___MI	0.0858072	Ypel3
chr7_25357	chr7_25357_minus	F-SL___MI	0.0858072	Ypel3
chr7_25357	chr7_25357_minus	F-SL___MI	0.0858072	Ypel3
chr7_25357	chr7_25357_minus	F-SL___MI	0.0858072	Ypel3
chr7_25357	chr7_25357_minus	F-SL___MI	0.0858072	Ypel3
chr7_25357	chr7_25357_minus	F-SH___Sham	0.124086	Tbx6
chr7_25357	chr7_25357_minus	F-SH___Sham	0.124086	Ypel3
chr7_25357	chr7_25357_minus	F-SH___Sham	0.124086	Ypel3
chr7_25357	chr7_25357_minus	F-SH___Sham	0.124086	Ypel3
chr7_25357	chr7_25357_minus	F-SH___Sham	0.124086	Ypel3
chr7_25357	chr7_25357_minus	F-SH___Sham	0.124086	Ypel3
chr7_25357	chr7_25357_minus	F-SH___Sham	0.124086	Ypel3
chr7_25357	chr7_25357_minus	F-SH___Sham	0.124086	Ypel3
chr7_25357	chr7_25357_minus	F-SL___Sham	0.146475	Tbx6
chr7_25357	chr7_25357_minus	F-SL___Sham	0.146475	Ypel3
chr7_25357	chr7_25357_minus	F-SL___Sham	0.146475	Ypel3
chr7_25357	chr7_25357_minus	F-SL___Sham	0.146475	Ypel3
chr7_25357	chr7_25357_minus	F-SL___Sham	0.146475	Ypel3
chr7_25357	chr7_25357_minus	F-SL___Sham	0.146475	Ypel3
chr7_25357	chr7_25357_minus	F-SL___Sham	0.146475	Ypel3
chr7_25357	chr7_25357_minus	F-SL___Sham	0.146475	Ypel3
chr7_25357	chr7_25357_minus	F-Act___Sham	0.178253	Tbx6
chr7_25357	chr7_25357_minus	F-Act___Sham	0.178253	Ypel3
chr7_25357	chr7_25357_minus	F-Act___Sham	0.178253	Ypel3
chr7_25357	chr7_25357_minus	F-Act___Sham	0.178253	Ypel3
chr7_25357	chr7_25357_minus	F-Act___Sham	0.178253	Ypel3
chr7_25357	chr7_25357_minus	F-Act___Sham	0.178253	Ypel3
chr7_25357	chr7_25357_minus	F-Act___Sham	0.178253	Ypel3
chr7_25357	chr7_25357_minus	F-Act___Sham	0.178253	Ypel3
chr15_20430	chr15_20430_minus	F-Cyc___MI	-0.265371	Igfbp6
chr15_20430	chr15_20430_minus	F-SL___MI	-0.154847	Igfbp6
chr15_20430	chr15_20430_minus	F-Act___MI	-0.0852172	Igfbp6
chr15_20430	chr15_20430_minus	F-SH___MI	-0.0743227	Igfbp6
chr15_20430	chr15_20430_minus	F-SL___Sham	0.0650954	Igfbp6
chr15_20430	chr15_20430_minus	F-Act___Sham	0.0948069	Igfbp6
chr15_20430	chr15_20430_minus	F-SH___Sham	0.107647	Igfbp6
chr7_3940	chr7_3940_minus	F-SL___Sham	-0.115593	.
chr7_3940	chr7_3940_minus	F-SH___Sham	-0.0895106	.
chr7_3940	chr7_3940_minus	F-Act___Sham	-0.0138843	.
chr7_3940	chr7_3940_minus	F-Cyc___MI	0.0812482	.
chr7_3940	chr7_3940_minus	F-Act___MI	0.128147	.
chr7_3940	chr7_3940_minus	F-SL___MI	0.137212	.
chr7_3940	chr7_3940_minus	F-SH___MI	0.255844	.
chr14_5995	chr14_5995_minus	F-Cyc___MI	-0.196741	Selenok
chr14_5995	chr14_5995_minus	F-Act___MI	-0.0617471	Selenok
chr14_5995	chr14_5995_minus	F-SH___MI	-0.0297717	Selenok
chr14_5995	chr14_5995_minus	F-Act___Sham	0.0857883	Selenok
chr14_5995	chr14_5995_minus	F-SL___Sham	0.137341	Selenok
chr14_5995	chr14_5995_minus	F-SH___Sham	0.14138	Selenok
chr14_5995	chr14_5995_minus	F-SL___MI	0.172178	Selenok
chr14_14673	chr14_14673_minus	F-Act___Sham	-0.13956	.
chr14_14673	chr14_14673_minus	F-SH___Sham	-0.116473	.
chr14_14673	chr14_14673_minus	F-SL___Sham	-0.078638	.
chr14_14673	chr14_14673_minus	F-SH___MI	-0.0462405	.
chr14_14673	chr14_14673_minus	F-SL___MI	-0.0341838	.
chr14_14673	chr14_14673_minus	F-Act___MI	-0.00779469	.
chr14_14673	chr14_14673_minus	F-Cyc___MI	0.228297	.
chr16_3178	chr16_3178_minus	F-Cyc___MI	-0.21567	Cebpd
chr16_3178	chr16_3178_minus	F-SH___MI	-0.210213	Cebpd
chr16_3178	chr16_3178_minus	F-Act___MI	-0.175193	Cebpd
chr16_3178	chr16_3178_minus	F-SL___MI	-0.0682707	Cebpd
chr16_3178	chr16_3178_minus	F-Act___Sham	0.0751848	Cebpd
chr16_3178	chr16_3178_minus	F-SH___Sham	0.104273	Cebpd
chr16_3178	chr16_3178_minus	F-SL___Sham	0.150371	Cebpd
chr3_21603	chr3_21603_minus	F-Act___Sham	-0.161792	.
chr3_21603	chr3_21603_minus	F-SL___Sham	-0.125706	.
chr3_21603	chr3_21603_minus	F-SH___Sham	-0.118073	.
chr3_21603	chr3_21603_minus	F-SL___MI	0.104689	.
chr3_21603	chr3_21603_minus	F-Cyc___MI	0.173094	.
chr3_21603	chr3_21603_minus	F-SH___MI	0.18448	.
chr3_21603	chr3_21603_minus	F-Act___MI	0.2041	.
chr2_32767	chr2_32767_minus	F-SL___MI	-0.100222	Ccn5
chr2_32767	chr2_32767_minus	F-Act___MI	-0.0440939	Ccn5
chr2_32767	chr2_32767_minus	F-Cyc___MI	0.00677922	Ccn5
chr2_32767	chr2_32767_minus	F-SH___Sham	0.0995464	Ccn5
chr2_32767	chr2_32767_minus	F-SL___Sham	0.17019	Ccn5
chr2_32767	chr2_32767_minus	F-Act___Sham	0.265384	Ccn5
chr5_29026	chr5_29026_minus	F-SH___Sham	-0.221816	Arpc1b
chr5_29026	chr5_29026_minus	F-SL___MI	-0.209404	Arpc1b
chr5_29026	chr5_29026_minus	F-Act___Sham	-0.192187	Arpc1b
chr5_29026	chr5_29026_minus	F-SL___Sham	-0.179763	Arpc1b
chr5_29026	chr5_29026_minus	F-SH___MI	-0.174129	Arpc1b
chr5_29026	chr5_29026_minus	F-Act___MI	-0.101876	Arpc1b
chr5_29026	chr5_29026_minus	F-Cyc___MI	0.143208	Arpc1b
chr2_30939	chr2_30939_plus	F-Cyc___MI	-0.24595	Chmp4b
chr2_30939	chr2_30939_plus	F-Act___MI	0.114205	Chmp4b
chr17_2881	chr17_2881_minus	F-SH___MI	-0.179743	Smoc2
chr17_2881	chr17_2881_minus	F-SL___MI	-0.146689	Smoc2
chr17_2881	chr17_2881_minus	F-Act___MI	-0.12873	Smoc2
chr17_2881	chr17_2881_minus	F-Cyc___MI	-0.113635	Smoc2
chr17_2881	chr17_2881_minus	F-SH___Sham	0.117744	Smoc2
chr17_2881	chr17_2881_minus	F-SL___Sham	0.147974	Smoc2
chr17_2881	chr17_2881_minus	F-Act___Sham	0.178664	Smoc2
chr5_24911	chr5_24911_minus	F-SH___MI	-0.169086	Tmed2
chr5_24911	chr5_24911_minus	F-SH___MI	-0.169086	Ddx55
chr5_24911	chr5_24911_minus	F-SH___MI	-0.169086	Ddx55
chr5_24911	chr5_24911_minus	F-SL___MI	-0.0945231	Tmed2
chr5_24911	chr5_24911_minus	F-SL___MI	-0.0945231	Ddx55
chr5_24911	chr5_24911_minus	F-SL___MI	-0.0945231	Ddx55
chr5_24911	chr5_24911_minus	F-Act___MI	-0.0536336	Tmed2
chr5_24911	chr5_24911_minus	F-Act___MI	-0.0536336	Ddx55
chr5_24911	chr5_24911_minus	F-Act___MI	-0.0536336	Ddx55
chr5_24911	chr5_24911_minus	F-Cyc___MI	-0.0278629	Tmed2
chr5_24911	chr5_24911_minus	F-Cyc___MI	-0.0278629	Ddx55
chr5_24911	chr5_24911_minus	F-Cyc___MI	-0.0278629	Ddx55
chr5_24911	chr5_24911_minus	F-SH___Sham	0.133977	Tmed2
chr5_24911	chr5_24911_minus	F-SH___Sham	0.133977	Ddx55
chr5_24911	chr5_24911_minus	F-SH___Sham	0.133977	Ddx55
chr5_24911	chr5_24911_minus	F-Act___Sham	0.170056	Tmed2
chr5_24911	chr5_24911_minus	F-Act___Sham	0.170056	Ddx55
chr5_24911	chr5_24911_minus	F-Act___Sham	0.170056	Ddx55
chr5_24911	chr5_24911_minus	F-SL___Sham	0.189298	Tmed2
chr5_24911	chr5_24911_minus	F-SL___Sham	0.189298	Ddx55
chr5_24911	chr5_24911_minus	F-SL___Sham	0.189298	Ddx55
chr18_16976	chr18_16976_minus	F-SL___MI	-0.181823	Cyb5a
chr18_16976	chr18_16976_minus	F-SL___MI	-0.181823	Cyb5a
chr18_16976	chr18_16976_minus	F-Act___MI	-0.113977	Cyb5a
chr18_16976	chr18_16976_minus	F-Act___MI	-0.113977	Cyb5a
chr18_16976	chr18_16976_minus	F-Cyc___MI	-0.0881769	Cyb5a
chr18_16976	chr18_16976_minus	F-Cyc___MI	-0.0881769	Cyb5a
chr18_16976	chr18_16976_minus	F-SH___MI	-0.0305237	Cyb5a
chr18_16976	chr18_16976_minus	F-SH___MI	-0.0305237	Cyb5a
chr18_16976	chr18_16976_minus	F-SH___Sham	0.150239	Cyb5a
chr18_16976	chr18_16976_minus	F-SH___Sham	0.150239	Cyb5a
chr18_16976	chr18_16976_minus	F-Act___Sham	0.154676	Cyb5a
chr18_16976	chr18_16976_minus	F-Act___Sham	0.154676	Cyb5a
chr18_16976	chr18_16976_minus	F-SL___Sham	0.175153	Cyb5a
chr18_16976	chr18_16976_minus	F-SL___Sham	0.175153	Cyb5a
chr1_34502	chr1_34502_minus	F-SL___MI	-0.15643	Tagln2
chr1_34502	chr1_34502_minus	F-SH___MI	-0.0553101	Tagln2
chr1_34502	chr1_34502_minus	F-Cyc___MI	-0.0219179	Tagln2
chr1_34502	chr1_34502_minus	F-Act___MI	-0.00371748	Tagln2
chr1_34502	chr1_34502_minus	F-Act___Sham	0.118237	Tagln2
chr1_34502	chr1_34502_minus	F-SL___Sham	0.156159	Tagln2
chr1_34502	chr1_34502_minus	F-SH___Sham	0.200508	Tagln2
chr19_4129	chr19_4129_minus	F-Act___MI	-0.125021	Aldh1a1
chr19_4129	chr19_4129_minus	F-Act___MI	-0.125021	Aldh1a1
chr19_4129	chr19_4129_minus	F-Act___MI	-0.125021	Aldh1a1
chr19_4129	chr19_4129_minus	F-Act___MI	-0.125021	Aldh1a1
chr19_4129	chr19_4129_minus	F-Act___MI	-0.125021	Aldh1a1
chr19_4129	chr19_4129_minus	F-Cyc___MI	-0.0772628	Aldh1a1
chr19_4129	chr19_4129_minus	F-Cyc___MI	-0.0772628	Aldh1a1
chr19_4129	chr19_4129_minus	F-Cyc___MI	-0.0772628	Aldh1a1
chr19_4129	chr19_4129_minus	F-Cyc___MI	-0.0772628	Aldh1a1
chr19_4129	chr19_4129_minus	F-Cyc___MI	-0.0772628	Aldh1a1
chr19_4129	chr19_4129_minus	F-SL___MI	-0.041069	Aldh1a1
chr19_4129	chr19_4129_minus	F-SL___MI	-0.041069	Aldh1a1
chr19_4129	chr19_4129_minus	F-SL___MI	-0.041069	Aldh1a1
chr19_4129	chr19_4129_minus	F-SL___MI	-0.041069	Aldh1a1
chr19_4129	chr19_4129_minus	F-SL___MI	-0.041069	Aldh1a1
chr19_4129	chr19_4129_minus	F-SL___Sham	0.10656	Aldh1a1
chr19_4129	chr19_4129_minus	F-SL___Sham	0.10656	Aldh1a1
chr19_4129	chr19_4129_minus	F-SL___Sham	0.10656	Aldh1a1
chr19_4129	chr19_4129_minus	F-SL___Sham	0.10656	Aldh1a1
chr19_4129	chr19_4129_minus	F-SL___Sham	0.10656	Aldh1a1
chr19_4129	chr19_4129_minus	F-SH___Sham	0.141703	Aldh1a1
chr19_4129	chr19_4129_minus	F-SH___Sham	0.141703	Aldh1a1
chr19_4129	chr19_4129_minus	F-SH___Sham	0.141703	Aldh1a1
chr19_4129	chr19_4129_minus	F-SH___Sham	0.141703	Aldh1a1
chr19_4129	chr19_4129_minus	F-SH___Sham	0.141703	Aldh1a1
chr19_4129	chr19_4129_minus	F-Act___Sham	0.230911	Aldh1a1
chr19_4129	chr19_4129_minus	F-Act___Sham	0.230911	Aldh1a1
chr19_4129	chr19_4129_minus	F-Act___Sham	0.230911	Aldh1a1
chr19_4129	chr19_4129_minus	F-Act___Sham	0.230911	Aldh1a1
chr19_4129	chr19_4129_minus	F-Act___Sham	0.230911	Aldh1a1
chr8_18571	chr8_18571_minus	F-Cyc___MI	-0.220718	Mmp2
chr8_18571	chr8_18571_minus	F-Act___MI	-0.118021	Mmp2
chr8_18571	chr8_18571_minus	F-SH___MI	-0.109177	Mmp2
chr8_18571	chr8_18571_minus	F-SL___MI	0.0516885	Mmp2
chr8_18571	chr8_18571_minus	F-SH___Sham	0.0980232	Mmp2
chr8_18571	chr8_18571_minus	F-Act___Sham	0.130734	Mmp2
chr8_18571	chr8_18571_minus	F-SL___Sham	0.131305	Mmp2
chr3_18109	chr3_18109_minus	F-SL___MI	-0.0803695	S100a16
chr3_18109	chr3_18109_minus	F-SL___MI	-0.0803695	S100a16
chr3_18109	chr3_18109_minus	F-SL___MI	-0.0803695	S100a16
chr3_18109	chr3_18109_minus	F-SL___MI	-0.0803695	S100a16
chr3_18109	chr3_18109_minus	F-SL___MI	-0.0803695	S100a16
chr3_18109	chr3_18109_minus	F-SL___MI	-0.0803695	S100a16
chr3_18109	chr3_18109_minus	F-SL___MI	-0.0803695	S100a16
chr3_18109	chr3_18109_minus	F-Act___MI	-0.0616414	S100a16
chr3_18109	chr3_18109_minus	F-Act___MI	-0.0616414	S100a16
chr3_18109	chr3_18109_minus	F-Act___MI	-0.0616414	S100a16
chr3_18109	chr3_18109_minus	F-Act___MI	-0.0616414	S100a16
chr3_18109	chr3_18109_minus	F-Act___MI	-0.0616414	S100a16
chr3_18109	chr3_18109_minus	F-Act___MI	-0.0616414	S100a16
chr3_18109	chr3_18109_minus	F-Act___MI	-0.0616414	S100a16
chr3_18109	chr3_18109_minus	F-Cyc___MI	-0.00422242	S100a16
chr3_18109	chr3_18109_minus	F-Cyc___MI	-0.00422242	S100a16
chr3_18109	chr3_18109_minus	F-Cyc___MI	-0.00422242	S100a16
chr3_18109	chr3_18109_minus	F-Cyc___MI	-0.00422242	S100a16
chr3_18109	chr3_18109_minus	F-Cyc___MI	-0.00422242	S100a16
chr3_18109	chr3_18109_minus	F-Cyc___MI	-0.00422242	S100a16
chr3_18109	chr3_18109_minus	F-Cyc___MI	-0.00422242	S100a16
chr3_18109	chr3_18109_minus	F-SH___MI	0.00669473	S100a16
chr3_18109	chr3_18109_minus	F-SH___MI	0.00669473	S100a16
chr3_18109	chr3_18109_minus	F-SH___MI	0.00669473	S100a16
chr3_18109	chr3_18109_minus	F-SH___MI	0.00669473	S100a16
chr3_18109	chr3_18109_minus	F-SH___MI	0.00669473	S100a16
chr3_18109	chr3_18109_minus	F-SH___MI	0.00669473	S100a16
chr3_18109	chr3_18109_minus	F-SH___MI	0.00669473	S100a16
chr3_18109	chr3_18109_minus	F-SH___Sham	0.207843	S100a16
chr3_18109	chr3_18109_minus	F-SH___Sham	0.207843	S100a16
chr3_18109	chr3_18109_minus	F-SH___Sham	0.207843	S100a16
chr3_18109	chr3_18109_minus	F-SH___Sham	0.207843	S100a16
chr3_18109	chr3_18109_minus	F-SH___Sham	0.207843	S100a16
chr3_18109	chr3_18109_minus	F-SH___Sham	0.207843	S100a16
chr3_18109	chr3_18109_minus	F-SH___Sham	0.207843	S100a16
chr3_18109	chr3_18109_minus	F-Act___Sham	0.263151	S100a16
chr3_18109	chr3_18109_minus	F-Act___Sham	0.263151	S100a16
chr3_18109	chr3_18109_minus	F-Act___Sham	0.263151	S100a16
chr3_18109	chr3_18109_minus	F-Act___Sham	0.263151	S100a16
chr3_18109	chr3_18109_minus	F-Act___Sham	0.263151	S100a16
chr3_18109	chr3_18109_minus	F-Act___Sham	0.263151	S100a16
chr3_18109	chr3_18109_minus	F-Act___Sham	0.263151	S100a16
chr3_18109	chr3_18109_minus	F-SL___Sham	0.27089	S100a16
chr3_18109	chr3_18109_minus	F-SL___Sham	0.27089	S100a16
chr3_18109	chr3_18109_minus	F-SL___Sham	0.27089	S100a16
chr3_18109	chr3_18109_minus	F-SL___Sham	0.27089	S100a16
chr3_18109	chr3_18109_minus	F-SL___Sham	0.27089	S100a16
chr3_18109	chr3_18109_minus	F-SL___Sham	0.27089	S100a16
chr3_18109	chr3_18109_minus	F-SL___Sham	0.27089	S100a16
chrx_31043	chrx_31043_minus	F-SL___Sham	-0.21426	NA
chrx_31043	chrx_31043_minus	F-SH___Sham	-0.156781	NA
chrx_31043	chrx_31043_minus	F-Act___Sham	0.00113263	NA
chrx_31043	chrx_31043_minus	F-SL___MI	0.0336689	NA
chrx_31043	chrx_31043_minus	F-SH___MI	0.0616404	NA
chrx_31043	chrx_31043_minus	F-Act___MI	0.107129	NA
chrx_31043	chrx_31043_minus	F-Cyc___MI	0.136178	NA
chr11_6020	chr11_6020_minus	F-Act___Sham	-0.209439	.
chr11_6020	chr11_6020_minus	F-SH___Sham	-0.193157	.
chr11_6020	chr11_6020_minus	F-SL___Sham	-0.155166	.
chr11_6020	chr11_6020_minus	F-Act___MI	0.0309718	.
chr11_6020	chr11_6020_minus	F-Cyc___MI	0.0831244	.
chr11_6020	chr11_6020_minus	F-SH___MI	0.138003	.
chr16_7568	chr16_7568_minus	F-Cyc___MI	-0.12968	Fstl1
chr16_7568	chr16_7568_minus	F-SL___MI	-0.112524	Fstl1
chr16_7568	chr16_7568_minus	F-Act___MI	-0.0434458	Fstl1
chr16_7568	chr16_7568_minus	F-SH___MI	-0.0363957	Fstl1
chr16_7568	chr16_7568_minus	F-SL___Sham	0.151327	Fstl1
chr16_7568	chr16_7568_minus	F-SH___Sham	0.152044	Fstl1
chr16_7568	chr16_7568_minus	F-Act___Sham	0.216391	Fstl1
chr11_18008	chr11_18008_minus	F-SH___MI	-0.160303	Tmem100
chr11_18008	chr11_18008_minus	F-Act___MI	-0.0226863	Tmem100
chr11_18008	chr11_18008_minus	F-SH___Sham	0.17445	Tmem100
chr11_18008	chr11_18008_minus	F-Act___Sham	0.184771	Tmem100
chr8_13781	chr8_13781_minus	F-SH___MI	-0.092196	Lpl
chr8_13781	chr8_13781_minus	F-Cyc___MI	-0.0778162	Lpl
chr8_13781	chr8_13781_minus	F-Act___MI	-0.0307035	Lpl
chr8_13781	chr8_13781_minus	F-SL___MI	-0.00774053	Lpl
chr8_13781	chr8_13781_minus	F-SH___Sham	0.0945284	Lpl
chr8_13781	chr8_13781_minus	F-SL___Sham	0.156612	Lpl
chr8_13781	chr8_13781_minus	F-Act___Sham	0.249324	Lpl
chr1_14318	chr1_14318_minus	F-SH___Sham	-0.268873	.
chr1_14318	chr1_14318_minus	F-SH___MI	-0.212885	.
chr1_14318	chr1_14318_minus	F-Act___MI	-0.0163338	.
chr1_14318	chr1_14318_minus	F-Cyc___MI	0.0692881	.
chr9_24027	chr9_24027_minus	F-SL___MI	-0.250461	Rpsa
chr9_24027	chr9_24027_minus	F-SL___MI	-0.250461	Snora62
chr9_24027	chr9_24027_minus	F-SH___MI	-0.120852	Rpsa
chr9_24027	chr9_24027_minus	F-SH___MI	-0.120852	Snora62
chr9_24027	chr9_24027_minus	F-Act___MI	-0.0432866	Rpsa
chr9_24027	chr9_24027_minus	F-Act___MI	-0.0432866	Snora62
chr9_24027	chr9_24027_minus	F-Cyc___MI	-0.0388994	Rpsa
chr9_24027	chr9_24027_minus	F-Cyc___MI	-0.0388994	Snora62
chr9_24027	chr9_24027_minus	F-SH___Sham	0.0267725	Rpsa
chr9_24027	chr9_24027_minus	F-SH___Sham	0.0267725	Snora62
chr9_24027	chr9_24027_minus	F-Act___Sham	0.0724361	Rpsa
chr9_24027	chr9_24027_minus	F-Act___Sham	0.0724361	Snora62
chr9_24027	chr9_24027_minus	F-SL___Sham	0.0875739	Rpsa
chr9_24027	chr9_24027_minus	F-SL___Sham	0.0875739	Snora62
chr11_16410	chr11_16410_minus	F-Act___MI	-0.0469685	Ccl7
chr11_16410	chr11_16410_minus	F-SL___MI	-0.022342	Ccl7
chr11_16410	chr11_16410_minus	F-Cyc___MI	-0.0187732	Ccl7
chr11_16410	chr11_16410_minus	F-SH___MI	0.0143553	Ccl7
chr11_16410	chr11_16410_minus	F-SL___Sham	0.233202	Ccl7
chr11_16410	chr11_16410_minus	F-Act___Sham	0.258781	Ccl7
chr11_16410	chr11_16410_minus	F-SH___Sham	0.290078	Ccl7
chr8_16969	chr8_16969_minus	F-SH___MI	-0.190221	.
chr8_16969	chr8_16969_minus	F-SL___MI	-0.132588	.
chr8_16969	chr8_16969_minus	F-Act___MI	-0.129962	.
chr8_16969	chr8_16969_minus	F-SH___Sham	-0.0267139	.
chr8_16969	chr8_16969_minus	F-Cyc___MI	-0.0138429	.
chr8_16969	chr8_16969_minus	F-Act___Sham	0.060121	.
chr8_16969	chr8_16969_minus	F-SL___Sham	0.14657	.
chr1_27154	chr1_27154_minus	F-Cyc___MI	-0.188899	Phlda3
chr1_27154	chr1_27154_minus	F-Act___MI	-0.0508942	Phlda3
chr1_27154	chr1_27154_minus	F-SH___Sham	0.0871108	Phlda3
chr1_27154	chr1_27154_minus	F-SL___Sham	0.114408	Phlda3
chr1_27154	chr1_27154_minus	F-Act___Sham	0.147267	Phlda3
chr3_18713	chr3_18713_minus	F-SH___MI	-0.136661	S100a10
chr3_18713	chr3_18713_minus	F-Cyc___MI	-0.088376	S100a10
chr3_18713	chr3_18713_minus	F-Act___MI	-0.0780218	S100a10
chr3_18713	chr3_18713_minus	F-SL___MI	0.00946096	S100a10
chr3_18713	chr3_18713_minus	F-SH___Sham	0.159285	S100a10
chr3_18713	chr3_18713_minus	F-SL___Sham	0.175805	S100a10
chr3_18713	chr3_18713_minus	F-Act___Sham	0.19888	S100a10
chr7_22215	chr7_22215_minus	F-SH___Sham	-0.155884	.
chr7_22215	chr7_22215_minus	F-Act___MI	0.0167706	.
chr7_22215	chr7_22215_minus	F-Cyc___MI	0.177185	.
chr8_18837	chr8_18837_plus	F-SL___MI	-0.282361	Mt1
chr8_18837	chr8_18837_plus	F-SL___Sham	-0.048428	Mt1
chr8_18837	chr8_18837_plus	F-Act___MI	-0.0426996	Mt1
chr8_18837	chr8_18837_plus	F-SH___Sham	0.00274784	Mt1
chr8_18837	chr8_18837_plus	F-SH___MI	0.00996372	Mt1
chr8_18837	chr8_18837_plus	F-Act___Sham	0.0393361	Mt1
chr8_18837	chr8_18837_plus	F-Cyc___MI	0.0496782	Mt1
chr2_32804	chr2_32804_minus	F-Cyc___MI	-0.166417	Ywhab
chr2_32804	chr2_32804_minus	F-SL___Sham	0.0645986	Ywhab
chr2_32804	chr2_32804_minus	F-Act___MI	0.16523	Ywhab
chr17_4945	chr17_4945_minus	F-Cyc___MI	-0.154962	Rps2
chr17_4945	chr17_4945_minus	F-Cyc___MI	-0.154962	Snora64
chr17_4945	chr17_4945_minus	F-Act___MI	-0.0797207	Rps2
chr17_4945	chr17_4945_minus	F-Act___MI	-0.0797207	Snora64
chr17_4945	chr17_4945_minus	F-SH___MI	-0.0239892	Rps2
chr17_4945	chr17_4945_minus	F-SH___MI	-0.0239892	Snora64
chr17_4945	chr17_4945_minus	F-Act___Sham	0.0386682	Rps2
chr17_4945	chr17_4945_minus	F-Act___Sham	0.0386682	Snora64
chr17_4945	chr17_4945_minus	F-SL___Sham	0.0885966	Rps2
chr17_4945	chr17_4945_minus	F-SL___Sham	0.0885966	Snora64
chr17_4945	chr17_4945_minus	F-SH___Sham	0.140454	Rps2
chr17_4945	chr17_4945_minus	F-SH___Sham	0.140454	Snora64
chr17_4945	chr17_4945_minus	F-SL___MI	0.176175	Rps2
chr17_4945	chr17_4945_minus	F-SL___MI	0.176175	Snora64
chr3_10617	chr3_10617_minus	F-SL___Sham	-0.2203	Lhfp
chr3_10617	chr3_10617_minus	F-SH___MI	-0.190858	Lhfp
chr3_10617	chr3_10617_minus	F-SH___Sham	-0.120973	Lhfp
chr3_10617	chr3_10617_minus	F-Cyc___MI	0.0628002	Lhfp
chr3_10617	chr3_10617_minus	F-Act___MI	0.110253	Lhfp
chrx_31043	chrx_31043_plus	F-Cyc___MI	-0.167872	NA
chrx_31043	chrx_31043_plus	F-SH___MI	-0.0882168	NA
chrx_31043	chrx_31043_plus	F-Act___MI	-0.0607709	NA
chrx_31043	chrx_31043_plus	F-SL___MI	-0.0476988	NA
chrx_31043	chrx_31043_plus	F-SH___Sham	0.07572	NA
chrx_31043	chrx_31043_plus	F-Act___Sham	0.144145	NA
chrx_31043	chrx_31043_plus	F-SL___Sham	0.161479	NA
chr16_3178	chr16_3178_plus	F-Cyc___MI	-0.220455	Cebpd
chr16_3178	chr16_3178_plus	F-SH___MI	-0.167643	Cebpd
chr16_3178	chr16_3178_plus	F-Act___MI	-0.15529	Cebpd
chr16_3178	chr16_3178_plus	F-SL___MI	-0.0871225	Cebpd
chr16_3178	chr16_3178_plus	F-Act___Sham	0.0652887	Cebpd
chr16_3178	chr16_3178_plus	F-SH___Sham	0.0979319	Cebpd
chr16_3178	chr16_3178_plus	F-SL___Sham	0.104989	Cebpd
chr8_21094	chr8_21094_minus	F-SH___Sham	-0.190999	.
chr8_21094	chr8_21094_minus	F-SL___Sham	-0.155264	.
chr8_21094	chr8_21094_minus	F-Act___Sham	-0.0908894	.
chr8_21094	chr8_21094_minus	F-SL___MI	-0.0650624	.
chr8_21094	chr8_21094_minus	F-Cyc___MI	-0.0142508	.
chr8_21094	chr8_21094_minus	F-Act___MI	0.100307	.
chr8_21094	chr8_21094_minus	F-SH___MI	0.134312	.
chr10_25414	chr10_25414_minus	F-Cyc___MI	-0.22756	Cdk4
chr10_25414	chr10_25414_minus	F-Cyc___MI	-0.22756	Cdk4
chr10_25414	chr10_25414_minus	F-SH___Sham	-0.214032	Cdk4
chr10_25414	chr10_25414_minus	F-SH___Sham	-0.214032	Cdk4
chr10_25414	chr10_25414_minus	F-Act___MI	0.0951901	Cdk4
chr10_25414	chr10_25414_minus	F-Act___MI	0.0951901	Cdk4
chr1_15959	chr1_15959_minus	F-SH___Sham	-0.205262	.
chr1_15959	chr1_15959_minus	F-SL___Sham	-0.142204	.
chr1_15959	chr1_15959_minus	F-Act___Sham	-0.116577	.
chr1_15959	chr1_15959_minus	F-SL___MI	0.0827541	.
chr1_15959	chr1_15959_minus	F-Act___MI	0.105787	.
chr1_15959	chr1_15959_minus	F-Cyc___MI	0.108922	.
chr1_15959	chr1_15959_minus	F-SH___MI	0.115941	.
chr11_23105	chr11_23105_minus	F-Act___Sham	-0.231761	.
chr11_23105	chr11_23105_minus	F-SH___Sham	-0.181883	.
chr11_23105	chr11_23105_minus	F-SL___Sham	-0.157443	.
chr11_23105	chr11_23105_minus	F-SL___MI	-0.0649183	.
chr11_23105	chr11_23105_minus	F-Cyc___MI	0.0262094	.
chr11_23105	chr11_23105_minus	F-Act___MI	0.0415719	.
chr11_23105	chr11_23105_minus	F-SH___MI	0.0880086	.
chr17_7970	chr17_7970_minus	F-SH___Sham	-0.28076	Rn45s
chr17_7970	chr17_7970_minus	F-SH___MI	-0.205385	Rn45s
chr17_7970	chr17_7970_minus	F-Act___Sham	-0.157968	Rn45s
chr17_7970	chr17_7970_minus	F-SL___Sham	-0.123286	Rn45s
chr17_7970	chr17_7970_minus	F-Cyc___MI	-0.0191442	Rn45s
chr17_7970	chr17_7970_minus	F-Act___MI	0.0388564	Rn45s
chr6_909	chr6_909_plus	F-SL___Sham	-0.208682	Col1a2
chr6_909	chr6_909_plus	F-SH___MI	-0.180793	Col1a2
chr6_909	chr6_909_plus	F-Act___Sham	-0.137281	Col1a2
chr6_909	chr6_909_plus	F-SH___Sham	-0.111787	Col1a2
chr6_909	chr6_909_plus	F-SL___MI	-0.101503	Col1a2
chr6_909	chr6_909_plus	F-Act___MI	-0.0304932	Col1a2
chr6_909	chr6_909_plus	F-Cyc___MI	0.109884	Col1a2
chr11_19811	chr11_19811_minus	F-SH___MI	-0.112068	Igfbp4
chr11_19811	chr11_19811_minus	F-SL___MI	-0.0834904	Igfbp4
chr11_19811	chr11_19811_minus	F-Cyc___MI	-0.0792491	Igfbp4
chr11_19811	chr11_19811_minus	F-Act___MI	-0.0739475	Igfbp4
chr11_19811	chr11_19811_minus	F-Act___Sham	0.137056	Igfbp4
chr11_19811	chr11_19811_minus	F-SL___Sham	0.175227	Igfbp4
chr11_19811	chr11_19811_minus	F-SH___Sham	0.204916	Igfbp4
chr15_6607	chr15_6607_minus	F-Cyc___MI	-0.188935	Sdc2
chr15_6607	chr15_6607_minus	F-Act___Sham	-0.0179264	Sdc2
chr15_6607	chr15_6607_minus	F-Act___MI	-0.0102405	Sdc2
chr15_6607	chr15_6607_minus	F-SH___Sham	0.0205761	Sdc2
chr15_6607	chr15_6607_minus	F-SL___MI	0.0329853	Sdc2
chr15_6607	chr15_6607_minus	F-SH___MI	0.092609	Sdc2
chr15_6607	chr15_6607_minus	F-SL___Sham	0.128009	Sdc2
chr4_31154	chr4_31154_minus	F-Act___Sham	-0.126627	.
chr4_31154	chr4_31154_minus	F-SL___Sham	-0.0817933	.
chr4_31154	chr4_31154_minus	F-SH___Sham	-0.0175212	.
chr4_31154	chr4_31154_minus	F-SH___MI	0.0558431	.
chr4_31154	chr4_31154_minus	F-Act___MI	0.126908	.
chr4_31154	chr4_31154_minus	F-Cyc___MI	0.153035	.
chr4_31154	chr4_31154_minus	F-SL___MI	0.189404	.
chr19_4075	chr19_4075_minus	F-Act___Sham	-0.173234	.
chr19_4075	chr19_4075_minus	F-SH___Sham	-0.159605	.
chr19_4075	chr19_4075_minus	F-Cyc___MI	-0.146585	.
chr19_4075	chr19_4075_minus	F-SL___Sham	-0.121232	.
chr19_4075	chr19_4075_minus	F-Act___MI	-0.0706972	.
chr19_4075	chr19_4075_minus	F-SH___MI	-0.0496394	.
chr19_4075	chr19_4075_minus	F-SL___MI	0.14252	.
chr15_657	chr15_657_plus	F-SH___MI	-0.227336	Selenop
chr15_657	chr15_657_plus	F-SH___MI	-0.227336	Selenop
chr15_657	chr15_657_plus	F-SH___MI	-0.227336	Selenop
chr15_657	chr15_657_plus	F-SL___MI	-0.139104	Selenop
chr15_657	chr15_657_plus	F-SL___MI	-0.139104	Selenop
chr15_657	chr15_657_plus	F-SL___MI	-0.139104	Selenop
chr15_657	chr15_657_plus	F-Act___MI	-0.0427762	Selenop
chr15_657	chr15_657_plus	F-Act___MI	-0.0427762	Selenop
chr15_657	chr15_657_plus	F-Act___MI	-0.0427762	Selenop
chr15_657	chr15_657_plus	F-Cyc___MI	-0.0379193	Selenop
chr15_657	chr15_657_plus	F-Cyc___MI	-0.0379193	Selenop
chr15_657	chr15_657_plus	F-Cyc___MI	-0.0379193	Selenop
chr15_657	chr15_657_plus	F-Act___Sham	0.0130776	Selenop
chr15_657	chr15_657_plus	F-Act___Sham	0.0130776	Selenop
chr15_657	chr15_657_plus	F-Act___Sham	0.0130776	Selenop
chr15_657	chr15_657_plus	F-SH___Sham	0.0668064	Selenop
chr15_657	chr15_657_plus	F-SH___Sham	0.0668064	Selenop
chr15_657	chr15_657_plus	F-SH___Sham	0.0668064	Selenop
chr15_657	chr15_657_plus	F-SL___Sham	0.0879851	Selenop
chr15_657	chr15_657_plus	F-SL___Sham	0.0879851	Selenop
chr15_657	chr15_657_plus	F-SL___Sham	0.0879851	Selenop
chr5_20816	chr5_20816_minus	F-SL___Sham	-0.130207	.
chr5_20816	chr5_20816_minus	F-SH___Sham	-0.0882665	.
chr5_20816	chr5_20816_minus	F-Act___Sham	-0.0612134	.
chr5_20816	chr5_20816_minus	F-SH___MI	-0.0150253	.
chr5_20816	chr5_20816_minus	F-Cyc___MI	0.164735	.
chr5_20816	chr5_20816_minus	F-Act___MI	0.174346	.
chr5_20816	chr5_20816_minus	F-SL___MI	0.183584	.
chr1_26783	chr1_26783_minus	F-SL___Sham	-0.186534	.
chr1_26783	chr1_26783_minus	F-SH___MI	-0.065431	.
chr1_26783	chr1_26783_minus	F-Act___Sham	-0.0537036	.
chr1_26783	chr1_26783_minus	F-SH___Sham	-0.0521433	.
chr1_26783	chr1_26783_minus	F-Act___MI	0.0525832	.
chr1_26783	chr1_26783_minus	F-SL___MI	0.0986032	.
chr1_26783	chr1_26783_minus	F-Cyc___MI	0.125966	.
chr7_3861	chr7_3861_minus	F-SH___Sham	-0.18983	.
chr7_3861	chr7_3861_minus	F-SL___Sham	-0.117812	.
chr7_3861	chr7_3861_minus	F-Cyc___MI	0.0507744	.
chr7_3861	chr7_3861_minus	F-Act___MI	0.122519	.
chr14_3963	chr14_3963_minus	F-SL___Sham	-0.102671	Nid2
chr14_3963	chr14_3963_minus	F-SL___MI	0.0322158	Nid2
chr14_3963	chr14_3963_minus	F-SH___Sham	0.0684735	Nid2
chr14_3963	chr14_3963_minus	F-Act___Sham	0.121097	Nid2
chr14_3963	chr14_3963_minus	F-Act___MI	0.121349	Nid2
chr14_3963	chr14_3963_minus	F-Cyc___MI	0.200915	Nid2
chr14_3963	chr14_3963_minus	F-SH___MI	0.208468	Nid2
chr2_28789	chr2_28789_minus	F-SH___MI	-0.0934238	Dstn
chr2_28789	chr2_28789_minus	F-Cyc___MI	-0.0204589	Dstn
chr2_28789	chr2_28789_minus	F-Act___MI	0.0381991	Dstn
chr2_28789	chr2_28789_minus	F-SL___Sham	0.208133	Dstn
chr2_28789	chr2_28789_minus	F-Act___Sham	0.214889	Dstn
chr2_28789	chr2_28789_minus	F-SH___Sham	0.217035	Dstn
chr16_7680	chr16_7680_minus	F-SH___Sham	-0.154203	.
chr16_7680	chr16_7680_minus	F-SL___Sham	-0.0786342	.
chr16_7680	chr16_7680_minus	F-Cyc___MI	-4.23839e-05	.
chr16_7680	chr16_7680_minus	F-SL___MI	0.0592038	.
chr16_7680	chr16_7680_minus	F-Act___MI	0.129559	.
chr16_7680	chr16_7680_minus	F-SH___MI	0.155126	.
chr4_27230	chr4_27230_minus	F-SH___MI	-0.0664268	Id3
chr4_27230	chr4_27230_minus	F-SL___MI	-0.0591399	Id3
chr4_27230	chr4_27230_minus	F-Act___MI	-0.0498361	Id3
chr4_27230	chr4_27230_minus	F-Cyc___MI	-0.0462235	Id3
chr4_27230	chr4_27230_minus	F-Act___Sham	0.189265	Id3
chr4_27230	chr4_27230_minus	F-SH___Sham	0.233723	Id3
chr4_27230	chr4_27230_minus	F-SL___Sham	0.24215	Id3
chr15_657	chr15_657_minus	F-SH___MI	-0.172691	Selenop
chr15_657	chr15_657_minus	F-SH___MI	-0.172691	Selenop
chr15_657	chr15_657_minus	F-SH___MI	-0.172691	Selenop
chr15_657	chr15_657_minus	F-Act___MI	-0.145079	Selenop
chr15_657	chr15_657_minus	F-Act___MI	-0.145079	Selenop
chr15_657	chr15_657_minus	F-Act___MI	-0.145079	Selenop
chr15_657	chr15_657_minus	F-SL___MI	-0.0688121	Selenop
chr15_657	chr15_657_minus	F-SL___MI	-0.0688121	Selenop
chr15_657	chr15_657_minus	F-SL___MI	-0.0688121	Selenop
chr15_657	chr15_657_minus	F-Cyc___MI	-0.0675804	Selenop
chr15_657	chr15_657_minus	F-Cyc___MI	-0.0675804	Selenop
chr15_657	chr15_657_minus	F-Cyc___MI	-0.0675804	Selenop
chr15_657	chr15_657_minus	F-Act___Sham	0.0296474	Selenop
chr15_657	chr15_657_minus	F-Act___Sham	0.0296474	Selenop
chr15_657	chr15_657_minus	F-Act___Sham	0.0296474	Selenop
chr15_657	chr15_657_minus	F-SL___Sham	0.127978	Selenop
chr15_657	chr15_657_minus	F-SL___Sham	0.127978	Selenop
chr15_657	chr15_657_minus	F-SL___Sham	0.127978	Selenop
chr15_657	chr15_657_minus	F-SH___Sham	0.135559	Selenop
chr15_657	chr15_657_minus	F-SH___Sham	0.135559	Selenop
chr15_657	chr15_657_minus	F-SH___Sham	0.135559	Selenop
chr9_21668	chr9_21668_minus	F-Cyc___MI	-0.126968	Gpx1
chr9_21668	chr9_21668_minus	F-Cyc___MI	-0.126968	Gpx1
chr9_21668	chr9_21668_minus	F-Cyc___MI	-0.126968	Gpx1
chr9_21668	chr9_21668_minus	F-Cyc___MI	-0.126968	Rhoa
chr9_21668	chr9_21668_minus	F-Cyc___MI	-0.126968	Rhoa
chr9_21668	chr9_21668_minus	F-Cyc___MI	-0.126968	Rhoa
chr9_21668	chr9_21668_minus	F-Act___MI	-0.0706379	Gpx1
chr9_21668	chr9_21668_minus	F-Act___MI	-0.0706379	Gpx1
chr9_21668	chr9_21668_minus	F-Act___MI	-0.0706379	Gpx1
chr9_21668	chr9_21668_minus	F-Act___MI	-0.0706379	Rhoa
chr9_21668	chr9_21668_minus	F-Act___MI	-0.0706379	Rhoa
chr9_21668	chr9_21668_minus	F-Act___MI	-0.0706379	Rhoa
chr9_21668	chr9_21668_minus	F-SH___MI	0.0101147	Gpx1
chr9_21668	chr9_21668_minus	F-SH___MI	0.0101147	Gpx1
chr9_21668	chr9_21668_minus	F-SH___MI	0.0101147	Gpx1
chr9_21668	chr9_21668_minus	F-SH___MI	0.0101147	Rhoa
chr9_21668	chr9_21668_minus	F-SH___MI	0.0101147	Rhoa
chr9_21668	chr9_21668_minus	F-SH___MI	0.0101147	Rhoa
chr9_21668	chr9_21668_minus	F-SL___MI	0.0655043	Gpx1
chr9_21668	chr9_21668_minus	F-SL___MI	0.0655043	Gpx1
chr9_21668	chr9_21668_minus	F-SL___MI	0.0655043	Gpx1
chr9_21668	chr9_21668_minus	F-SL___MI	0.0655043	Rhoa
chr9_21668	chr9_21668_minus	F-SL___MI	0.0655043	Rhoa
chr9_21668	chr9_21668_minus	F-SL___MI	0.0655043	Rhoa
chr9_21668	chr9_21668_minus	F-SH___Sham	0.0968853	Gpx1
chr9_21668	chr9_21668_minus	F-SH___Sham	0.0968853	Gpx1
chr9_21668	chr9_21668_minus	F-SH___Sham	0.0968853	Gpx1
chr9_21668	chr9_21668_minus	F-SH___Sham	0.0968853	Rhoa
chr9_21668	chr9_21668_minus	F-SH___Sham	0.0968853	Rhoa
chr9_21668	chr9_21668_minus	F-SH___Sham	0.0968853	Rhoa
chr9_21668	chr9_21668_minus	F-Act___Sham	0.121392	Gpx1
chr9_21668	chr9_21668_minus	F-Act___Sham	0.121392	Gpx1
chr9_21668	chr9_21668_minus	F-Act___Sham	0.121392	Gpx1
chr9_21668	chr9_21668_minus	F-Act___Sham	0.121392	Rhoa
chr9_21668	chr9_21668_minus	F-Act___Sham	0.121392	Rhoa
chr9_21668	chr9_21668_minus	F-Act___Sham	0.121392	Rhoa
chr9_21668	chr9_21668_minus	F-SL___Sham	0.180824	Gpx1
chr9_21668	chr9_21668_minus	F-SL___Sham	0.180824	Gpx1
chr9_21668	chr9_21668_minus	F-SL___Sham	0.180824	Gpx1
chr9_21668	chr9_21668_minus	F-SL___Sham	0.180824	Rhoa
chr9_21668	chr9_21668_minus	F-SL___Sham	0.180824	Rhoa
chr9_21668	chr9_21668_minus	F-SL___Sham	0.180824	Rhoa
chr9_8645	chr9_8645_minus	F-SH___Sham	-0.101814	.
chr9_8645	chr9_8645_minus	F-SL___Sham	-0.0580441	.
chr9_8645	chr9_8645_minus	F-Act___Sham	-0.040138	.
chr9_8645	chr9_8645_minus	F-SH___MI	-0.00034678	.
chr9_8645	chr9_8645_minus	F-Act___MI	0.0692879	.
chr9_8645	chr9_8645_minus	F-Cyc___MI	0.103774	.
chr9_8645	chr9_8645_minus	F-SL___MI	0.205573	.
chr15_998	chr15_998_minus	F-SL___Sham	-0.140175	.
chr15_998	chr15_998_minus	F-SH___Sham	-0.11689	.
chr15_998	chr15_998_minus	F-Act___Sham	-0.0144377	.
chr15_998	chr15_998_minus	F-SH___MI	0.0950002	.
chr15_998	chr15_998_minus	F-Act___MI	0.166065	.
chr6_27632	chr6_27632_minus	F-Cyc___MI	-0.162011	Mgst1
chr6_27632	chr6_27632_minus	F-Cyc___MI	-0.162011	Mgst1
chr6_27632	chr6_27632_minus	F-Cyc___MI	-0.162011	Mgst1
chr6_27632	chr6_27632_minus	F-Cyc___MI	-0.162011	Mgst1
chr6_27632	chr6_27632_minus	F-Cyc___MI	-0.162011	Mgst1
chr6_27632	chr6_27632_minus	F-Cyc___MI	-0.162011	Mgst1
chr6_27632	chr6_27632_minus	F-Cyc___MI	-0.162011	Mgst1
chr6_27632	chr6_27632_minus	F-SL___MI	-0.135547	Mgst1
chr6_27632	chr6_27632_minus	F-SL___MI	-0.135547	Mgst1
chr6_27632	chr6_27632_minus	F-SL___MI	-0.135547	Mgst1
chr6_27632	chr6_27632_minus	F-SL___MI	-0.135547	Mgst1
chr6_27632	chr6_27632_minus	F-SL___MI	-0.135547	Mgst1
chr6_27632	chr6_27632_minus	F-SL___MI	-0.135547	Mgst1
chr6_27632	chr6_27632_minus	F-SL___MI	-0.135547	Mgst1
chr6_27632	chr6_27632_minus	F-SH___MI	-0.116029	Mgst1
chr6_27632	chr6_27632_minus	F-SH___MI	-0.116029	Mgst1
chr6_27632	chr6_27632_minus	F-SH___MI	-0.116029	Mgst1
chr6_27632	chr6_27632_minus	F-SH___MI	-0.116029	Mgst1
chr6_27632	chr6_27632_minus	F-SH___MI	-0.116029	Mgst1
chr6_27632	chr6_27632_minus	F-SH___MI	-0.116029	Mgst1
chr6_27632	chr6_27632_minus	F-SH___MI	-0.116029	Mgst1
chr6_27632	chr6_27632_minus	F-Act___MI	-0.0315781	Mgst1
chr6_27632	chr6_27632_minus	F-Act___MI	-0.0315781	Mgst1
chr6_27632	chr6_27632_minus	F-Act___MI	-0.0315781	Mgst1
chr6_27632	chr6_27632_minus	F-Act___MI	-0.0315781	Mgst1
chr6_27632	chr6_27632_minus	F-Act___MI	-0.0315781	Mgst1
chr6_27632	chr6_27632_minus	F-Act___MI	-0.0315781	Mgst1
chr6_27632	chr6_27632_minus	F-Act___MI	-0.0315781	Mgst1
chr6_27632	chr6_27632_minus	F-SH___Sham	0.118515	Mgst1
chr6_27632	chr6_27632_minus	F-SH___Sham	0.118515	Mgst1
chr6_27632	chr6_27632_minus	F-SH___Sham	0.118515	Mgst1
chr6_27632	chr6_27632_minus	F-SH___Sham	0.118515	Mgst1
chr6_27632	chr6_27632_minus	F-SH___Sham	0.118515	Mgst1
chr6_27632	chr6_27632_minus	F-SH___Sham	0.118515	Mgst1
chr6_27632	chr6_27632_minus	F-SH___Sham	0.118515	Mgst1
chr6_27632	chr6_27632_minus	F-SL___Sham	0.142333	Mgst1
chr6_27632	chr6_27632_minus	F-SL___Sham	0.142333	Mgst1
chr6_27632	chr6_27632_minus	F-SL___Sham	0.142333	Mgst1
chr6_27632	chr6_27632_minus	F-SL___Sham	0.142333	Mgst1
chr6_27632	chr6_27632_minus	F-SL___Sham	0.142333	Mgst1
chr6_27632	chr6_27632_minus	F-SL___Sham	0.142333	Mgst1
chr6_27632	chr6_27632_minus	F-SL___Sham	0.142333	Mgst1
chr12_13837	chr12_13837_minus	F-Act___Sham	-0.239983	Mgat2
chr12_13837	chr12_13837_minus	F-SH___Sham	-0.206613	Mgat2
chr12_13837	chr12_13837_minus	F-SL___Sham	-0.169535	Mgat2
chr12_13837	chr12_13837_minus	F-SL___MI	-0.00820002	Mgat2
chr12_13837	chr12_13837_minus	F-SH___MI	0.0464434	Mgat2
chr12_13837	chr12_13837_minus	F-Cyc___MI	0.047021	Mgat2
chr12_13837	chr12_13837_minus	F-Act___MI	0.0619366	Mgat2
chr7_28614	chr7_28614_minus	F-SH___MI	-0.129576	Tssc4
chr7_28614	chr7_28614_minus	F-SH___MI	-0.129576	Tssc4
chr7_28614	chr7_28614_minus	F-SH___MI	-0.129576	Tssc4
chr7_28614	chr7_28614_minus	F-SH___MI	-0.129576	Cd81
chr7_28614	chr7_28614_minus	F-Cyc___MI	-0.0942728	Tssc4
chr7_28614	chr7_28614_minus	F-Cyc___MI	-0.0942728	Tssc4
chr7_28614	chr7_28614_minus	F-Cyc___MI	-0.0942728	Tssc4
chr7_28614	chr7_28614_minus	F-Cyc___MI	-0.0942728	Cd81
chr7_28614	chr7_28614_minus	F-SL___MI	-0.091789	Tssc4
chr7_28614	chr7_28614_minus	F-SL___MI	-0.091789	Tssc4
chr7_28614	chr7_28614_minus	F-SL___MI	-0.091789	Tssc4
chr7_28614	chr7_28614_minus	F-SL___MI	-0.091789	Cd81
chr7_28614	chr7_28614_minus	F-Act___MI	-0.0872298	Tssc4
chr7_28614	chr7_28614_minus	F-Act___MI	-0.0872298	Tssc4
chr7_28614	chr7_28614_minus	F-Act___MI	-0.0872298	Tssc4
chr7_28614	chr7_28614_minus	F-Act___MI	-0.0872298	Cd81
chr7_28614	chr7_28614_minus	F-SL___Sham	0.166588	Tssc4
chr7_28614	chr7_28614_minus	F-SL___Sham	0.166588	Tssc4
chr7_28614	chr7_28614_minus	F-SL___Sham	0.166588	Tssc4
chr7_28614	chr7_28614_minus	F-SL___Sham	0.166588	Cd81
chr7_28614	chr7_28614_minus	F-SH___Sham	0.169012	Tssc4
chr7_28614	chr7_28614_minus	F-SH___Sham	0.169012	Tssc4
chr7_28614	chr7_28614_minus	F-SH___Sham	0.169012	Tssc4
chr7_28614	chr7_28614_minus	F-SH___Sham	0.169012	Cd81
chr7_28614	chr7_28614_minus	F-Act___Sham	0.172103	Tssc4
chr7_28614	chr7_28614_minus	F-Act___Sham	0.172103	Tssc4
chr7_28614	chr7_28614_minus	F-Act___Sham	0.172103	Tssc4
chr7_28614	chr7_28614_minus	F-Act___Sham	0.172103	Cd81
chr10_12061	chr10_12061_minus	F-SL___MI	-0.129185	Psap
chr10_12061	chr10_12061_minus	F-SL___MI	-0.129185	Psap
chr10_12061	chr10_12061_minus	F-SL___MI	-0.129185	Psap
chr10_12061	chr10_12061_minus	F-SL___MI	-0.129185	Psap
chr10_12061	chr10_12061_minus	F-SL___MI	-0.129185	Psap
chr10_12061	chr10_12061_minus	F-SL___MI	-0.129185	Psap
chr10_12061	chr10_12061_minus	F-Cyc___MI	-0.126729	Psap
chr10_12061	chr10_12061_minus	F-Cyc___MI	-0.126729	Psap
chr10_12061	chr10_12061_minus	F-Cyc___MI	-0.126729	Psap
chr10_12061	chr10_12061_minus	F-Cyc___MI	-0.126729	Psap
chr10_12061	chr10_12061_minus	F-Cyc___MI	-0.126729	Psap
chr10_12061	chr10_12061_minus	F-Cyc___MI	-0.126729	Psap
chr10_12061	chr10_12061_minus	F-SH___MI	-0.11445	Psap
chr10_12061	chr10_12061_minus	F-SH___MI	-0.11445	Psap
chr10_12061	chr10_12061_minus	F-SH___MI	-0.11445	Psap
chr10_12061	chr10_12061_minus	F-SH___MI	-0.11445	Psap
chr10_12061	chr10_12061_minus	F-SH___MI	-0.11445	Psap
chr10_12061	chr10_12061_minus	F-SH___MI	-0.11445	Psap
chr10_12061	chr10_12061_minus	F-Act___MI	-0.10217	Psap
chr10_12061	chr10_12061_minus	F-Act___MI	-0.10217	Psap
chr10_12061	chr10_12061_minus	F-Act___MI	-0.10217	Psap
chr10_12061	chr10_12061_minus	F-Act___MI	-0.10217	Psap
chr10_12061	chr10_12061_minus	F-Act___MI	-0.10217	Psap
chr10_12061	chr10_12061_minus	F-Act___MI	-0.10217	Psap
chr10_12061	chr10_12061_minus	F-Act___Sham	0.134973	Psap
chr10_12061	chr10_12061_minus	F-Act___Sham	0.134973	Psap
chr10_12061	chr10_12061_minus	F-Act___Sham	0.134973	Psap
chr10_12061	chr10_12061_minus	F-Act___Sham	0.134973	Psap
chr10_12061	chr10_12061_minus	F-Act___Sham	0.134973	Psap
chr10_12061	chr10_12061_minus	F-Act___Sham	0.134973	Psap
chr10_12061	chr10_12061_minus	F-SL___Sham	0.140959	Psap
chr10_12061	chr10_12061_minus	F-SL___Sham	0.140959	Psap
chr10_12061	chr10_12061_minus	F-SL___Sham	0.140959	Psap
chr10_12061	chr10_12061_minus	F-SL___Sham	0.140959	Psap
chr10_12061	chr10_12061_minus	F-SL___Sham	0.140959	Psap
chr10_12061	chr10_12061_minus	F-SL___Sham	0.140959	Psap
chr10_12061	chr10_12061_minus	F-SH___Sham	0.171943	Psap
chr10_12061	chr10_12061_minus	F-SH___Sham	0.171943	Psap
chr10_12061	chr10_12061_minus	F-SH___Sham	0.171943	Psap
chr10_12061	chr10_12061_minus	F-SH___Sham	0.171943	Psap
chr10_12061	chr10_12061_minus	F-SH___Sham	0.171943	Psap
chr10_12061	chr10_12061_minus	F-SH___Sham	0.171943	Psap
chr11_11843	chr11_11843_minus	F-Act___Sham	-0.205724	2310033P09Rik
chr11_11843	chr11_11843_minus	F-SL___Sham	-0.143031	2310033P09Rik
chr11_11843	chr11_11843_minus	F-SH___Sham	-0.123527	2310033P09Rik
chr11_11843	chr11_11843_minus	F-SH___MI	-0.0249912	2310033P09Rik
chr11_11843	chr11_11843_minus	F-Act___MI	0.0135618	2310033P09Rik
chr11_11843	chr11_11843_minus	F-SL___MI	0.0570289	2310033P09Rik
chr11_11843	chr11_11843_minus	F-Cyc___MI	0.0931754	2310033P09Rik
chr11_13999	chr11_13999_minus	F-Cyc___MI	-0.0420809	Ctdnep1
chr11_13999	chr11_13999_minus	F-Cyc___MI	-0.0420809	Gabarap
chr11_13999	chr11_13999_minus	F-Act___MI	0.0728275	Ctdnep1
chr11_13999	chr11_13999_minus	F-Act___MI	0.0728275	Gabarap
chr11_13999	chr11_13999_minus	F-SL___MI	0.0787434	Ctdnep1
chr11_13999	chr11_13999_minus	F-SL___MI	0.0787434	Gabarap
chr11_13999	chr11_13999_minus	F-SH___MI	0.082056	Ctdnep1
chr11_13999	chr11_13999_minus	F-SH___MI	0.082056	Gabarap
chr11_13999	chr11_13999_minus	F-SH___Sham	0.224896	Ctdnep1
chr11_13999	chr11_13999_minus	F-SH___Sham	0.224896	Gabarap
chr11_13999	chr11_13999_minus	F-Act___Sham	0.250558	Ctdnep1
chr11_13999	chr11_13999_minus	F-Act___Sham	0.250558	Gabarap
chr11_13999	chr11_13999_minus	F-SL___Sham	0.256742	Ctdnep1
chr11_13999	chr11_13999_minus	F-SL___Sham	0.256742	Gabarap
chrx_14700	chrx_14700_minus	F-SH___MI	-0.11505	NA
chrx_14700	chrx_14700_minus	F-SL___MI	-0.0800428	NA
chrx_14700	chrx_14700_minus	F-Cyc___MI	-0.0588106	NA
chrx_14700	chrx_14700_minus	F-Act___MI	-0.0422859	NA
chrx_14700	chrx_14700_minus	F-SH___Sham	0.168318	NA
chrx_14700	chrx_14700_minus	F-Act___Sham	0.16997	NA
chrx_14700	chrx_14700_minus	F-SL___Sham	0.182672	NA
chr18_7693	chr18_7693_minus	F-SH___MI	-0.042464	Ndfip1
chr18_7693	chr18_7693_minus	F-SH___MI	-0.042464	Ndfip1
chr18_7693	chr18_7693_minus	F-Cyc___MI	-0.0349999	Ndfip1
chr18_7693	chr18_7693_minus	F-Cyc___MI	-0.0349999	Ndfip1
chr18_7693	chr18_7693_minus	F-Act___MI	-0.0123568	Ndfip1
chr18_7693	chr18_7693_minus	F-Act___MI	-0.0123568	Ndfip1
chr18_7693	chr18_7693_minus	F-SL___MI	0.0334061	Ndfip1
chr18_7693	chr18_7693_minus	F-SL___MI	0.0334061	Ndfip1
chr18_7693	chr18_7693_minus	F-SL___Sham	0.210436	Ndfip1
chr18_7693	chr18_7693_minus	F-SL___Sham	0.210436	Ndfip1
chr18_7693	chr18_7693_minus	F-SH___Sham	0.218866	Ndfip1
chr18_7693	chr18_7693_minus	F-SH___Sham	0.218866	Ndfip1
chr18_7693	chr18_7693_minus	F-Act___Sham	0.25364	Ndfip1
chr18_7693	chr18_7693_minus	F-Act___Sham	0.25364	Ndfip1
chr8_14465	chr8_14465_plus	F-Act___MI	-0.12551	Klf2
chr8_14465	chr8_14465_plus	F-SH___MI	-0.0958309	Klf2
chr8_14465	chr8_14465_plus	F-Act___Sham	-0.045943	Klf2
chr8_14465	chr8_14465_plus	F-SH___Sham	-0.0259052	Klf2
chr8_14465	chr8_14465_plus	F-Cyc___MI	-0.0221762	Klf2
chr8_14465	chr8_14465_plus	F-SL___MI	-0.00310664	Klf2
chr8_14465	chr8_14465_plus	F-SL___Sham	0.170369	Klf2
chr3_28920	chr3_28920_minus	F-Cyc___MI	-0.0577287	Selenof
chr3_28920	chr3_28920_minus	F-Act___MI	-0.0457586	Selenof
chr3_28920	chr3_28920_minus	F-SH___MI	-0.0443249	Selenof
chr3_28920	chr3_28920_minus	F-SL___MI	0.0663274	Selenof
chr3_28920	chr3_28920_minus	F-SH___Sham	0.203121	Selenof
chr3_28920	chr3_28920_minus	F-Act___Sham	0.22742	Selenof
chr3_28920	chr3_28920_minus	F-SL___Sham	0.23768	Selenof
chr5_6643	chr5_6643_minus	F-Act___Sham	-0.163801	.
chr5_6643	chr5_6643_minus	F-SL___Sham	-0.101223	.
chr5_6643	chr5_6643_minus	F-SH___Sham	-0.0952886	.
chr5_6643	chr5_6643_minus	F-Cyc___MI	0.114383	.
chr5_6643	chr5_6643_minus	F-Act___MI	0.116049	.
chr5_6643	chr5_6643_minus	F-SL___MI	0.130512	.
chr4_23841	chr4_23841_plus	F-Act___MI	-0.233394	Svbp
chr4_23841	chr4_23841_plus	F-Act___MI	-0.233394	Svbp
chr4_23841	chr4_23841_plus	F-Cyc___MI	0.0604515	Svbp
chr4_23841	chr4_23841_plus	F-Cyc___MI	0.0604515	Svbp
chr4_8354	chr4_8354_minus	F-Cyc___MI	-0.120584	Il11ra1
chr4_8354	chr4_8354_minus	F-Cyc___MI	-0.120584	Il11ra1
chr4_8354	chr4_8354_minus	F-Cyc___MI	-0.120584	Il11ra1
chr4_8354	chr4_8354_minus	F-Act___MI	-0.0572441	Il11ra1
chr4_8354	chr4_8354_minus	F-Act___MI	-0.0572441	Il11ra1
chr4_8354	chr4_8354_minus	F-Act___MI	-0.0572441	Il11ra1
chr4_8354	chr4_8354_minus	F-SL___MI	-0.0289671	Il11ra1
chr4_8354	chr4_8354_minus	F-SL___MI	-0.0289671	Il11ra1
chr4_8354	chr4_8354_minus	F-SL___MI	-0.0289671	Il11ra1
chr4_8354	chr4_8354_minus	F-Act___Sham	0.127499	Il11ra1
chr4_8354	chr4_8354_minus	F-Act___Sham	0.127499	Il11ra1
chr4_8354	chr4_8354_minus	F-Act___Sham	0.127499	Il11ra1
chr4_8354	chr4_8354_minus	F-SL___Sham	0.171234	Il11ra1
chr4_8354	chr4_8354_minus	F-SL___Sham	0.171234	Il11ra1
chr4_8354	chr4_8354_minus	F-SL___Sham	0.171234	Il11ra1
chr5_27522	chr5_27522_minus	F-Act___Sham	-0.169485	.
chr5_27522	chr5_27522_minus	F-SH___Sham	-0.13582	.
chr5_27522	chr5_27522_minus	F-SL___Sham	-0.112885	.
chr5_27522	chr5_27522_minus	F-Cyc___MI	-0.00499541	.
chr5_27522	chr5_27522_minus	F-Act___MI	0.0323998	.
chr5_27522	chr5_27522_minus	F-SL___MI	0.0415307	.
chr5_27522	chr5_27522_minus	F-SH___MI	0.122309	.
chr1_38645	chr1_38645_minus	F-SH___MI	-0.188289	.
chr1_38645	chr1_38645_minus	F-SL___Sham	-0.0903617	.
chr1_38645	chr1_38645_minus	F-Cyc___MI	-0.0467093	.
chr1_38645	chr1_38645_minus	F-SL___MI	-0.0270796	.
chr1_38645	chr1_38645_minus	F-SH___Sham	0.0246966	.
chr1_38645	chr1_38645_minus	F-Act___MI	0.100252	.
chr11_9968	chr11_9968_minus	F-Act___MI	-0.0671702	Gfpt2
chr11_9968	chr11_9968_minus	F-SH___MI	-0.0444972	Gfpt2
chr11_9968	chr11_9968_minus	F-Cyc___MI	0.0198676	Gfpt2
chr11_9968	chr11_9968_minus	F-SH___Sham	0.162439	Gfpt2
chr11_9968	chr11_9968_minus	F-Act___Sham	0.220021	Gfpt2
chr11_10161	chr11_10161_plus	F-Cyc___MI	-0.218209	Adamts2
chr11_10161	chr11_10161_plus	F-Act___Sham	-0.0303552	Adamts2
chr11_10161	chr11_10161_plus	F-SL___Sham	0.00104382	Adamts2
chr11_10161	chr11_10161_plus	F-Act___MI	0.021835	Adamts2
chr11_10161	chr11_10161_plus	F-SH___Sham	0.0615274	Adamts2
chr11_10161	chr11_10161_plus	F-SH___MI	0.0684128	Adamts2
chr4_21441	chr4_21441_minus	F-SH___MI	-0.0410875	Tmem59
chr4_21441	chr4_21441_minus	F-Cyc___MI	-0.0109073	Tmem59
chr4_21441	chr4_21441_minus	F-Act___MI	0.00752774	Tmem59
chr4_21441	chr4_21441_minus	F-SL___MI	0.0488477	Tmem59
chr4_21441	chr4_21441_minus	F-SL___Sham	0.214551	Tmem59
chr4_21441	chr4_21441_minus	F-SH___Sham	0.234833	Tmem59
chr4_21441	chr4_21441_minus	F-Act___Sham	0.244217	Tmem59
chr9_8161	chr9_8161_minus	F-SL___MI	-0.0267906	Hspa8
chr9_8161	chr9_8161_minus	F-SL___MI	-0.0267906	Hspa8
chr9_8161	chr9_8161_minus	F-SL___MI	-0.0267906	Snord14c
chr9_8161	chr9_8161_minus	F-Cyc___MI	-0.0246049	Hspa8
chr9_8161	chr9_8161_minus	F-Cyc___MI	-0.0246049	Hspa8
chr9_8161	chr9_8161_minus	F-Cyc___MI	-0.0246049	Snord14c
chr9_8161	chr9_8161_minus	F-Act___MI	0.0265685	Hspa8
chr9_8161	chr9_8161_minus	F-Act___MI	0.0265685	Hspa8
chr9_8161	chr9_8161_minus	F-Act___MI	0.0265685	Snord14c
chr9_8161	chr9_8161_minus	F-SH___MI	0.0299917	Hspa8
chr9_8161	chr9_8161_minus	F-SH___MI	0.0299917	Hspa8
chr9_8161	chr9_8161_minus	F-SH___MI	0.0299917	Snord14c
chr9_8161	chr9_8161_minus	F-SL___Sham	0.223888	Hspa8
chr9_8161	chr9_8161_minus	F-SL___Sham	0.223888	Hspa8
chr9_8161	chr9_8161_minus	F-SL___Sham	0.223888	Snord14c
chr9_8161	chr9_8161_minus	F-Act___Sham	0.232621	Hspa8
chr9_8161	chr9_8161_minus	F-Act___Sham	0.232621	Hspa8
chr9_8161	chr9_8161_minus	F-Act___Sham	0.232621	Snord14c
chr9_8161	chr9_8161_minus	F-SH___Sham	0.257599	Hspa8
chr9_8161	chr9_8161_minus	F-SH___Sham	0.257599	Hspa8
chr9_8161	chr9_8161_minus	F-SH___Sham	0.257599	Snord14c
chr5_18179	chr5_18179_minus	F-SH___MI	-0.0743382	Cxcl1
chr5_18179	chr5_18179_minus	F-Act___MI	-0.0380042	Cxcl1
chr5_18179	chr5_18179_minus	F-Cyc___MI	-0.0265565	Cxcl1
chr5_18179	chr5_18179_minus	F-SL___MI	0.0375791	Cxcl1
chr5_18179	chr5_18179_minus	F-Act___Sham	0.124357	Cxcl1
chr5_18179	chr5_18179_minus	F-SH___Sham	0.180398	Cxcl1
chr5_18179	chr5_18179_minus	F-SL___Sham	0.208086	Cxcl1
chr8_16933	chr8_16933_minus	F-SH___Sham	-0.195824	.
chr8_16933	chr8_16933_minus	F-SL___Sham	-0.166512	.
chr8_16933	chr8_16933_minus	F-Act___Sham	-0.136102	.
chr8_16933	chr8_16933_minus	F-SL___MI	0.0469666	.
chr8_16933	chr8_16933_minus	F-Act___MI	0.0647734	.
chr8_16933	chr8_16933_minus	F-Cyc___MI	0.0722069	.
chr8_16933	chr8_16933_minus	F-SH___MI	0.0848102	.
chr8_24641	chr8_24641_plus	F-Cyc___MI	-0.206787	Dpep1
chr8_24641	chr8_24641_plus	F-Act___MI	-0.0449915	Dpep1
chr8_24641	chr8_24641_plus	F-SL___MI	-0.0137569	Dpep1
chr8_24641	chr8_24641_plus	F-Act___Sham	0.0113076	Dpep1
chr8_24641	chr8_24641_plus	F-SH___MI	0.0162728	Dpep1
chr8_24641	chr8_24641_plus	F-SH___Sham	0.0183266	Dpep1
chr8_24641	chr8_24641_plus	F-SL___Sham	0.0726778	Dpep1
chr17_5667	chr17_5667_minus	F-SL___MI	-0.137043	Rpl10a
chr17_5667	chr17_5667_minus	F-SL___MI	-0.137043	Rpl10a
chr17_5667	chr17_5667_minus	F-SH___MI	-0.0859734	Rpl10a
chr17_5667	chr17_5667_minus	F-SH___MI	-0.0859734	Rpl10a
chr17_5667	chr17_5667_minus	F-Act___MI	-0.0335703	Rpl10a
chr17_5667	chr17_5667_minus	F-Act___MI	-0.0335703	Rpl10a
chr17_5667	chr17_5667_minus	F-Cyc___MI	-0.0323786	Rpl10a
chr17_5667	chr17_5667_minus	F-Cyc___MI	-0.0323786	Rpl10a
chr17_5667	chr17_5667_minus	F-Act___Sham	0.117366	Rpl10a
chr17_5667	chr17_5667_minus	F-Act___Sham	0.117366	Rpl10a
chr17_5667	chr17_5667_minus	F-SH___Sham	0.134787	Rpl10a
chr17_5667	chr17_5667_minus	F-SH___Sham	0.134787	Rpl10a
chr17_5667	chr17_5667_minus	F-SL___Sham	0.142346	Rpl10a
chr17_5667	chr17_5667_minus	F-SL___Sham	0.142346	Rpl10a
chr3_17228	chr3_17228_minus	F-SH___Sham	-0.194499	.
chr3_17228	chr3_17228_minus	F-Act___Sham	-0.185677	.
chr3_17228	chr3_17228_minus	F-SL___Sham	-0.153961	.
chr3_17228	chr3_17228_minus	F-SL___MI	-0.00801863	.
chr3_17228	chr3_17228_minus	F-Act___MI	0.0640205	.
chr3_17228	chr3_17228_minus	F-Cyc___MI	0.0708302	.
chr3_17228	chr3_17228_minus	F-SH___MI	0.0845212	.
chr13_11258	chr13_11258_minus	F-SH___Sham	-0.145563	.
chr13_11258	chr13_11258_minus	F-SL___Sham	-0.107948	.
chr13_11258	chr13_11258_minus	F-SL___MI	-0.0593438	.
chr13_11258	chr13_11258_minus	F-SH___MI	-0.000306769	.
chr13_11258	chr13_11258_minus	F-Act___MI	0.0726048	.
chr13_11258	chr13_11258_minus	F-Cyc___MI	0.132249	.
chr3_21457	chr3_21457_plus	F-Cyc___MI	-0.0603594	Lamtor5
chr3_21457	chr3_21457_plus	F-Act___MI	0.217404	Lamtor5
chr12_20351	chr12_20351_minus	F-SL___Sham	-0.179315	.
chr12_20351	chr12_20351_minus	F-SH___Sham	-0.13774	.
chr12_20351	chr12_20351_minus	F-Act___Sham	-0.101523	.
chr12_20351	chr12_20351_minus	F-Cyc___MI	-0.00333898	.
chr12_20351	chr12_20351_minus	F-SL___MI	0.0614192	.
chr12_20351	chr12_20351_minus	F-Act___MI	0.0976876	.
chr15_15787	chr15_15787_minus	F-SL___MI	-0.218839	Lgals1
chr15_15787	chr15_15787_minus	F-SL___MI	-0.218839	Nol12
chr15_15787	chr15_15787_minus	F-SL___Sham	-0.208022	Lgals1
chr15_15787	chr15_15787_minus	F-SL___Sham	-0.208022	Nol12
chr15_15787	chr15_15787_minus	F-SH___Sham	-0.205192	Lgals1
chr15_15787	chr15_15787_minus	F-SH___Sham	-0.205192	Nol12
chr15_15787	chr15_15787_minus	F-Act___Sham	-0.178656	Lgals1
chr15_15787	chr15_15787_minus	F-Act___Sham	-0.178656	Nol12
chr15_15787	chr15_15787_minus	F-SH___MI	-0.0819468	Lgals1
chr15_15787	chr15_15787_minus	F-SH___MI	-0.0819468	Nol12
chr15_15787	chr15_15787_minus	F-Act___MI	-0.0793353	Lgals1
chr15_15787	chr15_15787_minus	F-Act___MI	-0.0793353	Nol12
chr15_15787	chr15_15787_minus	F-Cyc___MI	0.0572732	Lgals1
chr15_15787	chr15_15787_minus	F-Cyc___MI	0.0572732	Nol12
chr15_16715	chr15_16715_minus	F-SH___MI	-0.0869771	Tspo
chr15_16715	chr15_16715_minus	F-SL___MI	-0.0833639	Tspo
chr15_16715	chr15_16715_minus	F-Cyc___MI	-0.0543675	Tspo
chr15_16715	chr15_16715_minus	F-Act___MI	-0.0433181	Tspo
chr15_16715	chr15_16715_minus	F-SH___Sham	0.158717	Tspo
chr15_16715	chr15_16715_minus	F-SL___Sham	0.164498	Tspo
chr15_16715	chr15_16715_minus	F-Act___Sham	0.188526	Tspo
chr16_11526	chr16_11526_minus	F-Act___Sham	-0.148481	.
chr16_11526	chr16_11526_minus	F-SH___Sham	-0.114829	.
chr16_11526	chr16_11526_minus	F-SL___Sham	-0.0358088	.
chr16_11526	chr16_11526_minus	F-Cyc___MI	0.00551335	.
chr16_11526	chr16_11526_minus	F-Act___MI	0.0421848	.
chr16_11526	chr16_11526_minus	F-SL___MI	0.0555072	.
chr16_11526	chr16_11526_minus	F-SH___MI	0.126351	.
chr11_20065	chr11_20065_minus	F-Act___Sham	-0.115026	Eif1
chr11_20065	chr11_20065_minus	F-SH___Sham	-0.0921696	Eif1
chr11_20065	chr11_20065_minus	F-SL___Sham	-0.0395844	Eif1
chr11_20065	chr11_20065_minus	F-Cyc___MI	0.0014534	Eif1
chr11_20065	chr11_20065_minus	F-Act___MI	0.0336974	Eif1
chr11_20065	chr11_20065_minus	F-SH___MI	0.0842806	Eif1
chr11_20065	chr11_20065_minus	F-SL___MI	0.159742	Eif1
chr10_19515	chr10_19515_minus	F-SL___MI	-0.0788912	Lum
chr10_19515	chr10_19515_minus	F-Act___MI	-0.0507832	Lum
chr10_19515	chr10_19515_minus	F-Cyc___MI	-0.0474241	Lum
chr10_19515	chr10_19515_minus	F-SH___MI	-0.0265584	Lum
chr10_19515	chr10_19515_minus	F-Act___Sham	0.167859	Lum
chr10_19515	chr10_19515_minus	F-SL___Sham	0.172929	Lum
chr10_19515	chr10_19515_minus	F-SH___Sham	0.19581	Lum
chr3_17697	chr3_17697_minus	F-Act___MI	-0.142373	.
chr3_17697	chr3_17697_minus	F-Act___Sham	-0.0580467	.
chr3_17697	chr3_17697_minus	F-SH___MI	-0.0194312	.
chr3_17697	chr3_17697_minus	F-SL___Sham	0.0118441	.
chr3_17697	chr3_17697_minus	F-SH___Sham	0.113363	.
chr3_17697	chr3_17697_minus	F-Cyc___MI	0.131082	.
chr2_7062	chr2_7062_minus	F-Act___MI	-0.155067	Gsn
chr2_7062	chr2_7062_minus	F-Act___MI	-0.155067	Gsn
chr2_7062	chr2_7062_minus	F-Act___MI	-0.155067	Gsn
chr2_7062	chr2_7062_minus	F-Act___MI	-0.155067	Gsn
chr2_7062	chr2_7062_minus	F-Act___MI	-0.155067	Gsn
chr2_7062	chr2_7062_minus	F-Act___MI	-0.155067	Gsn
chr2_7062	chr2_7062_minus	F-Act___MI	-0.155067	Gsn
chr2_7062	chr2_7062_minus	F-SL___MI	-0.147387	Gsn
chr2_7062	chr2_7062_minus	F-SL___MI	-0.147387	Gsn
chr2_7062	chr2_7062_minus	F-SL___MI	-0.147387	Gsn
chr2_7062	chr2_7062_minus	F-SL___MI	-0.147387	Gsn
chr2_7062	chr2_7062_minus	F-SL___MI	-0.147387	Gsn
chr2_7062	chr2_7062_minus	F-SL___MI	-0.147387	Gsn
chr2_7062	chr2_7062_minus	F-SL___MI	-0.147387	Gsn
chr2_7062	chr2_7062_minus	F-SH___MI	-0.136498	Gsn
chr2_7062	chr2_7062_minus	F-SH___MI	-0.136498	Gsn
chr2_7062	chr2_7062_minus	F-SH___MI	-0.136498	Gsn
chr2_7062	chr2_7062_minus	F-SH___MI	-0.136498	Gsn
chr2_7062	chr2_7062_minus	F-SH___MI	-0.136498	Gsn
chr2_7062	chr2_7062_minus	F-SH___MI	-0.136498	Gsn
chr2_7062	chr2_7062_minus	F-SH___MI	-0.136498	Gsn
chr2_7062	chr2_7062_minus	F-Cyc___MI	-0.133091	Gsn
chr2_7062	chr2_7062_minus	F-Cyc___MI	-0.133091	Gsn
chr2_7062	chr2_7062_minus	F-Cyc___MI	-0.133091	Gsn
chr2_7062	chr2_7062_minus	F-Cyc___MI	-0.133091	Gsn
chr2_7062	chr2_7062_minus	F-Cyc___MI	-0.133091	Gsn
chr2_7062	chr2_7062_minus	F-Cyc___MI	-0.133091	Gsn
chr2_7062	chr2_7062_minus	F-Cyc___MI	-0.133091	Gsn
chr2_7062	chr2_7062_minus	F-Act___Sham	0.111009	Gsn
chr2_7062	chr2_7062_minus	F-Act___Sham	0.111009	Gsn
chr2_7062	chr2_7062_minus	F-Act___Sham	0.111009	Gsn
chr2_7062	chr2_7062_minus	F-Act___Sham	0.111009	Gsn
chr2_7062	chr2_7062_minus	F-Act___Sham	0.111009	Gsn
chr2_7062	chr2_7062_minus	F-Act___Sham	0.111009	Gsn
chr2_7062	chr2_7062_minus	F-Act___Sham	0.111009	Gsn
chr2_7062	chr2_7062_minus	F-SL___Sham	0.111472	Gsn
chr2_7062	chr2_7062_minus	F-SL___Sham	0.111472	Gsn
chr2_7062	chr2_7062_minus	F-SL___Sham	0.111472	Gsn
chr2_7062	chr2_7062_minus	F-SL___Sham	0.111472	Gsn
chr2_7062	chr2_7062_minus	F-SL___Sham	0.111472	Gsn
chr2_7062	chr2_7062_minus	F-SL___Sham	0.111472	Gsn
chr2_7062	chr2_7062_minus	F-SL___Sham	0.111472	Gsn
chr2_7062	chr2_7062_minus	F-SH___Sham	0.118198	Gsn
chr2_7062	chr2_7062_minus	F-SH___Sham	0.118198	Gsn
chr2_7062	chr2_7062_minus	F-SH___Sham	0.118198	Gsn
chr2_7062	chr2_7062_minus	F-SH___Sham	0.118198	Gsn
chr2_7062	chr2_7062_minus	F-SH___Sham	0.118198	Gsn
chr2_7062	chr2_7062_minus	F-SH___Sham	0.118198	Gsn
chr2_7062	chr2_7062_minus	F-SH___Sham	0.118198	Gsn
chr3_10879	chr3_10879_minus	F-Cyc___MI	-0.0164564	Postn
chr3_10879	chr3_10879_minus	F-Cyc___MI	-0.0164564	Postn
chr3_10879	chr3_10879_minus	F-Cyc___MI	-0.0164564	Postn
chr3_10879	chr3_10879_minus	F-Cyc___MI	-0.0164564	Postn
chr3_10879	chr3_10879_minus	F-Cyc___MI	-0.0164564	Postn
chr3_10879	chr3_10879_minus	F-Cyc___MI	-0.0164564	Postn
chr3_10879	chr3_10879_minus	F-Act___MI	-0.00721858	Postn
chr3_10879	chr3_10879_minus	F-Act___MI	-0.00721858	Postn
chr3_10879	chr3_10879_minus	F-Act___MI	-0.00721858	Postn
chr3_10879	chr3_10879_minus	F-Act___MI	-0.00721858	Postn
chr3_10879	chr3_10879_minus	F-Act___MI	-0.00721858	Postn
chr3_10879	chr3_10879_minus	F-Act___MI	-0.00721858	Postn
chr3_10879	chr3_10879_minus	F-SH___MI	0.0265178	Postn
chr3_10879	chr3_10879_minus	F-SH___MI	0.0265178	Postn
chr3_10879	chr3_10879_minus	F-SH___MI	0.0265178	Postn
chr3_10879	chr3_10879_minus	F-SH___MI	0.0265178	Postn
chr3_10879	chr3_10879_minus	F-SH___MI	0.0265178	Postn
chr3_10879	chr3_10879_minus	F-SH___MI	0.0265178	Postn
chr3_10879	chr3_10879_minus	F-SL___Sham	0.0671279	Postn
chr3_10879	chr3_10879_minus	F-SL___Sham	0.0671279	Postn
chr3_10879	chr3_10879_minus	F-SL___Sham	0.0671279	Postn
chr3_10879	chr3_10879_minus	F-SL___Sham	0.0671279	Postn
chr3_10879	chr3_10879_minus	F-SL___Sham	0.0671279	Postn
chr3_10879	chr3_10879_minus	F-SL___Sham	0.0671279	Postn
chr3_10879	chr3_10879_minus	F-Act___Sham	0.182718	Postn
chr3_10879	chr3_10879_minus	F-Act___Sham	0.182718	Postn
chr3_10879	chr3_10879_minus	F-Act___Sham	0.182718	Postn
chr3_10879	chr3_10879_minus	F-Act___Sham	0.182718	Postn
chr3_10879	chr3_10879_minus	F-Act___Sham	0.182718	Postn
chr3_10879	chr3_10879_minus	F-Act___Sham	0.182718	Postn
chr3_10879	chr3_10879_minus	F-SH___Sham	0.256698	Postn
chr3_10879	chr3_10879_minus	F-SH___Sham	0.256698	Postn
chr3_10879	chr3_10879_minus	F-SH___Sham	0.256698	Postn
chr3_10879	chr3_10879_minus	F-SH___Sham	0.256698	Postn
chr3_10879	chr3_10879_minus	F-SH___Sham	0.256698	Postn
chr3_10879	chr3_10879_minus	F-SH___Sham	0.256698	Postn
chr1_36161	chr1_36161_minus	F-SH___Sham	-0.188865	.
chr1_36161	chr1_36161_minus	F-SL___MI	-0.156398	.
chr1_36161	chr1_36161_minus	F-SL___Sham	-0.138515	.
chr1_36161	chr1_36161_minus	F-Act___Sham	-0.136935	.
chr1_36161	chr1_36161_minus	F-SH___MI	-0.0947644	.
chr1_36161	chr1_36161_minus	F-Act___MI	-0.00167898	.
chr1_36161	chr1_36161_minus	F-Cyc___MI	0.0834613	.
chr3_10653	chr3_10653_minus	F-SL___MI	-0.0673098	Lhfp
chr3_10653	chr3_10653_minus	F-Act___MI	-0.0559365	Lhfp
chr3_10653	chr3_10653_minus	F-Cyc___MI	-0.00989629	Lhfp
chr3_10653	chr3_10653_minus	F-SH___MI	0.0249346	Lhfp
chr3_10653	chr3_10653_minus	F-Act___Sham	0.103782	Lhfp
chr3_10653	chr3_10653_minus	F-SH___Sham	0.196027	Lhfp
chr3_10653	chr3_10653_minus	F-SL___Sham	0.203491	Lhfp
chr1_34034	chr1_34034_plus	F-SH___MI	-0.0971341	.
chr1_34034	chr1_34034_plus	F-Act___MI	-0.0955402	.
chr1_34034	chr1_34034_plus	F-Cyc___MI	-0.00231659	.
chr1_34034	chr1_34034_plus	F-SH___Sham	0.169304	.
chr9_8810	chr9_8810_minus	F-Cyc___MI	-0.0345782	Thy1
chr9_8810	chr9_8810_minus	F-SH___Sham	0.230928	Thy1
chr14_10222	chr14_10222_minus	F-Cyc___MI	-0.0745251	Rnase4
chr14_10222	chr14_10222_minus	F-Cyc___MI	-0.0745251	Rnase4
chr14_10222	chr14_10222_minus	F-Act___MI	-0.0314118	Rnase4
chr14_10222	chr14_10222_minus	F-Act___MI	-0.0314118	Rnase4
chr14_10222	chr14_10222_minus	F-SH___MI	0.0133183	Rnase4
chr14_10222	chr14_10222_minus	F-SH___MI	0.0133183	Rnase4
chr14_10222	chr14_10222_minus	F-SL___MI	0.0569705	Rnase4
chr14_10222	chr14_10222_minus	F-SL___MI	0.0569705	Rnase4
chr14_10222	chr14_10222_minus	F-SL___Sham	0.129401	Rnase4
chr14_10222	chr14_10222_minus	F-SL___Sham	0.129401	Rnase4
chr14_10222	chr14_10222_minus	F-SH___Sham	0.154694	Rnase4
chr14_10222	chr14_10222_minus	F-SH___Sham	0.154694	Rnase4
chr14_10222	chr14_10222_minus	F-Act___Sham	0.190191	Rnase4
chr14_10222	chr14_10222_minus	F-Act___Sham	0.190191	Rnase4
chr3_7290	chr3_7290_minus	F-SH___Sham	-0.160381	.
chr3_7290	chr3_7290_minus	F-SL___Sham	-0.140747	.
chr3_7290	chr3_7290_minus	F-Act___Sham	-0.0812669	.
chr3_7290	chr3_7290_minus	F-Cyc___MI	0.0403558	.
chr3_7290	chr3_7290_minus	F-Act___MI	0.0530384	.
chr3_7290	chr3_7290_minus	F-SH___MI	0.0868586	.
chr3_7290	chr3_7290_minus	F-SL___MI	0.104297	.
chr17_2881	chr17_2881_plus	F-SH___MI	-0.125313	Smoc2
chr17_2881	chr17_2881_plus	F-SL___MI	-0.0866053	Smoc2
chr17_2881	chr17_2881_plus	F-Act___MI	-0.0511471	Smoc2
chr17_2881	chr17_2881_plus	F-Cyc___MI	0.0433956	Smoc2
chr17_2881	chr17_2881_plus	F-SL___Sham	0.0696055	Smoc2
chr17_2881	chr17_2881_plus	F-SH___Sham	0.0781833	Smoc2
chr17_2881	chr17_2881_plus	F-Act___Sham	0.139062	Smoc2
chr15_6719	chr15_6719_minus	F-Act___MI	-0.159191	Cpq
chr15_6719	chr15_6719_minus	F-Act___MI	-0.159191	Cpq
chr15_6719	chr15_6719_minus	F-SL___MI	-0.0375496	Cpq
chr15_6719	chr15_6719_minus	F-SL___MI	-0.0375496	Cpq
chr15_6719	chr15_6719_minus	F-Act___Sham	0.0435447	Cpq
chr15_6719	chr15_6719_minus	F-Act___Sham	0.0435447	Cpq
chr15_6719	chr15_6719_minus	F-SH___Sham	0.0955572	Cpq
chr15_6719	chr15_6719_minus	F-SH___Sham	0.0955572	Cpq
chr15_6719	chr15_6719_minus	F-SL___Sham	0.105087	Cpq
chr15_6719	chr15_6719_minus	F-SL___Sham	0.105087	Cpq
chr5_10474	chr5_10474_minus	F-Act___MI	-0.0571974	Sod3
chr5_10474	chr5_10474_minus	F-SH___MI	-0.0554887	Sod3
chr5_10474	chr5_10474_minus	F-Cyc___MI	-0.0185622	Sod3
chr5_10474	chr5_10474_minus	F-SL___Sham	0.131686	Sod3
chr5_10474	chr5_10474_minus	F-Act___Sham	0.153432	Sod3
chr5_10474	chr5_10474_minus	F-SH___Sham	0.206955	Sod3
chr17_5302	chr17_5302_minus	F-SH___Sham	-0.126347	.
chr17_5302	chr17_5302_minus	F-SL___Sham	-0.113786	.
chr17_5302	chr17_5302_minus	F-Act___Sham	-0.0649231	.
chr17_5302	chr17_5302_minus	F-Act___MI	0.0578867	.
chr17_5302	chr17_5302_minus	F-SH___MI	0.0635062	.
chr17_5302	chr17_5302_minus	F-SL___MI	0.108754	.
chr17_5302	chr17_5302_minus	F-Cyc___MI	0.137753	.
chr12_22630	chr12_22630_minus	F-SL___MI	-0.0812113	Crip2
chr12_22630	chr12_22630_minus	F-SL___MI	-0.0812113	Crip2
chr12_22630	chr12_22630_minus	F-Act___MI	-0.0581177	Crip2
chr12_22630	chr12_22630_minus	F-Act___MI	-0.0581177	Crip2
chr12_22630	chr12_22630_minus	F-Cyc___MI	-0.0534447	Crip2
chr12_22630	chr12_22630_minus	F-Cyc___MI	-0.0534447	Crip2
chr12_22630	chr12_22630_minus	F-SH___MI	-0.0361321	Crip2
chr12_22630	chr12_22630_minus	F-SH___MI	-0.0361321	Crip2
chr12_22630	chr12_22630_minus	F-SL___Sham	0.117056	Crip2
chr12_22630	chr12_22630_minus	F-SL___Sham	0.117056	Crip2
chr12_22630	chr12_22630_minus	F-SH___Sham	0.175832	Crip2
chr12_22630	chr12_22630_minus	F-SH___Sham	0.175832	Crip2
chr12_22630	chr12_22630_minus	F-Act___Sham	0.179473	Crip2
chr12_22630	chr12_22630_minus	F-Act___Sham	0.179473	Crip2
chr11_11079	chr11_11079_minus	F-SH___Sham	-0.196701	.
chr11_11079	chr11_11079_minus	F-Act___Sham	-0.183967	.
chr11_11079	chr11_11079_minus	F-SL___Sham	-0.160875	.
chr11_11079	chr11_11079_minus	F-SL___MI	0.017807	.
chr11_11079	chr11_11079_minus	F-Act___MI	0.0254026	.
chr11_11079	chr11_11079_minus	F-Cyc___MI	0.0462588	.
chr11_11079	chr11_11079_minus	F-SH___MI	0.063199	.
chr12_1788	chr12_1788_minus	F-Cyc___MI	-0.0713826	Laptm4a
chr12_1788	chr12_1788_minus	F-Act___MI	-0.0688465	Laptm4a
chr12_1788	chr12_1788_minus	F-SL___MI	-0.0338476	Laptm4a
chr12_1788	chr12_1788_minus	F-SH___MI	-0.0186306	Laptm4a
chr12_1788	chr12_1788_minus	F-SL___Sham	0.14419	Laptm4a
chr12_1788	chr12_1788_minus	F-SH___Sham	0.155603	Laptm4a
chr12_1788	chr12_1788_minus	F-Act___Sham	0.185086	Laptm4a
chr16_7568	chr16_7568_plus	F-Cyc___MI	-0.0991572	Fstl1
chr16_7568	chr16_7568_plus	F-SL___MI	-0.0957689	Fstl1
chr16_7568	chr16_7568_plus	F-Act___MI	-0.0129024	Fstl1
chr16_7568	chr16_7568_plus	F-SH___MI	3.37203e-05	Fstl1
chr16_7568	chr16_7568_plus	F-SH___Sham	0.109007	Fstl1
chr16_7568	chr16_7568_plus	F-SL___Sham	0.130333	Fstl1
chr16_7568	chr16_7568_plus	F-Act___Sham	0.157136	Fstl1
chr2_34870	chr2_34870_minus	F-SL___MI	-0.0908629	Gnas
chr2_34870	chr2_34870_minus	F-SL___MI	-0.0908629	Gnas
chr2_34870	chr2_34870_minus	F-SL___MI	-0.0908629	Gnas
chr2_34870	chr2_34870_minus	F-SL___MI	-0.0908629	Gnas
chr2_34870	chr2_34870_minus	F-SL___MI	-0.0908629	Gnas
chr2_34870	chr2_34870_minus	F-SL___MI	-0.0908629	Gnas
chr2_34870	chr2_34870_minus	F-SL___MI	-0.0908629	Gnas
chr2_34870	chr2_34870_minus	F-SL___MI	-0.0908629	Gnas
chr2_34870	chr2_34870_minus	F-SL___MI	-0.0908629	Gnas
chr2_34870	chr2_34870_minus	F-SL___MI	-0.0908629	Gnas
chr2_34870	chr2_34870_minus	F-Cyc___MI	-0.0564281	Gnas
chr2_34870	chr2_34870_minus	F-Cyc___MI	-0.0564281	Gnas
chr2_34870	chr2_34870_minus	F-Cyc___MI	-0.0564281	Gnas
chr2_34870	chr2_34870_minus	F-Cyc___MI	-0.0564281	Gnas
chr2_34870	chr2_34870_minus	F-Cyc___MI	-0.0564281	Gnas
chr2_34870	chr2_34870_minus	F-Cyc___MI	-0.0564281	Gnas
chr2_34870	chr2_34870_minus	F-Cyc___MI	-0.0564281	Gnas
chr2_34870	chr2_34870_minus	F-Cyc___MI	-0.0564281	Gnas
chr2_34870	chr2_34870_minus	F-Cyc___MI	-0.0564281	Gnas
chr2_34870	chr2_34870_minus	F-Cyc___MI	-0.0564281	Gnas
chr2_34870	chr2_34870_minus	F-Act___MI	-0.0483124	Gnas
chr2_34870	chr2_34870_minus	F-Act___MI	-0.0483124	Gnas
chr2_34870	chr2_34870_minus	F-Act___MI	-0.0483124	Gnas
chr2_34870	chr2_34870_minus	F-Act___MI	-0.0483124	Gnas
chr2_34870	chr2_34870_minus	F-Act___MI	-0.0483124	Gnas
chr2_34870	chr2_34870_minus	F-Act___MI	-0.0483124	Gnas
chr2_34870	chr2_34870_minus	F-Act___MI	-0.0483124	Gnas
chr2_34870	chr2_34870_minus	F-Act___MI	-0.0483124	Gnas
chr2_34870	chr2_34870_minus	F-Act___MI	-0.0483124	Gnas
chr2_34870	chr2_34870_minus	F-Act___MI	-0.0483124	Gnas
chr2_34870	chr2_34870_minus	F-SH___MI	-0.040977	Gnas
chr2_34870	chr2_34870_minus	F-SH___MI	-0.040977	Gnas
chr2_34870	chr2_34870_minus	F-SH___MI	-0.040977	Gnas
chr2_34870	chr2_34870_minus	F-SH___MI	-0.040977	Gnas
chr2_34870	chr2_34870_minus	F-SH___MI	-0.040977	Gnas
chr2_34870	chr2_34870_minus	F-SH___MI	-0.040977	Gnas
chr2_34870	chr2_34870_minus	F-SH___MI	-0.040977	Gnas
chr2_34870	chr2_34870_minus	F-SH___MI	-0.040977	Gnas
chr2_34870	chr2_34870_minus	F-SH___MI	-0.040977	Gnas
chr2_34870	chr2_34870_minus	F-SH___MI	-0.040977	Gnas
chr2_34870	chr2_34870_minus	F-SH___Sham	0.149189	Gnas
chr2_34870	chr2_34870_minus	F-SH___Sham	0.149189	Gnas
chr2_34870	chr2_34870_minus	F-SH___Sham	0.149189	Gnas
chr2_34870	chr2_34870_minus	F-SH___Sham	0.149189	Gnas
chr2_34870	chr2_34870_minus	F-SH___Sham	0.149189	Gnas
chr2_34870	chr2_34870_minus	F-SH___Sham	0.149189	Gnas
chr2_34870	chr2_34870_minus	F-SH___Sham	0.149189	Gnas
chr2_34870	chr2_34870_minus	F-SH___Sham	0.149189	Gnas
chr2_34870	chr2_34870_minus	F-SH___Sham	0.149189	Gnas
chr2_34870	chr2_34870_minus	F-SH___Sham	0.149189	Gnas
chr2_34870	chr2_34870_minus	F-Act___Sham	0.162863	Gnas
chr2_34870	chr2_34870_minus	F-Act___Sham	0.162863	Gnas
chr2_34870	chr2_34870_minus	F-Act___Sham	0.162863	Gnas
chr2_34870	chr2_34870_minus	F-Act___Sham	0.162863	Gnas
chr2_34870	chr2_34870_minus	F-Act___Sham	0.162863	Gnas
chr2_34870	chr2_34870_minus	F-Act___Sham	0.162863	Gnas
[truncated: 1,844 more rows]

## Sheet: mouse fibr. - medians with ann.
window	ontology	median_z_scaled	chi2_p_val	perm_p_val	significant	gene	UTR3	in_sierra_FAct_vs_resting	in_sierra_FCyc_vs_resting	in_sierra_FCI_vs_resting	in_sierra_PCR_genes
chr10_11504_minus	F-Act___MI	-0.11185	1.09242e-08	0.206	FALSE	Serinc1	Serinc1_utr3_0_0_chr10_57515775_r	FALSE	FALSE	FALSE	FALSE
chr10_11504_minus	F-Cyc___MI	0.0469374	1.09242e-08	0.206	FALSE	Serinc1	Serinc1_utr3_0_0_chr10_57515775_r	FALSE	FALSE	FALSE	FALSE
chr10_11866_plus	F-SL___Sham	-0.0572391	0.449144	NA	NA	P4ha1	.	FALSE	FALSE	FALSE	FALSE
chr10_11866_plus	F-SH___Sham	-0.0141904	0.449144	NA	NA	P4ha1	.	FALSE	FALSE	FALSE	FALSE
chr10_11866_plus	F-Act___MI	0.171126	0.449144	NA	NA	P4ha1	.	FALSE	FALSE	FALSE	FALSE
chr10_11875_minus	F-Cyc___MI	-0.200589	1	NA	NA	P4ha1	P4ha1_utr3_13_0_chr10_59371075_f,P4ha1_utr3_14_0_chr10_59371075_f	FALSE	FALSE	FALSE	FALSE
chr10_11875_minus	F-Act___MI	-0.134707	1	NA	NA	P4ha1	P4ha1_utr3_13_0_chr10_59371075_f,P4ha1_utr3_14_0_chr10_59371075_f	FALSE	FALSE	FALSE	FALSE
chr10_11875_plus	F-Cyc___MI	-0.182478	0.999683	NA	NA	P4ha1	P4ha1_utr3_13_0_chr10_59371075_f,P4ha1_utr3_14_0_chr10_59371075_f	FALSE	FALSE	FALSE	FALSE
chr10_11875_plus	F-Act___MI	0.0214486	0.999683	NA	NA	P4ha1	P4ha1_utr3_13_0_chr10_59371075_f,P4ha1_utr3_14_0_chr10_59371075_f	FALSE	FALSE	FALSE	FALSE
chr10_11990_minus	F-Act___MI	-0.0697825	1	NA	NA	.	.	FALSE	FALSE	FALSE	FALSE
chr10_11990_minus	F-Cyc___MI	0.0177433	1	NA	NA	.	.	FALSE	FALSE	FALSE	FALSE
chr10_12061_minus	F-SL___MI	-0.129185	0	0	TRUE	Psap	.	FALSE	FALSE	FALSE	FALSE
chr10_12061_minus	F-SL___MI	-0.129185	0	0	TRUE	Psap	.	FALSE	FALSE	FALSE	FALSE
chr10_12061_minus	F-SL___MI	-0.129185	0	0	TRUE	Psap	.	FALSE	FALSE	FALSE	FALSE
chr10_12061_minus	F-SL___MI	-0.129185	0	0	TRUE	Psap	.	FALSE	FALSE	FALSE	FALSE
chr10_12061_minus	F-SL___MI	-0.129185	0	0	TRUE	Psap	.	FALSE	FALSE	FALSE	FALSE
chr10_12061_minus	F-SL___MI	-0.129185	0	0	TRUE	Psap	.	FALSE	FALSE	FALSE	FALSE
chr10_12061_minus	F-SL___MI	-0.129185	0	0	TRUE	Psap	.	FALSE	FALSE	FALSE	FALSE
chr10_12061_minus	F-SL___MI	-0.129185	0	0	TRUE	Psap	.	FALSE	FALSE	FALSE	FALSE
chr10_12061_minus	F-SL___MI	-0.129185	0	0	TRUE	Cdh23	.	FALSE	FALSE	FALSE	FALSE
chr10_12061_minus	F-SL___MI	-0.129185	0	0	TRUE	Cdh23	.	FALSE	FALSE	FALSE	FALSE
chr10_12061_minus	F-SL___MI	-0.129185	0	0	TRUE	Cdh23	.	FALSE	FALSE	FALSE	FALSE
chr10_12061_minus	F-SL___MI	-0.129185	0	0	TRUE	Cdh23	.	FALSE	FALSE	FALSE	FALSE
chr10_12061_minus	F-SL___MI	-0.129185	0	0	TRUE	Cdh23	.	FALSE	FALSE	FALSE	FALSE
chr10_12061_minus	F-SL___MI	-0.129185	0	0	TRUE	Cdh23	.	FALSE	FALSE	FALSE	FALSE
chr10_12061_minus	F-SL___MI	-0.129185	0	0	TRUE	Cdh23	.	FALSE	FALSE	FALSE	FALSE
chr10_12061_minus	F-SL___MI	-0.129185	0	0	TRUE	Cdh23	.	FALSE	FALSE	FALSE	FALSE
chr10_12061_minus	F-Cyc___MI	-0.126729	0	0	TRUE	Psap	.	FALSE	FALSE	FALSE	FALSE
chr10_12061_minus	F-Cyc___MI	-0.126729	0	0	TRUE	Psap	.	FALSE	FALSE	FALSE	FALSE
chr10_12061_minus	F-Cyc___MI	-0.126729	0	0	TRUE	Psap	.	FALSE	FALSE	FALSE	FALSE
chr10_12061_minus	F-Cyc___MI	-0.126729	0	0	TRUE	Psap	.	FALSE	FALSE	FALSE	FALSE
chr10_12061_minus	F-Cyc___MI	-0.126729	0	0	TRUE	Psap	.	FALSE	FALSE	FALSE	FALSE
chr10_12061_minus	F-Cyc___MI	-0.126729	0	0	TRUE	Psap	.	FALSE	FALSE	FALSE	FALSE
chr10_12061_minus	F-Cyc___MI	-0.126729	0	0	TRUE	Psap	.	FALSE	FALSE	FALSE	FALSE
chr10_12061_minus	F-Cyc___MI	-0.126729	0	0	TRUE	Psap	.	FALSE	FALSE	FALSE	FALSE
chr10_12061_minus	F-Cyc___MI	-0.126729	0	0	TRUE	Cdh23	.	FALSE	FALSE	FALSE	FALSE
chr10_12061_minus	F-Cyc___MI	-0.126729	0	0	TRUE	Cdh23	.	FALSE	FALSE	FALSE	FALSE
chr10_12061_minus	F-Cyc___MI	-0.126729	0	0	TRUE	Cdh23	.	FALSE	FALSE	FALSE	FALSE
chr10_12061_minus	F-Cyc___MI	-0.126729	0	0	TRUE	Cdh23	.	FALSE	FALSE	FALSE	FALSE
chr10_12061_minus	F-Cyc___MI	-0.126729	0	0	TRUE	Cdh23	.	FALSE	FALSE	FALSE	FALSE
chr10_12061_minus	F-Cyc___MI	-0.126729	0	0	TRUE	Cdh23	.	FALSE	FALSE	FALSE	FALSE
chr10_12061_minus	F-Cyc___MI	-0.126729	0	0	TRUE	Cdh23	.	FALSE	FALSE	FALSE	FALSE
chr10_12061_minus	F-Cyc___MI	-0.126729	0	0	TRUE	Cdh23	.	FALSE	FALSE	FALSE	FALSE
chr10_12061_minus	F-SH___MI	-0.11445	0	0	TRUE	Psap	.	FALSE	FALSE	FALSE	FALSE
chr10_12061_minus	F-SH___MI	-0.11445	0	0	TRUE	Psap	.	FALSE	FALSE	FALSE	FALSE
chr10_12061_minus	F-SH___MI	-0.11445	0	0	TRUE	Psap	.	FALSE	FALSE	FALSE	FALSE
chr10_12061_minus	F-SH___MI	-0.11445	0	0	TRUE	Psap	.	FALSE	FALSE	FALSE	FALSE
chr10_12061_minus	F-SH___MI	-0.11445	0	0	TRUE	Psap	.	FALSE	FALSE	FALSE	FALSE
chr10_12061_minus	F-SH___MI	-0.11445	0	0	TRUE	Psap	.	FALSE	FALSE	FALSE	FALSE
chr10_12061_minus	F-SH___MI	-0.11445	0	0	TRUE	Psap	.	FALSE	FALSE	FALSE	FALSE
chr10_12061_minus	F-SH___MI	-0.11445	0	0	TRUE	Psap	.	FALSE	FALSE	FALSE	FALSE
chr10_12061_minus	F-SH___MI	-0.11445	0	0	TRUE	Cdh23	.	FALSE	FALSE	FALSE	FALSE
chr10_12061_minus	F-SH___MI	-0.11445	0	0	TRUE	Cdh23	.	FALSE	FALSE	FALSE	FALSE
chr10_12061_minus	F-SH___MI	-0.11445	0	0	TRUE	Cdh23	.	FALSE	FALSE	FALSE	FALSE
chr10_12061_minus	F-SH___MI	-0.11445	0	0	TRUE	Cdh23	.	FALSE	FALSE	FALSE	FALSE
chr10_12061_minus	F-SH___MI	-0.11445	0	0	TRUE	Cdh23	.	FALSE	FALSE	FALSE	FALSE
chr10_12061_minus	F-SH___MI	-0.11445	0	0	TRUE	Cdh23	.	FALSE	FALSE	FALSE	FALSE
chr10_12061_minus	F-SH___MI	-0.11445	0	0	TRUE	Cdh23	.	FALSE	FALSE	FALSE	FALSE
chr10_12061_minus	F-SH___MI	-0.11445	0	0	TRUE	Cdh23	.	FALSE	FALSE	FALSE	FALSE
chr10_12061_minus	F-Act___MI	-0.10217	0	0	TRUE	Psap	.	FALSE	FALSE	FALSE	FALSE
chr10_12061_minus	F-Act___MI	-0.10217	0	0	TRUE	Psap	.	FALSE	FALSE	FALSE	FALSE
chr10_12061_minus	F-Act___MI	-0.10217	0	0	TRUE	Psap	.	FALSE	FALSE	FALSE	FALSE
chr10_12061_minus	F-Act___MI	-0.10217	0	0	TRUE	Psap	.	FALSE	FALSE	FALSE	FALSE
chr10_12061_minus	F-Act___MI	-0.10217	0	0	TRUE	Psap	.	FALSE	FALSE	FALSE	FALSE
chr10_12061_minus	F-Act___MI	-0.10217	0	0	TRUE	Psap	.	FALSE	FALSE	FALSE	FALSE
chr10_12061_minus	F-Act___MI	-0.10217	0	0	TRUE	Psap	.	FALSE	FALSE	FALSE	FALSE
chr10_12061_minus	F-Act___MI	-0.10217	0	0	TRUE	Psap	.	FALSE	FALSE	FALSE	FALSE
chr10_12061_minus	F-Act___MI	-0.10217	0	0	TRUE	Cdh23	.	FALSE	FALSE	FALSE	FALSE
chr10_12061_minus	F-Act___MI	-0.10217	0	0	TRUE	Cdh23	.	FALSE	FALSE	FALSE	FALSE
chr10_12061_minus	F-Act___MI	-0.10217	0	0	TRUE	Cdh23	.	FALSE	FALSE	FALSE	FALSE
chr10_12061_minus	F-Act___MI	-0.10217	0	0	TRUE	Cdh23	.	FALSE	FALSE	FALSE	FALSE
chr10_12061_minus	F-Act___MI	-0.10217	0	0	TRUE	Cdh23	.	FALSE	FALSE	FALSE	FALSE
chr10_12061_minus	F-Act___MI	-0.10217	0	0	TRUE	Cdh23	.	FALSE	FALSE	FALSE	FALSE
chr10_12061_minus	F-Act___MI	-0.10217	0	0	TRUE	Cdh23	.	FALSE	FALSE	FALSE	FALSE
chr10_12061_minus	F-Act___MI	-0.10217	0	0	TRUE	Cdh23	.	FALSE	FALSE	FALSE	FALSE
chr10_12061_minus	F-Act___Sham	0.134973	0	0	TRUE	Psap	.	FALSE	FALSE	FALSE	FALSE
chr10_12061_minus	F-Act___Sham	0.134973	0	0	TRUE	Psap	.	FALSE	FALSE	FALSE	FALSE
chr10_12061_minus	F-Act___Sham	0.134973	0	0	TRUE	Psap	.	FALSE	FALSE	FALSE	FALSE
chr10_12061_minus	F-Act___Sham	0.134973	0	0	TRUE	Psap	.	FALSE	FALSE	FALSE	FALSE
chr10_12061_minus	F-Act___Sham	0.134973	0	0	TRUE	Psap	.	FALSE	FALSE	FALSE	FALSE
chr10_12061_minus	F-Act___Sham	0.134973	0	0	TRUE	Psap	.	FALSE	FALSE	FALSE	FALSE
chr10_12061_minus	F-Act___Sham	0.134973	0	0	TRUE	Psap	.	FALSE	FALSE	FALSE	FALSE
chr10_12061_minus	F-Act___Sham	0.134973	0	0	TRUE	Psap	.	FALSE	FALSE	FALSE	FALSE
chr10_12061_minus	F-Act___Sham	0.134973	0	0	TRUE	Cdh23	.	FALSE	FALSE	FALSE	FALSE
chr10_12061_minus	F-Act___Sham	0.134973	0	0	TRUE	Cdh23	.	FALSE	FALSE	FALSE	FALSE
chr10_12061_minus	F-Act___Sham	0.134973	0	0	TRUE	Cdh23	.	FALSE	FALSE	FALSE	FALSE
chr10_12061_minus	F-Act___Sham	0.134973	0	0	TRUE	Cdh23	.	FALSE	FALSE	FALSE	FALSE
chr10_12061_minus	F-Act___Sham	0.134973	0	0	TRUE	Cdh23	.	FALSE	FALSE	FALSE	FALSE
chr10_12061_minus	F-Act___Sham	0.134973	0	0	TRUE	Cdh23	.	FALSE	FALSE	FALSE	FALSE
chr10_12061_minus	F-Act___Sham	0.134973	0	0	TRUE	Cdh23	.	FALSE	FALSE	FALSE	FALSE
chr10_12061_minus	F-Act___Sham	0.134973	0	0	TRUE	Cdh23	.	FALSE	FALSE	FALSE	FALSE
chr10_12061_minus	F-SL___Sham	0.140959	0	0	TRUE	Psap	.	FALSE	FALSE	FALSE	FALSE
chr10_12061_minus	F-SL___Sham	0.140959	0	0	TRUE	Psap	.	FALSE	FALSE	FALSE	FALSE
chr10_12061_minus	F-SL___Sham	0.140959	0	0	TRUE	Psap	.	FALSE	FALSE	FALSE	FALSE
chr10_12061_minus	F-SL___Sham	0.140959	0	0	TRUE	Psap	.	FALSE	FALSE	FALSE	FALSE
chr10_12061_minus	F-SL___Sham	0.140959	0	0	TRUE	Psap	.	FALSE	FALSE	FALSE	FALSE
chr10_12061_minus	F-SL___Sham	0.140959	0	0	TRUE	Psap	.	FALSE	FALSE	FALSE	FALSE
chr10_12061_minus	F-SL___Sham	0.140959	0	0	TRUE	Psap	.	FALSE	FALSE	FALSE	FALSE
chr10_12061_minus	F-SL___Sham	0.140959	0	0	TRUE	Psap	.	FALSE	FALSE	FALSE	FALSE
chr10_12061_minus	F-SL___Sham	0.140959	0	0	TRUE	Cdh23	.	FALSE	FALSE	FALSE	FALSE
chr10_12061_minus	F-SL___Sham	0.140959	0	0	TRUE	Cdh23	.	FALSE	FALSE	FALSE	FALSE
chr10_12061_minus	F-SL___Sham	0.140959	0	0	TRUE	Cdh23	.	FALSE	FALSE	FALSE	FALSE
chr10_12061_minus	F-SL___Sham	0.140959	0	0	TRUE	Cdh23	.	FALSE	FALSE	FALSE	FALSE
chr10_12061_minus	F-SL___Sham	0.140959	0	0	TRUE	Cdh23	.	FALSE	FALSE	FALSE	FALSE
chr10_12061_minus	F-SL___Sham	0.140959	0	0	TRUE	Cdh23	.	FALSE	FALSE	FALSE	FALSE
chr10_12061_minus	F-SL___Sham	0.140959	0	0	TRUE	Cdh23	.	FALSE	FALSE	FALSE	FALSE
chr10_12061_minus	F-SL___Sham	0.140959	0	0	TRUE	Cdh23	.	FALSE	FALSE	FALSE	FALSE
chr10_12061_minus	F-SH___Sham	0.171943	0	0	TRUE	Psap	.	FALSE	FALSE	FALSE	FALSE
chr10_12061_minus	F-SH___Sham	0.171943	0	0	TRUE	Psap	.	FALSE	FALSE	FALSE	FALSE
chr10_12061_minus	F-SH___Sham	0.171943	0	0	TRUE	Psap	.	FALSE	FALSE	FALSE	FALSE
chr10_12061_minus	F-SH___Sham	0.171943	0	0	TRUE	Psap	.	FALSE	FALSE	FALSE	FALSE
chr10_12061_minus	F-SH___Sham	0.171943	0	0	TRUE	Psap	.	FALSE	FALSE	FALSE	FALSE
chr10_12061_minus	F-SH___Sham	0.171943	0	0	TRUE	Psap	.	FALSE	FALSE	FALSE	FALSE
chr10_12061_minus	F-SH___Sham	0.171943	0	0	TRUE	Psap	.	FALSE	FALSE	FALSE	FALSE
chr10_12061_minus	F-SH___Sham	0.171943	0	0	TRUE	Psap	.	FALSE	FALSE	FALSE	FALSE
chr10_12061_minus	F-SH___Sham	0.171943	0	0	TRUE	Cdh23	.	FALSE	FALSE	FALSE	FALSE
chr10_12061_minus	F-SH___Sham	0.171943	0	0	TRUE	Cdh23	.	FALSE	FALSE	FALSE	FALSE
chr10_12061_minus	F-SH___Sham	0.171943	0	0	TRUE	Cdh23	.	FALSE	FALSE	FALSE	FALSE
chr10_12061_minus	F-SH___Sham	0.171943	0	0	TRUE	Cdh23	.	FALSE	FALSE	FALSE	FALSE
chr10_12061_minus	F-SH___Sham	0.171943	0	0	TRUE	Cdh23	.	FALSE	FALSE	FALSE	FALSE
chr10_12061_minus	F-SH___Sham	0.171943	0	0	TRUE	Cdh23	.	FALSE	FALSE	FALSE	FALSE
chr10_12061_minus	F-SH___Sham	0.171943	0	0	TRUE	Cdh23	.	FALSE	FALSE	FALSE	FALSE
chr10_12061_minus	F-SH___Sham	0.171943	0	0	TRUE	Cdh23	.	FALSE	FALSE	FALSE	FALSE
chr10_12061_plus	F-SL___MI	-0.0550074	0	0	TRUE	Psap	.	FALSE	FALSE	FALSE	FALSE
chr10_12061_plus	F-SL___MI	-0.0550074	0	0	TRUE	Psap	.	FALSE	FALSE	FALSE	FALSE
chr10_12061_plus	F-SL___MI	-0.0550074	0	0	TRUE	Psap	.	FALSE	FALSE	FALSE	FALSE
chr10_12061_plus	F-SL___MI	-0.0550074	0	0	TRUE	Psap	.	FALSE	FALSE	FALSE	FALSE
chr10_12061_plus	F-SL___MI	-0.0550074	0	0	TRUE	Psap	.	FALSE	FALSE	FALSE	FALSE
chr10_12061_plus	F-SL___MI	-0.0550074	0	0	TRUE	Psap	.	FALSE	FALSE	FALSE	FALSE
chr10_12061_plus	F-SL___MI	-0.0550074	0	0	TRUE	Psap	.	FALSE	FALSE	FALSE	FALSE
chr10_12061_plus	F-SL___MI	-0.0550074	0	0	TRUE	Psap	.	FALSE	FALSE	FALSE	FALSE
chr10_12061_plus	F-SL___MI	-0.0550074	0	0	TRUE	Cdh23	.	FALSE	FALSE	FALSE	FALSE
chr10_12061_plus	F-SL___MI	-0.0550074	0	0	TRUE	Cdh23	.	FALSE	FALSE	FALSE	FALSE
chr10_12061_plus	F-SL___MI	-0.0550074	0	0	TRUE	Cdh23	.	FALSE	FALSE	FALSE	FALSE
chr10_12061_plus	F-SL___MI	-0.0550074	0	0	TRUE	Cdh23	.	FALSE	FALSE	FALSE	FALSE
chr10_12061_plus	F-SL___MI	-0.0550074	0	0	TRUE	Cdh23	.	FALSE	FALSE	FALSE	FALSE
chr10_12061_plus	F-SL___MI	-0.0550074	0	0	TRUE	Cdh23	.	FALSE	FALSE	FALSE	FALSE
chr10_12061_plus	F-SL___MI	-0.0550074	0	0	TRUE	Cdh23	.	FALSE	FALSE	FALSE	FALSE
chr10_12061_plus	F-SL___MI	-0.0550074	0	0	TRUE	Cdh23	.	FALSE	FALSE	FALSE	FALSE
chr10_12061_plus	F-Act___MI	-0.0494211	0	0	TRUE	Psap	.	FALSE	FALSE	FALSE	FALSE
chr10_12061_plus	F-Act___MI	-0.0494211	0	0	TRUE	Psap	.	FALSE	FALSE	FALSE	FALSE
chr10_12061_plus	F-Act___MI	-0.0494211	0	0	TRUE	Psap	.	FALSE	FALSE	FALSE	FALSE
chr10_12061_plus	F-Act___MI	-0.0494211	0	0	TRUE	Psap	.	FALSE	FALSE	FALSE	FALSE
chr10_12061_plus	F-Act___MI	-0.0494211	0	0	TRUE	Psap	.	FALSE	FALSE	FALSE	FALSE
chr10_12061_plus	F-Act___MI	-0.0494211	0	0	TRUE	Psap	.	FALSE	FALSE	FALSE	FALSE
chr10_12061_plus	F-Act___MI	-0.0494211	0	0	TRUE	Psap	.	FALSE	FALSE	FALSE	FALSE
chr10_12061_plus	F-Act___MI	-0.0494211	0	0	TRUE	Psap	.	FALSE	FALSE	FALSE	FALSE
chr10_12061_plus	F-Act___MI	-0.0494211	0	0	TRUE	Cdh23	.	FALSE	FALSE	FALSE	FALSE
chr10_12061_plus	F-Act___MI	-0.0494211	0	0	TRUE	Cdh23	.	FALSE	FALSE	FALSE	FALSE
chr10_12061_plus	F-Act___MI	-0.0494211	0	0	TRUE	Cdh23	.	FALSE	FALSE	FALSE	FALSE
chr10_12061_plus	F-Act___MI	-0.0494211	0	0	TRUE	Cdh23	.	FALSE	FALSE	FALSE	FALSE
chr10_12061_plus	F-Act___MI	-0.0494211	0	0	TRUE	Cdh23	.	FALSE	FALSE	FALSE	FALSE
chr10_12061_plus	F-Act___MI	-0.0494211	0	0	TRUE	Cdh23	.	FALSE	FALSE	FALSE	FALSE
chr10_12061_plus	F-Act___MI	-0.0494211	0	0	TRUE	Cdh23	.	FALSE	FALSE	FALSE	FALSE
chr10_12061_plus	F-Act___MI	-0.0494211	0	0	TRUE	Cdh23	.	FALSE	FALSE	FALSE	FALSE
chr10_12061_plus	F-SH___MI	-0.0393099	0	0	TRUE	Psap	.	FALSE	FALSE	FALSE	FALSE
chr10_12061_plus	F-SH___MI	-0.0393099	0	0	TRUE	Psap	.	FALSE	FALSE	FALSE	FALSE
chr10_12061_plus	F-SH___MI	-0.0393099	0	0	TRUE	Psap	.	FALSE	FALSE	FALSE	FALSE
chr10_12061_plus	F-SH___MI	-0.0393099	0	0	TRUE	Psap	.	FALSE	FALSE	FALSE	FALSE
chr10_12061_plus	F-SH___MI	-0.0393099	0	0	TRUE	Psap	.	FALSE	FALSE	FALSE	FALSE
chr10_12061_plus	F-SH___MI	-0.0393099	0	0	TRUE	Psap	.	FALSE	FALSE	FALSE	FALSE
chr10_12061_plus	F-SH___MI	-0.0393099	0	0	TRUE	Psap	.	FALSE	FALSE	FALSE	FALSE
chr10_12061_plus	F-SH___MI	-0.0393099	0	0	TRUE	Psap	.	FALSE	FALSE	FALSE	FALSE
chr10_12061_plus	F-SH___MI	-0.0393099	0	0	TRUE	Cdh23	.	FALSE	FALSE	FALSE	FALSE
chr10_12061_plus	F-SH___MI	-0.0393099	0	0	TRUE	Cdh23	.	FALSE	FALSE	FALSE	FALSE
chr10_12061_plus	F-SH___MI	-0.0393099	0	0	TRUE	Cdh23	.	FALSE	FALSE	FALSE	FALSE
chr10_12061_plus	F-SH___MI	-0.0393099	0	0	TRUE	Cdh23	.	FALSE	FALSE	FALSE	FALSE
chr10_12061_plus	F-SH___MI	-0.0393099	0	0	TRUE	Cdh23	.	FALSE	FALSE	FALSE	FALSE
chr10_12061_plus	F-SH___MI	-0.0393099	0	0	TRUE	Cdh23	.	FALSE	FALSE	FALSE	FALSE
chr10_12061_plus	F-SH___MI	-0.0393099	0	0	TRUE	Cdh23	.	FALSE	FALSE	FALSE	FALSE
chr10_12061_plus	F-SH___MI	-0.0393099	0	0	TRUE	Cdh23	.	FALSE	FALSE	FALSE	FALSE
chr10_12061_plus	F-Cyc___MI	-0.0221331	0	0	TRUE	Psap	.	FALSE	FALSE	FALSE	FALSE
chr10_12061_plus	F-Cyc___MI	-0.0221331	0	0	TRUE	Psap	.	FALSE	FALSE	FALSE	FALSE
chr10_12061_plus	F-Cyc___MI	-0.0221331	0	0	TRUE	Psap	.	FALSE	FALSE	FALSE	FALSE
chr10_12061_plus	F-Cyc___MI	-0.0221331	0	0	TRUE	Psap	.	FALSE	FALSE	FALSE	FALSE
chr10_12061_plus	F-Cyc___MI	-0.0221331	0	0	TRUE	Psap	.	FALSE	FALSE	FALSE	FALSE
chr10_12061_plus	F-Cyc___MI	-0.0221331	0	0	TRUE	Psap	.	FALSE	FALSE	FALSE	FALSE
chr10_12061_plus	F-Cyc___MI	-0.0221331	0	0	TRUE	Psap	.	FALSE	FALSE	FALSE	FALSE
chr10_12061_plus	F-Cyc___MI	-0.0221331	0	0	TRUE	Psap	.	FALSE	FALSE	FALSE	FALSE
chr10_12061_plus	F-Cyc___MI	-0.0221331	0	0	TRUE	Cdh23	.	FALSE	FALSE	FALSE	FALSE
chr10_12061_plus	F-Cyc___MI	-0.0221331	0	0	TRUE	Cdh23	.	FALSE	FALSE	FALSE	FALSE
chr10_12061_plus	F-Cyc___MI	-0.0221331	0	0	TRUE	Cdh23	.	FALSE	FALSE	FALSE	FALSE
chr10_12061_plus	F-Cyc___MI	-0.0221331	0	0	TRUE	Cdh23	.	FALSE	FALSE	FALSE	FALSE
chr10_12061_plus	F-Cyc___MI	-0.0221331	0	0	TRUE	Cdh23	.	FALSE	FALSE	FALSE	FALSE
chr10_12061_plus	F-Cyc___MI	-0.0221331	0	0	TRUE	Cdh23	.	FALSE	FALSE	FALSE	FALSE
chr10_12061_plus	F-Cyc___MI	-0.0221331	0	0	TRUE	Cdh23	.	FALSE	FALSE	FALSE	FALSE
chr10_12061_plus	F-Cyc___MI	-0.0221331	0	0	TRUE	Cdh23	.	FALSE	FALSE	FALSE	FALSE
chr10_12061_plus	F-SH___Sham	0.074861	0	0	TRUE	Psap	.	FALSE	FALSE	FALSE	FALSE
chr10_12061_plus	F-SH___Sham	0.074861	0	0	TRUE	Psap	.	FALSE	FALSE	FALSE	FALSE
chr10_12061_plus	F-SH___Sham	0.074861	0	0	TRUE	Psap	.	FALSE	FALSE	FALSE	FALSE
chr10_12061_plus	F-SH___Sham	0.074861	0	0	TRUE	Psap	.	FALSE	FALSE	FALSE	FALSE
chr10_12061_plus	F-SH___Sham	0.074861	0	0	TRUE	Psap	.	FALSE	FALSE	FALSE	FALSE
chr10_12061_plus	F-SH___Sham	0.074861	0	0	TRUE	Psap	.	FALSE	FALSE	FALSE	FALSE
chr10_12061_plus	F-SH___Sham	0.074861	0	0	TRUE	Psap	.	FALSE	FALSE	FALSE	FALSE
chr10_12061_plus	F-SH___Sham	0.074861	0	0	TRUE	Psap	.	FALSE	FALSE	FALSE	FALSE
chr10_12061_plus	F-SH___Sham	0.074861	0	0	TRUE	Cdh23	.	FALSE	FALSE	FALSE	FALSE
chr10_12061_plus	F-SH___Sham	0.074861	0	0	TRUE	Cdh23	.	FALSE	FALSE	FALSE	FALSE
chr10_12061_plus	F-SH___Sham	0.074861	0	0	TRUE	Cdh23	.	FALSE	FALSE	FALSE	FALSE
chr10_12061_plus	F-SH___Sham	0.074861	0	0	TRUE	Cdh23	.	FALSE	FALSE	FALSE	FALSE
chr10_12061_plus	F-SH___Sham	0.074861	0	0	TRUE	Cdh23	.	FALSE	FALSE	FALSE	FALSE
chr10_12061_plus	F-SH___Sham	0.074861	0	0	TRUE	Cdh23	.	FALSE	FALSE	FALSE	FALSE
chr10_12061_plus	F-SH___Sham	0.074861	0	0	TRUE	Cdh23	.	FALSE	FALSE	FALSE	FALSE
chr10_12061_plus	F-SH___Sham	0.074861	0	0	TRUE	Cdh23	.	FALSE	FALSE	FALSE	FALSE
chr10_12061_plus	F-SL___Sham	0.119685	0	0	TRUE	Psap	.	FALSE	FALSE	FALSE	FALSE
chr10_12061_plus	F-SL___Sham	0.119685	0	0	TRUE	Psap	.	FALSE	FALSE	FALSE	FALSE
chr10_12061_plus	F-SL___Sham	0.119685	0	0	TRUE	Psap	.	FALSE	FALSE	FALSE	FALSE
chr10_12061_plus	F-SL___Sham	0.119685	0	0	TRUE	Psap	.	FALSE	FALSE	FALSE	FALSE
chr10_12061_plus	F-SL___Sham	0.119685	0	0	TRUE	Psap	.	FALSE	FALSE	FALSE	FALSE
chr10_12061_plus	F-SL___Sham	0.119685	0	0	TRUE	Psap	.	FALSE	FALSE	FALSE	FALSE
chr10_12061_plus	F-SL___Sham	0.119685	0	0	TRUE	Psap	.	FALSE	FALSE	FALSE	FALSE
chr10_12061_plus	F-SL___Sham	0.119685	0	0	TRUE	Psap	.	FALSE	FALSE	FALSE	FALSE
chr10_12061_plus	F-SL___Sham	0.119685	0	0	TRUE	Cdh23	.	FALSE	FALSE	FALSE	FALSE
chr10_12061_plus	F-SL___Sham	0.119685	0	0	TRUE	Cdh23	.	FALSE	FALSE	FALSE	FALSE
chr10_12061_plus	F-SL___Sham	0.119685	0	0	TRUE	Cdh23	.	FALSE	FALSE	FALSE	FALSE
chr10_12061_plus	F-SL___Sham	0.119685	0	0	TRUE	Cdh23	.	FALSE	FALSE	FALSE	FALSE
chr10_12061_plus	F-SL___Sham	0.119685	0	0	TRUE	Cdh23	.	FALSE	FALSE	FALSE	FALSE
chr10_12061_plus	F-SL___Sham	0.119685	0	0	TRUE	Cdh23	.	FALSE	FALSE	FALSE	FALSE
chr10_12061_plus	F-SL___Sham	0.119685	0	0	TRUE	Cdh23	.	FALSE	FALSE	FALSE	FALSE
chr10_12061_plus	F-SL___Sham	0.119685	0	0	TRUE	Cdh23	.	FALSE	FALSE	FALSE	FALSE
chr10_12061_plus	F-Act___Sham	0.141595	0	0	TRUE	Psap	.	FALSE	FALSE	FALSE	FALSE
chr10_12061_plus	F-Act___Sham	0.141595	0	0	TRUE	Psap	.	FALSE	FALSE	FALSE	FALSE
chr10_12061_plus	F-Act___Sham	0.141595	0	0	TRUE	Psap	.	FALSE	FALSE	FALSE	FALSE
chr10_12061_plus	F-Act___Sham	0.141595	0	0	TRUE	Psap	.	FALSE	FALSE	FALSE	FALSE
chr10_12061_plus	F-Act___Sham	0.141595	0	0	TRUE	Psap	.	FALSE	FALSE	FALSE	FALSE
chr10_12061_plus	F-Act___Sham	0.141595	0	0	TRUE	Psap	.	FALSE	FALSE	FALSE	FALSE
chr10_12061_plus	F-Act___Sham	0.141595	0	0	TRUE	Psap	.	FALSE	FALSE	FALSE	FALSE
chr10_12061_plus	F-Act___Sham	0.141595	0	0	TRUE	Psap	.	FALSE	FALSE	FALSE	FALSE
chr10_12061_plus	F-Act___Sham	0.141595	0	0	TRUE	Cdh23	.	FALSE	FALSE	FALSE	FALSE
chr10_12061_plus	F-Act___Sham	0.141595	0	0	TRUE	Cdh23	.	FALSE	FALSE	FALSE	FALSE
chr10_12061_plus	F-Act___Sham	0.141595	0	0	TRUE	Cdh23	.	FALSE	FALSE	FALSE	FALSE
chr10_12061_plus	F-Act___Sham	0.141595	0	0	TRUE	Cdh23	.	FALSE	FALSE	FALSE	FALSE
chr10_12061_plus	F-Act___Sham	0.141595	0	0	TRUE	Cdh23	.	FALSE	FALSE	FALSE	FALSE
chr10_12061_plus	F-Act___Sham	0.141595	0	0	TRUE	Cdh23	.	FALSE	FALSE	FALSE	FALSE
chr10_12061_plus	F-Act___Sham	0.141595	0	0	TRUE	Cdh23	.	FALSE	FALSE	FALSE	FALSE
chr10_12061_plus	F-Act___Sham	0.141595	0	0	TRUE	Cdh23	.	FALSE	FALSE	FALSE	FALSE
chr10_12335_minus	F-Cyc___MI	-0.00652512	1	NA	NA	Ppa1	.	FALSE	FALSE	FALSE	FALSE
chr10_12335_minus	F-Act___MI	0.0640237	1	NA	NA	Ppa1	.	FALSE	FALSE	FALSE	FALSE
chr10_12335_plus	F-Cyc___MI	-0.0156567	1	NA	NA	Ppa1	.	FALSE	FALSE	FALSE	FALSE
chr10_12335_plus	F-Act___MI	0.0646742	1	NA	NA	Ppa1	.	FALSE	FALSE	FALSE	FALSE
chr10_12339_minus	F-Cyc___MI	-0.0394057	0	0.016	FALSE	Sar1a	Sar1a_utr3_6_0_chr10_61691402_f,Sar1a_utr3_7_0_chr10_61691402_f	FALSE	TRUE	TRUE	FALSE
chr10_12339_minus	F-Act___MI	0.127101	0	0.016	FALSE	Sar1a	Sar1a_utr3_6_0_chr10_61691402_f,Sar1a_utr3_7_0_chr10_61691402_f	FALSE	TRUE	TRUE	FALSE
chr10_12339_plus	F-Cyc___MI	-0.0540315	0	0.192	FALSE	Sar1a	Sar1a_utr3_6_0_chr10_61691402_f,Sar1a_utr3_7_0_chr10_61691402_f	FALSE	TRUE	TRUE	FALSE
chr10_12339_plus	F-Act___MI	0.0434883	0	0.192	FALSE	Sar1a	Sar1a_utr3_6_0_chr10_61691402_f,Sar1a_utr3_7_0_chr10_61691402_f	FALSE	TRUE	TRUE	FALSE
chr10_13509_minus	F-Cyc___MI	-0.355148	0.926514	NA	NA	Egr2	.	FALSE	FALSE	FALSE	FALSE
chr10_13509_minus	F-Act___MI	-0.253901	0.926514	NA	NA	Egr2	.	FALSE	FALSE	FALSE	FALSE
chr10_13509_plus	F-Cyc___MI	-0.0449319	1	NA	NA	Egr2	.	FALSE	FALSE	FALSE	FALSE
chr10_13509_plus	F-Act___MI	-0.000623904	1	NA	NA	Egr2	.	FALSE	FALSE	FALSE	FALSE
chr10_14185_minus	F-Cyc___MI	-0.110298	1	NA	NA	4930533K18Rik,Gm24486	Bicc1_utr3_0_0_chr10_70922830_r	FALSE	FALSE	FALSE	FALSE
chr10_14185_minus	F-Cyc___MI	-0.110298	1	NA	NA	4930533K18Rik,Gm24486	Bicc1_utr3_0_0_chr10_70922830_r	FALSE	FALSE	FALSE	FALSE
chr10_14185_minus	F-Cyc___MI	-0.110298	1	NA	NA	4930533K18Rik,Gm24486	Bicc1_utr3_0_0_chr10_70922830_r	FALSE	FALSE	FALSE	FALSE
chr10_14185_minus	F-Cyc___MI	-0.110298	1	NA	NA	4930533K18Rik,Gm24486	Bicc1_utr3_0_0_chr10_70922830_r	FALSE	FALSE	FALSE	FALSE
chr10_14185_minus	F-Cyc___MI	-0.110298	1	NA	NA	4930533K18Rik,Gm24486	Bicc1_utr3_0_0_chr10_70922830_r	FALSE	FALSE	FALSE	FALSE
chr10_14185_minus	F-Cyc___MI	-0.110298	1	NA	NA	4930533K18Rik,Gm24486	Bicc1_utr3_0_0_chr10_70922830_r	FALSE	FALSE	FALSE	FALSE
chr10_14185_minus	F-Cyc___MI	-0.110298	1	NA	NA	4930533K18Rik,Gm24486	Bicc1_utr3_0_0_chr10_70922830_r	FALSE	FALSE	FALSE	FALSE
chr10_14185_minus	F-Cyc___MI	-0.110298	1	NA	NA	4930533K18Rik,Gm24486	Bicc1_utr3_0_0_chr10_70922830_r	FALSE	FALSE	FALSE	FALSE
chr10_14185_minus	F-Cyc___MI	-0.110298	1	NA	NA	Bicc1	Bicc1_utr3_0_0_chr10_70922830_r	FALSE	FALSE	FALSE	FALSE
chr10_14185_minus	F-Cyc___MI	-0.110298	1	NA	NA	Bicc1	Bicc1_utr3_0_0_chr10_70922830_r	FALSE	FALSE	FALSE	FALSE
chr10_14185_minus	F-Cyc___MI	-0.110298	1	NA	NA	Bicc1	Bicc1_utr3_0_0_chr10_70922830_r	FALSE	FALSE	FALSE	FALSE
chr10_14185_minus	F-Cyc___MI	-0.110298	1	NA	NA	Bicc1	Bicc1_utr3_0_0_chr10_70922830_r	FALSE	FALSE	FALSE	FALSE
chr10_14185_minus	F-Cyc___MI	-0.110298	1	NA	NA	Bicc1	Bicc1_utr3_0_0_chr10_70922830_r	FALSE	FALSE	FALSE	FALSE
chr10_14185_minus	F-Cyc___MI	-0.110298	1	NA	NA	Bicc1	Bicc1_utr3_0_0_chr10_70922830_r	FALSE	FALSE	FALSE	FALSE
chr10_14185_minus	F-Cyc___MI	-0.110298	1	NA	NA	Bicc1	Bicc1_utr3_0_0_chr10_70922830_r	FALSE	FALSE	FALSE	FALSE
chr10_14185_minus	F-Cyc___MI	-0.110298	1	NA	NA	Bicc1	Bicc1_utr3_0_0_chr10_70922830_r	FALSE	FALSE	FALSE	FALSE
chr10_14185_minus	F-Act___MI	-0.0380741	1	NA	NA	4930533K18Rik,Gm24486	Bicc1_utr3_0_0_chr10_70922830_r	FALSE	FALSE	FALSE	FALSE
chr10_14185_minus	F-Act___MI	-0.0380741	1	NA	NA	4930533K18Rik,Gm24486	Bicc1_utr3_0_0_chr10_70922830_r	FALSE	FALSE	FALSE	FALSE
chr10_14185_minus	F-Act___MI	-0.0380741	1	NA	NA	4930533K18Rik,Gm24486	Bicc1_utr3_0_0_chr10_70922830_r	FALSE	FALSE	FALSE	FALSE
chr10_14185_minus	F-Act___MI	-0.0380741	1	NA	NA	4930533K18Rik,Gm24486	Bicc1_utr3_0_0_chr10_70922830_r	FALSE	FALSE	FALSE	FALSE
chr10_14185_minus	F-Act___MI	-0.0380741	1	NA	NA	4930533K18Rik,Gm24486	Bicc1_utr3_0_0_chr10_70922830_r	FALSE	FALSE	FALSE	FALSE
chr10_14185_minus	F-Act___MI	-0.0380741	1	NA	NA	4930533K18Rik,Gm24486	Bicc1_utr3_0_0_chr10_70922830_r	FALSE	FALSE	FALSE	FALSE
chr10_14185_minus	F-Act___MI	-0.0380741	1	NA	NA	4930533K18Rik,Gm24486	Bicc1_utr3_0_0_chr10_70922830_r	FALSE	FALSE	FALSE	FALSE
chr10_14185_minus	F-Act___MI	-0.0380741	1	NA	NA	4930533K18Rik,Gm24486	Bicc1_utr3_0_0_chr10_70922830_r	FALSE	FALSE	FALSE	FALSE
chr10_14185_minus	F-Act___MI	-0.0380741	1	NA	NA	Bicc1	Bicc1_utr3_0_0_chr10_70922830_r	FALSE	FALSE	FALSE	FALSE
chr10_14185_minus	F-Act___MI	-0.0380741	1	NA	NA	Bicc1	Bicc1_utr3_0_0_chr10_70922830_r	FALSE	FALSE	FALSE	FALSE
chr10_14185_minus	F-Act___MI	-0.0380741	1	NA	NA	Bicc1	Bicc1_utr3_0_0_chr10_70922830_r	FALSE	FALSE	FALSE	FALSE
chr10_14185_minus	F-Act___MI	-0.0380741	1	NA	NA	Bicc1	Bicc1_utr3_0_0_chr10_70922830_r	FALSE	FALSE	FALSE	FALSE
chr10_14185_minus	F-Act___MI	-0.0380741	1	NA	NA	Bicc1	Bicc1_utr3_0_0_chr10_70922830_r	FALSE	FALSE	FALSE	FALSE
chr10_14185_minus	F-Act___MI	-0.0380741	1	NA	NA	Bicc1	Bicc1_utr3_0_0_chr10_70922830_r	FALSE	FALSE	FALSE	FALSE
chr10_14185_minus	F-Act___MI	-0.0380741	1	NA	NA	Bicc1	Bicc1_utr3_0_0_chr10_70922830_r	FALSE	FALSE	FALSE	FALSE
chr10_14185_minus	F-Act___MI	-0.0380741	1	NA	NA	Bicc1	Bicc1_utr3_0_0_chr10_70922830_r	FALSE	FALSE	FALSE	FALSE
chr10_14186_minus	F-Act___MI	0.161895	1	NA	NA	4930533K18Rik,Gm24486	.	FALSE	FALSE	FALSE	FALSE
chr10_14186_minus	F-Act___MI	0.161895	1	NA	NA	4930533K18Rik,Gm24486	.	FALSE	FALSE	FALSE	FALSE
chr10_14186_minus	F-Act___MI	0.161895	1	NA	NA	4930533K18Rik,Gm24486	.	FALSE	FALSE	FALSE	FALSE
chr10_14186_minus	F-Act___MI	0.161895	1	NA	NA	4930533K18Rik,Gm24486	.	FALSE	FALSE	FALSE	FALSE
chr10_14186_minus	F-Act___MI	0.161895	1	NA	NA	4930533K18Rik,Gm24486	.	FALSE	FALSE	FALSE	FALSE
chr10_14186_minus	F-Act___MI	0.161895	1	NA	NA	4930533K18Rik,Gm24486	.	FALSE	FALSE	FALSE	FALSE
chr10_14186_minus	F-Act___MI	0.161895	1	NA	NA	4930533K18Rik,Gm24486	.	FALSE	FALSE	FALSE	FALSE
chr10_14186_minus	F-Act___MI	0.161895	1	NA	NA	4930533K18Rik,Gm24486	.	FALSE	FALSE	FALSE	FALSE
chr10_14186_minus	F-Act___MI	0.161895	1	NA	NA	Bicc1	.	FALSE	FALSE	FALSE	FALSE
chr10_14186_minus	F-Act___MI	0.161895	1	NA	NA	Bicc1	.	FALSE	FALSE	FALSE	FALSE
chr10_14186_minus	F-Act___MI	0.161895	1	NA	NA	Bicc1	.	FALSE	FALSE	FALSE	FALSE
chr10_14186_minus	F-Act___MI	0.161895	1	NA	NA	Bicc1	.	FALSE	FALSE	FALSE	FALSE
chr10_14186_minus	F-Act___MI	0.161895	1	NA	NA	Bicc1	.	FALSE	FALSE	FALSE	FALSE
chr10_14186_minus	F-Act___MI	0.161895	1	NA	NA	Bicc1	.	FALSE	FALSE	FALSE	FALSE
chr10_14186_minus	F-Act___MI	0.161895	1	NA	NA	Bicc1	.	FALSE	FALSE	FALSE	FALSE
chr10_14186_minus	F-Act___MI	0.161895	1	NA	NA	Bicc1	.	FALSE	FALSE	FALSE	FALSE
chr10_14186_minus	F-Cyc___MI	0.170344	1	NA	NA	4930533K18Rik,Gm24486	.	FALSE	FALSE	FALSE	FALSE
chr10_14186_minus	F-Cyc___MI	0.170344	1	NA	NA	4930533K18Rik,Gm24486	.	FALSE	FALSE	FALSE	FALSE
chr10_14186_minus	F-Cyc___MI	0.170344	1	NA	NA	4930533K18Rik,Gm24486	.	FALSE	FALSE	FALSE	FALSE
chr10_14186_minus	F-Cyc___MI	0.170344	1	NA	NA	4930533K18Rik,Gm24486	.	FALSE	FALSE	FALSE	FALSE
chr10_14186_minus	F-Cyc___MI	0.170344	1	NA	NA	4930533K18Rik,Gm24486	.	FALSE	FALSE	FALSE	FALSE
chr10_14186_minus	F-Cyc___MI	0.170344	1	NA	NA	4930533K18Rik,Gm24486	.	FALSE	FALSE	FALSE	FALSE
chr10_14186_minus	F-Cyc___MI	0.170344	1	NA	NA	4930533K18Rik,Gm24486	.	FALSE	FALSE	FALSE	FALSE
chr10_14186_minus	F-Cyc___MI	0.170344	1	NA	NA	4930533K18Rik,Gm24486	.	FALSE	FALSE	FALSE	FALSE
chr10_14186_minus	F-Cyc___MI	0.170344	1	NA	NA	Bicc1	.	FALSE	FALSE	FALSE	FALSE
chr10_14186_minus	F-Cyc___MI	0.170344	1	NA	NA	Bicc1	.	FALSE	FALSE	FALSE	FALSE
chr10_14186_minus	F-Cyc___MI	0.170344	1	NA	NA	Bicc1	.	FALSE	FALSE	FALSE	FALSE
chr10_14186_minus	F-Cyc___MI	0.170344	1	NA	NA	Bicc1	.	FALSE	FALSE	FALSE	FALSE
chr10_14186_minus	F-Cyc___MI	0.170344	1	NA	NA	Bicc1	.	FALSE	FALSE	FALSE	FALSE
chr10_14186_minus	F-Cyc___MI	0.170344	1	NA	NA	Bicc1	.	FALSE	FALSE	FALSE	FALSE
chr10_14186_minus	F-Cyc___MI	0.170344	1	NA	NA	Bicc1	.	FALSE	FALSE	FALSE	FALSE
chr10_14186_minus	F-Cyc___MI	0.170344	1	NA	NA	Bicc1	.	FALSE	FALSE	FALSE	FALSE
chr10_14267_minus	F-Act___MI	-0.0526707	1	NA	NA	Cisd1	.	FALSE	FALSE	FALSE	FALSE
chr10_14267_minus	F-Cyc___MI	0.131347	1	NA	NA	Cisd1	.	FALSE	FALSE	FALSE	FALSE
chr10_15157_minus	F-SL___Sham	-0.30258	1.80966e-14	0.064	FALSE	Gstt3	.	FALSE	FALSE	FALSE	FALSE
chr10_15157_minus	F-Act___MI	0.0962408	1.80966e-14	0.064	FALSE	Gstt3	.	FALSE	FALSE	FALSE	FALSE
chr10_15172_minus	F-Act___MI	0.00367671	1	NA	NA	.	.	FALSE	FALSE	FALSE	FALSE
chr10_15172_minus	F-Cyc___MI	0.0120484	1	NA	NA	.	.	FALSE	FALSE	FALSE	FALSE
chr10_15320_minus	F-SL___Sham	-0.180383	1	NA	NA	Col6a2	Col6a2_utr3_0_0_chr10_76597835_r	TRUE	TRUE	TRUE	FALSE
chr10_15320_minus	F-Cyc___MI	-0.141448	1	NA	NA	Col6a2	Col6a2_utr3_0_0_chr10_76597835_r	TRUE	TRUE	TRUE	FALSE
chr10_15320_minus	F-SH___Sham	-0.140528	1	NA	NA	Col6a2	Col6a2_utr3_0_0_chr10_76597835_r	TRUE	TRUE	TRUE	FALSE
chr10_15320_minus	F-Act___MI	-0.135598	1	NA	NA	Col6a2	Col6a2_utr3_0_0_chr10_76597835_r	TRUE	TRUE	TRUE	FALSE
chr10_15320_minus	F-Act___Sham	-0.0982079	1	NA	NA	Col6a2	Col6a2_utr3_0_0_chr10_76597835_r	TRUE	TRUE	TRUE	FALSE
chr10_15320_minus	F-SL___MI	-0.0593117	1	NA	NA	Col6a2	Col6a2_utr3_0_0_chr10_76597835_r	TRUE	TRUE	TRUE	FALSE
chr10_15320_minus	F-SH___MI	-0.0370461	1	NA	NA	Col6a2	Col6a2_utr3_0_0_chr10_76597835_r	TRUE	TRUE	TRUE	FALSE
chr10_15342_minus	F-SL___Sham	-0.174689	0	0	TRUE	.	.	FALSE	FALSE	FALSE	FALSE
chr10_15342_minus	F-SH___Sham	-0.145749	0	0	TRUE	.	.	FALSE	FALSE	FALSE	FALSE
chr10_15342_minus	F-Act___Sham	-0.114804	0	0	TRUE	.	.	FALSE	FALSE	FALSE	FALSE
chr10_15342_minus	F-SH___MI	-0.0546998	0	0	TRUE	.	.	FALSE	FALSE	FALSE	FALSE
chr10_15342_minus	F-Act___MI	-0.0398072	0	0	TRUE	.	.	FALSE	FALSE	FALSE	FALSE
chr10_15342_minus	F-Cyc___MI	-0.0265548	0	0	TRUE	.	.	FALSE	FALSE	FALSE	FALSE
chr10_15342_minus	F-SL___MI	0.0255319	0	0	TRUE	.	.	FALSE	FALSE	FALSE	FALSE
chr10_15454_minus	F-Cyc___MI	0.0091507	0.997014	NA	NA	Pofut2	.	FALSE	FALSE	FALSE	FALSE
chr10_15454_minus	F-Act___MI	0.164034	0.997014	NA	NA	Pofut2	.	FALSE	FALSE	FALSE	FALSE
chr10_15454_plus	F-Cyc___MI	-0.0430531	1	NA	NA	Pofut2	.	FALSE	FALSE	FALSE	FALSE
chr10_15454_plus	F-Act___MI	0.0683039	1	NA	NA	Pofut2	.	FALSE	FALSE	FALSE	FALSE
chr10_15520_minus	F-Cyc___MI	0.0624544	1	NA	NA	Pttg1ip	Pttg1ip_utr3_5_0_chr10_77597066_f	FALSE	FALSE	TRUE	FALSE
chr10_15520_minus	F-Act___MI	0.0737437	1	NA	NA	Pttg1ip	Pttg1ip_utr3_5_0_chr10_77597066_f	FALSE	FALSE	TRUE	FALSE
chr10_15520_plus	F-Cyc___MI	-0.0921332	0.702542	NA	NA	Pttg1ip	Pttg1ip_utr3_5_0_chr10_77597066_f	FALSE	FALSE	TRUE	FALSE
chr10_15520_plus	F-Act___MI	0.0221477	0.702542	NA	NA	Pttg1ip	Pttg1ip_utr3_5_0_chr10_77597066_f	FALSE	FALSE	TRUE	FALSE
chr10_15524_minus	F-Cyc___MI	0.0185064	1	NA	NA	Sumo3	Sumo3_utr3_3_0_chr10_77616259_f	FALSE	FALSE	FALSE	FALSE
chr10_15524_minus	F-Act___MI	0.0633438	1	NA	NA	Sumo3	Sumo3_utr3_3_0_chr10_77616259_f	FALSE	FALSE	FALSE	FALSE
chr10_15524_plus	F-Act___MI	0.0595886	1	NA	NA	Sumo3	Sumo3_utr3_3_0_chr10_77616259_f	FALSE	FALSE	FALSE	FALSE
chr10_15524_plus	F-Cyc___MI	0.0789417	1	NA	NA	Sumo3	Sumo3_utr3_3_0_chr10_77616259_f	FALSE	FALSE	FALSE	FALSE
chr10_15530_minus	F-Cyc___MI	-0.0563125	1	NA	NA	.	.	FALSE	FALSE	FALSE	FALSE
chr10_15530_minus	F-Act___MI	0.0610368	1	NA	NA	.	.	FALSE	FALSE	FALSE	FALSE
chr10_15686_minus	F-Act___MI	-0.0705855	1	NA	NA	Cstb	.	FALSE	FALSE	FALSE	FALSE
chr10_15686_minus	F-Cyc___MI	-0.0508657	1	NA	NA	Cstb	.	FALSE	FALSE	FALSE	FALSE
chr10_15686_plus	F-Act___MI	-0.0206965	1	NA	NA	Cstb	.	FALSE	FALSE	FALSE	FALSE
chr10_15686_plus	F-Cyc___MI	0.0241325	1	NA	NA	Cstb	.	FALSE	FALSE	FALSE	FALSE
chr10_15943_minus	F-Cyc___MI	-0.0327815	0	0	TRUE	Bsg	.	FALSE	FALSE	FALSE	FALSE
chr10_15943_minus	F-Act___MI	0.0159114	0	0	TRUE	Bsg	.	FALSE	FALSE	FALSE	FALSE
chr10_15943_minus	F-SL___MI	0.0359923	0	0	TRUE	Bsg	.	FALSE	FALSE	FALSE	FALSE
chr10_15943_minus	F-SH___MI	0.0645518	0	0	TRUE	Bsg	.	FALSE	FALSE	FALSE	FALSE
chr10_15943_minus	F-SH___Sham	0.169966	0	0	TRUE	Bsg	.	FALSE	FALSE	FALSE	FALSE
chr10_15943_minus	F-SL___Sham	0.184591	0	0	TRUE	Bsg	.	FALSE	FALSE	FALSE	FALSE
chr10_15943_minus	F-Act___Sham	0.213745	0	0	TRUE	Bsg	.	FALSE	FALSE	FALSE	FALSE
chr10_15943_plus	F-SH___MI	-0.0352478	7.66054e-15	0.46	FALSE	Bsg	.	FALSE	FALSE	FALSE	FALSE
chr10_15943_plus	F-Act___MI	-0.0252952	7.66054e-15	0.46	FALSE	Bsg	.	FALSE	FALSE	FALSE	FALSE
chr10_15943_plus	F-Cyc___MI	-0.000539017	7.66054e-15	0.46	FALSE	Bsg	.	FALSE	FALSE	FALSE	FALSE
chr10_15943_plus	F-SL___Sham	0.0457951	7.66054e-15	0.46	FALSE	Bsg	.	FALSE	FALSE	FALSE	FALSE
chr10_15943_plus	F-SL___MI	0.0859402	7.66054e-15	0.46	FALSE	Bsg	.	FALSE	FALSE	FALSE	FALSE
chr10_15943_plus	F-SH___Sham	0.139935	7.66054e-15	0.46	FALSE	Bsg	.	FALSE	FALSE	FALSE	FALSE
chr10_15943_plus	F-Act___Sham	0.173055	7.66054e-15	0.46	FALSE	Bsg	.	FALSE	FALSE	FALSE	FALSE
chr10_16000_minus	F-Cyc___MI	-0.0488477	1	NA	NA	Abca7	.	FALSE	FALSE	FALSE	FALSE
chr10_16000_minus	F-Act___MI	0.0274811	1	NA	NA	Abca7	.	FALSE	FALSE	FALSE	FALSE
chr10_16000_plus	F-Act___MI	-0.108335	1	NA	NA	Abca7	.	FALSE	FALSE	FALSE	FALSE
chr10_16000_plus	F-Cyc___MI	-0.0705708	1	NA	NA	Abca7	.	FALSE	FALSE	FALSE	FALSE
chr10_16008_minus	F-Act___MI	-0.134598	0.999916	NA	NA	Polr2e	.	FALSE	FALSE	FALSE	FALSE
chr10_16008_minus	F-Cyc___MI	0.0688787	0.999916	NA	NA	Polr2e	.	FALSE	FALSE	FALSE	FALSE
chr10_16012_minus	F-SH___MI	-0.1833	1	NA	NA	Gpx4	.	FALSE	FALSE	FALSE	FALSE
chr10_16012_minus	F-SH___MI	-0.1833	1	NA	NA	Gpx4	.	FALSE	FALSE	FALSE	FALSE
chr10_16012_minus	F-SH___MI	-0.1833	1	NA	NA	Gpx4	.	FALSE	FALSE	FALSE	FALSE
chr10_16012_minus	F-SH___MI	-0.1833	1	NA	NA	Gpx4	.	FALSE	FALSE	FALSE	FALSE
chr10_16012_minus	F-SH___MI	-0.1833	1	NA	NA	Gpx4	.	FALSE	FALSE	FALSE	FALSE
chr10_16012_minus	F-SH___MI	-0.1833	1	NA	NA	Gpx4	.	FALSE	FALSE	FALSE	FALSE
chr10_16012_minus	F-SH___MI	-0.1833	1	NA	NA	Gpx4	.	FALSE	FALSE	FALSE	FALSE
chr10_16012_minus	F-SH___MI	-0.1833	1	NA	NA	Gpx4	.	FALSE	FALSE	FALSE	FALSE
chr10_16012_minus	F-SH___MI	-0.1833	1	NA	NA	Sbno2	.	FALSE	FALSE	FALSE	FALSE
chr10_16012_minus	F-SH___MI	-0.1833	1	NA	NA	Sbno2	.	FALSE	FALSE	FALSE	FALSE
chr10_16012_minus	F-SH___MI	-0.1833	1	NA	NA	Sbno2	.	FALSE	FALSE	FALSE	FALSE
chr10_16012_minus	F-SH___MI	-0.1833	1	NA	NA	Sbno2	.	FALSE	FALSE	FALSE	FALSE
chr10_16012_minus	F-SH___MI	-0.1833	1	NA	NA	Sbno2	.	FALSE	FALSE	FALSE	FALSE
chr10_16012_minus	F-SH___MI	-0.1833	1	NA	NA	Sbno2	.	FALSE	FALSE	FALSE	FALSE
chr10_16012_minus	F-SH___MI	-0.1833	1	NA	NA	Sbno2	.	FALSE	FALSE	FALSE	FALSE
chr10_16012_minus	F-SH___MI	-0.1833	1	NA	NA	Sbno2	.	FALSE	FALSE	FALSE	FALSE
chr10_16012_minus	F-SL___Sham	-0.055678	1	NA	NA	Gpx4	.	FALSE	FALSE	FALSE	FALSE
chr10_16012_minus	F-SL___Sham	-0.055678	1	NA	NA	Gpx4	.	FALSE	FALSE	FALSE	FALSE
chr10_16012_minus	F-SL___Sham	-0.055678	1	NA	NA	Gpx4	.	FALSE	FALSE	FALSE	FALSE
chr10_16012_minus	F-SL___Sham	-0.055678	1	NA	NA	Gpx4	.	FALSE	FALSE	FALSE	FALSE
chr10_16012_minus	F-SL___Sham	-0.055678	1	NA	NA	Gpx4	.	FALSE	FALSE	FALSE	FALSE
chr10_16012_minus	F-SL___Sham	-0.055678	1	NA	NA	Gpx4	.	FALSE	FALSE	FALSE	FALSE
chr10_16012_minus	F-SL___Sham	-0.055678	1	NA	NA	Gpx4	.	FALSE	FALSE	FALSE	FALSE
chr10_16012_minus	F-SL___Sham	-0.055678	1	NA	NA	Gpx4	.	FALSE	FALSE	FALSE	FALSE
chr10_16012_minus	F-SL___Sham	-0.055678	1	NA	NA	Sbno2	.	FALSE	FALSE	FALSE	FALSE
chr10_16012_minus	F-SL___Sham	-0.055678	1	NA	NA	Sbno2	.	FALSE	FALSE	FALSE	FALSE
chr10_16012_minus	F-SL___Sham	-0.055678	1	NA	NA	Sbno2	.	FALSE	FALSE	FALSE	FALSE
chr10_16012_minus	F-SL___Sham	-0.055678	1	NA	NA	Sbno2	.	FALSE	FALSE	FALSE	FALSE
chr10_16012_minus	F-SL___Sham	-0.055678	1	NA	NA	Sbno2	.	FALSE	FALSE	FALSE	FALSE
chr10_16012_minus	F-SL___Sham	-0.055678	1	NA	NA	Sbno2	.	FALSE	FALSE	FALSE	FALSE
chr10_16012_minus	F-SL___Sham	-0.055678	1	NA	NA	Sbno2	.	FALSE	FALSE	FALSE	FALSE
chr10_16012_minus	F-SL___Sham	-0.055678	1	NA	NA	Sbno2	.	FALSE	FALSE	FALSE	FALSE
chr10_16012_minus	F-Act___Sham	-0.0524056	1	NA	NA	Gpx4	.	FALSE	FALSE	FALSE	FALSE
chr10_16012_minus	F-Act___Sham	-0.0524056	1	NA	NA	Gpx4	.	FALSE	FALSE	FALSE	FALSE
chr10_16012_minus	F-Act___Sham	-0.0524056	1	NA	NA	Gpx4	.	FALSE	FALSE	FALSE	FALSE
chr10_16012_minus	F-Act___Sham	-0.0524056	1	NA	NA	Gpx4	.	FALSE	FALSE	FALSE	FALSE
chr10_16012_minus	F-Act___Sham	-0.0524056	1	NA	NA	Gpx4	.	FALSE	FALSE	FALSE	FALSE
chr10_16012_minus	F-Act___Sham	-0.0524056	1	NA	NA	Gpx4	.	FALSE	FALSE	FALSE	FALSE
chr10_16012_minus	F-Act___Sham	-0.0524056	1	NA	NA	Gpx4	.	FALSE	FALSE	FALSE	FALSE
chr10_16012_minus	F-Act___Sham	-0.0524056	1	NA	NA	Gpx4	.	FALSE	FALSE	FALSE	FALSE
chr10_16012_minus	F-Act___Sham	-0.0524056	1	NA	NA	Sbno2	.	FALSE	FALSE	FALSE	FALSE
chr10_16012_minus	F-Act___Sham	-0.0524056	1	NA	NA	Sbno2	.	FALSE	FALSE	FALSE	FALSE
chr10_16012_minus	F-Act___Sham	-0.0524056	1	NA	NA	Sbno2	.	FALSE	FALSE	FALSE	FALSE
chr10_16012_minus	F-Act___Sham	-0.0524056	1	NA	NA	Sbno2	.	FALSE	FALSE	FALSE	FALSE
chr10_16012_minus	F-Act___Sham	-0.0524056	1	NA	NA	Sbno2	.	FALSE	FALSE	FALSE	FALSE
chr10_16012_minus	F-Act___Sham	-0.0524056	1	NA	NA	Sbno2	.	FALSE	FALSE	FALSE	FALSE
chr10_16012_minus	F-Act___Sham	-0.0524056	1	NA	NA	Sbno2	.	FALSE	FALSE	FALSE	FALSE
chr10_16012_minus	F-Act___Sham	-0.0524056	1	NA	NA	Sbno2	.	FALSE	FALSE	FALSE	FALSE
chr10_16012_minus	F-Act___MI	-0.0363413	1	NA	NA	Gpx4	.	FALSE	FALSE	FALSE	FALSE
chr10_16012_minus	F-Act___MI	-0.0363413	1	NA	NA	Gpx4	.	FALSE	FALSE	FALSE	FALSE
chr10_16012_minus	F-Act___MI	-0.0363413	1	NA	NA	Gpx4	.	FALSE	FALSE	FALSE	FALSE
chr10_16012_minus	F-Act___MI	-0.0363413	1	NA	NA	Gpx4	.	FALSE	FALSE	FALSE	FALSE
chr10_16012_minus	F-Act___MI	-0.0363413	1	NA	NA	Gpx4	.	FALSE	FALSE	FALSE	FALSE
chr10_16012_minus	F-Act___MI	-0.0363413	1	NA	NA	Gpx4	.	FALSE	FALSE	FALSE	FALSE
chr10_16012_minus	F-Act___MI	-0.0363413	1	NA	NA	Gpx4	.	FALSE	FALSE	FALSE	FALSE
chr10_16012_minus	F-Act___MI	-0.0363413	1	NA	NA	Gpx4	.	FALSE	FALSE	FALSE	FALSE
chr10_16012_minus	F-Act___MI	-0.0363413	1	NA	NA	Sbno2	.	FALSE	FALSE	FALSE	FALSE
chr10_16012_minus	F-Act___MI	-0.0363413	1	NA	NA	Sbno2	.	FALSE	FALSE	FALSE	FALSE
chr10_16012_minus	F-Act___MI	-0.0363413	1	NA	NA	Sbno2	.	FALSE	FALSE	FALSE	FALSE
chr10_16012_minus	F-Act___MI	-0.0363413	1	NA	NA	Sbno2	.	FALSE	FALSE	FALSE	FALSE
chr10_16012_minus	F-Act___MI	-0.0363413	1	NA	NA	Sbno2	.	FALSE	FALSE	FALSE	FALSE
chr10_16012_minus	F-Act___MI	-0.0363413	1	NA	NA	Sbno2	.	FALSE	FALSE	FALSE	FALSE
chr10_16012_minus	F-Act___MI	-0.0363413	1	NA	NA	Sbno2	.	FALSE	FALSE	FALSE	FALSE
chr10_16012_minus	F-Act___MI	-0.0363413	1	NA	NA	Sbno2	.	FALSE	FALSE	FALSE	FALSE
chr10_16012_minus	F-Cyc___MI	-0.0334408	1	NA	NA	Gpx4	.	FALSE	FALSE	FALSE	FALSE
chr10_16012_minus	F-Cyc___MI	-0.0334408	1	NA	NA	Gpx4	.	FALSE	FALSE	FALSE	FALSE
chr10_16012_minus	F-Cyc___MI	-0.0334408	1	NA	NA	Gpx4	.	FALSE	FALSE	FALSE	FALSE
chr10_16012_minus	F-Cyc___MI	-0.0334408	1	NA	NA	Gpx4	.	FALSE	FALSE	FALSE	FALSE
chr10_16012_minus	F-Cyc___MI	-0.0334408	1	NA	NA	Gpx4	.	FALSE	FALSE	FALSE	FALSE
chr10_16012_minus	F-Cyc___MI	-0.0334408	1	NA	NA	Gpx4	.	FALSE	FALSE	FALSE	FALSE
chr10_16012_minus	F-Cyc___MI	-0.0334408	1	NA	NA	Gpx4	.	FALSE	FALSE	FALSE	FALSE
chr10_16012_minus	F-Cyc___MI	-0.0334408	1	NA	NA	Gpx4	.	FALSE	FALSE	FALSE	FALSE
chr10_16012_minus	F-Cyc___MI	-0.0334408	1	NA	NA	Sbno2	.	FALSE	FALSE	FALSE	FALSE
chr10_16012_minus	F-Cyc___MI	-0.0334408	1	NA	NA	Sbno2	.	FALSE	FALSE	FALSE	FALSE
chr10_16012_minus	F-Cyc___MI	-0.0334408	1	NA	NA	Sbno2	.	FALSE	FALSE	FALSE	FALSE
chr10_16012_minus	F-Cyc___MI	-0.0334408	1	NA	NA	Sbno2	.	FALSE	FALSE	FALSE	FALSE
chr10_16012_minus	F-Cyc___MI	-0.0334408	1	NA	NA	Sbno2	.	FALSE	FALSE	FALSE	FALSE
chr10_16012_minus	F-Cyc___MI	-0.0334408	1	NA	NA	Sbno2	.	FALSE	FALSE	FALSE	FALSE
chr10_16012_minus	F-Cyc___MI	-0.0334408	1	NA	NA	Sbno2	.	FALSE	FALSE	FALSE	FALSE
chr10_16012_minus	F-Cyc___MI	-0.0334408	1	NA	NA	Sbno2	.	FALSE	FALSE	FALSE	FALSE
chr10_16012_minus	F-SH___Sham	-0.0334408	1	NA	NA	Gpx4	.	FALSE	FALSE	FALSE	FALSE
chr10_16012_minus	F-SH___Sham	-0.0334408	1	NA	NA	Gpx4	.	FALSE	FALSE	FALSE	FALSE
chr10_16012_minus	F-SH___Sham	-0.0334408	1	NA	NA	Gpx4	.	FALSE	FALSE	FALSE	FALSE
chr10_16012_minus	F-SH___Sham	-0.0334408	1	NA	NA	Gpx4	.	FALSE	FALSE	FALSE	FALSE
chr10_16012_minus	F-SH___Sham	-0.0334408	1	NA	NA	Gpx4	.	FALSE	FALSE	FALSE	FALSE
chr10_16012_minus	F-SH___Sham	-0.0334408	1	NA	NA	Gpx4	.	FALSE	FALSE	FALSE	FALSE
chr10_16012_minus	F-SH___Sham	-0.0334408	1	NA	NA	Gpx4	.	FALSE	FALSE	FALSE	FALSE
chr10_16012_minus	F-SH___Sham	-0.0334408	1	NA	NA	Gpx4	.	FALSE	FALSE	FALSE	FALSE
chr10_16012_minus	F-SH___Sham	-0.0334408	1	NA	NA	Sbno2	.	FALSE	FALSE	FALSE	FALSE
chr10_16012_minus	F-SH___Sham	-0.0334408	1	NA	NA	Sbno2	.	FALSE	FALSE	FALSE	FALSE
chr10_16012_minus	F-SH___Sham	-0.0334408	1	NA	NA	Sbno2	.	FALSE	FALSE	FALSE	FALSE
chr10_16012_minus	F-SH___Sham	-0.0334408	1	NA	NA	Sbno2	.	FALSE	FALSE	FALSE	FALSE
chr10_16012_minus	F-SH___Sham	-0.0334408	1	NA	NA	Sbno2	.	FALSE	FALSE	FALSE	FALSE
chr10_16012_minus	F-SH___Sham	-0.0334408	1	NA	NA	Sbno2	.	FALSE	FALSE	FALSE	FALSE
chr10_16012_minus	F-SH___Sham	-0.0334408	1	NA	NA	Sbno2	.	FALSE	FALSE	FALSE	FALSE
chr10_16012_minus	F-SH___Sham	-0.0334408	1	NA	NA	Sbno2	.	FALSE	FALSE	FALSE	FALSE
chr10_16012_minus	F-SL___MI	-0.00201868	1	NA	NA	Gpx4	.	FALSE	FALSE	FALSE	FALSE
chr10_16012_minus	F-SL___MI	-0.00201868	1	NA	NA	Gpx4	.	FALSE	FALSE	FALSE	FALSE
chr10_16012_minus	F-SL___MI	-0.00201868	1	NA	NA	Gpx4	.	FALSE	FALSE	FALSE	FALSE
chr10_16012_minus	F-SL___MI	-0.00201868	1	NA	NA	Gpx4	.	FALSE	FALSE	FALSE	FALSE
chr10_16012_minus	F-SL___MI	-0.00201868	1	NA	NA	Gpx4	.	FALSE	FALSE	FALSE	FALSE
chr10_16012_minus	F-SL___MI	-0.00201868	1	NA	NA	Gpx4	.	FALSE	FALSE	FALSE	FALSE
chr10_16012_minus	F-SL___MI	-0.00201868	1	NA	NA	Gpx4	.	FALSE	FALSE	FALSE	FALSE
chr10_16012_minus	F-SL___MI	-0.00201868	1	NA	NA	Gpx4	.	FALSE	FALSE	FALSE	FALSE
chr10_16012_minus	F-SL___MI	-0.00201868	1	NA	NA	Sbno2	.	FALSE	FALSE	FALSE	FALSE
chr10_16012_minus	F-SL___MI	-0.00201868	1	NA	NA	Sbno2	.	FALSE	FALSE	FALSE	FALSE
chr10_16012_minus	F-SL___MI	-0.00201868	1	NA	NA	Sbno2	.	FALSE	FALSE	FALSE	FALSE
chr10_16012_minus	F-SL___MI	-0.00201868	1	NA	NA	Sbno2	.	FALSE	FALSE	FALSE	FALSE
chr10_16012_minus	F-SL___MI	-0.00201868	1	NA	NA	Sbno2	.	FALSE	FALSE	FALSE	FALSE
chr10_16012_minus	F-SL___MI	-0.00201868	1	NA	NA	Sbno2	.	FALSE	FALSE	FALSE	FALSE
chr10_16012_minus	F-SL___MI	-0.00201868	1	NA	NA	Sbno2	.	FALSE	FALSE	FALSE	FALSE
chr10_16012_minus	F-SL___MI	-0.00201868	1	NA	NA	Sbno2	.	FALSE	FALSE	FALSE	FALSE
chr10_16012_plus	F-Act___Sham	-0.270561	0.999998	NA	NA	Gpx4	.	FALSE	FALSE	FALSE	FALSE
chr10_16012_plus	F-Act___Sham	-0.270561	0.999998	NA	NA	Gpx4	.	FALSE	FALSE	FALSE	FALSE
chr10_16012_plus	F-Act___Sham	-0.270561	0.999998	NA	NA	Gpx4	.	FALSE	FALSE	FALSE	FALSE
chr10_16012_plus	F-Act___Sham	-0.270561	0.999998	NA	NA	Gpx4	.	FALSE	FALSE	FALSE	FALSE
chr10_16012_plus	F-Act___Sham	-0.270561	0.999998	NA	NA	Gpx4	.	FALSE	FALSE	FALSE	FALSE
chr10_16012_plus	F-Act___Sham	-0.270561	0.999998	NA	NA	Gpx4	.	FALSE	FALSE	FALSE	FALSE
chr10_16012_plus	F-Act___Sham	-0.270561	0.999998	NA	NA	Gpx4	.	FALSE	FALSE	FALSE	FALSE
chr10_16012_plus	F-Act___Sham	-0.270561	0.999998	NA	NA	Gpx4	.	FALSE	FALSE	FALSE	FALSE
chr10_16012_plus	F-Act___Sham	-0.270561	0.999998	NA	NA	Sbno2	.	FALSE	FALSE	FALSE	FALSE
chr10_16012_plus	F-Act___Sham	-0.270561	0.999998	NA	NA	Sbno2	.	FALSE	FALSE	FALSE	FALSE
chr10_16012_plus	F-Act___Sham	-0.270561	0.999998	NA	NA	Sbno2	.	FALSE	FALSE	FALSE	FALSE
chr10_16012_plus	F-Act___Sham	-0.270561	0.999998	NA	NA	Sbno2	.	FALSE	FALSE	FALSE	FALSE
chr10_16012_plus	F-Act___Sham	-0.270561	0.999998	NA	NA	Sbno2	.	FALSE	FALSE	FALSE	FALSE
chr10_16012_plus	F-Act___Sham	-0.270561	0.999998	NA	NA	Sbno2	.	FALSE	FALSE	FALSE	FALSE
chr10_16012_plus	F-Act___Sham	-0.270561	0.999998	NA	NA	Sbno2	.	FALSE	FALSE	FALSE	FALSE
chr10_16012_plus	F-Act___Sham	-0.270561	0.999998	NA	NA	Sbno2	.	FALSE	FALSE	FALSE	FALSE
chr10_16012_plus	F-Act___MI	-0.0406479	0.999998	NA	NA	Gpx4	.	FALSE	FALSE	FALSE	FALSE
chr10_16012_plus	F-Act___MI	-0.0406479	0.999998	NA	NA	Gpx4	.	FALSE	FALSE	FALSE	FALSE
chr10_16012_plus	F-Act___MI	-0.0406479	0.999998	NA	NA	Gpx4	.	FALSE	FALSE	FALSE	FALSE
chr10_16012_plus	F-Act___MI	-0.0406479	0.999998	NA	NA	Gpx4	.	FALSE	FALSE	FALSE	FALSE
chr10_16012_plus	F-Act___MI	-0.0406479	0.999998	NA	NA	Gpx4	.	FALSE	FALSE	FALSE	FALSE
chr10_16012_plus	F-Act___MI	-0.0406479	0.999998	NA	NA	Gpx4	.	FALSE	FALSE	FALSE	FALSE
chr10_16012_plus	F-Act___MI	-0.0406479	0.999998	NA	NA	Gpx4	.	FALSE	FALSE	FALSE	FALSE
chr10_16012_plus	F-Act___MI	-0.0406479	0.999998	NA	NA	Gpx4	.	FALSE	FALSE	FALSE	FALSE
chr10_16012_plus	F-Act___MI	-0.0406479	0.999998	NA	NA	Sbno2	.	FALSE	FALSE	FALSE	FALSE
chr10_16012_plus	F-Act___MI	-0.0406479	0.999998	NA	NA	Sbno2	.	FALSE	FALSE	FALSE	FALSE
chr10_16012_plus	F-Act___MI	-0.0406479	0.999998	NA	NA	Sbno2	.	FALSE	FALSE	FALSE	FALSE
chr10_16012_plus	F-Act___MI	-0.0406479	0.999998	NA	NA	Sbno2	.	FALSE	FALSE	FALSE	FALSE
chr10_16012_plus	F-Act___MI	-0.0406479	0.999998	NA	NA	Sbno2	.	FALSE	FALSE	FALSE	FALSE
chr10_16012_plus	F-Act___MI	-0.0406479	0.999998	NA	NA	Sbno2	.	FALSE	FALSE	FALSE	FALSE
chr10_16012_plus	F-Act___MI	-0.0406479	0.999998	NA	NA	Sbno2	.	FALSE	FALSE	FALSE	FALSE
chr10_16012_plus	F-Act___MI	-0.0406479	0.999998	NA	NA	Sbno2	.	FALSE	FALSE	FALSE	FALSE
chr10_16012_plus	F-Cyc___MI	-0.0042123	0.999998	NA	NA	Gpx4	.	FALSE	FALSE	FALSE	FALSE
chr10_16012_plus	F-Cyc___MI	-0.0042123	0.999998	NA	NA	Gpx4	.	FALSE	FALSE	FALSE	FALSE
chr10_16012_plus	F-Cyc___MI	-0.0042123	0.999998	NA	NA	Gpx4	.	FALSE	FALSE	FALSE	FALSE
chr10_16012_plus	F-Cyc___MI	-0.0042123	0.999998	NA	NA	Gpx4	.	FALSE	FALSE	FALSE	FALSE
chr10_16012_plus	F-Cyc___MI	-0.0042123	0.999998	NA	NA	Gpx4	.	FALSE	FALSE	FALSE	FALSE
chr10_16012_plus	F-Cyc___MI	-0.0042123	0.999998	NA	NA	Gpx4	.	FALSE	FALSE	FALSE	FALSE
chr10_16012_plus	F-Cyc___MI	-0.0042123	0.999998	NA	NA	Gpx4	.	FALSE	FALSE	FALSE	FALSE
chr10_16012_plus	F-Cyc___MI	-0.0042123	0.999998	NA	NA	Gpx4	.	FALSE	FALSE	FALSE	FALSE
chr10_16012_plus	F-Cyc___MI	-0.0042123	0.999998	NA	NA	Sbno2	.	FALSE	FALSE	FALSE	FALSE
chr10_16012_plus	F-Cyc___MI	-0.0042123	0.999998	NA	NA	Sbno2	.	FALSE	FALSE	FALSE	FALSE
chr10_16012_plus	F-Cyc___MI	-0.0042123	0.999998	NA	NA	Sbno2	.	FALSE	FALSE	FALSE	FALSE
chr10_16012_plus	F-Cyc___MI	-0.0042123	0.999998	NA	NA	Sbno2	.	FALSE	FALSE	FALSE	FALSE
chr10_16012_plus	F-Cyc___MI	-0.0042123	0.999998	NA	NA	Sbno2	.	FALSE	FALSE	FALSE	FALSE
chr10_16012_plus	F-Cyc___MI	-0.0042123	0.999998	NA	NA	Sbno2	.	FALSE	FALSE	FALSE	FALSE
chr10_16012_plus	F-Cyc___MI	-0.0042123	0.999998	NA	NA	Sbno2	.	FALSE	FALSE	FALSE	FALSE
chr10_16012_plus	F-Cyc___MI	-0.0042123	0.999998	NA	NA	Sbno2	.	FALSE	FALSE	FALSE	FALSE
chr10_16012_plus	F-SH___Sham	0.00356609	0.999998	NA	NA	Gpx4	.	FALSE	FALSE	FALSE	FALSE
chr10_16012_plus	F-SH___Sham	0.00356609	0.999998	NA	NA	Gpx4	.	FALSE	FALSE	FALSE	FALSE
chr10_16012_plus	F-SH___Sham	0.00356609	0.999998	NA	NA	Gpx4	.	FALSE	FALSE	FALSE	FALSE
chr10_16012_plus	F-SH___Sham	0.00356609	0.999998	NA	NA	Gpx4	.	FALSE	FALSE	FALSE	FALSE
chr10_16012_plus	F-SH___Sham	0.00356609	0.999998	NA	NA	Gpx4	.	FALSE	FALSE	FALSE	FALSE
chr10_16012_plus	F-SH___Sham	0.00356609	0.999998	NA	NA	Gpx4	.	FALSE	FALSE	FALSE	FALSE
chr10_16012_plus	F-SH___Sham	0.00356609	0.999998	NA	NA	Gpx4	.	FALSE	FALSE	FALSE	FALSE
chr10_16012_plus	F-SH___Sham	0.00356609	0.999998	NA	NA	Gpx4	.	FALSE	FALSE	FALSE	FALSE
chr10_16012_plus	F-SH___Sham	0.00356609	0.999998	NA	NA	Sbno2	.	FALSE	FALSE	FALSE	FALSE
chr10_16012_plus	F-SH___Sham	0.00356609	0.999998	NA	NA	Sbno2	.	FALSE	FALSE	FALSE	FALSE
chr10_16012_plus	F-SH___Sham	0.00356609	0.999998	NA	NA	Sbno2	.	FALSE	FALSE	FALSE	FALSE
chr10_16012_plus	F-SH___Sham	0.00356609	0.999998	NA	NA	Sbno2	.	FALSE	FALSE	FALSE	FALSE
chr10_16012_plus	F-SH___Sham	0.00356609	0.999998	NA	NA	Sbno2	.	FALSE	FALSE	FALSE	FALSE
chr10_16012_plus	F-SH___Sham	0.00356609	0.999998	NA	NA	Sbno2	.	FALSE	FALSE	FALSE	FALSE
chr10_16012_plus	F-SH___Sham	0.00356609	0.999998	NA	NA	Sbno2	.	FALSE	FALSE	FALSE	FALSE
chr10_16012_plus	F-SH___Sham	0.00356609	0.999998	NA	NA	Sbno2	.	FALSE	FALSE	FALSE	FALSE
chr10_16012_plus	F-SH___MI	0.0919942	0.999998	NA	NA	Gpx4	.	FALSE	FALSE	FALSE	FALSE
chr10_16012_plus	F-SH___MI	0.0919942	0.999998	NA	NA	Gpx4	.	FALSE	FALSE	FALSE	FALSE
chr10_16012_plus	F-SH___MI	0.0919942	0.999998	NA	NA	Gpx4	.	FALSE	FALSE	FALSE	FALSE
chr10_16012_plus	F-SH___MI	0.0919942	0.999998	NA	NA	Gpx4	.	FALSE	FALSE	FALSE	FALSE
chr10_16012_plus	F-SH___MI	0.0919942	0.999998	NA	NA	Gpx4	.	FALSE	FALSE	FALSE	FALSE
chr10_16012_plus	F-SH___MI	0.0919942	0.999998	NA	NA	Gpx4	.	FALSE	FALSE	FALSE	FALSE
chr10_16012_plus	F-SH___MI	0.0919942	0.999998	NA	NA	Gpx4	.	FALSE	FALSE	FALSE	FALSE
chr10_16012_plus	F-SH___MI	0.0919942	0.999998	NA	NA	Gpx4	.	FALSE	FALSE	FALSE	FALSE
chr10_16012_plus	F-SH___MI	0.0919942	0.999998	NA	NA	Sbno2	.	FALSE	FALSE	FALSE	FALSE
chr10_16012_plus	F-SH___MI	0.0919942	0.999998	NA	NA	Sbno2	.	FALSE	FALSE	FALSE	FALSE
chr10_16012_plus	F-SH___MI	0.0919942	0.999998	NA	NA	Sbno2	.	FALSE	FALSE	FALSE	FALSE
chr10_16012_plus	F-SH___MI	0.0919942	0.999998	NA	NA	Sbno2	.	FALSE	FALSE	FALSE	FALSE
chr10_16012_plus	F-SH___MI	0.0919942	0.999998	NA	NA	Sbno2	.	FALSE	FALSE	FALSE	FALSE
chr10_16012_plus	F-SH___MI	0.0919942	0.999998	NA	NA	Sbno2	.	FALSE	FALSE	FALSE	FALSE
chr10_16012_plus	F-SH___MI	0.0919942	0.999998	NA	NA	Sbno2	.	FALSE	FALSE	FALSE	FALSE
chr10_16012_plus	F-SH___MI	0.0919942	0.999998	NA	NA	Sbno2	.	FALSE	FALSE	FALSE	FALSE
chr10_16012_plus	F-SL___Sham	0.246252	0.999998	NA	NA	Gpx4	.	FALSE	FALSE	FALSE	FALSE
chr10_16012_plus	F-SL___Sham	0.246252	0.999998	NA	NA	Gpx4	.	FALSE	FALSE	FALSE	FALSE
chr10_16012_plus	F-SL___Sham	0.246252	0.999998	NA	NA	Gpx4	.	FALSE	FALSE	FALSE	FALSE
chr10_16012_plus	F-SL___Sham	0.246252	0.999998	NA	NA	Gpx4	.	FALSE	FALSE	FALSE	FALSE
chr10_16012_plus	F-SL___Sham	0.246252	0.999998	NA	NA	Gpx4	.	FALSE	FALSE	FALSE	FALSE
chr10_16012_plus	F-SL___Sham	0.246252	0.999998	NA	NA	Gpx4	.	FALSE	FALSE	FALSE	FALSE
chr10_16012_plus	F-SL___Sham	0.246252	0.999998	NA	NA	Gpx4	.	FALSE	FALSE	FALSE	FALSE
chr10_16012_plus	F-SL___Sham	0.246252	0.999998	NA	NA	Gpx4	.	FALSE	FALSE	FALSE	FALSE
chr10_16012_plus	F-SL___Sham	0.246252	0.999998	NA	NA	Sbno2	.	FALSE	FALSE	FALSE	FALSE
chr10_16012_plus	F-SL___Sham	0.246252	0.999998	NA	NA	Sbno2	.	FALSE	FALSE	FALSE	FALSE
chr10_16012_plus	F-SL___Sham	0.246252	0.999998	NA	NA	Sbno2	.	FALSE	FALSE	FALSE	FALSE
chr10_16012_plus	F-SL___Sham	0.246252	0.999998	NA	NA	Sbno2	.	FALSE	FALSE	FALSE	FALSE
chr10_16012_plus	F-SL___Sham	0.246252	0.999998	NA	NA	Sbno2	.	FALSE	FALSE	FALSE	FALSE
chr10_16012_plus	F-SL___Sham	0.246252	0.999998	NA	NA	Sbno2	.	FALSE	FALSE	FALSE	FALSE
chr10_16012_plus	F-SL___Sham	0.246252	0.999998	NA	NA	Sbno2	.	FALSE	FALSE	FALSE	FALSE
chr10_16012_plus	F-SL___Sham	0.246252	0.999998	NA	NA	Sbno2	.	FALSE	FALSE	FALSE	FALSE
chr10_16030_minus	F-Cyc___MI	-0.0423338	3.31843e-05	0.382	FALSE	Midn	.	FALSE	FALSE	FALSE	FALSE
chr10_16030_minus	F-SH___MI	-0.0366789	3.31843e-05	0.382	FALSE	Midn	.	FALSE	FALSE	FALSE	FALSE
chr10_16030_minus	F-Act___MI	-0.0106317	3.31843e-05	0.382	FALSE	Midn	.	FALSE	FALSE	FALSE	FALSE
chr10_16030_minus	F-SL___Sham	0.149307	3.31843e-05	0.382	FALSE	Midn	.	FALSE	FALSE	FALSE	FALSE
chr10_16030_minus	F-SH___Sham	0.177456	3.31843e-05	0.382	FALSE	Midn	.	FALSE	FALSE	FALSE	FALSE
chr10_16030_minus	F-Act___Sham	0.27246	3.31843e-05	0.382	FALSE	Midn	.	FALSE	FALSE	FALSE	FALSE
chr10_16030_plus	F-Act___Sham	-0.114676	0	0.078	FALSE	Midn	.	FALSE	FALSE	FALSE	FALSE
chr10_16030_plus	F-Cyc___MI	-0.0680663	0	0.078	FALSE	Midn	.	FALSE	FALSE	FALSE	FALSE
chr10_16030_plus	F-Act___MI	-7.07236e-06	0	0.078	FALSE	Midn	.	FALSE	FALSE	FALSE	FALSE
chr10_16030_plus	F-SH___MI	0.0340875	0	0.078	FALSE	Midn	.	FALSE	FALSE	FALSE	FALSE
chr10_16030_plus	F-SH___Sham	0.194819	0	0.078	FALSE	Midn	.	FALSE	FALSE	FALSE	FALSE
chr10_16058_minus	F-Cyc___MI	-0.219797	1	NA	NA	Dazap1,Mir6911	.	FALSE	FALSE	FALSE	FALSE
chr10_16058_minus	F-Act___MI	0.0825058	1	NA	NA	Dazap1,Mir6911	.	FALSE	FALSE	FALSE	FALSE
chr10_16059_minus	F-Act___MI	-0.0890859	0	0	TRUE	Rps15	.	FALSE	FALSE	FALSE	FALSE
chr10_16059_minus	F-Cyc___MI	-0.0608009	0	0	TRUE	Rps15	.	FALSE	FALSE	FALSE	FALSE
chr10_16059_minus	F-Act___Sham	-0.00202564	0	0	TRUE	Rps15	.	FALSE	FALSE	FALSE	FALSE
chr10_16059_minus	F-SH___MI	0.00674973	0	0	TRUE	Rps15	.	FALSE	FALSE	FALSE	FALSE
chr10_16059_minus	F-SH___Sham	0.0194442	0	0	TRUE	Rps15	.	FALSE	FALSE	FALSE	FALSE
chr10_16059_minus	F-SL___MI	0.0437402	0	0	TRUE	Rps15	.	FALSE	FALSE	FALSE	FALSE
chr10_16059_minus	F-SL___Sham	0.0474225	0	0	TRUE	Rps15	.	FALSE	FALSE	FALSE	FALSE
chr10_16059_plus	F-SL___MI	-0.0811517	0.999987	NA	NA	Rps15	.	FALSE	FALSE	FALSE	FALSE
chr10_16059_plus	F-SH___MI	-0.0358006	0.999987	NA	NA	Rps15	.	FALSE	FALSE	FALSE	FALSE
chr10_16059_plus	F-Act___MI	-0.0311413	0.999987	NA	NA	Rps15	.	FALSE	FALSE	FALSE	FALSE
chr10_16059_plus	F-Cyc___MI	-0.0285267	0.999987	NA	NA	Rps15	.	FALSE	FALSE	FALSE	FALSE
chr10_16059_plus	F-SH___Sham	-0.00722323	0.999987	NA	NA	Rps15	.	FALSE	FALSE	FALSE	FALSE
chr10_16059_plus	F-Act___Sham	0.0927976	0.999987	NA	NA	Rps15	.	FALSE	FALSE	FALSE	FALSE
chr10_16059_plus	F-SL___Sham	0.103235	0.999987	NA	NA	Rps15	.	FALSE	FALSE	FALSE	FALSE
chr10_16079_minus	F-Act___MI	-0.0156915	1	NA	NA	Gm30823	.	FALSE	FALSE	FALSE	FALSE
chr10_16079_minus	F-Act___MI	-0.0156915	1	NA	NA	Gm30823	.	FALSE	FALSE	FALSE	FALSE
chr10_16079_minus	F-Act___MI	-0.0156915	1	NA	NA	Gm30823	.	FALSE	FALSE	FALSE	FALSE
chr10_16079_minus	F-Act___MI	-0.0156915	1	NA	NA	Gm30823	.	FALSE	FALSE	FALSE	FALSE
chr10_16079_minus	F-Act___MI	-0.0156915	1	NA	NA	Gm30823	.	FALSE	FALSE	FALSE	FALSE
chr10_16079_minus	F-Act___MI	-0.0156915	1	NA	NA	Gm30823	.	FALSE	FALSE	FALSE	FALSE
chr10_16079_minus	F-Act___MI	-0.0156915	1	NA	NA	Gm30823	.	FALSE	FALSE	FALSE	FALSE
chr10_16079_minus	F-Act___MI	-0.0156915	1	NA	NA	Gm30823	.	FALSE	FALSE	FALSE	FALSE
chr10_16079_minus	F-Act___MI	-0.0156915	1	NA	NA	Mbd3	.	FALSE	FALSE	FALSE	FALSE
chr10_16079_minus	F-Act___MI	-0.0156915	1	NA	NA	Mbd3	.	FALSE	FALSE	FALSE	FALSE
chr10_16079_minus	F-Act___MI	-0.0156915	1	NA	NA	Mbd3	.	FALSE	FALSE	FALSE	FALSE
chr10_16079_minus	F-Act___MI	-0.0156915	1	NA	NA	Mbd3	.	FALSE	FALSE	FALSE	FALSE
chr10_16079_minus	F-Act___MI	-0.0156915	1	NA	NA	Mbd3	.	FALSE	FALSE	FALSE	FALSE
chr10_16079_minus	F-Act___MI	-0.0156915	1	NA	NA	Mbd3	.	FALSE	FALSE	FALSE	FALSE
chr10_16079_minus	F-Act___MI	-0.0156915	1	NA	NA	Mbd3	.	FALSE	FALSE	FALSE	FALSE
chr10_16079_minus	F-Act___MI	-0.0156915	1	NA	NA	Mbd3	.	FALSE	FALSE	FALSE	FALSE
chr10_16079_minus	F-Cyc___MI	0.0566752	1	NA	NA	Gm30823	.	FALSE	FALSE	FALSE	FALSE
chr10_16079_minus	F-Cyc___MI	0.0566752	1	NA	NA	Gm30823	.	FALSE	FALSE	FALSE	FALSE
chr10_16079_minus	F-Cyc___MI	0.0566752	1	NA	NA	Gm30823	.	FALSE	FALSE	FALSE	FALSE
chr10_16079_minus	F-Cyc___MI	0.0566752	1	NA	NA	Gm30823	.	FALSE	FALSE	FALSE	FALSE
chr10_16079_minus	F-Cyc___MI	0.0566752	1	NA	NA	Gm30823	.	FALSE	FALSE	FALSE	FALSE
chr10_16079_minus	F-Cyc___MI	0.0566752	1	NA	NA	Gm30823	.	FALSE	FALSE	FALSE	FALSE
chr10_16079_minus	F-Cyc___MI	0.0566752	1	NA	NA	Gm30823	.	FALSE	FALSE	FALSE	FALSE
chr10_16079_minus	F-Cyc___MI	0.0566752	1	NA	NA	Gm30823	.	FALSE	FALSE	FALSE	FALSE
chr10_16079_minus	F-Cyc___MI	0.0566752	1	NA	NA	Mbd3	.	FALSE	FALSE	FALSE	FALSE
chr10_16079_minus	F-Cyc___MI	0.0566752	1	NA	NA	Mbd3	.	FALSE	FALSE	FALSE	FALSE
chr10_16079_minus	F-Cyc___MI	0.0566752	1	NA	NA	Mbd3	.	FALSE	FALSE	FALSE	FALSE
chr10_16079_minus	F-Cyc___MI	0.0566752	1	NA	NA	Mbd3	.	FALSE	FALSE	FALSE	FALSE
chr10_16079_minus	F-Cyc___MI	0.0566752	1	NA	NA	Mbd3	.	FALSE	FALSE	FALSE	FALSE
chr10_16079_minus	F-Cyc___MI	0.0566752	1	NA	NA	Mbd3	.	FALSE	FALSE	FALSE	FALSE
chr10_16079_minus	F-Cyc___MI	0.0566752	1	NA	NA	Mbd3	.	FALSE	FALSE	FALSE	FALSE
chr10_16079_minus	F-Cyc___MI	0.0566752	1	NA	NA	Mbd3	.	FALSE	FALSE	FALSE	FALSE
chr10_16166_minus	F-Cyc___MI	-0.0648724	0	0	TRUE	Oaz1,Mir1982	.	FALSE	FALSE	FALSE	FALSE
chr10_16166_minus	F-SH___MI	-0.0240998	0	0	TRUE	Oaz1,Mir1982	.	FALSE	FALSE	FALSE	FALSE
chr10_16166_minus	F-Act___MI	-0.000765263	0	0	TRUE	Oaz1,Mir1982	.	FALSE	FALSE	FALSE	FALSE
chr10_16166_minus	F-SL___MI	0.0975909	0	0	TRUE	Oaz1,Mir1982	.	FALSE	FALSE	FALSE	FALSE
chr10_16166_minus	F-Act___Sham	0.137844	0	0	TRUE	Oaz1,Mir1982	.	FALSE	FALSE	FALSE	FALSE
chr10_16166_minus	F-SH___Sham	0.175014	0	0	TRUE	Oaz1,Mir1982	.	FALSE	FALSE	FALSE	FALSE
chr10_16166_minus	F-SL___Sham	0.186484	0	0	TRUE	Oaz1,Mir1982	.	FALSE	FALSE	FALSE	FALSE
chr10_16166_plus	F-Cyc___MI	-0.053365	0	0	TRUE	Oaz1,Mir1982	.	FALSE	FALSE	FALSE	FALSE
chr10_16166_plus	F-Act___MI	-0.00277117	0	0	TRUE	Oaz1,Mir1982	.	FALSE	FALSE	FALSE	FALSE
chr10_16166_plus	F-SL___MI	-0.000272712	0	0	TRUE	Oaz1,Mir1982	.	FALSE	FALSE	FALSE	FALSE
chr10_16166_plus	F-SH___MI	0.000117672	0	0	TRUE	Oaz1,Mir1982	.	FALSE	FALSE	FALSE	FALSE
chr10_16166_plus	F-SH___Sham	0.0489157	0	0	TRUE	Oaz1,Mir1982	.	FALSE	FALSE	FALSE	FALSE
chr10_16166_plus	F-SL___Sham	0.110987	0	0	TRUE	Oaz1,Mir1982	.	FALSE	FALSE	FALSE	FALSE
chr10_16166_plus	F-Act___Sham	0.126063	0	0	TRUE	Oaz1,Mir1982	.	FALSE	FALSE	FALSE	FALSE
chr10_16181_minus	F-Act___MI	-0.0438604	1	NA	NA	Lmnb2	Lmnb2_utr3_0_0_chr10_80901363_r	FALSE	FALSE	FALSE	FALSE
chr10_16181_minus	F-Cyc___MI	-0.0427135	1	NA	NA	Lmnb2	Lmnb2_utr3_0_0_chr10_80901363_r	FALSE	FALSE	FALSE	FALSE
chr10_16187_minus	F-Act___MI	-0.0137558	0.999994	NA	NA	Gadd45b	.	FALSE	FALSE	FALSE	FALSE
chr10_16187_minus	F-Cyc___MI	0.0866109	0.999994	NA	NA	Gadd45b	.	FALSE	FALSE	FALSE	FALSE
chr10_16187_plus	F-Cyc___MI	0.0591807	1	NA	NA	Gadd45b	.	FALSE	FALSE	FALSE	FALSE
chr10_16187_plus	F-Act___MI	0.106266	1	NA	NA	Gadd45b	.	FALSE	FALSE	FALSE	FALSE
chr10_16209_minus	F-Cyc___MI	0.0509522	1	NA	NA	.	.	FALSE	FALSE	FALSE	FALSE
chr10_16209_minus	F-Act___MI	0.113675	1	NA	NA	.	.	FALSE	FALSE	FALSE	FALSE
chr10_16225_minus	F-Cyc___MI	-0.0818641	1	NA	NA	Map2k2	.	FALSE	FALSE	FALSE	FALSE
chr10_16225_minus	F-Act___MI	-0.0534594	1	NA	NA	Map2k2	.	FALSE	FALSE	FALSE	FALSE
chr10_16237_minus	F-SL___MI	-0.0637742	0	0	TRUE	Eef2,Snord37	.	FALSE	FALSE	FALSE	FALSE
chr10_16237_minus	F-SL___MI	-0.0637742	0	0	TRUE	Eef2,Snord37	.	FALSE	FALSE	FALSE	FALSE
chr10_16237_minus	F-SL___MI	-0.0637742	0	0	TRUE	Eef2,Snord37	.	FALSE	FALSE	FALSE	FALSE
chr10_16237_minus	F-SL___MI	-0.0637742	0	0	TRUE	Eef2,Snord37	.	FALSE	FALSE	FALSE	FALSE
chr10_16237_minus	F-SL___MI	-0.0637742	0	0	TRUE	Eef2,Snord37	.	FALSE	FALSE	FALSE	FALSE
chr10_16237_minus	F-SL___MI	-0.0637742	0	0	TRUE	Eef2,Snord37	.	FALSE	FALSE	FALSE	FALSE
chr10_16237_minus	F-SL___MI	-0.0637742	0	0	TRUE	Eef2,Snord37	.	FALSE	FALSE	FALSE	FALSE
chr10_16237_minus	F-SL___MI	-0.0637742	0	0	TRUE	Eef2,Snord37	.	FALSE	FALSE	FALSE	FALSE
chr10_16237_minus	F-SL___MI	-0.0637742	0	0	TRUE	Dapk3	.	FALSE	FALSE	FALSE	FALSE
chr10_16237_minus	F-SL___MI	-0.0637742	0	0	TRUE	Dapk3	.	FALSE	FALSE	FALSE	FALSE
chr10_16237_minus	F-SL___MI	-0.0637742	0	0	TRUE	Dapk3	.	FALSE	FALSE	FALSE	FALSE
chr10_16237_minus	F-SL___MI	-0.0637742	0	0	TRUE	Dapk3	.	FALSE	FALSE	FALSE	FALSE
chr10_16237_minus	F-SL___MI	-0.0637742	0	0	TRUE	Dapk3	.	FALSE	FALSE	FALSE	FALSE
chr10_16237_minus	F-SL___MI	-0.0637742	0	0	TRUE	Dapk3	.	FALSE	FALSE	FALSE	FALSE
chr10_16237_minus	F-SL___MI	-0.0637742	0	0	TRUE	Dapk3	.	FALSE	FALSE	FALSE	FALSE
chr10_16237_minus	F-SL___MI	-0.0637742	0	0	TRUE	Dapk3	.	FALSE	FALSE	FALSE	FALSE
chr10_16237_minus	F-Cyc___MI	-0.0455034	0	0	TRUE	Eef2,Snord37	.	FALSE	FALSE	FALSE	FALSE
chr10_16237_minus	F-Cyc___MI	-0.0455034	0	0	TRUE	Eef2,Snord37	.	FALSE	FALSE	FALSE	FALSE
chr10_16237_minus	F-Cyc___MI	-0.0455034	0	0	TRUE	Eef2,Snord37	.	FALSE	FALSE	FALSE	FALSE
chr10_16237_minus	F-Cyc___MI	-0.0455034	0	0	TRUE	Eef2,Snord37	.	FALSE	FALSE	FALSE	FALSE
chr10_16237_minus	F-Cyc___MI	-0.0455034	0	0	TRUE	Eef2,Snord37	.	FALSE	FALSE	FALSE	FALSE
chr10_16237_minus	F-Cyc___MI	-0.0455034	0	0	TRUE	Eef2,Snord37	.	FALSE	FALSE	FALSE	FALSE
chr10_16237_minus	F-Cyc___MI	-0.0455034	0	0	TRUE	Eef2,Snord37	.	FALSE	FALSE	FALSE	FALSE
chr10_16237_minus	F-Cyc___MI	-0.0455034	0	0	TRUE	Eef2,Snord37	.	FALSE	FALSE	FALSE	FALSE
chr10_16237_minus	F-Cyc___MI	-0.0455034	0	0	TRUE	Dapk3	.	FALSE	FALSE	FALSE	FALSE
chr10_16237_minus	F-Cyc___MI	-0.0455034	0	0	TRUE	Dapk3	.	FALSE	FALSE	FALSE	FALSE
chr10_16237_minus	F-Cyc___MI	-0.0455034	0	0	TRUE	Dapk3	.	FALSE	FALSE	FALSE	FALSE
chr10_16237_minus	F-Cyc___MI	-0.0455034	0	0	TRUE	Dapk3	.	FALSE	FALSE	FALSE	FALSE
chr10_16237_minus	F-Cyc___MI	-0.0455034	0	0	TRUE	Dapk3	.	FALSE	FALSE	FALSE	FALSE
chr10_16237_minus	F-Cyc___MI	-0.0455034	0	0	TRUE	Dapk3	.	FALSE	FALSE	FALSE	FALSE
chr10_16237_minus	F-Cyc___MI	-0.0455034	0	0	TRUE	Dapk3	.	FALSE	FALSE	FALSE	FALSE
chr10_16237_minus	F-Cyc___MI	-0.0455034	0	0	TRUE	Dapk3	.	FALSE	FALSE	FALSE	FALSE
chr10_16237_minus	F-Act___MI	-0.0134816	0	0	TRUE	Eef2,Snord37	.	FALSE	FALSE	FALSE	FALSE
chr10_16237_minus	F-Act___MI	-0.0134816	0	0	TRUE	Eef2,Snord37	.	FALSE	FALSE	FALSE	FALSE
chr10_16237_minus	F-Act___MI	-0.0134816	0	0	TRUE	Eef2,Snord37	.	FALSE	FALSE	FALSE	FALSE
chr10_16237_minus	F-Act___MI	-0.0134816	0	0	TRUE	Eef2,Snord37	.	FALSE	FALSE	FALSE	FALSE
chr10_16237_minus	F-Act___MI	-0.0134816	0	0	TRUE	Eef2,Snord37	.	FALSE	FALSE	FALSE	FALSE
chr10_16237_minus	F-Act___MI	-0.0134816	0	0	TRUE	Eef2,Snord37	.	FALSE	FALSE	FALSE	FALSE
chr10_16237_minus	F-Act___MI	-0.0134816	0	0	TRUE	Eef2,Snord37	.	FALSE	FALSE	FALSE	FALSE
chr10_16237_minus	F-Act___MI	-0.0134816	0	0	TRUE	Eef2,Snord37	.	FALSE	FALSE	FALSE	FALSE
chr10_16237_minus	F-Act___MI	-0.0134816	0	0	TRUE	Dapk3	.	FALSE	FALSE	FALSE	FALSE
chr10_16237_minus	F-Act___MI	-0.0134816	0	0	TRUE	Dapk3	.	FALSE	FALSE	FALSE	FALSE
chr10_16237_minus	F-Act___MI	-0.0134816	0	0	TRUE	Dapk3	.	FALSE	FALSE	FALSE	FALSE
chr10_16237_minus	F-Act___MI	-0.0134816	0	0	TRUE	Dapk3	.	FALSE	FALSE	FALSE	FALSE
chr10_16237_minus	F-Act___MI	-0.0134816	0	0	TRUE	Dapk3	.	FALSE	FALSE	FALSE	FALSE
chr10_16237_minus	F-Act___MI	-0.0134816	0	0	TRUE	Dapk3	.	FALSE	FALSE	FALSE	FALSE
chr10_16237_minus	F-Act___MI	-0.0134816	0	0	TRUE	Dapk3	.	FALSE	FALSE	FALSE	FALSE
chr10_16237_minus	F-Act___MI	-0.0134816	0	0	TRUE	Dapk3	.	FALSE	FALSE	FALSE	FALSE
chr10_16237_minus	F-SH___MI	0.00611518	0	0	TRUE	Eef2,Snord37	.	FALSE	FALSE	FALSE	FALSE
chr10_16237_minus	F-SH___MI	0.00611518	0	0	TRUE	Eef2,Snord37	.	FALSE	FALSE	FALSE	FALSE
chr10_16237_minus	F-SH___MI	0.00611518	0	0	TRUE	Eef2,Snord37	.	FALSE	FALSE	FALSE	FALSE
chr10_16237_minus	F-SH___MI	0.00611518	0	0	TRUE	Eef2,Snord37	.	FALSE	FALSE	FALSE	FALSE
chr10_16237_minus	F-SH___MI	0.00611518	0	0	TRUE	Eef2,Snord37	.	FALSE	FALSE	FALSE	FALSE
chr10_16237_minus	F-SH___MI	0.00611518	0	0	TRUE	Eef2,Snord37	.	FALSE	FALSE	FALSE	FALSE
chr10_16237_minus	F-SH___MI	0.00611518	0	0	TRUE	Eef2,Snord37	.	FALSE	FALSE	FALSE	FALSE
chr10_16237_minus	F-SH___MI	0.00611518	0	0	TRUE	Eef2,Snord37	.	FALSE	FALSE	FALSE	FALSE
chr10_16237_minus	F-SH___MI	0.00611518	0	0	TRUE	Dapk3	.	FALSE	FALSE	FALSE	FALSE
chr10_16237_minus	F-SH___MI	0.00611518	0	0	TRUE	Dapk3	.	FALSE	FALSE	FALSE	FALSE
chr10_16237_minus	F-SH___MI	0.00611518	0	0	TRUE	Dapk3	.	FALSE	FALSE	FALSE	FALSE
chr10_16237_minus	F-SH___MI	0.00611518	0	0	TRUE	Dapk3	.	FALSE	FALSE	FALSE	FALSE
chr10_16237_minus	F-SH___MI	0.00611518	0	0	TRUE	Dapk3	.	FALSE	FALSE	FALSE	FALSE
chr10_16237_minus	F-SH___MI	0.00611518	0	0	TRUE	Dapk3	.	FALSE	FALSE	FALSE	FALSE
chr10_16237_minus	F-SH___MI	0.00611518	0	0	TRUE	Dapk3	.	FALSE	FALSE	FALSE	FALSE
chr10_16237_minus	F-SH___MI	0.00611518	0	0	TRUE	Dapk3	.	FALSE	FALSE	FALSE	FALSE
chr10_16237_minus	F-Act___Sham	0.125265	0	0	TRUE	Eef2,Snord37	.	FALSE	FALSE	FALSE	FALSE
chr10_16237_minus	F-Act___Sham	0.125265	0	0	TRUE	Eef2,Snord37	.	FALSE	FALSE	FALSE	FALSE
chr10_16237_minus	F-Act___Sham	0.125265	0	0	TRUE	Eef2,Snord37	.	FALSE	FALSE	FALSE	FALSE
chr10_16237_minus	F-Act___Sham	0.125265	0	0	TRUE	Eef2,Snord37	.	FALSE	FALSE	FALSE	FALSE
chr10_16237_minus	F-Act___Sham	0.125265	0	0	TRUE	Eef2,Snord37	.	FALSE	FALSE	FALSE	FALSE
chr10_16237_minus	F-Act___Sham	0.125265	0	0	TRUE	Eef2,Snord37	.	FALSE	FALSE	FALSE	FALSE
chr10_16237_minus	F-Act___Sham	0.125265	0	0	TRUE	Eef2,Snord37	.	FALSE	FALSE	FALSE	FALSE
chr10_16237_minus	F-Act___Sham	0.125265	0	0	TRUE	Eef2,Snord37	.	FALSE	FALSE	FALSE	FALSE
chr10_16237_minus	F-Act___Sham	0.125265	0	0	TRUE	Dapk3	.	FALSE	FALSE	FALSE	FALSE
chr10_16237_minus	F-Act___Sham	0.125265	0	0	TRUE	Dapk3	.	FALSE	FALSE	FALSE	FALSE
chr10_16237_minus	F-Act___Sham	0.125265	0	0	TRUE	Dapk3	.	FALSE	FALSE	FALSE	FALSE
chr10_16237_minus	F-Act___Sham	0.125265	0	0	TRUE	Dapk3	.	FALSE	FALSE	FALSE	FALSE
chr10_16237_minus	F-Act___Sham	0.125265	0	0	TRUE	Dapk3	.	FALSE	FALSE	FALSE	FALSE
chr10_16237_minus	F-Act___Sham	0.125265	0	0	TRUE	Dapk3	.	FALSE	FALSE	FALSE	FALSE
chr10_16237_minus	F-Act___Sham	0.125265	0	0	TRUE	Dapk3	.	FALSE	FALSE	FALSE	FALSE
chr10_16237_minus	F-Act___Sham	0.125265	0	0	TRUE	Dapk3	.	FALSE	FALSE	FALSE	FALSE
chr10_16237_minus	F-SL___Sham	0.132367	0	0	TRUE	Eef2,Snord37	.	FALSE	FALSE	FALSE	FALSE
chr10_16237_minus	F-SL___Sham	0.132367	0	0	TRUE	Eef2,Snord37	.	FALSE	FALSE	FALSE	FALSE
chr10_16237_minus	F-SL___Sham	0.132367	0	0	TRUE	Eef2,Snord37	.	FALSE	FALSE	FALSE	FALSE
chr10_16237_minus	F-SL___Sham	0.132367	0	0	TRUE	Eef2,Snord37	.	FALSE	FALSE	FALSE	FALSE
chr10_16237_minus	F-SL___Sham	0.132367	0	0	TRUE	Eef2,Snord37	.	FALSE	FALSE	FALSE	FALSE
chr10_16237_minus	F-SL___Sham	0.132367	0	0	TRUE	Eef2,Snord37	.	FALSE	FALSE	FALSE	FALSE
chr10_16237_minus	F-SL___Sham	0.132367	0	0	TRUE	Eef2,Snord37	.	FALSE	FALSE	FALSE	FALSE
chr10_16237_minus	F-SL___Sham	0.132367	0	0	TRUE	Eef2,Snord37	.	FALSE	FALSE	FALSE	FALSE
chr10_16237_minus	F-SL___Sham	0.132367	0	0	TRUE	Dapk3	.	FALSE	FALSE	FALSE	FALSE
chr10_16237_minus	F-SL___Sham	0.132367	0	0	TRUE	Dapk3	.	FALSE	FALSE	FALSE	FALSE
chr10_16237_minus	F-SL___Sham	0.132367	0	0	TRUE	Dapk3	.	FALSE	FALSE	FALSE	FALSE
chr10_16237_minus	F-SL___Sham	0.132367	0	0	TRUE	Dapk3	.	FALSE	FALSE	FALSE	FALSE
chr10_16237_minus	F-SL___Sham	0.132367	0	0	TRUE	Dapk3	.	FALSE	FALSE	FALSE	FALSE
chr10_16237_minus	F-SL___Sham	0.132367	0	0	TRUE	Dapk3	.	FALSE	FALSE	FALSE	FALSE
chr10_16237_minus	F-SL___Sham	0.132367	0	0	TRUE	Dapk3	.	FALSE	FALSE	FALSE	FALSE
chr10_16237_minus	F-SL___Sham	0.132367	0	0	TRUE	Dapk3	.	FALSE	FALSE	FALSE	FALSE
chr10_16237_minus	F-SH___Sham	0.170506	0	0	TRUE	Eef2,Snord37	.	FALSE	FALSE	FALSE	FALSE
chr10_16237_minus	F-SH___Sham	0.170506	0	0	TRUE	Eef2,Snord37	.	FALSE	FALSE	FALSE	FALSE
chr10_16237_minus	F-SH___Sham	0.170506	0	0	TRUE	Eef2,Snord37	.	FALSE	FALSE	FALSE	FALSE
chr10_16237_minus	F-SH___Sham	0.170506	0	0	TRUE	Eef2,Snord37	.	FALSE	FALSE	FALSE	FALSE
chr10_16237_minus	F-SH___Sham	0.170506	0	0	TRUE	Eef2,Snord37	.	FALSE	FALSE	FALSE	FALSE
chr10_16237_minus	F-SH___Sham	0.170506	0	0	TRUE	Eef2,Snord37	.	FALSE	FALSE	FALSE	FALSE
chr10_16237_minus	F-SH___Sham	0.170506	0	0	TRUE	Eef2,Snord37	.	FALSE	FALSE	FALSE	FALSE
chr10_16237_minus	F-SH___Sham	0.170506	0	0	TRUE	Eef2,Snord37	.	FALSE	FALSE	FALSE	FALSE
chr10_16237_minus	F-SH___Sham	0.170506	0	0	TRUE	Dapk3	.	FALSE	FALSE	FALSE	FALSE
chr10_16237_minus	F-SH___Sham	0.170506	0	0	TRUE	Dapk3	.	FALSE	FALSE	FALSE	FALSE
chr10_16237_minus	F-SH___Sham	0.170506	0	0	TRUE	Dapk3	.	FALSE	FALSE	FALSE	FALSE
chr10_16237_minus	F-SH___Sham	0.170506	0	0	TRUE	Dapk3	.	FALSE	FALSE	FALSE	FALSE
chr10_16237_minus	F-SH___Sham	0.170506	0	0	TRUE	Dapk3	.	FALSE	FALSE	FALSE	FALSE
chr10_16237_minus	F-SH___Sham	0.170506	0	0	TRUE	Dapk3	.	FALSE	FALSE	FALSE	FALSE
chr10_16237_minus	F-SH___Sham	0.170506	0	0	TRUE	Dapk3	.	FALSE	FALSE	FALSE	FALSE
chr10_16237_minus	F-SH___Sham	0.170506	0	0	TRUE	Dapk3	.	FALSE	FALSE	FALSE	FALSE
chr10_16237_plus	F-Cyc___MI	-0.0288655	0	0	TRUE	Eef2,Snord37	.	FALSE	FALSE	FALSE	FALSE
chr10_16237_plus	F-Cyc___MI	-0.0288655	0	0	TRUE	Eef2,Snord37	.	FALSE	FALSE	FALSE	FALSE
chr10_16237_plus	F-Cyc___MI	-0.0288655	0	0	TRUE	Eef2,Snord37	.	FALSE	FALSE	FALSE	FALSE
chr10_16237_plus	F-Cyc___MI	-0.0288655	0	0	TRUE	Eef2,Snord37	.	FALSE	FALSE	FALSE	FALSE
chr10_16237_plus	F-Cyc___MI	-0.0288655	0	0	TRUE	Eef2,Snord37	.	FALSE	FALSE	FALSE	FALSE
chr10_16237_plus	F-Cyc___MI	-0.0288655	0	0	TRUE	Eef2,Snord37	.	FALSE	FALSE	FALSE	FALSE
chr10_16237_plus	F-Cyc___MI	-0.0288655	0	0	TRUE	Eef2,Snord37	.	FALSE	FALSE	FALSE	FALSE
chr10_16237_plus	F-Cyc___MI	-0.0288655	0	0	TRUE	Eef2,Snord37	.	FALSE	FALSE	FALSE	FALSE
chr10_16237_plus	F-Cyc___MI	-0.0288655	0	0	TRUE	Dapk3	.	FALSE	FALSE	FALSE	FALSE
chr10_16237_plus	F-Cyc___MI	-0.0288655	0	0	TRUE	Dapk3	.	FALSE	FALSE	FALSE	FALSE
chr10_16237_plus	F-Cyc___MI	-0.0288655	0	0	TRUE	Dapk3	.	FALSE	FALSE	FALSE	FALSE
chr10_16237_plus	F-Cyc___MI	-0.0288655	0	0	TRUE	Dapk3	.	FALSE	FALSE	FALSE	FALSE
chr10_16237_plus	F-Cyc___MI	-0.0288655	0	0	TRUE	Dapk3	.	FALSE	FALSE	FALSE	FALSE
chr10_16237_plus	F-Cyc___MI	-0.0288655	0	0	TRUE	Dapk3	.	FALSE	FALSE	FALSE	FALSE
chr10_16237_plus	F-Cyc___MI	-0.0288655	0	0	TRUE	Dapk3	.	FALSE	FALSE	FALSE	FALSE
chr10_16237_plus	F-Cyc___MI	-0.0288655	0	0	TRUE	Dapk3	.	FALSE	FALSE	FALSE	FALSE
chr10_16237_plus	F-SL___MI	-0.019347	0	0	TRUE	Eef2,Snord37	.	FALSE	FALSE	FALSE	FALSE
chr10_16237_plus	F-SL___MI	-0.019347	0	0	TRUE	Eef2,Snord37	.	FALSE	FALSE	FALSE	FALSE
chr10_16237_plus	F-SL___MI	-0.019347	0	0	TRUE	Eef2,Snord37	.	FALSE	FALSE	FALSE	FALSE
chr10_16237_plus	F-SL___MI	-0.019347	0	0	TRUE	Eef2,Snord37	.	FALSE	FALSE	FALSE	FALSE
chr10_16237_plus	F-SL___MI	-0.019347	0	0	TRUE	Eef2,Snord37	.	FALSE	FALSE	FALSE	FALSE
chr10_16237_plus	F-SL___MI	-0.019347	0	0	TRUE	Eef2,Snord37	.	FALSE	FALSE	FALSE	FALSE
chr10_16237_plus	F-SL___MI	-0.019347	0	0	TRUE	Eef2,Snord37	.	FALSE	FALSE	FALSE	FALSE
chr10_16237_plus	F-SL___MI	-0.019347	0	0	TRUE	Eef2,Snord37	.	FALSE	FALSE	FALSE	FALSE
chr10_16237_plus	F-SL___MI	-0.019347	0	0	TRUE	Dapk3	.	FALSE	FALSE	FALSE	FALSE
chr10_16237_plus	F-SL___MI	-0.019347	0	0	TRUE	Dapk3	.	FALSE	FALSE	FALSE	FALSE
chr10_16237_plus	F-SL___MI	-0.019347	0	0	TRUE	Dapk3	.	FALSE	FALSE	FALSE	FALSE
chr10_16237_plus	F-SL___MI	-0.019347	0	0	TRUE	Dapk3	.	FALSE	FALSE	FALSE	FALSE
chr10_16237_plus	F-SL___MI	-0.019347	0	0	TRUE	Dapk3	.	FALSE	FALSE	FALSE	FALSE
chr10_16237_plus	F-SL___MI	-0.019347	0	0	TRUE	Dapk3	.	FALSE	FALSE	FALSE	FALSE
chr10_16237_plus	F-SL___MI	-0.019347	0	0	TRUE	Dapk3	.	FALSE	FALSE	FALSE	FALSE
chr10_16237_plus	F-SL___MI	-0.019347	0	0	TRUE	Dapk3	.	FALSE	FALSE	FALSE	FALSE
chr10_16237_plus	F-Act___MI	-0.010791	0	0	TRUE	Eef2,Snord37	.	FALSE	FALSE	FALSE	FALSE
chr10_16237_plus	F-Act___MI	-0.010791	0	0	TRUE	Eef2,Snord37	.	FALSE	FALSE	FALSE	FALSE
chr10_16237_plus	F-Act___MI	-0.010791	0	0	TRUE	Eef2,Snord37	.	FALSE	FALSE	FALSE	FALSE
chr10_16237_plus	F-Act___MI	-0.010791	0	0	TRUE	Eef2,Snord37	.	FALSE	FALSE	FALSE	FALSE
chr10_16237_plus	F-Act___MI	-0.010791	0	0	TRUE	Eef2,Snord37	.	FALSE	FALSE	FALSE	FALSE
chr10_16237_plus	F-Act___MI	-0.010791	0	0	TRUE	Eef2,Snord37	.	FALSE	FALSE	FALSE	FALSE
chr10_16237_plus	F-Act___MI	-0.010791	0	0	TRUE	Eef2,Snord37	.	FALSE	FALSE	FALSE	FALSE
chr10_16237_plus	F-Act___MI	-0.010791	0	0	TRUE	Eef2,Snord37	.	FALSE	FALSE	FALSE	FALSE
chr10_16237_plus	F-Act___MI	-0.010791	0	0	TRUE	Dapk3	.	FALSE	FALSE	FALSE	FALSE
chr10_16237_plus	F-Act___MI	-0.010791	0	0	TRUE	Dapk3	.	FALSE	FALSE	FALSE	FALSE
chr10_16237_plus	F-Act___MI	-0.010791	0	0	TRUE	Dapk3	.	FALSE	FALSE	FALSE	FALSE
chr10_16237_plus	F-Act___MI	-0.010791	0	0	TRUE	Dapk3	.	FALSE	FALSE	FALSE	FALSE
chr10_16237_plus	F-Act___MI	-0.010791	0	0	TRUE	Dapk3	.	FALSE	FALSE	FALSE	FALSE
chr10_16237_plus	F-Act___MI	-0.010791	0	0	TRUE	Dapk3	.	FALSE	FALSE	FALSE	FALSE
chr10_16237_plus	F-Act___MI	-0.010791	0	0	TRUE	Dapk3	.	FALSE	FALSE	FALSE	FALSE
chr10_16237_plus	F-Act___MI	-0.010791	0	0	TRUE	Dapk3	.	FALSE	FALSE	FALSE	FALSE
chr10_16237_plus	F-SH___MI	0.00775537	0	0	TRUE	Eef2,Snord37	.	FALSE	FALSE	FALSE	FALSE
chr10_16237_plus	F-SH___MI	0.00775537	0	0	TRUE	Eef2,Snord37	.	FALSE	FALSE	FALSE	FALSE
chr10_16237_plus	F-SH___MI	0.00775537	0	0	TRUE	Eef2,Snord37	.	FALSE	FALSE	FALSE	FALSE
chr10_16237_plus	F-SH___MI	0.00775537	0	0	TRUE	Eef2,Snord37	.	FALSE	FALSE	FALSE	FALSE
chr10_16237_plus	F-SH___MI	0.00775537	0	0	TRUE	Eef2,Snord37	.	FALSE	FALSE	FALSE	FALSE
chr10_16237_plus	F-SH___MI	0.00775537	0	0	TRUE	Eef2,Snord37	.	FALSE	FALSE	FALSE	FALSE
chr10_16237_plus	F-SH___MI	0.00775537	0	0	TRUE	Eef2,Snord37	.	FALSE	FALSE	FALSE	FALSE
chr10_16237_plus	F-SH___MI	0.00775537	0	0	TRUE	Eef2,Snord37	.	FALSE	FALSE	FALSE	FALSE
chr10_16237_plus	F-SH___MI	0.00775537	0	0	TRUE	Dapk3	.	FALSE	FALSE	FALSE	FALSE
chr10_16237_plus	F-SH___MI	0.00775537	0	0	TRUE	Dapk3	.	FALSE	FALSE	FALSE	FALSE
chr10_16237_plus	F-SH___MI	0.00775537	0	0	TRUE	Dapk3	.	FALSE	FALSE	FALSE	FALSE
chr10_16237_plus	F-SH___MI	0.00775537	0	0	TRUE	Dapk3	.	FALSE	FALSE	FALSE	FALSE
chr10_16237_plus	F-SH___MI	0.00775537	0	0	TRUE	Dapk3	.	FALSE	FALSE	FALSE	FALSE
chr10_16237_plus	F-SH___MI	0.00775537	0	0	TRUE	Dapk3	.	FALSE	FALSE	FALSE	FALSE
chr10_16237_plus	F-SH___MI	0.00775537	0	0	TRUE	Dapk3	.	FALSE	FALSE	FALSE	FALSE
chr10_16237_plus	F-SH___MI	0.00775537	0	0	TRUE	Dapk3	.	FALSE	FALSE	FALSE	FALSE
chr10_16237_plus	F-Act___Sham	0.0615071	0	0	TRUE	Eef2,Snord37	.	FALSE	FALSE	FALSE	FALSE
chr10_16237_plus	F-Act___Sham	0.0615071	0	0	TRUE	Eef2,Snord37	.	FALSE	FALSE	FALSE	FALSE
chr10_16237_plus	F-Act___Sham	0.0615071	0	0	TRUE	Eef2,Snord37	.	FALSE	FALSE	FALSE	FALSE
chr10_16237_plus	F-Act___Sham	0.0615071	0	0	TRUE	Eef2,Snord37	.	FALSE	FALSE	FALSE	FALSE
chr10_16237_plus	F-Act___Sham	0.0615071	0	0	TRUE	Eef2,Snord37	.	FALSE	FALSE	FALSE	FALSE
chr10_16237_plus	F-Act___Sham	0.0615071	0	0	TRUE	Eef2,Snord37	.	FALSE	FALSE	FALSE	FALSE
chr10_16237_plus	F-Act___Sham	0.0615071	0	0	TRUE	Eef2,Snord37	.	FALSE	FALSE	FALSE	FALSE
chr10_16237_plus	F-Act___Sham	0.0615071	0	0	TRUE	Eef2,Snord37	.	FALSE	FALSE	FALSE	FALSE
chr10_16237_plus	F-Act___Sham	0.0615071	0	0	TRUE	Dapk3	.	FALSE	FALSE	FALSE	FALSE
chr10_16237_plus	F-Act___Sham	0.0615071	0	0	TRUE	Dapk3	.	FALSE	FALSE	FALSE	FALSE
chr10_16237_plus	F-Act___Sham	0.0615071	0	0	TRUE	Dapk3	.	FALSE	FALSE	FALSE	FALSE
chr10_16237_plus	F-Act___Sham	0.0615071	0	0	TRUE	Dapk3	.	FALSE	FALSE	FALSE	FALSE
chr10_16237_plus	F-Act___Sham	0.0615071	0	0	TRUE	Dapk3	.	FALSE	FALSE	FALSE	FALSE
chr10_16237_plus	F-Act___Sham	0.0615071	0	0	TRUE	Dapk3	.	FALSE	FALSE	FALSE	FALSE
chr10_16237_plus	F-Act___Sham	0.0615071	0	0	TRUE	Dapk3	.	FALSE	FALSE	FALSE	FALSE
chr10_16237_plus	F-Act___Sham	0.0615071	0	0	TRUE	Dapk3	.	FALSE	FALSE	FALSE	FALSE
chr10_16237_plus	F-SL___Sham	0.126105	0	0	TRUE	Eef2,Snord37	.	FALSE	FALSE	FALSE	FALSE
chr10_16237_plus	F-SL___Sham	0.126105	0	0	TRUE	Eef2,Snord37	.	FALSE	FALSE	FALSE	FALSE
chr10_16237_plus	F-SL___Sham	0.126105	0	0	TRUE	Eef2,Snord37	.	FALSE	FALSE	FALSE	FALSE
chr10_16237_plus	F-SL___Sham	0.126105	0	0	TRUE	Eef2,Snord37	.	FALSE	FALSE	FALSE	FALSE
chr10_16237_plus	F-SL___Sham	0.126105	0	0	TRUE	Eef2,Snord37	.	FALSE	FALSE	FALSE	FALSE
chr10_16237_plus	F-SL___Sham	0.126105	0	0	TRUE	Eef2,Snord37	.	FALSE	FALSE	FALSE	FALSE
chr10_16237_plus	F-SL___Sham	0.126105	0	0	TRUE	Eef2,Snord37	.	FALSE	FALSE	FALSE	FALSE
chr10_16237_plus	F-SL___Sham	0.126105	0	0	TRUE	Eef2,Snord37	.	FALSE	FALSE	FALSE	FALSE
chr10_16237_plus	F-SL___Sham	0.126105	0	0	TRUE	Dapk3	.	FALSE	FALSE	FALSE	FALSE
chr10_16237_plus	F-SL___Sham	0.126105	0	0	TRUE	Dapk3	.	FALSE	FALSE	FALSE	FALSE
chr10_16237_plus	F-SL___Sham	0.126105	0	0	TRUE	Dapk3	.	FALSE	FALSE	FALSE	FALSE
chr10_16237_plus	F-SL___Sham	0.126105	0	0	TRUE	Dapk3	.	FALSE	FALSE	FALSE	FALSE
chr10_16237_plus	F-SL___Sham	0.126105	0	0	TRUE	Dapk3	.	FALSE	FALSE	FALSE	FALSE
chr10_16237_plus	F-SL___Sham	0.126105	0	0	TRUE	Dapk3	.	FALSE	FALSE	FALSE	FALSE
chr10_16237_plus	F-SL___Sham	0.126105	0	0	TRUE	Dapk3	.	FALSE	FALSE	FALSE	FALSE
chr10_16237_plus	F-SL___Sham	0.126105	0	0	TRUE	Dapk3	.	FALSE	FALSE	FALSE	FALSE
chr10_16237_plus	F-SH___Sham	0.139367	0	0	TRUE	Eef2,Snord37	.	FALSE	FALSE	FALSE	FALSE
chr10_16237_plus	F-SH___Sham	0.139367	0	0	TRUE	Eef2,Snord37	.	FALSE	FALSE	FALSE	FALSE
chr10_16237_plus	F-SH___Sham	0.139367	0	0	TRUE	Eef2,Snord37	.	FALSE	FALSE	FALSE	FALSE
chr10_16237_plus	F-SH___Sham	0.139367	0	0	TRUE	Eef2,Snord37	.	FALSE	FALSE	FALSE	FALSE
chr10_16237_plus	F-SH___Sham	0.139367	0	0	TRUE	Eef2,Snord37	.	FALSE	FALSE	FALSE	FALSE
chr10_16237_plus	F-SH___Sham	0.139367	0	0	TRUE	Eef2,Snord37	.	FALSE	FALSE	FALSE	FALSE
chr10_16237_plus	F-SH___Sham	0.139367	0	0	TRUE	Eef2,Snord37	.	FALSE	FALSE	FALSE	FALSE
chr10_16237_plus	F-SH___Sham	0.139367	0	0	TRUE	Eef2,Snord37	.	FALSE	FALSE	FALSE	FALSE
chr10_16237_plus	F-SH___Sham	0.139367	0	0	TRUE	Dapk3	.	FALSE	FALSE	FALSE	FALSE
chr10_16237_plus	F-SH___Sham	0.139367	0	0	TRUE	Dapk3	.	FALSE	FALSE	FALSE	FALSE
chr10_16237_plus	F-SH___Sham	0.139367	0	0	TRUE	Dapk3	.	FALSE	FALSE	FALSE	FALSE
chr10_16237_plus	F-SH___Sham	0.139367	0	0	TRUE	Dapk3	.	FALSE	FALSE	FALSE	FALSE
chr10_16237_plus	F-SH___Sham	0.139367	0	0	TRUE	Dapk3	.	FALSE	FALSE	FALSE	FALSE
chr10_16237_plus	F-SH___Sham	0.139367	0	0	TRUE	Dapk3	.	FALSE	FALSE	FALSE	FALSE
chr10_16237_plus	F-SH___Sham	0.139367	0	0	TRUE	Dapk3	.	FALSE	FALSE	FALSE	FALSE
chr10_16237_plus	F-SH___Sham	0.139367	0	0	TRUE	Dapk3	.	FALSE	FALSE	FALSE	FALSE
chr10_16253_minus	F-Act___MI	-0.225506	0	0.02	FALSE	Matk	.	FALSE	FALSE	FALSE	FALSE
chr10_16253_minus	F-Cyc___MI	0.0906672	0	0.02	FALSE	Matk	.	FALSE	FALSE	FALSE	FALSE
chr10_16280_minus	F-Act___MI	0.0353367	1	NA	NA	Nfic,Mir1191b	Nfic_utr3_0_0_chr10_81396191_r	FALSE	FALSE	FALSE	FALSE
chr10_16280_minus	F-Cyc___MI	0.0669566	1	NA	NA	Nfic,Mir1191b	Nfic_utr3_0_0_chr10_81396191_r	FALSE	FALSE	FALSE	FALSE
chr10_16314_minus	F-Cyc___MI	-0.114534	0	0.06	FALSE	Tle5	.	FALSE	FALSE	FALSE	FALSE
chr10_16314_minus	F-Act___MI	-0.0469652	0	0.06	FALSE	Tle5	.	FALSE	FALSE	FALSE	FALSE
chr10_16314_minus	F-Act___Sham	-0.0367276	0	0.06	FALSE	Tle5	.	FALSE	FALSE	FALSE	FALSE
chr10_16314_minus	F-SH___Sham	0.112084	0	0.06	FALSE	Tle5	.	FALSE	FALSE	FALSE	FALSE
chr10_16314_minus	F-SH___MI	0.11245	0	0.06	FALSE	Tle5	.	FALSE	FALSE	FALSE	FALSE
chr10_16314_minus	F-SL___Sham	0.118592	0	0.06	FALSE	Tle5	.	FALSE	FALSE	FALSE	FALSE
chr10_16314_plus	F-Act___MI	-0.0472057	0.787864	NA	NA	Tle5	.	FALSE	FALSE	FALSE	FALSE
chr10_16314_plus	F-Cyc___MI	-0.0357311	0.787864	NA	NA	Tle5	.	FALSE	FALSE	FALSE	FALSE
chr10_16314_plus	F-Act___Sham	-0.00643708	0.787864	NA	NA	Tle5	.	FALSE	FALSE	FALSE	FALSE
chr10_16314_plus	F-SH___MI	0.0871147	0.787864	NA	NA	Tle5	.	FALSE	FALSE	FALSE	FALSE
chr10_16314_plus	F-SH___Sham	0.0952144	0.787864	NA	NA	Tle5	.	FALSE	FALSE	FALSE	FALSE
chr10_16314_plus	F-SL___Sham	0.140663	0.787864	NA	NA	Tle5	.	FALSE	FALSE	FALSE	FALSE
chr10_16906_minus	F-Cyc___MI	-0.0960555	0	0.08	FALSE	Ckap4	.	FALSE	FALSE	FALSE	FALSE
chr10_16906_minus	F-Act___MI	0.0404867	0	0.08	FALSE	Ckap4	.	FALSE	FALSE	FALSE	FALSE
chr10_17024_minus	F-Cyc___MI	-0.119323	1	NA	NA	Tmem263	Tmem263_utr3_2_0_chr10_85114695_f	FALSE	FALSE	FALSE	FALSE
chr10_17024_minus	F-Act___MI	-0.0873538	1	NA	NA	Tmem263	Tmem263_utr3_2_0_chr10_85114695_f	FALSE	FALSE	FALSE	FALSE
chr10_17270_minus	F-SH___MI	-0.198099	0	0.198	FALSE	Timp3	Timp3_utr3_4_0_chr10_86345903_f	TRUE	TRUE	TRUE	FALSE
chr10_17270_minus	F-SH___MI	-0.198099	0	0.198	FALSE	Timp3	Timp3_utr3_4_0_chr10_86345903_f	TRUE	TRUE	TRUE	FALSE
chr10_17270_minus	F-SH___MI	-0.198099	0	0.198	FALSE	Timp3	Timp3_utr3_4_0_chr10_86345903_f	TRUE	TRUE	TRUE	FALSE
chr10_17270_minus	F-SH___MI	-0.198099	0	0.198	FALSE	Timp3	Timp3_utr3_4_0_chr10_86345903_f	TRUE	TRUE	TRUE	FALSE
chr10_17270_minus	F-SH___MI	-0.198099	0	0.198	FALSE	Timp3	Timp3_utr3_4_0_chr10_86345903_f	TRUE	TRUE	TRUE	FALSE
chr10_17270_minus	F-SH___MI	-0.198099	0	0.198	FALSE	Timp3	Timp3_utr3_4_0_chr10_86345903_f	TRUE	TRUE	TRUE	FALSE
chr10_17270_minus	F-SH___MI	-0.198099	0	0.198	FALSE	Timp3	Timp3_utr3_4_0_chr10_86345903_f	TRUE	TRUE	TRUE	FALSE
chr10_17270_minus	F-SH___MI	-0.198099	0	0.198	FALSE	Timp3	Timp3_utr3_4_0_chr10_86345903_f	TRUE	TRUE	TRUE	FALSE
chr10_17270_minus	F-SH___MI	-0.198099	0	0.198	FALSE	Syn3	Timp3_utr3_4_0_chr10_86345903_f	FALSE	FALSE	FALSE	FALSE
chr10_17270_minus	F-SH___MI	-0.198099	0	0.198	FALSE	Syn3	Timp3_utr3_4_0_chr10_86345903_f	FALSE	FALSE	FALSE	FALSE
chr10_17270_minus	F-SH___MI	-0.198099	0	0.198	FALSE	Syn3	Timp3_utr3_4_0_chr10_86345903_f	FALSE	FALSE	FALSE	FALSE
chr10_17270_minus	F-SH___MI	-0.198099	0	0.198	FALSE	Syn3	Timp3_utr3_4_0_chr10_86345903_f	FALSE	FALSE	FALSE	FALSE
chr10_17270_minus	F-SH___MI	-0.198099	0	0.198	FALSE	Syn3	Timp3_utr3_4_0_chr10_86345903_f	FALSE	FALSE	FALSE	FALSE
chr10_17270_minus	F-SH___MI	-0.198099	0	0.198	FALSE	Syn3	Timp3_utr3_4_0_chr10_86345903_f	FALSE	FALSE	FALSE	FALSE
chr10_17270_minus	F-SH___MI	-0.198099	0	0.198	FALSE	Syn3	Timp3_utr3_4_0_chr10_86345903_f	FALSE	FALSE	FALSE	FALSE
chr10_17270_minus	F-SH___MI	-0.198099	0	0.198	FALSE	Syn3	Timp3_utr3_4_0_chr10_86345903_f	FALSE	FALSE	FALSE	FALSE
chr10_17270_minus	F-Cyc___MI	-0.123339	0	0.198	FALSE	Timp3	Timp3_utr3_4_0_chr10_86345903_f	TRUE	TRUE	TRUE	FALSE
chr10_17270_minus	F-Cyc___MI	-0.123339	0	0.198	FALSE	Timp3	Timp3_utr3_4_0_chr10_86345903_f	TRUE	TRUE	TRUE	FALSE
chr10_17270_minus	F-Cyc___MI	-0.123339	0	0.198	FALSE	Timp3	Timp3_utr3_4_0_chr10_86345903_f	TRUE	TRUE	TRUE	FALSE
chr10_17270_minus	F-Cyc___MI	-0.123339	0	0.198	FALSE	Timp3	Timp3_utr3_4_0_chr10_86345903_f	TRUE	TRUE	TRUE	FALSE
chr10_17270_minus	F-Cyc___MI	-0.123339	0	0.198	FALSE	Timp3	Timp3_utr3_4_0_chr10_86345903_f	TRUE	TRUE	TRUE	FALSE
chr10_17270_minus	F-Cyc___MI	-0.123339	0	0.198	FALSE	Timp3	Timp3_utr3_4_0_chr10_86345903_f	TRUE	TRUE	TRUE	FALSE
chr10_17270_minus	F-Cyc___MI	-0.123339	0	0.198	FALSE	Timp3	Timp3_utr3_4_0_chr10_86345903_f	TRUE	TRUE	TRUE	FALSE
chr10_17270_minus	F-Cyc___MI	-0.123339	0	0.198	FALSE	Timp3	Timp3_utr3_4_0_chr10_86345903_f	TRUE	TRUE	TRUE	FALSE
chr10_17270_minus	F-Cyc___MI	-0.123339	0	0.198	FALSE	Syn3	Timp3_utr3_4_0_chr10_86345903_f	FALSE	FALSE	FALSE	FALSE
chr10_17270_minus	F-Cyc___MI	-0.123339	0	0.198	FALSE	Syn3	Timp3_utr3_4_0_chr10_86345903_f	FALSE	FALSE	FALSE	FALSE
chr10_17270_minus	F-Cyc___MI	-0.123339	0	0.198	FALSE	Syn3	Timp3_utr3_4_0_chr10_86345903_f	FALSE	FALSE	FALSE	FALSE
chr10_17270_minus	F-Cyc___MI	-0.123339	0	0.198	FALSE	Syn3	Timp3_utr3_4_0_chr10_86345903_f	FALSE	FALSE	FALSE	FALSE
chr10_17270_minus	F-Cyc___MI	-0.123339	0	0.198	FALSE	Syn3	Timp3_utr3_4_0_chr10_86345903_f	FALSE	FALSE	FALSE	FALSE
chr10_17270_minus	F-Cyc___MI	-0.123339	0	0.198	FALSE	Syn3	Timp3_utr3_4_0_chr10_86345903_f	FALSE	FALSE	FALSE	FALSE
chr10_17270_minus	F-Cyc___MI	-0.123339	0	0.198	FALSE	Syn3	Timp3_utr3_4_0_chr10_86345903_f	FALSE	FALSE	FALSE	FALSE
chr10_17270_minus	F-Cyc___MI	-0.123339	0	0.198	FALSE	Syn3	Timp3_utr3_4_0_chr10_86345903_f	FALSE	FALSE	FALSE	FALSE
chr10_17270_minus	F-SL___MI	-0.0278469	0	0.198	FALSE	Timp3	Timp3_utr3_4_0_chr10_86345903_f	TRUE	TRUE	TRUE	FALSE
chr10_17270_minus	F-SL___MI	-0.0278469	0	0.198	FALSE	Timp3	Timp3_utr3_4_0_chr10_86345903_f	TRUE	TRUE	TRUE	FALSE
chr10_17270_minus	F-SL___MI	-0.0278469	0	0.198	FALSE	Timp3	Timp3_utr3_4_0_chr10_86345903_f	TRUE	TRUE	TRUE	FALSE
chr10_17270_minus	F-SL___MI	-0.0278469	0	0.198	FALSE	Timp3	Timp3_utr3_4_0_chr10_86345903_f	TRUE	TRUE	TRUE	FALSE
chr10_17270_minus	F-SL___MI	-0.0278469	0	0.198	FALSE	Timp3	Timp3_utr3_4_0_chr10_86345903_f	TRUE	TRUE	TRUE	FALSE
chr10_17270_minus	F-SL___MI	-0.0278469	0	0.198	FALSE	Timp3	Timp3_utr3_4_0_chr10_86345903_f	TRUE	TRUE	TRUE	FALSE
chr10_17270_minus	F-SL___MI	-0.0278469	0	0.198	FALSE	Timp3	Timp3_utr3_4_0_chr10_86345903_f	TRUE	TRUE	TRUE	FALSE
chr10_17270_minus	F-SL___MI	-0.0278469	0	0.198	FALSE	Timp3	Timp3_utr3_4_0_chr10_86345903_f	TRUE	TRUE	TRUE	FALSE
chr10_17270_minus	F-SL___MI	-0.0278469	0	0.198	FALSE	Syn3	Timp3_utr3_4_0_chr10_86345903_f	FALSE	FALSE	FALSE	FALSE
chr10_17270_minus	F-SL___MI	-0.0278469	0	0.198	FALSE	Syn3	Timp3_utr3_4_0_chr10_86345903_f	FALSE	FALSE	FALSE	FALSE
chr10_17270_minus	F-SL___MI	-0.0278469	0	0.198	FALSE	Syn3	Timp3_utr3_4_0_chr10_86345903_f	FALSE	FALSE	FALSE	FALSE
chr10_17270_minus	F-SL___MI	-0.0278469	0	0.198	FALSE	Syn3	Timp3_utr3_4_0_chr10_86345903_f	FALSE	FALSE	FALSE	FALSE
chr10_17270_minus	F-SL___MI	-0.0278469	0	0.198	FALSE	Syn3	Timp3_utr3_4_0_chr10_86345903_f	FALSE	FALSE	FALSE	FALSE
chr10_17270_minus	F-SL___MI	-0.0278469	0	0.198	FALSE	Syn3	Timp3_utr3_4_0_chr10_86345903_f	FALSE	FALSE	FALSE	FALSE
chr10_17270_minus	F-SL___MI	-0.0278469	0	0.198	FALSE	Syn3	Timp3_utr3_4_0_chr10_86345903_f	FALSE	FALSE	FALSE	FALSE
chr10_17270_minus	F-SL___MI	-0.0278469	0	0.198	FALSE	Syn3	Timp3_utr3_4_0_chr10_86345903_f	FALSE	FALSE	FALSE	FALSE
chr10_17270_minus	F-Act___MI	-0.0186985	0	0.198	FALSE	Timp3	Timp3_utr3_4_0_chr10_86345903_f	TRUE	TRUE	TRUE	FALSE
chr10_17270_minus	F-Act___MI	-0.0186985	0	0.198	FALSE	Timp3	Timp3_utr3_4_0_chr10_86345903_f	TRUE	TRUE	TRUE	FALSE
chr10_17270_minus	F-Act___MI	-0.0186985	0	0.198	FALSE	Timp3	Timp3_utr3_4_0_chr10_86345903_f	TRUE	TRUE	TRUE	FALSE
chr10_17270_minus	F-Act___MI	-0.0186985	0	0.198	FALSE	Timp3	Timp3_utr3_4_0_chr10_86345903_f	TRUE	TRUE	TRUE	FALSE
chr10_17270_minus	F-Act___MI	-0.0186985	0	0.198	FALSE	Timp3	Timp3_utr3_4_0_chr10_86345903_f	TRUE	TRUE	TRUE	FALSE
chr10_17270_minus	F-Act___MI	-0.0186985	0	0.198	FALSE	Timp3	Timp3_utr3_4_0_chr10_86345903_f	TRUE	TRUE	TRUE	FALSE
chr10_17270_minus	F-Act___MI	-0.0186985	0	0.198	FALSE	Timp3	Timp3_utr3_4_0_chr10_86345903_f	TRUE	TRUE	TRUE	FALSE
chr10_17270_minus	F-Act___MI	-0.0186985	0	0.198	FALSE	Timp3	Timp3_utr3_4_0_chr10_86345903_f	TRUE	TRUE	TRUE	FALSE
chr10_17270_minus	F-Act___MI	-0.0186985	0	0.198	FALSE	Syn3	Timp3_utr3_4_0_chr10_86345903_f	FALSE	FALSE	FALSE	FALSE
chr10_17270_minus	F-Act___MI	-0.0186985	0	0.198	FALSE	Syn3	Timp3_utr3_4_0_chr10_86345903_f	FALSE	FALSE	FALSE	FALSE
chr10_17270_minus	F-Act___MI	-0.0186985	0	0.198	FALSE	Syn3	Timp3_utr3_4_0_chr10_86345903_f	FALSE	FALSE	FALSE	FALSE
chr10_17270_minus	F-Act___MI	-0.0186985	0	0.198	FALSE	Syn3	Timp3_utr3_4_0_chr10_86345903_f	FALSE	FALSE	FALSE	FALSE
chr10_17270_minus	F-Act___MI	-0.0186985	0	0.198	FALSE	Syn3	Timp3_utr3_4_0_chr10_86345903_f	FALSE	FALSE	FALSE	FALSE
chr10_17270_minus	F-Act___MI	-0.0186985	0	0.198	FALSE	Syn3	Timp3_utr3_4_0_chr10_86345903_f	FALSE	FALSE	FALSE	FALSE
chr10_17270_minus	F-Act___MI	-0.0186985	0	0.198	FALSE	Syn3	Timp3_utr3_4_0_chr10_86345903_f	FALSE	FALSE	FALSE	FALSE
chr10_17270_minus	F-Act___MI	-0.0186985	0	0.198	FALSE	Syn3	Timp3_utr3_4_0_chr10_86345903_f	FALSE	FALSE	FALSE	FALSE
chr10_17270_minus	F-SL___Sham	0.0130551	0	0.198	FALSE	Timp3	Timp3_utr3_4_0_chr10_86345903_f	TRUE	TRUE	TRUE	FALSE
chr10_17270_minus	F-SL___Sham	0.0130551	0	0.198	FALSE	Timp3	Timp3_utr3_4_0_chr10_86345903_f	TRUE	TRUE	TRUE	FALSE
chr10_17270_minus	F-SL___Sham	0.0130551	0	0.198	FALSE	Timp3	Timp3_utr3_4_0_chr10_86345903_f	TRUE	TRUE	TRUE	FALSE
chr10_17270_minus	F-SL___Sham	0.0130551	0	0.198	FALSE	Timp3	Timp3_utr3_4_0_chr10_86345903_f	TRUE	TRUE	TRUE	FALSE
chr10_17270_minus	F-SL___Sham	0.0130551	0	0.198	FALSE	Timp3	Timp3_utr3_4_0_chr10_86345903_f	TRUE	TRUE	TRUE	FALSE
chr10_17270_minus	F-SL___Sham	0.0130551	0	0.198	FALSE	Timp3	Timp3_utr3_4_0_chr10_86345903_f	TRUE	TRUE	TRUE	FALSE
chr10_17270_minus	F-SL___Sham	0.0130551	0	0.198	FALSE	Timp3	Timp3_utr3_4_0_chr10_86345903_f	TRUE	TRUE	TRUE	FALSE
chr10_17270_minus	F-SL___Sham	0.0130551	0	0.198	FALSE	Timp3	Timp3_utr3_4_0_chr10_86345903_f	TRUE	TRUE	TRUE	FALSE
chr10_17270_minus	F-SL___Sham	0.0130551	0	0.198	FALSE	Syn3	Timp3_utr3_4_0_chr10_86345903_f	FALSE	FALSE	FALSE	FALSE
chr10_17270_minus	F-SL___Sham	0.0130551	0	0.198	FALSE	Syn3	Timp3_utr3_4_0_chr10_86345903_f	FALSE	FALSE	FALSE	FALSE
chr10_17270_minus	F-SL___Sham	0.0130551	0	0.198	FALSE	Syn3	Timp3_utr3_4_0_chr10_86345903_f	FALSE	FALSE	FALSE	FALSE
chr10_17270_minus	F-SL___Sham	0.0130551	0	0.198	FALSE	Syn3	Timp3_utr3_4_0_chr10_86345903_f	FALSE	FALSE	FALSE	FALSE
chr10_17270_minus	F-SL___Sham	0.0130551	0	0.198	FALSE	Syn3	Timp3_utr3_4_0_chr10_86345903_f	FALSE	FALSE	FALSE	FALSE
chr10_17270_minus	F-SL___Sham	0.0130551	0	0.198	FALSE	Syn3	Timp3_utr3_4_0_chr10_86345903_f	FALSE	FALSE	FALSE	FALSE
chr10_17270_minus	F-SL___Sham	0.0130551	0	0.198	FALSE	Syn3	Timp3_utr3_4_0_chr10_86345903_f	FALSE	FALSE	FALSE	FALSE
chr10_17270_minus	F-SL___Sham	0.0130551	0	0.198	FALSE	Syn3	Timp3_utr3_4_0_chr10_86345903_f	FALSE	FALSE	FALSE	FALSE
chr10_17270_minus	F-SH___Sham	0.130077	0	0.198	FALSE	Timp3	Timp3_utr3_4_0_chr10_86345903_f	TRUE	TRUE	TRUE	FALSE
chr10_17270_minus	F-SH___Sham	0.130077	0	0.198	FALSE	Timp3	Timp3_utr3_4_0_chr10_86345903_f	TRUE	TRUE	TRUE	FALSE
chr10_17270_minus	F-SH___Sham	0.130077	0	0.198	FALSE	Timp3	Timp3_utr3_4_0_chr10_86345903_f	TRUE	TRUE	TRUE	FALSE
chr10_17270_minus	F-SH___Sham	0.130077	0	0.198	FALSE	Timp3	Timp3_utr3_4_0_chr10_86345903_f	TRUE	TRUE	TRUE	FALSE
chr10_17270_minus	F-SH___Sham	0.130077	0	0.198	FALSE	Timp3	Timp3_utr3_4_0_chr10_86345903_f	TRUE	TRUE	TRUE	FALSE
chr10_17270_minus	F-SH___Sham	0.130077	0	0.198	FALSE	Timp3	Timp3_utr3_4_0_chr10_86345903_f	TRUE	TRUE	TRUE	FALSE
chr10_17270_minus	F-SH___Sham	0.130077	0	0.198	FALSE	Timp3	Timp3_utr3_4_0_chr10_86345903_f	TRUE	TRUE	TRUE	FALSE
chr10_17270_minus	F-SH___Sham	0.130077	0	0.198	FALSE	Timp3	Timp3_utr3_4_0_chr10_86345903_f	TRUE	TRUE	TRUE	FALSE
chr10_17270_minus	F-SH___Sham	0.130077	0	0.198	FALSE	Syn3	Timp3_utr3_4_0_chr10_86345903_f	FALSE	FALSE	FALSE	FALSE
chr10_17270_minus	F-SH___Sham	0.130077	0	0.198	FALSE	Syn3	Timp3_utr3_4_0_chr10_86345903_f	FALSE	FALSE	FALSE	FALSE
chr10_17270_minus	F-SH___Sham	0.130077	0	0.198	FALSE	Syn3	Timp3_utr3_4_0_chr10_86345903_f	FALSE	FALSE	FALSE	FALSE
chr10_17270_minus	F-SH___Sham	0.130077	0	0.198	FALSE	Syn3	Timp3_utr3_4_0_chr10_86345903_f	FALSE	FALSE	FALSE	FALSE
chr10_17270_minus	F-SH___Sham	0.130077	0	0.198	FALSE	Syn3	Timp3_utr3_4_0_chr10_86345903_f	FALSE	FALSE	FALSE	FALSE
chr10_17270_minus	F-SH___Sham	0.130077	0	0.198	FALSE	Syn3	Timp3_utr3_4_0_chr10_86345903_f	FALSE	FALSE	FALSE	FALSE
chr10_17270_minus	F-SH___Sham	0.130077	0	0.198	FALSE	Syn3	Timp3_utr3_4_0_chr10_86345903_f	FALSE	FALSE	FALSE	FALSE
chr10_17270_minus	F-SH___Sham	0.130077	0	0.198	FALSE	Syn3	Timp3_utr3_4_0_chr10_86345903_f	FALSE	FALSE	FALSE	FALSE
chr10_17270_minus	F-Act___Sham	0.153178	0	0.198	FALSE	Timp3	Timp3_utr3_4_0_chr10_86345903_f	TRUE	TRUE	TRUE	FALSE
chr10_17270_minus	F-Act___Sham	0.153178	0	0.198	FALSE	Timp3	Timp3_utr3_4_0_chr10_86345903_f	TRUE	TRUE	TRUE	FALSE
chr10_17270_minus	F-Act___Sham	0.153178	0	0.198	FALSE	Timp3	Timp3_utr3_4_0_chr10_86345903_f	TRUE	TRUE	TRUE	FALSE
chr10_17270_minus	F-Act___Sham	0.153178	0	0.198	FALSE	Timp3	Timp3_utr3_4_0_chr10_86345903_f	TRUE	TRUE	TRUE	FALSE
chr10_17270_minus	F-Act___Sham	0.153178	0	0.198	FALSE	Timp3	Timp3_utr3_4_0_chr10_86345903_f	TRUE	TRUE	TRUE	FALSE
chr10_17270_minus	F-Act___Sham	0.153178	0	0.198	FALSE	Timp3	Timp3_utr3_4_0_chr10_86345903_f	TRUE	TRUE	TRUE	FALSE
chr10_17270_minus	F-Act___Sham	0.153178	0	0.198	FALSE	Timp3	Timp3_utr3_4_0_chr10_86345903_f	TRUE	TRUE	TRUE	FALSE
chr10_17270_minus	F-Act___Sham	0.153178	0	0.198	FALSE	Timp3	Timp3_utr3_4_0_chr10_86345903_f	TRUE	TRUE	TRUE	FALSE
chr10_17270_minus	F-Act___Sham	0.153178	0	0.198	FALSE	Syn3	Timp3_utr3_4_0_chr10_86345903_f	FALSE	FALSE	FALSE	FALSE
chr10_17270_minus	F-Act___Sham	0.153178	0	0.198	FALSE	Syn3	Timp3_utr3_4_0_chr10_86345903_f	FALSE	FALSE	FALSE	FALSE
chr10_17270_minus	F-Act___Sham	0.153178	0	0.198	FALSE	Syn3	Timp3_utr3_4_0_chr10_86345903_f	FALSE	FALSE	FALSE	FALSE
chr10_17270_minus	F-Act___Sham	0.153178	0	0.198	FALSE	Syn3	Timp3_utr3_4_0_chr10_86345903_f	FALSE	FALSE	FALSE	FALSE
chr10_17270_minus	F-Act___Sham	0.153178	0	0.198	FALSE	Syn3	Timp3_utr3_4_0_chr10_86345903_f	FALSE	FALSE	FALSE	FALSE
chr10_17270_minus	F-Act___Sham	0.153178	0	0.198	FALSE	Syn3	Timp3_utr3_4_0_chr10_86345903_f	FALSE	FALSE	FALSE	FALSE
chr10_17270_minus	F-Act___Sham	0.153178	0	0.198	FALSE	Syn3	Timp3_utr3_4_0_chr10_86345903_f	FALSE	FALSE	FALSE	FALSE
chr10_17270_minus	F-Act___Sham	0.153178	0	0.198	FALSE	Syn3	Timp3_utr3_4_0_chr10_86345903_f	FALSE	FALSE	FALSE	FALSE
chr10_17270_plus	F-SH___MI	-0.17473	7.54952e-15	0.364	FALSE	Timp3	Timp3_utr3_4_0_chr10_86345903_f	TRUE	TRUE	TRUE	FALSE
chr10_17270_plus	F-SH___MI	-0.17473	7.54952e-15	0.364	FALSE	Timp3	Timp3_utr3_4_0_chr10_86345903_f	TRUE	TRUE	TRUE	FALSE
chr10_17270_plus	F-SH___MI	-0.17473	7.54952e-15	0.364	FALSE	Timp3	Timp3_utr3_4_0_chr10_86345903_f	TRUE	TRUE	TRUE	FALSE
chr10_17270_plus	F-SH___MI	-0.17473	7.54952e-15	0.364	FALSE	Timp3	Timp3_utr3_4_0_chr10_86345903_f	TRUE	TRUE	TRUE	FALSE
chr10_17270_plus	F-SH___MI	-0.17473	7.54952e-15	0.364	FALSE	Timp3	Timp3_utr3_4_0_chr10_86345903_f	TRUE	TRUE	TRUE	FALSE
chr10_17270_plus	F-SH___MI	-0.17473	7.54952e-15	0.364	FALSE	Timp3	Timp3_utr3_4_0_chr10_86345903_f	TRUE	TRUE	TRUE	FALSE
chr10_17270_plus	F-SH___MI	-0.17473	7.54952e-15	0.364	FALSE	Timp3	Timp3_utr3_4_0_chr10_86345903_f	TRUE	TRUE	TRUE	FALSE
chr10_17270_plus	F-SH___MI	-0.17473	7.54952e-15	0.364	FALSE	Timp3	Timp3_utr3_4_0_chr10_86345903_f	TRUE	TRUE	TRUE	FALSE
chr10_17270_plus	F-SH___MI	-0.17473	7.54952e-15	0.364	FALSE	Syn3	Timp3_utr3_4_0_chr10_86345903_f	FALSE	FALSE	FALSE	FALSE
chr10_17270_plus	F-SH___MI	-0.17473	7.54952e-15	0.364	FALSE	Syn3	Timp3_utr3_4_0_chr10_86345903_f	FALSE	FALSE	FALSE	FALSE
chr10_17270_plus	F-SH___MI	-0.17473	7.54952e-15	0.364	FALSE	Syn3	Timp3_utr3_4_0_chr10_86345903_f	FALSE	FALSE	FALSE	FALSE
chr10_17270_plus	F-SH___MI	-0.17473	7.54952e-15	0.364	FALSE	Syn3	Timp3_utr3_4_0_chr10_86345903_f	FALSE	FALSE	FALSE	FALSE
chr10_17270_plus	F-SH___MI	-0.17473	7.54952e-15	0.364	FALSE	Syn3	Timp3_utr3_4_0_chr10_86345903_f	FALSE	FALSE	FALSE	FALSE
chr10_17270_plus	F-SH___MI	-0.17473	7.54952e-15	0.364	FALSE	Syn3	Timp3_utr3_4_0_chr10_86345903_f	FALSE	FALSE	FALSE	FALSE
chr10_17270_plus	F-SH___MI	-0.17473	7.54952e-15	0.364	FALSE	Syn3	Timp3_utr3_4_0_chr10_86345903_f	FALSE	FALSE	FALSE	FALSE
chr10_17270_plus	F-SH___MI	-0.17473	7.54952e-15	0.364	FALSE	Syn3	Timp3_utr3_4_0_chr10_86345903_f	FALSE	FALSE	FALSE	FALSE
chr10_17270_plus	F-Cyc___MI	-0.0455534	7.54952e-15	0.364	FALSE	Timp3	Timp3_utr3_4_0_chr10_86345903_f	TRUE	TRUE	TRUE	FALSE
chr10_17270_plus	F-Cyc___MI	-0.0455534	7.54952e-15	0.364	FALSE	Timp3	Timp3_utr3_4_0_chr10_86345903_f	TRUE	TRUE	TRUE	FALSE
chr10_17270_plus	F-Cyc___MI	-0.0455534	7.54952e-15	0.364	FALSE	Timp3	Timp3_utr3_4_0_chr10_86345903_f	TRUE	TRUE	TRUE	FALSE
chr10_17270_plus	F-Cyc___MI	-0.0455534	7.54952e-15	0.364	FALSE	Timp3	Timp3_utr3_4_0_chr10_86345903_f	TRUE	TRUE	TRUE	FALSE
chr10_17270_plus	F-Cyc___MI	-0.0455534	7.54952e-15	0.364	FALSE	Timp3	Timp3_utr3_4_0_chr10_86345903_f	TRUE	TRUE	TRUE	FALSE
chr10_17270_plus	F-Cyc___MI	-0.0455534	7.54952e-15	0.364	FALSE	Timp3	Timp3_utr3_4_0_chr10_86345903_f	TRUE	TRUE	TRUE	FALSE
chr10_17270_plus	F-Cyc___MI	-0.0455534	7.54952e-15	0.364	FALSE	Timp3	Timp3_utr3_4_0_chr10_86345903_f	TRUE	TRUE	TRUE	FALSE
chr10_17270_plus	F-Cyc___MI	-0.0455534	7.54952e-15	0.364	FALSE	Timp3	Timp3_utr3_4_0_chr10_86345903_f	TRUE	TRUE	TRUE	FALSE
chr10_17270_plus	F-Cyc___MI	-0.0455534	7.54952e-15	0.364	FALSE	Syn3	Timp3_utr3_4_0_chr10_86345903_f	FALSE	FALSE	FALSE	FALSE
chr10_17270_plus	F-Cyc___MI	-0.0455534	7.54952e-15	0.364	FALSE	Syn3	Timp3_utr3_4_0_chr10_86345903_f	FALSE	FALSE	FALSE	FALSE
chr10_17270_plus	F-Cyc___MI	-0.0455534	7.54952e-15	0.364	FALSE	Syn3	Timp3_utr3_4_0_chr10_86345903_f	FALSE	FALSE	FALSE	FALSE
chr10_17270_plus	F-Cyc___MI	-0.0455534	7.54952e-15	0.364	FALSE	Syn3	Timp3_utr3_4_0_chr10_86345903_f	FALSE	FALSE	FALSE	FALSE
chr10_17270_plus	F-Cyc___MI	-0.0455534	7.54952e-15	0.364	FALSE	Syn3	Timp3_utr3_4_0_chr10_86345903_f	FALSE	FALSE	FALSE	FALSE
chr10_17270_plus	F-Cyc___MI	-0.0455534	7.54952e-15	0.364	FALSE	Syn3	Timp3_utr3_4_0_chr10_86345903_f	FALSE	FALSE	FALSE	FALSE
chr10_17270_plus	F-Cyc___MI	-0.0455534	7.54952e-15	0.364	FALSE	Syn3	Timp3_utr3_4_0_chr10_86345903_f	FALSE	FALSE	FALSE	FALSE
chr10_17270_plus	F-Cyc___MI	-0.0455534	7.54952e-15	0.364	FALSE	Syn3	Timp3_utr3_4_0_chr10_86345903_f	FALSE	FALSE	FALSE	FALSE
chr10_17270_plus	F-Act___MI	0.0113263	7.54952e-15	0.364	FALSE	Timp3	Timp3_utr3_4_0_chr10_86345903_f	TRUE	TRUE	TRUE	FALSE
chr10_17270_plus	F-Act___MI	0.0113263	7.54952e-15	0.364	FALSE	Timp3	Timp3_utr3_4_0_chr10_86345903_f	TRUE	TRUE	TRUE	FALSE
chr10_17270_plus	F-Act___MI	0.0113263	7.54952e-15	0.364	FALSE	Timp3	Timp3_utr3_4_0_chr10_86345903_f	TRUE	TRUE	TRUE	FALSE
chr10_17270_plus	F-Act___MI	0.0113263	7.54952e-15	0.364	FALSE	Timp3	Timp3_utr3_4_0_chr10_86345903_f	TRUE	TRUE	TRUE	FALSE
chr10_17270_plus	F-Act___MI	0.0113263	7.54952e-15	0.364	FALSE	Timp3	Timp3_utr3_4_0_chr10_86345903_f	TRUE	TRUE	TRUE	FALSE
chr10_17270_plus	F-Act___MI	0.0113263	7.54952e-15	0.364	FALSE	Timp3	Timp3_utr3_4_0_chr10_86345903_f	TRUE	TRUE	TRUE	FALSE
chr10_17270_plus	F-Act___MI	0.0113263	7.54952e-15	0.364	FALSE	Timp3	Timp3_utr3_4_0_chr10_86345903_f	TRUE	TRUE	TRUE	FALSE
chr10_17270_plus	F-Act___MI	0.0113263	7.54952e-15	0.364	FALSE	Timp3	Timp3_utr3_4_0_chr10_86345903_f	TRUE	TRUE	TRUE	FALSE
chr10_17270_plus	F-Act___MI	0.0113263	7.54952e-15	0.364	FALSE	Syn3	Timp3_utr3_4_0_chr10_86345903_f	FALSE	FALSE	FALSE	FALSE
chr10_17270_plus	F-Act___MI	0.0113263	7.54952e-15	0.364	FALSE	Syn3	Timp3_utr3_4_0_chr10_86345903_f	FALSE	FALSE	FALSE	FALSE
chr10_17270_plus	F-Act___MI	0.0113263	7.54952e-15	0.364	FALSE	Syn3	Timp3_utr3_4_0_chr10_86345903_f	FALSE	FALSE	FALSE	FALSE
chr10_17270_plus	F-Act___MI	0.0113263	7.54952e-15	0.364	FALSE	Syn3	Timp3_utr3_4_0_chr10_86345903_f	FALSE	FALSE	FALSE	FALSE
chr10_17270_plus	F-Act___MI	0.0113263	7.54952e-15	0.364	FALSE	Syn3	Timp3_utr3_4_0_chr10_86345903_f	FALSE	FALSE	FALSE	FALSE
chr10_17270_plus	F-Act___MI	0.0113263	7.54952e-15	0.364	FALSE	Syn3	Timp3_utr3_4_0_chr10_86345903_f	FALSE	FALSE	FALSE	FALSE
chr10_17270_plus	F-Act___MI	0.0113263	7.54952e-15	0.364	FALSE	Syn3	Timp3_utr3_4_0_chr10_86345903_f	FALSE	FALSE	FALSE	FALSE
chr10_17270_plus	F-Act___MI	0.0113263	7.54952e-15	0.364	FALSE	Syn3	Timp3_utr3_4_0_chr10_86345903_f	FALSE	FALSE	FALSE	FALSE
chr10_17270_plus	F-SL___Sham	0.0874884	7.54952e-15	0.364	FALSE	Timp3	Timp3_utr3_4_0_chr10_86345903_f	TRUE	TRUE	TRUE	FALSE
chr10_17270_plus	F-SL___Sham	0.0874884	7.54952e-15	0.364	FALSE	Timp3	Timp3_utr3_4_0_chr10_86345903_f	TRUE	TRUE	TRUE	FALSE
chr10_17270_plus	F-SL___Sham	0.0874884	7.54952e-15	0.364	FALSE	Timp3	Timp3_utr3_4_0_chr10_86345903_f	TRUE	TRUE	TRUE	FALSE
chr10_17270_plus	F-SL___Sham	0.0874884	7.54952e-15	0.364	FALSE	Timp3	Timp3_utr3_4_0_chr10_86345903_f	TRUE	TRUE	TRUE	FALSE
chr10_17270_plus	F-SL___Sham	0.0874884	7.54952e-15	0.364	FALSE	Timp3	Timp3_utr3_4_0_chr10_86345903_f	TRUE	TRUE	TRUE	FALSE
chr10_17270_plus	F-SL___Sham	0.0874884	7.54952e-15	0.364	FALSE	Timp3	Timp3_utr3_4_0_chr10_86345903_f	TRUE	TRUE	TRUE	FALSE
chr10_17270_plus	F-SL___Sham	0.0874884	7.54952e-15	0.364	FALSE	Timp3	Timp3_utr3_4_0_chr10_86345903_f	TRUE	TRUE	TRUE	FALSE
chr10_17270_plus	F-SL___Sham	0.0874884	7.54952e-15	0.364	FALSE	Timp3	Timp3_utr3_4_0_chr10_86345903_f	TRUE	TRUE	TRUE	FALSE
chr10_17270_plus	F-SL___Sham	0.0874884	7.54952e-15	0.364	FALSE	Syn3	Timp3_utr3_4_0_chr10_86345903_f	FALSE	FALSE	FALSE	FALSE
chr10_17270_plus	F-SL___Sham	0.0874884	7.54952e-15	0.364	FALSE	Syn3	Timp3_utr3_4_0_chr10_86345903_f	FALSE	FALSE	FALSE	FALSE
chr10_17270_plus	F-SL___Sham	0.0874884	7.54952e-15	0.364	FALSE	Syn3	Timp3_utr3_4_0_chr10_86345903_f	FALSE	FALSE	FALSE	FALSE
chr10_17270_plus	F-SL___Sham	0.0874884	7.54952e-15	0.364	FALSE	Syn3	Timp3_utr3_4_0_chr10_86345903_f	FALSE	FALSE	FALSE	FALSE
chr10_17270_plus	F-SL___Sham	0.0874884	7.54952e-15	0.364	FALSE	Syn3	Timp3_utr3_4_0_chr10_86345903_f	FALSE	FALSE	FALSE	FALSE
chr10_17270_plus	F-SL___Sham	0.0874884	7.54952e-15	0.364	FALSE	Syn3	Timp3_utr3_4_0_chr10_86345903_f	FALSE	FALSE	FALSE	FALSE
chr10_17270_plus	F-SL___Sham	0.0874884	7.54952e-15	0.364	FALSE	Syn3	Timp3_utr3_4_0_chr10_86345903_f	FALSE	FALSE	FALSE	FALSE
chr10_17270_plus	F-SL___Sham	0.0874884	7.54952e-15	0.364	FALSE	Syn3	Timp3_utr3_4_0_chr10_86345903_f	FALSE	FALSE	FALSE	FALSE
chr10_17270_plus	F-SH___Sham	0.09494	7.54952e-15	0.364	FALSE	Timp3	Timp3_utr3_4_0_chr10_86345903_f	TRUE	TRUE	TRUE	FALSE
chr10_17270_plus	F-SH___Sham	0.09494	7.54952e-15	0.364	FALSE	Timp3	Timp3_utr3_4_0_chr10_86345903_f	TRUE	TRUE	TRUE	FALSE
chr10_17270_plus	F-SH___Sham	0.09494	7.54952e-15	0.364	FALSE	Timp3	Timp3_utr3_4_0_chr10_86345903_f	TRUE	TRUE	TRUE	FALSE
chr10_17270_plus	F-SH___Sham	0.09494	7.54952e-15	0.364	FALSE	Timp3	Timp3_utr3_4_0_chr10_86345903_f	TRUE	TRUE	TRUE	FALSE
chr10_17270_plus	F-SH___Sham	0.09494	7.54952e-15	0.364	FALSE	Timp3	Timp3_utr3_4_0_chr10_86345903_f	TRUE	TRUE	TRUE	FALSE
chr10_17270_plus	F-SH___Sham	0.09494	7.54952e-15	0.364	FALSE	Timp3	Timp3_utr3_4_0_chr10_86345903_f	TRUE	TRUE	TRUE	FALSE
chr10_17270_plus	F-SH___Sham	0.09494	7.54952e-15	0.364	FALSE	Timp3	Timp3_utr3_4_0_chr10_86345903_f	TRUE	TRUE	TRUE	FALSE
chr10_17270_plus	F-SH___Sham	0.09494	7.54952e-15	0.364	FALSE	Timp3	Timp3_utr3_4_0_chr10_86345903_f	TRUE	TRUE	TRUE	FALSE
chr10_17270_plus	F-SH___Sham	0.09494	7.54952e-15	0.364	FALSE	Syn3	Timp3_utr3_4_0_chr10_86345903_f	FALSE	FALSE	FALSE	FALSE
chr10_17270_plus	F-SH___Sham	0.09494	7.54952e-15	0.364	FALSE	Syn3	Timp3_utr3_4_0_chr10_86345903_f	FALSE	FALSE	FALSE	FALSE
chr10_17270_plus	F-SH___Sham	0.09494	7.54952e-15	0.364	FALSE	Syn3	Timp3_utr3_4_0_chr10_86345903_f	FALSE	FALSE	FALSE	FALSE
chr10_17270_plus	F-SH___Sham	0.09494	7.54952e-15	0.364	FALSE	Syn3	Timp3_utr3_4_0_chr10_86345903_f	FALSE	FALSE	FALSE	FALSE
chr10_17270_plus	F-SH___Sham	0.09494	7.54952e-15	0.364	FALSE	Syn3	Timp3_utr3_4_0_chr10_86345903_f	FALSE	FALSE	FALSE	FALSE
chr10_17270_plus	F-SH___Sham	0.09494	7.54952e-15	0.364	FALSE	Syn3	Timp3_utr3_4_0_chr10_86345903_f	FALSE	FALSE	FALSE	FALSE
chr10_17270_plus	F-SH___Sham	0.09494	7.54952e-15	0.364	FALSE	Syn3	Timp3_utr3_4_0_chr10_86345903_f	FALSE	FALSE	FALSE	FALSE
chr10_17270_plus	F-SH___Sham	0.09494	7.54952e-15	0.364	FALSE	Syn3	Timp3_utr3_4_0_chr10_86345903_f	FALSE	FALSE	FALSE	FALSE
chr10_17270_plus	F-Act___Sham	0.258832	7.54952e-15	0.364	FALSE	Timp3	Timp3_utr3_4_0_chr10_86345903_f	TRUE	TRUE	TRUE	FALSE
chr10_17270_plus	F-Act___Sham	0.258832	7.54952e-15	0.364	FALSE	Timp3	Timp3_utr3_4_0_chr10_86345903_f	TRUE	TRUE	TRUE	FALSE
chr10_17270_plus	F-Act___Sham	0.258832	7.54952e-15	0.364	FALSE	Timp3	Timp3_utr3_4_0_chr10_86345903_f	TRUE	TRUE	TRUE	FALSE
chr10_17270_plus	F-Act___Sham	0.258832	7.54952e-15	0.364	FALSE	Timp3	Timp3_utr3_4_0_chr10_86345903_f	TRUE	TRUE	TRUE	FALSE
chr10_17270_plus	F-Act___Sham	0.258832	7.54952e-15	0.364	FALSE	Timp3	Timp3_utr3_4_0_chr10_86345903_f	TRUE	TRUE	TRUE	FALSE
chr10_17270_plus	F-Act___Sham	0.258832	7.54952e-15	0.364	FALSE	Timp3	Timp3_utr3_4_0_chr10_86345903_f	TRUE	TRUE	TRUE	FALSE
chr10_17270_plus	F-Act___Sham	0.258832	7.54952e-15	0.364	FALSE	Timp3	Timp3_utr3_4_0_chr10_86345903_f	TRUE	TRUE	TRUE	FALSE
chr10_17270_plus	F-Act___Sham	0.258832	7.54952e-15	0.364	FALSE	Timp3	Timp3_utr3_4_0_chr10_86345903_f	TRUE	TRUE	TRUE	FALSE
chr10_17270_plus	F-Act___Sham	0.258832	7.54952e-15	0.364	FALSE	Syn3	Timp3_utr3_4_0_chr10_86345903_f	FALSE	FALSE	FALSE	FALSE
chr10_17270_plus	F-Act___Sham	0.258832	7.54952e-15	0.364	FALSE	Syn3	Timp3_utr3_4_0_chr10_86345903_f	FALSE	FALSE	FALSE	FALSE
chr10_17270_plus	F-Act___Sham	0.258832	7.54952e-15	0.364	FALSE	Syn3	Timp3_utr3_4_0_chr10_86345903_f	FALSE	FALSE	FALSE	FALSE
chr10_17270_plus	F-Act___Sham	0.258832	7.54952e-15	0.364	FALSE	Syn3	Timp3_utr3_4_0_chr10_86345903_f	FALSE	FALSE	FALSE	FALSE
chr10_17270_plus	F-Act___Sham	0.258832	7.54952e-15	0.364	FALSE	Syn3	Timp3_utr3_4_0_chr10_86345903_f	FALSE	FALSE	FALSE	FALSE
chr10_17270_plus	F-Act___Sham	0.258832	7.54952e-15	0.364	FALSE	Syn3	Timp3_utr3_4_0_chr10_86345903_f	FALSE	FALSE	FALSE	FALSE
chr10_17270_plus	F-Act___Sham	0.258832	7.54952e-15	0.364	FALSE	Syn3	Timp3_utr3_4_0_chr10_86345903_f	FALSE	FALSE	FALSE	FALSE
chr10_17270_plus	F-Act___Sham	0.258832	7.54952e-15	0.364	FALSE	Syn3	Timp3_utr3_4_0_chr10_86345903_f	FALSE	FALSE	FALSE	FALSE
chr10_17339_minus	F-SH___Sham	-0.134921	0	0.01	FALSE	Hsp90b1	.	FALSE	FALSE	FALSE	FALSE
chr10_17339_minus	F-Act___Sham	-0.134094	0	0.01	FALSE	Hsp90b1	.	FALSE	FALSE	FALSE	FALSE
chr10_17339_minus	F-Act___MI	-0.120809	0	0.01	FALSE	Hsp90b1	.	FALSE	FALSE	FALSE	FALSE
chr10_17339_minus	F-SL___Sham	-0.0948286	0	0.01	FALSE	Hsp90b1	.	FALSE	FALSE	FALSE	FALSE
chr10_17339_minus	F-Cyc___MI	-0.0726988	0	0.01	FALSE	Hsp90b1	.	FALSE	FALSE	FALSE	FALSE
chr10_17339_minus	F-SH___MI	-0.0696161	0	0.01	FALSE	Hsp90b1	.	FALSE	FALSE	FALSE	FALSE
chr10_17339_minus	F-SL___MI	-0.0694094	0	0.01	FALSE	Hsp90b1	.	FALSE	FALSE	FALSE	FALSE
chr10_17341_minus	F-SL___Sham	-0.273108	0	0.222	FALSE	Hsp90b1	.	FALSE	FALSE	FALSE	FALSE
chr10_17341_minus	F-SH___Sham	-0.20643	0	0.222	FALSE	Hsp90b1	.	FALSE	FALSE	FALSE	FALSE
chr10_17341_minus	F-SH___MI	-0.172864	0	0.222	FALSE	Hsp90b1	.	FALSE	FALSE	FALSE	FALSE
chr10_17341_minus	F-SL___MI	-0.111316	0	0.222	FALSE	Hsp90b1	.	FALSE	FALSE	FALSE	FALSE
chr10_17341_minus	F-Act___MI	-0.0263343	0	0.222	FALSE	Hsp90b1	.	FALSE	FALSE	FALSE	FALSE
chr10_17341_minus	F-Cyc___MI	0.0224893	0	0.222	FALSE	Hsp90b1	.	FALSE	FALSE	FALSE	FALSE
chr10_17587_minus	F-Cyc___MI	-0.39795	0	0.002	FALSE	Igf1	Igf1_utr3_4_0_chr10_87930701_f,Igf1_utr3_3_0_chr10_87930735_f,Igf1_utr3_4_0_chr10_87930735_f	FALSE	TRUE	TRUE	FALSE
chr10_17587_minus	F-Act___MI	-0.0615596	0	0.002	FALSE	Igf1	Igf1_utr3_4_0_chr10_87930701_f,Igf1_utr3_3_0_chr10_87930735_f,Igf1_utr3_4_0_chr10_87930735_f	FALSE	TRUE	TRUE	FALSE
chr10_17587_plus	F-Cyc___MI	-0.251423	0.280188	NA	NA	Igf1	Igf1_utr3_4_0_chr10_87930701_f,Igf1_utr3_3_0_chr10_87930735_f,Igf1_utr3_4_0_chr10_87930735_f	FALSE	TRUE	TRUE	FALSE
chr10_17587_plus	F-Act___MI	-0.0249635	0.280188	NA	NA	Igf1	Igf1_utr3_4_0_chr10_87930701_f,Igf1_utr3_3_0_chr10_87930735_f,Igf1_utr3_4_0_chr10_87930735_f	FALSE	TRUE	TRUE	FALSE
chr10_17749_minus	F-Cyc___MI	0.00987237	0	0	TRUE	Arl1	.	FALSE	FALSE	FALSE	FALSE
chr10_17749_minus	F-Act___MI	0.125085	0	0	TRUE	Arl1	.	FALSE	FALSE	FALSE	FALSE
chr10_17749_minus	F-SL___MI	0.142385	0	0	TRUE	Arl1	.	FALSE	FALSE	FALSE	FALSE
chr10_17749_minus	F-SH___Sham	0.208678	0	0	TRUE	Arl1	.	FALSE	FALSE	FALSE	FALSE
chr10_17749_minus	F-SL___Sham	0.251474	0	0	TRUE	Arl1	.	FALSE	FALSE	FALSE	FALSE
chr10_17749_minus	F-Act___Sham	0.288362	0	0	TRUE	Arl1	.	FALSE	FALSE	FALSE	FALSE
chr10_17749_plus	F-Cyc___MI	-0.0216353	0	0.022	FALSE	Arl1	.	FALSE	FALSE	FALSE	FALSE
chr10_17749_plus	F-Act___MI	0.0601066	0	0.022	FALSE	Arl1	.	FALSE	FALSE	FALSE	FALSE
chr10_17749_plus	F-Act___Sham	0.188396	0	0.022	FALSE	Arl1	.	FALSE	FALSE	FALSE	FALSE
chr10_17749_plus	F-SH___Sham	0.198944	0	0.022	FALSE	Arl1	.	FALSE	FALSE	FALSE	FALSE
chr10_17749_plus	F-SL___Sham	0.267434	0	0.022	FALSE	Arl1	.	FALSE	FALSE	FALSE	FALSE
chr10_17749_plus	F-SL___MI	0.274369	0	0.022	FALSE	Arl1	.	FALSE	FALSE	FALSE	FALSE
chr10_18224_minus	F-SL___MI	0.00142593	0.986131	NA	NA	Slc25a3,Gm24119	.	FALSE	FALSE	FALSE	FALSE
chr10_18224_minus	F-Act___Sham	0.045153	0.986131	NA	NA	Slc25a3,Gm24119	.	FALSE	FALSE	FALSE	FALSE
chr10_18224_minus	F-SL___Sham	0.045153	0.986131	NA	NA	Slc25a3,Gm24119	.	FALSE	FALSE	FALSE	FALSE
chr10_18224_minus	F-SH___Sham	0.0613744	0.986131	NA	NA	Slc25a3,Gm24119	.	FALSE	FALSE	FALSE	FALSE
chr10_18224_minus	F-Cyc___MI	0.0635445	0.986131	NA	NA	Slc25a3,Gm24119	.	FALSE	FALSE	FALSE	FALSE
chr10_18224_minus	F-SH___MI	0.0641955	0.986131	NA	NA	Slc25a3,Gm24119	.	FALSE	FALSE	FALSE	FALSE
chr10_18224_minus	F-Act___MI	0.0994089	0.986131	NA	NA	Slc25a3,Gm24119	.	FALSE	FALSE	FALSE	FALSE
chr10_18773_minus	F-Act___MI	-0.169074	1	NA	NA	Metap2	Metap2_utr3_0_0_chr10_93858490_r	FALSE	TRUE	TRUE	FALSE
chr10_18773_minus	F-Cyc___MI	0.00958152	1	NA	NA	Metap2	Metap2_utr3_0_0_chr10_93858490_r	FALSE	TRUE	TRUE	FALSE
chr10_18845_minus	F-Cyc___MI	-0.057879	1	NA	NA	Ndufa12	.	FALSE	FALSE	FALSE	FALSE
chr10_18845_minus	F-Act___MI	0.0281791	1	NA	NA	Ndufa12	.	FALSE	FALSE	FALSE	FALSE
chr10_18845_plus	F-Cyc___MI	-0.094675	1	NA	NA	Ndufa12	.	FALSE	FALSE	FALSE	FALSE
chr10_18845_plus	F-Act___MI	0.00442246	1	NA	NA	Ndufa12	.	FALSE	FALSE	FALSE	FALSE
chr10_19083_minus	F-SL___Sham	-0.191988	1	NA	NA	Socs2	.	FALSE	FALSE	FALSE	FALSE
chr10_19083_minus	F-Act___MI	-0.0824276	1	NA	NA	Socs2	.	FALSE	FALSE	FALSE	FALSE
chr10_19083_minus	F-SH___MI	-0.0687644	1	NA	NA	Socs2	.	FALSE	FALSE	FALSE	FALSE
chr10_19083_minus	F-Cyc___MI	-0.0674065	1	NA	NA	Socs2	.	FALSE	FALSE	FALSE	FALSE
chr10_19083_minus	F-SH___Sham	-0.000150992	1	NA	NA	Socs2	.	FALSE	FALSE	FALSE	FALSE
chr10_19083_minus	F-Act___Sham	0.103851	1	NA	NA	Socs2	.	FALSE	FALSE	FALSE	FALSE
chr10_19109_minus	F-Act___MI	-0.0933587	1	NA	NA	Ube2n	Ube2n_utr3_3_0_chr10_95542313_f	FALSE	FALSE	FALSE	FALSE
chr10_19109_minus	F-Cyc___MI	-0.0566058	1	NA	NA	Ube2n	Ube2n_utr3_3_0_chr10_95542313_f	FALSE	FALSE	FALSE	FALSE
chr10_19109_plus	F-Act___MI	-0.153421	1	NA	NA	Ube2n	Ube2n_utr3_3_0_chr10_95542313_f	FALSE	FALSE	FALSE	FALSE
chr10_19109_plus	F-Cyc___MI	-0.0702003	1	NA	NA	Ube2n	Ube2n_utr3_3_0_chr10_95542313_f	FALSE	FALSE	FALSE	FALSE
chr10_19324_minus	F-Cyc___MI	-0.117212	0.0859653	NA	NA	Btg1	Btg1_utr3_1_0_chr10_96618644_f	FALSE	FALSE	FALSE	FALSE
chr10_19324_minus	F-Act___MI	0.103499	0.0859653	NA	NA	Btg1	Btg1_utr3_1_0_chr10_96618644_f	FALSE	FALSE	FALSE	FALSE
chr10_19324_plus	F-Act___MI	-0.0191114	1	NA	NA	Btg1	Btg1_utr3_1_0_chr10_96618644_f	FALSE	FALSE	FALSE	FALSE
chr10_19324_plus	F-Cyc___MI	-0.0060745	1	NA	NA	Btg1	Btg1_utr3_1_0_chr10_96618644_f	FALSE	FALSE	FALSE	FALSE
chr10_19503_minus	F-SL___MI	-0.0359826	1	NA	NA	Dcn	.	FALSE	FALSE	FALSE	FALSE
chr10_19503_minus	F-Act___MI	-0.000513219	1	NA	NA	Dcn	.	FALSE	FALSE	FALSE	FALSE
chr10_19503_plus	F-Cyc___MI	-0.128315	0	0	TRUE	Dcn	.	FALSE	FALSE	FALSE	FALSE
chr10_19503_plus	F-SL___MI	-0.113845	0	0	TRUE	Dcn	.	FALSE	FALSE	FALSE	FALSE
chr10_19503_plus	F-Act___MI	-0.0976218	0	0	TRUE	Dcn	.	FALSE	FALSE	FALSE	FALSE
chr10_19503_plus	F-SH___MI	-0.0866601	0	0	TRUE	Dcn	.	FALSE	FALSE	FALSE	FALSE
chr10_19503_plus	F-SH___Sham	0.0141873	0	0	TRUE	Dcn	.	FALSE	FALSE	FALSE	FALSE
chr10_19503_plus	F-SL___Sham	0.0141873	0	0	TRUE	Dcn	.	FALSE	FALSE	FALSE	FALSE
chr10_19503_plus	F-Act___Sham	0.0931114	0	0	TRUE	Dcn	.	FALSE	FALSE	FALSE	FALSE
chr10_19504_minus	F-SL___Sham	-0.0297381	0	0	TRUE	Dcn	.	FALSE	FALSE	FALSE	FALSE
chr10_19504_minus	F-SH___Sham	-0.0041642	0	0	TRUE	Dcn	.	FALSE	FALSE	FALSE	FALSE
chr10_19504_minus	F-SL___MI	0.00606205	0	0	TRUE	Dcn	.	FALSE	FALSE	FALSE	FALSE
chr10_19504_minus	F-Act___Sham	0.0110063	0	0	TRUE	Dcn	.	FALSE	FALSE	FALSE	FALSE
chr10_19504_minus	F-Act___MI	0.0387361	0	0	TRUE	Dcn	.	FALSE	FALSE	FALSE	FALSE
chr10_19504_minus	F-SH___MI	0.0461603	0	0	TRUE	Dcn	.	FALSE	FALSE	FALSE	FALSE
chr10_19504_minus	F-Cyc___MI	0.0607278	0	0	TRUE	Dcn	.	FALSE	FALSE	FALSE	FALSE
chr10_19504_plus	F-SL___Sham	-0.0647158	0	0	TRUE	Dcn	.	FALSE	FALSE	FALSE	FALSE
chr10_19504_plus	F-SH___Sham	-0.0236893	0	0	TRUE	Dcn	.	FALSE	FALSE	FALSE	FALSE
chr10_19504_plus	F-Act___Sham	0.000286347	0	0	TRUE	Dcn	.	FALSE	FALSE	FALSE	FALSE
chr10_19504_plus	F-SL___MI	0.0117571	0	0	TRUE	Dcn	.	FALSE	FALSE	FALSE	FALSE
chr10_19504_plus	F-SH___MI	0.0608359	0	0	TRUE	Dcn	.	FALSE	FALSE	FALSE	FALSE
chr10_19504_plus	F-Act___MI	0.0669549	0	0	TRUE	Dcn	.	FALSE	FALSE	FALSE	FALSE
chr10_19504_plus	F-Cyc___MI	0.0934075	0	0	TRUE	Dcn	.	FALSE	FALSE	FALSE	FALSE
chr10_19515_minus	F-SL___MI	-0.0788912	0	0	TRUE	Lum	.	FALSE	FALSE	FALSE	FALSE
chr10_19515_minus	F-Act___MI	-0.0507832	0	0	TRUE	Lum	.	FALSE	FALSE	FALSE	FALSE
chr10_19515_minus	F-Cyc___MI	-0.0474241	0	0	TRUE	Lum	.	FALSE	FALSE	FALSE	FALSE
chr10_19515_minus	F-SH___MI	-0.0265584	0	0	TRUE	Lum	.	FALSE	FALSE	FALSE	FALSE
chr10_19515_minus	F-Act___Sham	0.167859	0	0	TRUE	Lum	.	FALSE	FALSE	FALSE	FALSE
chr10_19515_minus	F-SL___Sham	0.172929	0	0	TRUE	Lum	.	FALSE	FALSE	FALSE	FALSE
chr10_19515_minus	F-SH___Sham	0.19581	0	0	TRUE	Lum	.	FALSE	FALSE	FALSE	FALSE
chr10_19515_plus	F-SH___MI	-0.0697442	0	0	TRUE	Lum	.	FALSE	FALSE	FALSE	FALSE
chr10_19515_plus	F-SL___MI	-0.0425164	0	0	TRUE	Lum	.	FALSE	FALSE	FALSE	FALSE
chr10_19515_plus	F-Act___MI	-0.0275295	0	0	TRUE	Lum	.	FALSE	FALSE	FALSE	FALSE
chr10_19515_plus	F-Cyc___MI	-0.00538587	0	0	TRUE	Lum	.	FALSE	FALSE	FALSE	FALSE
chr10_19515_plus	F-SH___Sham	0.101137	0	0	TRUE	Lum	.	FALSE	FALSE	FALSE	FALSE
chr10_19515_plus	F-Act___Sham	0.10143	0	0	TRUE	Lum	.	FALSE	FALSE	FALSE	FALSE
chr10_19515_plus	F-SL___Sham	0.110662	0	0	TRUE	Lum	.	FALSE	FALSE	FALSE	FALSE
chr10_22188_minus	F-SH___Sham	-0.144165	0.00789322	0.34	FALSE	Csrp2	.	FALSE	FALSE	FALSE	FALSE
chr10_22188_minus	F-Act___MI	-0.0480873	0.00789322	0.34	FALSE	Csrp2	.	FALSE	FALSE	FALSE	FALSE
chr10_22188_minus	F-Cyc___MI	-0.0132237	0.00789322	0.34	FALSE	Csrp2	.	FALSE	FALSE	FALSE	FALSE
chr10_22188_minus	F-Act___Sham	0.0378961	0.00789322	0.34	FALSE	Csrp2	.	FALSE	FALSE	FALSE	FALSE
chr10_22188_minus	F-SH___MI	0.104033	0.00789322	0.34	FALSE	Csrp2	.	FALSE	FALSE	FALSE	FALSE
chr10_22188_plus	F-Act___Sham	-0.167516	1	NA	NA	Csrp2	.	FALSE	FALSE	FALSE	FALSE
chr10_22188_plus	F-Cyc___MI	-0.00900688	1	NA	NA	Csrp2	.	FALSE	FALSE	FALSE	FALSE
chr10_22188_plus	F-Act___MI	0.0104995	1	NA	NA	Csrp2	.	FALSE	FALSE	FALSE	FALSE
chr10_22188_plus	F-SH___MI	0.0575441	1	NA	NA	Csrp2	.	FALSE	FALSE	FALSE	FALSE
chr10_22226_plus	F-SL___Sham	-0.113944	1	NA	NA	.	.	FALSE	FALSE	FALSE	FALSE
chr10_22226_plus	F-Cyc___MI	-0.0418535	1	NA	NA	.	.	FALSE	FALSE	FALSE	FALSE
chr10_22226_plus	F-SH___Sham	-0.0418535	1	NA	NA	.	.	FALSE	FALSE	FALSE	FALSE
chr10_22226_plus	F-Act___MI	0.0103751	1	NA	NA	.	.	FALSE	FALSE	FALSE	FALSE
chr10_22302_minus	F-SH___MI	-0.16789	0	0	TRUE	Phlda1	.	FALSE	FALSE	FALSE	FALSE
chr10_22302_minus	F-Cyc___MI	-0.137651	0	0	TRUE	Phlda1	.	FALSE	FALSE	FALSE	FALSE
chr10_22302_minus	F-SL___MI	-0.131433	0	0	TRUE	Phlda1	.	FALSE	FALSE	FALSE	FALSE
chr10_22302_minus	F-Act___MI	-0.0725774	0	0	TRUE	Phlda1	.	FALSE	FALSE	FALSE	FALSE
chr10_22302_minus	F-SH___Sham	0.0104994	0	0	TRUE	Phlda1	.	FALSE	FALSE	FALSE	FALSE
chr10_22302_minus	F-SL___Sham	0.144131	0	0	TRUE	Phlda1	.	FALSE	FALSE	FALSE	FALSE
chr10_22302_minus	F-Act___Sham	0.241376	0	0	TRUE	Phlda1	.	FALSE	FALSE	FALSE	FALSE
chr10_22302_plus	F-SH___MI	-0.167654	2.05673e-09	0.49	FALSE	Phlda1	.	FALSE	FALSE	FALSE	FALSE
chr10_22302_plus	F-SH___Sham	-0.106339	2.05673e-09	0.49	FALSE	Phlda1	.	FALSE	FALSE	FALSE	FALSE
chr10_22302_plus	F-SL___MI	-0.102845	2.05673e-09	0.49	FALSE	Phlda1	.	FALSE	FALSE	FALSE	FALSE
chr10_22302_plus	F-Cyc___MI	-0.0490778	2.05673e-09	0.49	FALSE	Phlda1	.	FALSE	FALSE	FALSE	FALSE
chr10_22302_plus	F-Act___MI	0.0120463	2.05673e-09	0.49	FALSE	Phlda1	.	FALSE	FALSE	FALSE	FALSE
chr10_22302_plus	F-SL___Sham	0.0419131	2.05673e-09	0.49	FALSE	Phlda1	.	FALSE	FALSE	FALSE	FALSE
chr10_22586_minus	F-Act___MI	-0.118661	1	NA	NA	Atxn7l3b	Atxn7l3b_utr3_0_0_chr10_112925428_r	FALSE	FALSE	FALSE	FALSE
chr10_22586_minus	F-Cyc___MI	-0.0371659	1	NA	NA	Atxn7l3b	Atxn7l3b_utr3_0_0_chr10_112925428_r	FALSE	FALSE	FALSE	FALSE
chr10_23411_minus	F-Cyc___MI	-0.0791755	1	NA	NA	Cct2	.	FALSE	FALSE	FALSE	FALSE
chr10_23411_minus	F-Act___MI	-0.0403759	1	NA	NA	Cct2	.	FALSE	FALSE	FALSE	FALSE
chr10_23563_minus	F-SH___Sham	-0.411297	0	0.202	FALSE	.	.	FALSE	FALSE	FALSE	FALSE
chr10_23563_minus	F-Act___MI	0.0405365	0	0.202	FALSE	.	.	FALSE	FALSE	FALSE	FALSE
chr10_23563_minus	F-Cyc___MI	0.134366	0	0.202	FALSE	.	.	FALSE	FALSE	FALSE	FALSE
chr10_23563_minus	F-SH___MI	0.201406	0	0.202	FALSE	.	.	FALSE	FALSE	FALSE	FALSE
chr10_25414_minus	F-Cyc___MI	-0.22756	0	0	TRUE	Cdk4	.	FALSE	FALSE	FALSE	FALSE
chr10_25414_minus	F-Cyc___MI	-0.22756	0	0	TRUE	Cdk4	.	FALSE	FALSE	FALSE	FALSE
chr10_25414_minus	F-Cyc___MI	-0.22756	0	0	TRUE	Cdk4	.	FALSE	FALSE	FALSE	FALSE
chr10_25414_minus	F-Cyc___MI	-0.22756	0	0	TRUE	Cdk4	.	FALSE	FALSE	FALSE	FALSE
chr10_25414_minus	F-Cyc___MI	-0.22756	0	0	TRUE	Cdk4	.	FALSE	FALSE	FALSE	FALSE
chr10_25414_minus	F-Cyc___MI	-0.22756	0	0	TRUE	Cdk4	.	FALSE	FALSE	FALSE	FALSE
chr10_25414_minus	F-Cyc___MI	-0.22756	0	0	TRUE	Cdk4	.	FALSE	FALSE	FALSE	FALSE
chr10_25414_minus	F-Cyc___MI	-0.22756	0	0	TRUE	Cdk4	.	FALSE	FALSE	FALSE	FALSE
chr10_25414_minus	F-Cyc___MI	-0.22756	0	0	TRUE	Tspan31	.	FALSE	FALSE	FALSE	FALSE
chr10_25414_minus	F-Cyc___MI	-0.22756	0	0	TRUE	Tspan31	.	FALSE	FALSE	FALSE	FALSE
chr10_25414_minus	F-Cyc___MI	-0.22756	0	0	TRUE	Tspan31	.	FALSE	FALSE	FALSE	FALSE
chr10_25414_minus	F-Cyc___MI	-0.22756	0	0	TRUE	Tspan31	.	FALSE	FALSE	FALSE	FALSE
chr10_25414_minus	F-Cyc___MI	-0.22756	0	0	TRUE	Tspan31	.	FALSE	FALSE	FALSE	FALSE
chr10_25414_minus	F-Cyc___MI	-0.22756	0	0	TRUE	Tspan31	.	FALSE	FALSE	FALSE	FALSE
chr10_25414_minus	F-Cyc___MI	-0.22756	0	0	TRUE	Tspan31	.	FALSE	FALSE	FALSE	FALSE
chr10_25414_minus	F-Cyc___MI	-0.22756	0	0	TRUE	Tspan31	.	FALSE	FALSE	FALSE	FALSE
chr10_25414_minus	F-SH___Sham	-0.214032	0	0	TRUE	Cdk4	.	FALSE	FALSE	FALSE	FALSE
chr10_25414_minus	F-SH___Sham	-0.214032	0	0	TRUE	Cdk4	.	FALSE	FALSE	FALSE	FALSE
chr10_25414_minus	F-SH___Sham	-0.214032	0	0	TRUE	Cdk4	.	FALSE	FALSE	FALSE	FALSE
chr10_25414_minus	F-SH___Sham	-0.214032	0	0	TRUE	Cdk4	.	FALSE	FALSE	FALSE	FALSE
chr10_25414_minus	F-SH___Sham	-0.214032	0	0	TRUE	Cdk4	.	FALSE	FALSE	FALSE	FALSE
chr10_25414_minus	F-SH___Sham	-0.214032	0	0	TRUE	Cdk4	.	FALSE	FALSE	FALSE	FALSE
chr10_25414_minus	F-SH___Sham	-0.214032	0	0	TRUE	Cdk4	.	FALSE	FALSE	FALSE	FALSE
chr10_25414_minus	F-SH___Sham	-0.214032	0	0	TRUE	Cdk4	.	FALSE	FALSE	FALSE	FALSE
chr10_25414_minus	F-SH___Sham	-0.214032	0	0	TRUE	Tspan31	.	FALSE	FALSE	FALSE	FALSE
chr10_25414_minus	F-SH___Sham	-0.214032	0	0	TRUE	Tspan31	.	FALSE	FALSE	FALSE	FALSE
chr10_25414_minus	F-SH___Sham	-0.214032	0	0	TRUE	Tspan31	.	FALSE	FALSE	FALSE	FALSE
chr10_25414_minus	F-SH___Sham	-0.214032	0	0	TRUE	Tspan31	.	FALSE	FALSE	FALSE	FALSE
chr10_25414_minus	F-SH___Sham	-0.214032	0	0	TRUE	Tspan31	.	FALSE	FALSE	FALSE	FALSE
chr10_25414_minus	F-SH___Sham	-0.214032	0	0	TRUE	Tspan31	.	FALSE	FALSE	FALSE	FALSE
chr10_25414_minus	F-SH___Sham	-0.214032	0	0	TRUE	Tspan31	.	FALSE	FALSE	FALSE	FALSE
chr10_25414_minus	F-SH___Sham	-0.214032	0	0	TRUE	Tspan31	.	FALSE	FALSE	FALSE	FALSE
chr10_25414_minus	F-Act___MI	0.0951901	0	0	TRUE	Cdk4	.	FALSE	FALSE	FALSE	FALSE
chr10_25414_minus	F-Act___MI	0.0951901	0	0	TRUE	Cdk4	.	FALSE	FALSE	FALSE	FALSE
chr10_25414_minus	F-Act___MI	0.0951901	0	0	TRUE	Cdk4	.	FALSE	FALSE	FALSE	FALSE
chr10_25414_minus	F-Act___MI	0.0951901	0	0	TRUE	Cdk4	.	FALSE	FALSE	FALSE	FALSE
chr10_25414_minus	F-Act___MI	0.0951901	0	0	TRUE	Cdk4	.	FALSE	FALSE	FALSE	FALSE
chr10_25414_minus	F-Act___MI	0.0951901	0	0	TRUE	Cdk4	.	FALSE	FALSE	FALSE	FALSE
chr10_25414_minus	F-Act___MI	0.0951901	0	0	TRUE	Cdk4	.	FALSE	FALSE	FALSE	FALSE
chr10_25414_minus	F-Act___MI	0.0951901	0	0	TRUE	Cdk4	.	FALSE	FALSE	FALSE	FALSE
chr10_25414_minus	F-Act___MI	0.0951901	0	0	TRUE	Tspan31	.	FALSE	FALSE	FALSE	FALSE
chr10_25414_minus	F-Act___MI	0.0951901	0	0	TRUE	Tspan31	.	FALSE	FALSE	FALSE	FALSE
chr10_25414_minus	F-Act___MI	0.0951901	0	0	TRUE	Tspan31	.	FALSE	FALSE	FALSE	FALSE
chr10_25414_minus	F-Act___MI	0.0951901	0	0	TRUE	Tspan31	.	FALSE	FALSE	FALSE	FALSE
chr10_25414_minus	F-Act___MI	0.0951901	0	0	TRUE	Tspan31	.	FALSE	FALSE	FALSE	FALSE
chr10_25414_minus	F-Act___MI	0.0951901	0	0	TRUE	Tspan31	.	FALSE	FALSE	FALSE	FALSE
chr10_25414_minus	F-Act___MI	0.0951901	0	0	TRUE	Tspan31	.	FALSE	FALSE	FALSE	FALSE
chr10_25414_minus	F-Act___MI	0.0951901	0	0	TRUE	Tspan31	.	FALSE	FALSE	FALSE	FALSE
chr10_25414_plus	F-Act___MI	-0.0849596	1	NA	NA	Cdk4	.	FALSE	FALSE	FALSE	FALSE
chr10_25414_plus	F-Act___MI	-0.0849596	1	NA	NA	Cdk4	.	FALSE	FALSE	FALSE	FALSE
chr10_25414_plus	F-Act___MI	-0.0849596	1	NA	NA	Cdk4	.	FALSE	FALSE	FALSE	FALSE
chr10_25414_plus	F-Act___MI	-0.0849596	1	NA	NA	Cdk4	.	FALSE	FALSE	FALSE	FALSE
chr10_25414_plus	F-Act___MI	-0.0849596	1	NA	NA	Cdk4	.	FALSE	FALSE	FALSE	FALSE
chr10_25414_plus	F-Act___MI	-0.0849596	1	NA	NA	Cdk4	.	FALSE	FALSE	FALSE	FALSE
chr10_25414_plus	F-Act___MI	-0.0849596	1	NA	NA	Cdk4	.	FALSE	FALSE	FALSE	FALSE
chr10_25414_plus	F-Act___MI	-0.0849596	1	NA	NA	Cdk4	.	FALSE	FALSE	FALSE	FALSE
chr10_25414_plus	F-Act___MI	-0.0849596	1	NA	NA	Tspan31	.	FALSE	FALSE	FALSE	FALSE
chr10_25414_plus	F-Act___MI	-0.0849596	1	NA	NA	Tspan31	.	FALSE	FALSE	FALSE	FALSE
chr10_25414_plus	F-Act___MI	-0.0849596	1	NA	NA	Tspan31	.	FALSE	FALSE	FALSE	FALSE
chr10_25414_plus	F-Act___MI	-0.0849596	1	NA	NA	Tspan31	.	FALSE	FALSE	FALSE	FALSE
chr10_25414_plus	F-Act___MI	-0.0849596	1	NA	NA	Tspan31	.	FALSE	FALSE	FALSE	FALSE
chr10_25414_plus	F-Act___MI	-0.0849596	1	NA	NA	Tspan31	.	FALSE	FALSE	FALSE	FALSE
chr10_25414_plus	F-Act___MI	-0.0849596	1	NA	NA	Tspan31	.	FALSE	FALSE	FALSE	FALSE
chr10_25414_plus	F-Act___MI	-0.0849596	1	NA	NA	Tspan31	.	FALSE	FALSE	FALSE	FALSE
chr10_25414_plus	F-Cyc___MI	-0.0100551	1	NA	NA	Cdk4	.	FALSE	FALSE	FALSE	FALSE
chr10_25414_plus	F-Cyc___MI	-0.0100551	1	NA	NA	Cdk4	.	FALSE	FALSE	FALSE	FALSE
chr10_25414_plus	F-Cyc___MI	-0.0100551	1	NA	NA	Cdk4	.	FALSE	FALSE	FALSE	FALSE
chr10_25414_plus	F-Cyc___MI	-0.0100551	1	NA	NA	Cdk4	.	FALSE	FALSE	FALSE	FALSE
chr10_25414_plus	F-Cyc___MI	-0.0100551	1	NA	NA	Cdk4	.	FALSE	FALSE	FALSE	FALSE
chr10_25414_plus	F-Cyc___MI	-0.0100551	1	NA	NA	Cdk4	.	FALSE	FALSE	FALSE	FALSE
chr10_25414_plus	F-Cyc___MI	-0.0100551	1	NA	NA	Cdk4	.	FALSE	FALSE	FALSE	FALSE
chr10_25414_plus	F-Cyc___MI	-0.0100551	1	NA	NA	Cdk4	.	FALSE	FALSE	FALSE	FALSE
chr10_25414_plus	F-Cyc___MI	-0.0100551	1	NA	NA	Tspan31	.	FALSE	FALSE	FALSE	FALSE
chr10_25414_plus	F-Cyc___MI	-0.0100551	1	NA	NA	Tspan31	.	FALSE	FALSE	FALSE	FALSE
chr10_25414_plus	F-Cyc___MI	-0.0100551	1	NA	NA	Tspan31	.	FALSE	FALSE	FALSE	FALSE
chr10_25414_plus	F-Cyc___MI	-0.0100551	1	NA	NA	Tspan31	.	FALSE	FALSE	FALSE	FALSE
chr10_25414_plus	F-Cyc___MI	-0.0100551	1	NA	NA	Tspan31	.	FALSE	FALSE	FALSE	FALSE
chr10_25414_plus	F-Cyc___MI	-0.0100551	1	NA	NA	Tspan31	.	FALSE	FALSE	FALSE	FALSE
chr10_25414_plus	F-Cyc___MI	-0.0100551	1	NA	NA	Tspan31	.	FALSE	FALSE	FALSE	FALSE
chr10_25414_plus	F-Cyc___MI	-0.0100551	1	NA	NA	Tspan31	.	FALSE	FALSE	FALSE	FALSE
chr10_25457_minus	F-Cyc___MI	-0.125295	1	NA	NA	Mbd6	.	FALSE	FALSE	FALSE	FALSE
chr10_25457_minus	F-Cyc___MI	-0.125295	1	NA	NA	Mbd6	.	FALSE	FALSE	FALSE	FALSE
chr10_25457_minus	F-Cyc___MI	-0.125295	1	NA	NA	Mbd6	.	FALSE	FALSE	FALSE	FALSE
chr10_25457_minus	F-Cyc___MI	-0.125295	1	NA	NA	Mbd6	.	FALSE	FALSE	FALSE	FALSE
chr10_25457_minus	F-Cyc___MI	-0.125295	1	NA	NA	Mbd6	.	FALSE	FALSE	FALSE	FALSE
chr10_25457_minus	F-Cyc___MI	-0.125295	1	NA	NA	Mbd6	.	FALSE	FALSE	FALSE	FALSE
chr10_25457_minus	F-Cyc___MI	-0.125295	1	NA	NA	Mbd6	.	FALSE	FALSE	FALSE	FALSE
chr10_25457_minus	F-Cyc___MI	-0.125295	1	NA	NA	Mbd6	.	FALSE	FALSE	FALSE	FALSE
chr10_25457_minus	F-Cyc___MI	-0.125295	1	NA	NA	Dctn2	.	FALSE	FALSE	FALSE	FALSE
chr10_25457_minus	F-Cyc___MI	-0.125295	1	NA	NA	Dctn2	.	FALSE	FALSE	FALSE	FALSE
chr10_25457_minus	F-Cyc___MI	-0.125295	1	NA	NA	Dctn2	.	FALSE	FALSE	FALSE	FALSE
chr10_25457_minus	F-Cyc___MI	-0.125295	1	NA	NA	Dctn2	.	FALSE	FALSE	FALSE	FALSE
chr10_25457_minus	F-Cyc___MI	-0.125295	1	NA	NA	Dctn2	.	FALSE	FALSE	FALSE	FALSE
chr10_25457_minus	F-Cyc___MI	-0.125295	1	NA	NA	Dctn2	.	FALSE	FALSE	FALSE	FALSE
chr10_25457_minus	F-Cyc___MI	-0.125295	1	NA	NA	Dctn2	.	FALSE	FALSE	FALSE	FALSE
chr10_25457_minus	F-Cyc___MI	-0.125295	1	NA	NA	Dctn2	.	FALSE	FALSE	FALSE	FALSE
chr10_25457_minus	F-Act___MI	-0.116741	1	NA	NA	Mbd6	.	FALSE	FALSE	FALSE	FALSE
chr10_25457_minus	F-Act___MI	-0.116741	1	NA	NA	Mbd6	.	FALSE	FALSE	FALSE	FALSE
chr10_25457_minus	F-Act___MI	-0.116741	1	NA	NA	Mbd6	.	FALSE	FALSE	FALSE	FALSE
chr10_25457_minus	F-Act___MI	-0.116741	1	NA	NA	Mbd6	.	FALSE	FALSE	FALSE	FALSE
chr10_25457_minus	F-Act___MI	-0.116741	1	NA	NA	Mbd6	.	FALSE	FALSE	FALSE	FALSE
chr10_25457_minus	F-Act___MI	-0.116741	1	NA	NA	Mbd6	.	FALSE	FALSE	FALSE	FALSE
chr10_25457_minus	F-Act___MI	-0.116741	1	NA	NA	Mbd6	.	FALSE	FALSE	FALSE	FALSE
chr10_25457_minus	F-Act___MI	-0.116741	1	NA	NA	Mbd6	.	FALSE	FALSE	FALSE	FALSE
chr10_25457_minus	F-Act___MI	-0.116741	1	NA	NA	Dctn2	.	FALSE	FALSE	FALSE	FALSE
chr10_25457_minus	F-Act___MI	-0.116741	1	NA	NA	Dctn2	.	FALSE	FALSE	FALSE	FALSE
chr10_25457_minus	F-Act___MI	-0.116741	1	NA	NA	Dctn2	.	FALSE	FALSE	FALSE	FALSE
chr10_25457_minus	F-Act___MI	-0.116741	1	NA	NA	Dctn2	.	FALSE	FALSE	FALSE	FALSE
chr10_25457_minus	F-Act___MI	-0.116741	1	NA	NA	Dctn2	.	FALSE	FALSE	FALSE	FALSE
chr10_25457_minus	F-Act___MI	-0.116741	1	NA	NA	Dctn2	.	FALSE	FALSE	FALSE	FALSE
chr10_25457_minus	F-Act___MI	-0.116741	1	NA	NA	Dctn2	.	FALSE	FALSE	FALSE	FALSE
chr10_25457_minus	F-Act___MI	-0.116741	1	NA	NA	Dctn2	.	FALSE	FALSE	FALSE	FALSE
chr10_25457_plus	F-Cyc___MI	-0.122687	0.993664	NA	NA	Mbd6	.	FALSE	FALSE	FALSE	FALSE
chr10_25457_plus	F-Cyc___MI	-0.122687	0.993664	NA	NA	Mbd6	.	FALSE	FALSE	FALSE	FALSE
chr10_25457_plus	F-Cyc___MI	-0.122687	0.993664	NA	NA	Mbd6	.	FALSE	FALSE	FALSE	FALSE
chr10_25457_plus	F-Cyc___MI	-0.122687	0.993664	NA	NA	Mbd6	.	FALSE	FALSE	FALSE	FALSE
chr10_25457_plus	F-Cyc___MI	-0.122687	0.993664	NA	NA	Mbd6	.	FALSE	FALSE	FALSE	FALSE
chr10_25457_plus	F-Cyc___MI	-0.122687	0.993664	NA	NA	Mbd6	.	FALSE	FALSE	FALSE	FALSE
chr10_25457_plus	F-Cyc___MI	-0.122687	0.993664	NA	NA	Mbd6	.	FALSE	FALSE	FALSE	FALSE
chr10_25457_plus	F-Cyc___MI	-0.122687	0.993664	NA	NA	Mbd6	.	FALSE	FALSE	FALSE	FALSE
chr10_25457_plus	F-Cyc___MI	-0.122687	0.993664	NA	NA	Dctn2	.	FALSE	FALSE	FALSE	FALSE
chr10_25457_plus	F-Cyc___MI	-0.122687	0.993664	NA	NA	Dctn2	.	FALSE	FALSE	FALSE	FALSE
chr10_25457_plus	F-Cyc___MI	-0.122687	0.993664	NA	NA	Dctn2	.	FALSE	FALSE	FALSE	FALSE
chr10_25457_plus	F-Cyc___MI	-0.122687	0.993664	NA	NA	Dctn2	.	FALSE	FALSE	FALSE	FALSE
chr10_25457_plus	F-Cyc___MI	-0.122687	0.993664	NA	NA	Dctn2	.	FALSE	FALSE	FALSE	FALSE
chr10_25457_plus	F-Cyc___MI	-0.122687	0.993664	NA	NA	Dctn2	.	FALSE	FALSE	FALSE	FALSE
chr10_25457_plus	F-Cyc___MI	-0.122687	0.993664	NA	NA	Dctn2	.	FALSE	FALSE	FALSE	FALSE
chr10_25457_plus	F-Cyc___MI	-0.122687	0.993664	NA	NA	Dctn2	.	FALSE	FALSE	FALSE	FALSE
chr10_25457_plus	F-Act___MI	-0.0249928	0.993664	NA	NA	Mbd6	.	FALSE	FALSE	FALSE	FALSE
chr10_25457_plus	F-Act___MI	-0.0249928	0.993664	NA	NA	Mbd6	.	FALSE	FALSE	FALSE	FALSE
chr10_25457_plus	F-Act___MI	-0.0249928	0.993664	NA	NA	Mbd6	.	FALSE	FALSE	FALSE	FALSE
chr10_25457_plus	F-Act___MI	-0.0249928	0.993664	NA	NA	Mbd6	.	FALSE	FALSE	FALSE	FALSE
chr10_25457_plus	F-Act___MI	-0.0249928	0.993664	NA	NA	Mbd6	.	FALSE	FALSE	FALSE	FALSE
chr10_25457_plus	F-Act___MI	-0.0249928	0.993664	NA	NA	Mbd6	.	FALSE	FALSE	FALSE	FALSE
chr10_25457_plus	F-Act___MI	-0.0249928	0.993664	NA	NA	Mbd6	.	FALSE	FALSE	FALSE	FALSE
chr10_25457_plus	F-Act___MI	-0.0249928	0.993664	NA	NA	Mbd6	.	FALSE	FALSE	FALSE	FALSE
chr10_25457_plus	F-Act___MI	-0.0249928	0.993664	NA	NA	Dctn2	.	FALSE	FALSE	FALSE	FALSE
chr10_25457_plus	F-Act___MI	-0.0249928	0.993664	NA	NA	Dctn2	.	FALSE	FALSE	FALSE	FALSE
chr10_25457_plus	F-Act___MI	-0.0249928	0.993664	NA	NA	Dctn2	.	FALSE	FALSE	FALSE	FALSE
chr10_25457_plus	F-Act___MI	-0.0249928	0.993664	NA	NA	Dctn2	.	FALSE	FALSE	FALSE	FALSE
chr10_25457_plus	F-Act___MI	-0.0249928	0.993664	NA	NA	Dctn2	.	FALSE	FALSE	FALSE	FALSE
chr10_25457_plus	F-Act___MI	-0.0249928	0.993664	NA	NA	Dctn2	.	FALSE	FALSE	FALSE	FALSE
chr10_25457_plus	F-Act___MI	-0.0249928	0.993664	NA	NA	Dctn2	.	FALSE	FALSE	FALSE	FALSE
chr10_25457_plus	F-Act___MI	-0.0249928	0.993664	NA	NA	Dctn2	.	FALSE	FALSE	FALSE	FALSE
chr10_25459_plus	F-Act___MI	-0.132918	0.632524	NA	NA	Ddit3	.	FALSE	FALSE	FALSE	FALSE
chr10_25459_plus	F-SL___Sham	-0.0747879	0.632524	NA	NA	Ddit3	.	FALSE	FALSE	FALSE	FALSE
chr10_25459_plus	F-SH___Sham	0.0765939	0.632524	NA	NA	Ddit3	.	FALSE	FALSE	FALSE	FALSE
chr10_25459_plus	F-Cyc___MI	0.103016	0.632524	NA	NA	Ddit3	.	FALSE	FALSE	FALSE	FALSE
chr10_25504_minus	F-SL___MI	-0.34455	0	0	TRUE	Shmt2	.	FALSE	FALSE	FALSE	FALSE
chr10_25504_minus	F-SL___MI	-0.34455	0	0	TRUE	Shmt2	.	FALSE	FALSE	FALSE	FALSE
chr10_25504_minus	F-SL___MI	-0.34455	0	0	TRUE	Shmt2	.	FALSE	FALSE	FALSE	FALSE
chr10_25504_minus	F-SL___MI	-0.34455	0	0	TRUE	Shmt2	.	FALSE	FALSE	FALSE	FALSE
chr10_25504_minus	F-SL___MI	-0.34455	0	0	TRUE	Shmt2	.	FALSE	FALSE	FALSE	FALSE
chr10_25504_minus	F-SL___MI	-0.34455	0	0	TRUE	Shmt2	.	FALSE	FALSE	FALSE	FALSE
chr10_25504_minus	F-SL___MI	-0.34455	0	0	TRUE	Shmt2	.	FALSE	FALSE	FALSE	FALSE
chr10_25504_minus	F-SL___MI	-0.34455	0	0	TRUE	Shmt2	.	FALSE	FALSE	FALSE	FALSE
chr10_25504_minus	F-SL___MI	-0.34455	0	0	TRUE	Ndufa4l2	.	FALSE	FALSE	FALSE	FALSE
chr10_25504_minus	F-SL___MI	-0.34455	0	0	TRUE	Ndufa4l2	.	FALSE	FALSE	FALSE	FALSE
chr10_25504_minus	F-SL___MI	-0.34455	0	0	TRUE	Ndufa4l2	.	FALSE	FALSE	FALSE	FALSE
chr10_25504_minus	F-SL___MI	-0.34455	0	0	TRUE	Ndufa4l2	.	FALSE	FALSE	FALSE	FALSE
chr10_25504_minus	F-SL___MI	-0.34455	0	0	TRUE	Ndufa4l2	.	FALSE	FALSE	FALSE	FALSE
chr10_25504_minus	F-SL___MI	-0.34455	0	0	TRUE	Ndufa4l2	.	FALSE	FALSE	FALSE	FALSE
chr10_25504_minus	F-SL___MI	-0.34455	0	0	TRUE	Ndufa4l2	.	FALSE	FALSE	FALSE	FALSE
chr10_25504_minus	F-SL___MI	-0.34455	0	0	TRUE	Ndufa4l2	.	FALSE	FALSE	FALSE	FALSE
chr10_25504_minus	F-Act___MI	-0.309185	0	0	TRUE	Shmt2	.	FALSE	FALSE	FALSE	FALSE
chr10_25504_minus	F-Act___MI	-0.309185	0	0	TRUE	Shmt2	.	FALSE	FALSE	FALSE	FALSE
chr10_25504_minus	F-Act___MI	-0.309185	0	0	TRUE	Shmt2	.	FALSE	FALSE	FALSE	FALSE
chr10_25504_minus	F-Act___MI	-0.309185	0	0	TRUE	Shmt2	.	FALSE	FALSE	FALSE	FALSE
chr10_25504_minus	F-Act___MI	-0.309185	0	0	TRUE	Shmt2	.	FALSE	FALSE	FALSE	FALSE
chr10_25504_minus	F-Act___MI	-0.309185	0	0	TRUE	Shmt2	.	FALSE	FALSE	FALSE	FALSE
chr10_25504_minus	F-Act___MI	-0.309185	0	0	TRUE	Shmt2	.	FALSE	FALSE	FALSE	FALSE
chr10_25504_minus	F-Act___MI	-0.309185	0	0	TRUE	Shmt2	.	FALSE	FALSE	FALSE	FALSE
chr10_25504_minus	F-Act___MI	-0.309185	0	0	TRUE	Ndufa4l2	.	FALSE	FALSE	FALSE	FALSE
chr10_25504_minus	F-Act___MI	-0.309185	0	0	TRUE	Ndufa4l2	.	FALSE	FALSE	FALSE	FALSE
chr10_25504_minus	F-Act___MI	-0.309185	0	0	TRUE	Ndufa4l2	.	FALSE	FALSE	FALSE	FALSE
chr10_25504_minus	F-Act___MI	-0.309185	0	0	TRUE	Ndufa4l2	.	FALSE	FALSE	FALSE	FALSE
chr10_25504_minus	F-Act___MI	-0.309185	0	0	TRUE	Ndufa4l2	.	FALSE	FALSE	FALSE	FALSE
chr10_25504_minus	F-Act___MI	-0.309185	0	0	TRUE	Ndufa4l2	.	FALSE	FALSE	FALSE	FALSE
chr10_25504_minus	F-Act___MI	-0.309185	0	0	TRUE	Ndufa4l2	.	FALSE	FALSE	FALSE	FALSE
chr10_25504_minus	F-Act___MI	-0.309185	0	0	TRUE	Ndufa4l2	.	FALSE	FALSE	FALSE	FALSE
chr10_25504_minus	F-SL___Sham	-0.244276	0	0	TRUE	Shmt2	.	FALSE	FALSE	FALSE	FALSE
chr10_25504_minus	F-SL___Sham	-0.244276	0	0	TRUE	Shmt2	.	FALSE	FALSE	FALSE	FALSE
chr10_25504_minus	F-SL___Sham	-0.244276	0	0	TRUE	Shmt2	.	FALSE	FALSE	FALSE	FALSE
chr10_25504_minus	F-SL___Sham	-0.244276	0	0	TRUE	Shmt2	.	FALSE	FALSE	FALSE	FALSE
chr10_25504_minus	F-SL___Sham	-0.244276	0	0	TRUE	Shmt2	.	FALSE	FALSE	FALSE	FALSE
chr10_25504_minus	F-SL___Sham	-0.244276	0	0	TRUE	Shmt2	.	FALSE	FALSE	FALSE	FALSE
chr10_25504_minus	F-SL___Sham	-0.244276	0	0	TRUE	Shmt2	.	FALSE	FALSE	FALSE	FALSE
chr10_25504_minus	F-SL___Sham	-0.244276	0	0	TRUE	Shmt2	.	FALSE	FALSE	FALSE	FALSE
chr10_25504_minus	F-SL___Sham	-0.244276	0	0	TRUE	Ndufa4l2	.	FALSE	FALSE	FALSE	FALSE
chr10_25504_minus	F-SL___Sham	-0.244276	0	0	TRUE	Ndufa4l2	.	FALSE	FALSE	FALSE	FALSE
chr10_25504_minus	F-SL___Sham	-0.244276	0	0	TRUE	Ndufa4l2	.	FALSE	FALSE	FALSE	FALSE
chr10_25504_minus	F-SL___Sham	-0.244276	0	0	TRUE	Ndufa4l2	.	FALSE	FALSE	FALSE	FALSE
chr10_25504_minus	F-SL___Sham	-0.244276	0	0	TRUE	Ndufa4l2	.	FALSE	FALSE	FALSE	FALSE
chr10_25504_minus	F-SL___Sham	-0.244276	0	0	TRUE	Ndufa4l2	.	FALSE	FALSE	FALSE	FALSE
chr10_25504_minus	F-SL___Sham	-0.244276	0	0	TRUE	Ndufa4l2	.	FALSE	FALSE	FALSE	FALSE
chr10_25504_minus	F-SL___Sham	-0.244276	0	0	TRUE	Ndufa4l2	.	FALSE	FALSE	FALSE	FALSE
chr10_25504_minus	F-Cyc___MI	-0.017849	0	0	TRUE	Shmt2	.	FALSE	FALSE	FALSE	FALSE
chr10_25504_minus	F-Cyc___MI	-0.017849	0	0	TRUE	Shmt2	.	FALSE	FALSE	FALSE	FALSE
chr10_25504_minus	F-Cyc___MI	-0.017849	0	0	TRUE	Shmt2	.	FALSE	FALSE	FALSE	FALSE
chr10_25504_minus	F-Cyc___MI	-0.017849	0	0	TRUE	Shmt2	.	FALSE	FALSE	FALSE	FALSE
chr10_25504_minus	F-Cyc___MI	-0.017849	0	0	TRUE	Shmt2	.	FALSE	FALSE	FALSE	FALSE
chr10_25504_minus	F-Cyc___MI	-0.017849	0	0	TRUE	Shmt2	.	FALSE	FALSE	FALSE	FALSE
chr10_25504_minus	F-Cyc___MI	-0.017849	0	0	TRUE	Shmt2	.	FALSE	FALSE	FALSE	FALSE
chr10_25504_minus	F-Cyc___MI	-0.017849	0	0	TRUE	Shmt2	.	FALSE	FALSE	FALSE	FALSE
chr10_25504_minus	F-Cyc___MI	-0.017849	0	0	TRUE	Ndufa4l2	.	FALSE	FALSE	FALSE	FALSE
chr10_25504_minus	F-Cyc___MI	-0.017849	0	0	TRUE	Ndufa4l2	.	FALSE	FALSE	FALSE	FALSE
chr10_25504_minus	F-Cyc___MI	-0.017849	0	0	TRUE	Ndufa4l2	.	FALSE	FALSE	FALSE	FALSE
chr10_25504_minus	F-Cyc___MI	-0.017849	0	0	TRUE	Ndufa4l2	.	FALSE	FALSE	FALSE	FALSE
chr10_25504_minus	F-Cyc___MI	-0.017849	0	0	TRUE	Ndufa4l2	.	FALSE	FALSE	FALSE	FALSE
chr10_25504_minus	F-Cyc___MI	-0.017849	0	0	TRUE	Ndufa4l2	.	FALSE	FALSE	FALSE	FALSE
chr10_25504_minus	F-Cyc___MI	-0.017849	0	0	TRUE	Ndufa4l2	.	FALSE	FALSE	FALSE	FALSE
chr10_25504_minus	F-Cyc___MI	-0.017849	0	0	TRUE	Ndufa4l2	.	FALSE	FALSE	FALSE	FALSE
chr10_25504_plus	F-Cyc___MI	-0.0423865	0.921236	NA	NA	Shmt2	.	FALSE	FALSE	FALSE	FALSE
chr10_25504_plus	F-Cyc___MI	-0.0423865	0.921236	NA	NA	Shmt2	.	FALSE	FALSE	FALSE	FALSE
chr10_25504_plus	F-Cyc___MI	-0.0423865	0.921236	NA	NA	Shmt2	.	FALSE	FALSE	FALSE	FALSE
chr10_25504_plus	F-Cyc___MI	-0.0423865	0.921236	NA	NA	Shmt2	.	FALSE	FALSE	FALSE	FALSE
chr10_25504_plus	F-Cyc___MI	-0.0423865	0.921236	NA	NA	Shmt2	.	FALSE	FALSE	FALSE	FALSE
chr10_25504_plus	F-Cyc___MI	-0.0423865	0.921236	NA	NA	Shmt2	.	FALSE	FALSE	FALSE	FALSE
chr10_25504_plus	F-Cyc___MI	-0.0423865	0.921236	NA	NA	Shmt2	.	FALSE	FALSE	FALSE	FALSE
chr10_25504_plus	F-Cyc___MI	-0.0423865	0.921236	NA	NA	Shmt2	.	FALSE	FALSE	FALSE	FALSE
chr10_25504_plus	F-Cyc___MI	-0.0423865	0.921236	NA	NA	Ndufa4l2	.	FALSE	FALSE	FALSE	FALSE
chr10_25504_plus	F-Cyc___MI	-0.0423865	0.921236	NA	NA	Ndufa4l2	.	FALSE	FALSE	FALSE	FALSE
chr10_25504_plus	F-Cyc___MI	-0.0423865	0.921236	NA	NA	Ndufa4l2	.	FALSE	FALSE	FALSE	FALSE
chr10_25504_plus	F-Cyc___MI	-0.0423865	0.921236	NA	NA	Ndufa4l2	.	FALSE	FALSE	FALSE	FALSE
chr10_25504_plus	F-Cyc___MI	-0.0423865	0.921236	NA	NA	Ndufa4l2	.	FALSE	FALSE	FALSE	FALSE
chr10_25504_plus	F-Cyc___MI	-0.0423865	0.921236	NA	NA	Ndufa4l2	.	FALSE	FALSE	FALSE	FALSE
chr10_25504_plus	F-Cyc___MI	-0.0423865	0.921236	NA	NA	Ndufa4l2	.	FALSE	FALSE	FALSE	FALSE
chr10_25504_plus	F-Cyc___MI	-0.0423865	0.921236	NA	NA	Ndufa4l2	.	FALSE	FALSE	FALSE	FALSE
chr10_25504_plus	F-Act___MI	0.000287324	0.921236	NA	NA	Shmt2	.	FALSE	FALSE	FALSE	FALSE
chr10_25504_plus	F-Act___MI	0.000287324	0.921236	NA	NA	Shmt2	.	FALSE	FALSE	FALSE	FALSE
chr10_25504_plus	F-Act___MI	0.000287324	0.921236	NA	NA	Shmt2	.	FALSE	FALSE	FALSE	FALSE
chr10_25504_plus	F-Act___MI	0.000287324	0.921236	NA	NA	Shmt2	.	FALSE	FALSE	FALSE	FALSE
chr10_25504_plus	F-Act___MI	0.000287324	0.921236	NA	NA	Shmt2	.	FALSE	FALSE	FALSE	FALSE
chr10_25504_plus	F-Act___MI	0.000287324	0.921236	NA	NA	Shmt2	.	FALSE	FALSE	FALSE	FALSE
chr10_25504_plus	F-Act___MI	0.000287324	0.921236	NA	NA	Shmt2	.	FALSE	FALSE	FALSE	FALSE
chr10_25504_plus	F-Act___MI	0.000287324	0.921236	NA	NA	Shmt2	.	FALSE	FALSE	FALSE	FALSE
chr10_25504_plus	F-Act___MI	0.000287324	0.921236	NA	NA	Ndufa4l2	.	FALSE	FALSE	FALSE	FALSE
chr10_25504_plus	F-Act___MI	0.000287324	0.921236	NA	NA	Ndufa4l2	.	FALSE	FALSE	FALSE	FALSE
chr10_25504_plus	F-Act___MI	0.000287324	0.921236	NA	NA	Ndufa4l2	.	FALSE	FALSE	FALSE	FALSE
chr10_25504_plus	F-Act___MI	0.000287324	0.921236	NA	NA	Ndufa4l2	.	FALSE	FALSE	FALSE	FALSE
chr10_25504_plus	F-Act___MI	0.000287324	0.921236	NA	NA	Ndufa4l2	.	FALSE	FALSE	FALSE	FALSE
chr10_25504_plus	F-Act___MI	0.000287324	0.921236	NA	NA	Ndufa4l2	.	FALSE	FALSE	FALSE	FALSE
chr10_25504_plus	F-Act___MI	0.000287324	0.921236	NA	NA	Ndufa4l2	.	FALSE	FALSE	FALSE	FALSE
chr10_25504_plus	F-Act___MI	0.000287324	0.921236	NA	NA	Ndufa4l2	.	FALSE	FALSE	FALSE	FALSE
chr10_25504_plus	F-SL___MI	0.0271042	0.921236	NA	NA	Shmt2	.	FALSE	FALSE	FALSE	FALSE
chr10_25504_plus	F-SL___MI	0.0271042	0.921236	NA	NA	Shmt2	.	FALSE	FALSE	FALSE	FALSE
chr10_25504_plus	F-SL___MI	0.0271042	0.921236	NA	NA	Shmt2	.	FALSE	FALSE	FALSE	FALSE
chr10_25504_plus	F-SL___MI	0.0271042	0.921236	NA	NA	Shmt2	.	FALSE	FALSE	FALSE	FALSE
chr10_25504_plus	F-SL___MI	0.0271042	0.921236	NA	NA	Shmt2	.	FALSE	FALSE	FALSE	FALSE
chr10_25504_plus	F-SL___MI	0.0271042	0.921236	NA	NA	Shmt2	.	FALSE	FALSE	FALSE	FALSE
chr10_25504_plus	F-SL___MI	0.0271042	0.921236	NA	NA	Shmt2	.	FALSE	FALSE	FALSE	FALSE
chr10_25504_plus	F-SL___MI	0.0271042	0.921236	NA	NA	Shmt2	.	FALSE	FALSE	FALSE	FALSE
chr10_25504_plus	F-SL___MI	0.0271042	0.921236	NA	NA	Ndufa4l2	.	FALSE	FALSE	FALSE	FALSE
chr10_25504_plus	F-SL___MI	0.0271042	0.921236	NA	NA	Ndufa4l2	.	FALSE	FALSE	FALSE	FALSE
chr10_25504_plus	F-SL___MI	0.0271042	0.921236	NA	NA	Ndufa4l2	.	FALSE	FALSE	FALSE	FALSE
chr10_25504_plus	F-SL___MI	0.0271042	0.921236	NA	NA	Ndufa4l2	.	FALSE	FALSE	FALSE	FALSE
chr10_25504_plus	F-SL___MI	0.0271042	0.921236	NA	NA	Ndufa4l2	.	FALSE	FALSE	FALSE	FALSE
chr10_25504_plus	F-SL___MI	0.0271042	0.921236	NA	NA	Ndufa4l2	.	FALSE	FALSE	FALSE	FALSE
chr10_25504_plus	F-SL___MI	0.0271042	0.921236	NA	NA	Ndufa4l2	.	FALSE	FALSE	FALSE	FALSE
chr10_25504_plus	F-SL___MI	0.0271042	0.921236	NA	NA	Ndufa4l2	.	FALSE	FALSE	FALSE	FALSE
chr10_25504_plus	F-SL___Sham	0.106884	0.921236	NA	NA	Shmt2	.	FALSE	FALSE	FALSE	FALSE
chr10_25504_plus	F-SL___Sham	0.106884	0.921236	NA	NA	Shmt2	.	FALSE	FALSE	FALSE	FALSE
chr10_25504_plus	F-SL___Sham	0.106884	0.921236	NA	NA	Shmt2	.	FALSE	FALSE	FALSE	FALSE
chr10_25504_plus	F-SL___Sham	0.106884	0.921236	NA	NA	Shmt2	.	FALSE	FALSE	FALSE	FALSE
chr10_25504_plus	F-SL___Sham	0.106884	0.921236	NA	NA	Shmt2	.	FALSE	FALSE	FALSE	FALSE
chr10_25504_plus	F-SL___Sham	0.106884	0.921236	NA	NA	Shmt2	.	FALSE	FALSE	FALSE	FALSE
chr10_25504_plus	F-SL___Sham	0.106884	0.921236	NA	NA	Shmt2	.	FALSE	FALSE	FALSE	FALSE
chr10_25504_plus	F-SL___Sham	0.106884	0.921236	NA	NA	Shmt2	.	FALSE	FALSE	FALSE	FALSE
chr10_25504_plus	F-SL___Sham	0.106884	0.921236	NA	NA	Ndufa4l2	.	FALSE	FALSE	FALSE	FALSE
chr10_25504_plus	F-SL___Sham	0.106884	0.921236	NA	NA	Ndufa4l2	.	FALSE	FALSE	FALSE	FALSE
chr10_25504_plus	F-SL___Sham	0.106884	0.921236	NA	NA	Ndufa4l2	.	FALSE	FALSE	FALSE	FALSE
chr10_25504_plus	F-SL___Sham	0.106884	0.921236	NA	NA	Ndufa4l2	.	FALSE	FALSE	FALSE	FALSE
chr10_25504_plus	F-SL___Sham	0.106884	0.921236	NA	NA	Ndufa4l2	.	FALSE	FALSE	FALSE	FALSE
chr10_25504_plus	F-SL___Sham	0.106884	0.921236	NA	NA	Ndufa4l2	.	FALSE	FALSE	FALSE	FALSE
chr10_25504_plus	F-SL___Sham	0.106884	0.921236	NA	NA	Ndufa4l2	.	FALSE	FALSE	FALSE	FALSE
chr10_25504_plus	F-SL___Sham	0.106884	0.921236	NA	NA	Ndufa4l2	.	FALSE	FALSE	FALSE	FALSE
chr10_25508_minus	F-SL___Sham	-0.195551	0	0.006	FALSE	Lrp1	.	FALSE	FALSE	FALSE	FALSE
chr10_25508_minus	F-SH___Sham	-0.129481	0	0.006	FALSE	Lrp1	.	FALSE	FALSE	FALSE	FALSE
chr10_25508_minus	F-SL___MI	-0.0697136	0	0.006	FALSE	Lrp1	.	FALSE	FALSE	FALSE	FALSE
chr10_25508_minus	F-SH___MI	-0.0449883	0	0.006	FALSE	Lrp1	.	FALSE	FALSE	FALSE	FALSE
chr10_25508_minus	F-Cyc___MI	-0.0418626	0	0.006	FALSE	Lrp1	.	FALSE	FALSE	FALSE	FALSE
chr10_25508_minus	F-Act___Sham	0.00807939	0	0.006	FALSE	Lrp1	.	FALSE	FALSE	FALSE	FALSE
chr10_25508_minus	F-Act___MI	0.0263418	0	0.006	FALSE	Lrp1	.	FALSE	FALSE	FALSE	FALSE
chr10_25610_plus	F-SH___Sham	-0.169981	1	NA	NA	Naca	.	FALSE	FALSE	FALSE	FALSE
chr10_25610_plus	F-Act___MI	-0.155626	1	NA	NA	Naca	.	FALSE	FALSE	FALSE	FALSE
chr10_25610_plus	F-SL___Sham	-0.155626	1	NA	NA	Naca	.	FALSE	FALSE	FALSE	FALSE
chr10_25610_plus	F-Cyc___MI	-0.155626	1	NA	NA	Naca	.	FALSE	FALSE	FALSE	FALSE
chr10_25616_minus	F-Act___MI	-0.0293808	1	NA	NA	Ptges3	.	FALSE	FALSE	FALSE	FALSE
chr10_25616_minus	F-Cyc___MI	0.0553828	1	NA	NA	Ptges3	.	FALSE	FALSE	FALSE	FALSE
chr10_25616_plus	F-Act___MI	0.0230932	1	NA	NA	Ptges3	.	FALSE	FALSE	FALSE	FALSE
chr10_25616_plus	F-Cyc___MI	0.0823248	1	NA	NA	Ptges3	.	FALSE	FALSE	FALSE	FALSE
chr10_25619_minus	F-SL___MI	-0.158041	0	0.176	FALSE	Baz2a	.	FALSE	FALSE	FALSE	FALSE
chr10_25619_minus	F-Cyc___MI	-0.0258821	0	0.176	FALSE	Baz2a	.	FALSE	FALSE	FALSE	FALSE
chr10_25619_minus	F-SH___Sham	-0.0218237	0	0.176	FALSE	Baz2a	.	FALSE	FALSE	FALSE	FALSE
chr10_25619_minus	F-Act___Sham	-0.0122136	0	0.176	FALSE	Baz2a	.	FALSE	FALSE	FALSE	FALSE
chr10_25619_minus	F-SL___Sham	0.00268512	0	0.176	FALSE	Baz2a	.	FALSE	FALSE	FALSE	FALSE
chr10_25619_minus	F-Act___MI	0.0177344	0	0.176	FALSE	Baz2a	.	FALSE	FALSE	FALSE	FALSE
chr10_25619_minus	F-SH___MI	0.0514447	0	0.176	FALSE	Baz2a	.	FALSE	FALSE	FALSE	FALSE
chr10_25619_plus	F-SH___MI	-0.123335	1	NA	NA	Baz2a	.	FALSE	FALSE	FALSE	FALSE
chr10_25619_plus	F-Cyc___MI	-0.0260044	1	NA	NA	Baz2a	.	FALSE	FALSE	FALSE	FALSE
chr10_25619_plus	F-Act___MI	0.000279534	1	NA	NA	Baz2a	.	FALSE	FALSE	FALSE	FALSE
chr10_25619_plus	F-SL___Sham	0.00534611	1	NA	NA	Baz2a	.	FALSE	FALSE	FALSE	FALSE
chr10_25619_plus	F-Act___Sham	0.0364342	1	NA	NA	Baz2a	.	FALSE	FALSE	FALSE	FALSE
chr10_25619_plus	F-SH___Sham	0.152129	1	NA	NA	Baz2a	.	FALSE	FALSE	FALSE	FALSE
chr10_25699_minus	F-Act___Sham	-0.250275	0	0	TRUE	Myl6	.	FALSE	FALSE	FALSE	FALSE
chr10_25699_minus	F-SH___Sham	-0.159463	0	0	TRUE	Myl6	.	FALSE	FALSE	FALSE	FALSE
chr10_25699_minus	F-SL___Sham	-0.12197	0	0	TRUE	Myl6	.	FALSE	FALSE	FALSE	FALSE
chr10_25699_minus	F-Act___MI	-0.0185693	0	0	TRUE	Myl6	.	FALSE	FALSE	FALSE	FALSE
chr10_25699_minus	F-SH___MI	0.0368705	0	0	TRUE	Myl6	.	FALSE	FALSE	FALSE	FALSE
chr10_25699_minus	F-Cyc___MI	0.111356	0	0	TRUE	Myl6	.	FALSE	FALSE	FALSE	FALSE
chr10_25699_minus	F-SL___MI	0.309263	0	0	TRUE	Myl6	.	FALSE	FALSE	FALSE	FALSE
chr10_25710_minus	F-SH___Sham	-0.0716335	0	0	TRUE	Zc3h10	.	FALSE	FALSE	FALSE	FALSE
chr10_25710_minus	F-SL___Sham	-0.0630613	0	0	TRUE	Zc3h10	.	FALSE	FALSE	FALSE	FALSE
chr10_25710_minus	F-Act___Sham	-0.0426504	0	0	TRUE	Zc3h10	.	FALSE	FALSE	FALSE	FALSE
chr10_25710_minus	F-SH___MI	-0.00867103	0	0	TRUE	Zc3h10	.	FALSE	FALSE	FALSE	FALSE
chr10_25710_minus	F-Cyc___MI	0.0113959	0	0	TRUE	Zc3h10	.	FALSE	FALSE	FALSE	FALSE
chr10_25710_minus	F-Act___MI	0.021026	0	0	TRUE	Zc3h10	.	FALSE	FALSE	FALSE	FALSE
chr10_25710_minus	F-SL___MI	0.0564018	0	0	TRUE	Zc3h10	.	FALSE	FALSE	FALSE	FALSE
chr10_25726_minus	F-SH___Sham	-0.235503	0.99527	NA	NA	Rps26	.	FALSE	FALSE	FALSE	FALSE
chr10_25726_minus	F-SL___Sham	-0.175818	0.99527	NA	NA	Rps26	.	FALSE	FALSE	FALSE	FALSE
chr10_25726_minus	F-Act___Sham	-0.101426	0.99527	NA	NA	Rps26	.	FALSE	FALSE	FALSE	FALSE
chr10_25726_minus	F-Cyc___MI	0.0492409	0.99527	NA	NA	Rps26	.	FALSE	FALSE	FALSE	FALSE
chr10_25726_minus	F-Act___MI	0.0654765	0.99527	NA	NA	Rps26	.	FALSE	FALSE	FALSE	FALSE
chr10_25776_minus	F-Cyc___MI	-0.0887848	1.04319e-08	0.168	FALSE	Sarnp	.	FALSE	FALSE	FALSE	FALSE
chr10_25776_minus	F-Act___MI	0.22943	1.04319e-08	0.168	FALSE	Sarnp	.	FALSE	FALSE	FALSE	FALSE
chr10_25783_minus	F-Act___MI	-0.11178	0	0.61	FALSE	Rdh5,Bloc1s1	.	FALSE	FALSE	FALSE	FALSE
chr10_25783_minus	F-Act___MI	-0.11178	0	0.61	FALSE	Rdh5,Bloc1s1	.	FALSE	FALSE	FALSE	FALSE
chr10_25783_minus	F-Act___MI	-0.11178	0	0.61	FALSE	Rdh5,Bloc1s1	.	FALSE	FALSE	FALSE	FALSE
chr10_25783_minus	F-Act___MI	-0.11178	0	0.61	FALSE	Rdh5,Bloc1s1	.	FALSE	FALSE	FALSE	FALSE
chr10_25783_minus	F-Act___MI	-0.11178	0	0.61	FALSE	Rdh5,Bloc1s1	.	FALSE	FALSE	FALSE	FALSE
chr10_25783_minus	F-Act___MI	-0.11178	0	0.61	FALSE	Rdh5,Bloc1s1	.	FALSE	FALSE	FALSE	FALSE
chr10_25783_minus	F-Act___MI	-0.11178	0	0.61	FALSE	Rdh5,Bloc1s1	.	FALSE	FALSE	FALSE	FALSE
chr10_25783_minus	F-Act___MI	-0.11178	0	0.61	FALSE	Rdh5,Bloc1s1	.	FALSE	FALSE	FALSE	FALSE
chr10_25783_minus	F-Act___MI	-0.11178	0	0.61	FALSE	Cd63	.	FALSE	FALSE	FALSE	FALSE
chr10_25783_minus	F-Act___MI	-0.11178	0	0.61	FALSE	Cd63	.	FALSE	FALSE	FALSE	FALSE
chr10_25783_minus	F-Act___MI	-0.11178	0	0.61	FALSE	Cd63	.	FALSE	FALSE	FALSE	FALSE
chr10_25783_minus	F-Act___MI	-0.11178	0	0.61	FALSE	Cd63	.	FALSE	FALSE	FALSE	FALSE
chr10_25783_minus	F-Act___MI	-0.11178	0	0.61	FALSE	Cd63	.	FALSE	FALSE	FALSE	FALSE
chr10_25783_minus	F-Act___MI	-0.11178	0	0.61	FALSE	Cd63	.	FALSE	FALSE	FALSE	FALSE
chr10_25783_minus	F-Act___MI	-0.11178	0	0.61	FALSE	Cd63	.	FALSE	FALSE	FALSE	FALSE
chr10_25783_minus	F-Act___MI	-0.11178	0	0.61	FALSE	Cd63	.	FALSE	FALSE	FALSE	FALSE
chr10_25783_minus	F-Cyc___MI	-0.0823357	0	0.61	FALSE	Rdh5,Bloc1s1	.	FALSE	FALSE	FALSE	FALSE
chr10_25783_minus	F-Cyc___MI	-0.0823357	0	0.61	FALSE	Rdh5,Bloc1s1	.	FALSE	FALSE	FALSE	FALSE
chr10_25783_minus	F-Cyc___MI	-0.0823357	0	0.61	FALSE	Rdh5,Bloc1s1	.	FALSE	FALSE	FALSE	FALSE
chr10_25783_minus	F-Cyc___MI	-0.0823357	0	0.61	FALSE	Rdh5,Bloc1s1	.	FALSE	FALSE	FALSE	FALSE
chr10_25783_minus	F-Cyc___MI	-0.0823357	0	0.61	FALSE	Rdh5,Bloc1s1	.	FALSE	FALSE	FALSE	FALSE
chr10_25783_minus	F-Cyc___MI	-0.0823357	0	0.61	FALSE	Rdh5,Bloc1s1	.	FALSE	FALSE	FALSE	FALSE
chr10_25783_minus	F-Cyc___MI	-0.0823357	0	0.61	FALSE	Rdh5,Bloc1s1	.	FALSE	FALSE	FALSE	FALSE
chr10_25783_minus	F-Cyc___MI	-0.0823357	0	0.61	FALSE	Rdh5,Bloc1s1	.	FALSE	FALSE	FALSE	FALSE
chr10_25783_minus	F-Cyc___MI	-0.0823357	0	0.61	FALSE	Cd63	.	FALSE	FALSE	FALSE	FALSE
chr10_25783_minus	F-Cyc___MI	-0.0823357	0	0.61	FALSE	Cd63	.	FALSE	FALSE	FALSE	FALSE
chr10_25783_minus	F-Cyc___MI	-0.0823357	0	0.61	FALSE	Cd63	.	FALSE	FALSE	FALSE	FALSE
chr10_25783_minus	F-Cyc___MI	-0.0823357	0	0.61	FALSE	Cd63	.	FALSE	FALSE	FALSE	FALSE
chr10_25783_minus	F-Cyc___MI	-0.0823357	0	0.61	FALSE	Cd63	.	FALSE	FALSE	FALSE	FALSE
chr10_25783_minus	F-Cyc___MI	-0.0823357	0	0.61	FALSE	Cd63	.	FALSE	FALSE	FALSE	FALSE
chr10_25783_minus	F-Cyc___MI	-0.0823357	0	0.61	FALSE	Cd63	.	FALSE	FALSE	FALSE	FALSE
chr10_25783_minus	F-Cyc___MI	-0.0823357	0	0.61	FALSE	Cd63	.	FALSE	FALSE	FALSE	FALSE
chr10_25783_minus	F-SH___Sham	-0.0189821	0	0.61	FALSE	Rdh5,Bloc1s1	.	FALSE	FALSE	FALSE	FALSE
chr10_25783_minus	F-SH___Sham	-0.0189821	0	0.61	FALSE	Rdh5,Bloc1s1	.	FALSE	FALSE	FALSE	FALSE
chr10_25783_minus	F-SH___Sham	-0.0189821	0	0.61	FALSE	Rdh5,Bloc1s1	.	FALSE	FALSE	FALSE	FALSE
chr10_25783_minus	F-SH___Sham	-0.0189821	0	0.61	FALSE	Rdh5,Bloc1s1	.	FALSE	FALSE	FALSE	FALSE
chr10_25783_minus	F-SH___Sham	-0.0189821	0	0.61	FALSE	Rdh5,Bloc1s1	.	FALSE	FALSE	FALSE	FALSE
chr10_25783_minus	F-SH___Sham	-0.0189821	0	0.61	FALSE	Rdh5,Bloc1s1	.	FALSE	FALSE	FALSE	FALSE
chr10_25783_minus	F-SH___Sham	-0.0189821	0	0.61	FALSE	Rdh5,Bloc1s1	.	FALSE	FALSE	FALSE	FALSE
chr10_25783_minus	F-SH___Sham	-0.0189821	0	0.61	FALSE	Rdh5,Bloc1s1	.	FALSE	FALSE	FALSE	FALSE
chr10_25783_minus	F-SH___Sham	-0.0189821	0	0.61	FALSE	Cd63	.	FALSE	FALSE	FALSE	FALSE
chr10_25783_minus	F-SH___Sham	-0.0189821	0	0.61	FALSE	Cd63	.	FALSE	FALSE	FALSE	FALSE
chr10_25783_minus	F-SH___Sham	-0.0189821	0	0.61	FALSE	Cd63	.	FALSE	FALSE	FALSE	FALSE
chr10_25783_minus	F-SH___Sham	-0.0189821	0	0.61	FALSE	Cd63	.	FALSE	FALSE	FALSE	FALSE
chr10_25783_minus	F-SH___Sham	-0.0189821	0	0.61	FALSE	Cd63	.	FALSE	FALSE	FALSE	FALSE
chr10_25783_minus	F-SH___Sham	-0.0189821	0	0.61	FALSE	Cd63	.	FALSE	FALSE	FALSE	FALSE
chr10_25783_minus	F-SH___Sham	-0.0189821	0	0.61	FALSE	Cd63	.	FALSE	FALSE	FALSE	FALSE
chr10_25783_minus	F-SH___Sham	-0.0189821	0	0.61	FALSE	Cd63	.	FALSE	FALSE	FALSE	FALSE
chr10_25783_minus	F-SL___Sham	-0.0171158	0	0.61	FALSE	Rdh5,Bloc1s1	.	FALSE	FALSE	FALSE	FALSE
chr10_25783_minus	F-SL___Sham	-0.0171158	0	0.61	FALSE	Rdh5,Bloc1s1	.	FALSE	FALSE	FALSE	FALSE
chr10_25783_minus	F-SL___Sham	-0.0171158	0	0.61	FALSE	Rdh5,Bloc1s1	.	FALSE	FALSE	FALSE	FALSE
chr10_25783_minus	F-SL___Sham	-0.0171158	0	0.61	FALSE	Rdh5,Bloc1s1	.	FALSE	FALSE	FALSE	FALSE
chr10_25783_minus	F-SL___Sham	-0.0171158	0	0.61	FALSE	Rdh5,Bloc1s1	.	FALSE	FALSE	FALSE	FALSE
chr10_25783_minus	F-SL___Sham	-0.0171158	0	0.61	FALSE	Rdh5,Bloc1s1	.	FALSE	FALSE	FALSE	FALSE
chr10_25783_minus	F-SL___Sham	-0.0171158	0	0.61	FALSE	Rdh5,Bloc1s1	.	FALSE	FALSE	FALSE	FALSE
chr10_25783_minus	F-SL___Sham	-0.0171158	0	0.61	FALSE	Rdh5,Bloc1s1	.	FALSE	FALSE	FALSE	FALSE
chr10_25783_minus	F-SL___Sham	-0.0171158	0	0.61	FALSE	Cd63	.	FALSE	FALSE	FALSE	FALSE
chr10_25783_minus	F-SL___Sham	-0.0171158	0	0.61	FALSE	Cd63	.	FALSE	FALSE	FALSE	FALSE
chr10_25783_minus	F-SL___Sham	-0.0171158	0	0.61	FALSE	Cd63	.	FALSE	FALSE	FALSE	FALSE
chr10_25783_minus	F-SL___Sham	-0.0171158	0	0.61	FALSE	Cd63	.	FALSE	FALSE	FALSE	FALSE
chr10_25783_minus	F-SL___Sham	-0.0171158	0	0.61	FALSE	Cd63	.	FALSE	FALSE	FALSE	FALSE
chr10_25783_minus	F-SL___Sham	-0.0171158	0	0.61	FALSE	Cd63	.	FALSE	FALSE	FALSE	FALSE
chr10_25783_minus	F-SL___Sham	-0.0171158	0	0.61	FALSE	Cd63	.	FALSE	FALSE	FALSE	FALSE
chr10_25783_minus	F-SL___Sham	-0.0171158	0	0.61	FALSE	Cd63	.	FALSE	FALSE	FALSE	FALSE
chr10_25783_minus	F-Act___Sham	0.0407373	0	0.61	FALSE	Rdh5,Bloc1s1	.	FALSE	FALSE	FALSE	FALSE
chr10_25783_minus	F-Act___Sham	0.0407373	0	0.61	FALSE	Rdh5,Bloc1s1	.	FALSE	FALSE	FALSE	FALSE
chr10_25783_minus	F-Act___Sham	0.0407373	0	0.61	FALSE	Rdh5,Bloc1s1	.	FALSE	FALSE	FALSE	FALSE
chr10_25783_minus	F-Act___Sham	0.0407373	0	0.61	FALSE	Rdh5,Bloc1s1	.	FALSE	FALSE	FALSE	FALSE
chr10_25783_minus	F-Act___Sham	0.0407373	0	0.61	FALSE	Rdh5,Bloc1s1	.	FALSE	FALSE	FALSE	FALSE
chr10_25783_minus	F-Act___Sham	0.0407373	0	0.61	FALSE	Rdh5,Bloc1s1	.	FALSE	FALSE	FALSE	FALSE
chr10_25783_minus	F-Act___Sham	0.0407373	0	0.61	FALSE	Rdh5,Bloc1s1	.	FALSE	FALSE	FALSE	FALSE
chr10_25783_minus	F-Act___Sham	0.0407373	0	0.61	FALSE	Rdh5,Bloc1s1	.	FALSE	FALSE	FALSE	FALSE
chr10_25783_minus	F-Act___Sham	0.0407373	0	0.61	FALSE	Cd63	.	FALSE	FALSE	FALSE	FALSE
chr10_25783_minus	F-Act___Sham	0.0407373	0	0.61	FALSE	Cd63	.	FALSE	FALSE	FALSE	FALSE
chr10_25783_minus	F-Act___Sham	0.0407373	0	0.61	FALSE	Cd63	.	FALSE	FALSE	FALSE	FALSE
chr10_25783_minus	F-Act___Sham	0.0407373	0	0.61	FALSE	Cd63	.	FALSE	FALSE	FALSE	FALSE
chr10_25783_minus	F-Act___Sham	0.0407373	0	0.61	FALSE	Cd63	.	FALSE	FALSE	FALSE	FALSE
chr10_25783_minus	F-Act___Sham	0.0407373	0	0.61	FALSE	Cd63	.	FALSE	FALSE	FALSE	FALSE
chr10_25783_minus	F-Act___Sham	0.0407373	0	0.61	FALSE	Cd63	.	FALSE	FALSE	FALSE	FALSE
chr10_25783_minus	F-Act___Sham	0.0407373	0	0.61	FALSE	Cd63	.	FALSE	FALSE	FALSE	FALSE
chr10_25783_plus	F-Cyc___MI	-0.0245862	1	NA	NA	Rdh5,Bloc1s1	.	FALSE	FALSE	FALSE	FALSE
chr10_25783_plus	F-Cyc___MI	-0.0245862	1	NA	NA	Rdh5,Bloc1s1	.	FALSE	FALSE	FALSE	FALSE
chr10_25783_plus	F-Cyc___MI	-0.0245862	1	NA	NA	Rdh5,Bloc1s1	.	FALSE	FALSE	FALSE	FALSE
chr10_25783_plus	F-Cyc___MI	-0.0245862	1	NA	NA	Rdh5,Bloc1s1	.	FALSE	FALSE	FALSE	FALSE
chr10_25783_plus	F-Cyc___MI	-0.0245862	1	NA	NA	Rdh5,Bloc1s1	.	FALSE	FALSE	FALSE	FALSE
chr10_25783_plus	F-Cyc___MI	-0.0245862	1	NA	NA	Rdh5,Bloc1s1	.	FALSE	FALSE	FALSE	FALSE
chr10_25783_plus	F-Cyc___MI	-0.0245862	1	NA	NA	Rdh5,Bloc1s1	.	FALSE	FALSE	FALSE	FALSE
chr10_25783_plus	F-Cyc___MI	-0.0245862	1	NA	NA	Rdh5,Bloc1s1	.	FALSE	FALSE	FALSE	FALSE
chr10_25783_plus	F-Cyc___MI	-0.0245862	1	NA	NA	Cd63	.	FALSE	FALSE	FALSE	FALSE
chr10_25783_plus	F-Cyc___MI	-0.0245862	1	NA	NA	Cd63	.	FALSE	FALSE	FALSE	FALSE
chr10_25783_plus	F-Cyc___MI	-0.0245862	1	NA	NA	Cd63	.	FALSE	FALSE	FALSE	FALSE
chr10_25783_plus	F-Cyc___MI	-0.0245862	1	NA	NA	Cd63	.	FALSE	FALSE	FALSE	FALSE
chr10_25783_plus	F-Cyc___MI	-0.0245862	1	NA	NA	Cd63	.	FALSE	FALSE	FALSE	FALSE
chr10_25783_plus	F-Cyc___MI	-0.0245862	1	NA	NA	Cd63	.	FALSE	FALSE	FALSE	FALSE
chr10_25783_plus	F-Cyc___MI	-0.0245862	1	NA	NA	Cd63	.	FALSE	FALSE	FALSE	FALSE
chr10_25783_plus	F-Cyc___MI	-0.0245862	1	NA	NA	Cd63	.	FALSE	FALSE	FALSE	FALSE
chr10_25783_plus	F-Act___MI	-0.0222719	1	NA	NA	Rdh5,Bloc1s1	.	FALSE	FALSE	FALSE	FALSE
chr10_25783_plus	F-Act___MI	-0.0222719	1	NA	NA	Rdh5,Bloc1s1	.	FALSE	FALSE	FALSE	FALSE
chr10_25783_plus	F-Act___MI	-0.0222719	1	NA	NA	Rdh5,Bloc1s1	.	FALSE	FALSE	FALSE	FALSE
chr10_25783_plus	F-Act___MI	-0.0222719	1	NA	NA	Rdh5,Bloc1s1	.	FALSE	FALSE	FALSE	FALSE
chr10_25783_plus	F-Act___MI	-0.0222719	1	NA	NA	Rdh5,Bloc1s1	.	FALSE	FALSE	FALSE	FALSE
chr10_25783_plus	F-Act___MI	-0.0222719	1	NA	NA	Rdh5,Bloc1s1	.	FALSE	FALSE	FALSE	FALSE
chr10_25783_plus	F-Act___MI	-0.0222719	1	NA	NA	Rdh5,Bloc1s1	.	FALSE	FALSE	FALSE	FALSE
chr10_25783_plus	F-Act___MI	-0.0222719	1	NA	NA	Rdh5,Bloc1s1	.	FALSE	FALSE	FALSE	FALSE
chr10_25783_plus	F-Act___MI	-0.0222719	1	NA	NA	Cd63	.	FALSE	FALSE	FALSE	FALSE
chr10_25783_plus	F-Act___MI	-0.0222719	1	NA	NA	Cd63	.	FALSE	FALSE	FALSE	FALSE
chr10_25783_plus	F-Act___MI	-0.0222719	1	NA	NA	Cd63	.	FALSE	FALSE	FALSE	FALSE
chr10_25783_plus	F-Act___MI	-0.0222719	1	NA	NA	Cd63	.	FALSE	FALSE	FALSE	FALSE
chr10_25783_plus	F-Act___MI	-0.0222719	1	NA	NA	Cd63	.	FALSE	FALSE	FALSE	FALSE
chr10_25783_plus	F-Act___MI	-0.0222719	1	NA	NA	Cd63	.	FALSE	FALSE	FALSE	FALSE
chr10_25783_plus	F-Act___MI	-0.0222719	1	NA	NA	Cd63	.	FALSE	FALSE	FALSE	FALSE
chr10_25783_plus	F-Act___MI	-0.0222719	1	NA	NA	Cd63	.	FALSE	FALSE	FALSE	FALSE
chr10_25784_minus	F-Cyc___MI	0.0776001	0.999757	NA	NA	Rdh5,Bloc1s1	.	FALSE	FALSE	FALSE	FALSE
chr10_25784_minus	F-Act___MI	0.204516	0.999757	NA	NA	Rdh5,Bloc1s1	.	FALSE	FALSE	FALSE	FALSE
chr10_2602_minus	F-Act___MI	-0.0626432	1	NA	NA	.	.	FALSE	FALSE	FALSE	FALSE
chr10_2602_minus	F-Cyc___MI	-0.0172395	1	NA	NA	.	.	FALSE	FALSE	FALSE	FALSE
chr10_2602_plus	F-Cyc___MI	-0.00605961	1	NA	NA	.	.	FALSE	FALSE	FALSE	FALSE
chr10_2602_plus	F-Act___MI	0.0507617	1	NA	NA	.	.	FALSE	FALSE	FALSE	FALSE
chr10_3603_minus	F-Act___MI	-0.0479262	1	NA	NA	Abracl	.	FALSE	FALSE	FALSE	FALSE
chr10_3603_minus	F-Cyc___MI	0.029919	1	NA	NA	Abracl	.	FALSE	FALSE	FALSE	FALSE
chr10_3922_minus	F-Act___MI	-0.246389	0	0.016	FALSE	Ifngr1	.	FALSE	FALSE	FALSE	FALSE
chr10_3922_minus	F-SL___Sham	0.449449	0	0.016	FALSE	Ifngr1	.	FALSE	FALSE	FALSE	FALSE
chr10_3923_minus	F-SH___Sham	-0.196957	0.78165	NA	NA	.	.	FALSE	FALSE	FALSE	FALSE
chr10_3923_minus	F-SL___Sham	-0.0286589	0.78165	NA	NA	.	.	FALSE	FALSE	FALSE	FALSE
chr10_3923_minus	F-Act___MI	0.0832101	0.78165	NA	NA	.	.	FALSE	FALSE	FALSE	FALSE
chr10_3923_minus	F-Act___Sham	0.10994	0.78165	NA	NA	.	.	FALSE	FALSE	FALSE	FALSE
chr10_3923_plus	F-SH___Sham	-0.0880691	0.372957	NA	NA	.	.	FALSE	FALSE	FALSE	FALSE
chr10_3923_plus	F-Act___Sham	-0.0450684	0.372957	NA	NA	.	.	FALSE	FALSE	FALSE	FALSE
chr10_3923_plus	F-SL___Sham	-0.034011	0.372957	NA	NA	.	.	FALSE	FALSE	FALSE	FALSE
chr10_3923_plus	F-Act___MI	0.038476	0.372957	NA	NA	.	.	FALSE	FALSE	FALSE	FALSE
chr10_3923_plus	F-Cyc___MI	0.181607	0.372957	NA	NA	.	.	FALSE	FALSE	FALSE	FALSE
chr10_4400_minus	F-Act___MI	-0.0618124	1	NA	NA	Sgk1,Gm18511	.	FALSE	FALSE	FALSE	FALSE
chr10_4400_minus	F-Cyc___MI	-0.0242834	1	NA	NA	Sgk1,Gm18511	.	FALSE	FALSE	FALSE	FALSE
chr10_4400_plus	F-Act___MI	0.00294433	1	NA	NA	Sgk1,Gm18511	.	FALSE	FALSE	FALSE	FALSE
chr10_4400_plus	F-Cyc___MI	0.10231	1	NA	NA	Sgk1,Gm18511	.	FALSE	FALSE	FALSE	FALSE
chr10_4920_minus	F-Act___MI	-0.110901	1	NA	NA	Ccn2	.	FALSE	FALSE	FALSE	FALSE
chr10_4920_minus	F-Cyc___MI	-0.0245158	1	NA	NA	Ccn2	.	FALSE	FALSE	FALSE	FALSE
chr10_4920_plus	F-Cyc___MI	0.0239042	0.701056	NA	NA	Ccn2	.	FALSE	FALSE	FALSE	FALSE
chr10_4920_plus	F-Act___MI	0.157087	0.701056	NA	NA	Ccn2	.	FALSE	FALSE	FALSE	FALSE
chr10_5397_minus	F-SL___Sham	-0.247368	0.489884	NA	NA	Lama2	.	FALSE	FALSE	FALSE	FALSE
chr10_5397_minus	F-Act___MI	-0.053381	0.489884	NA	NA	Lama2	.	FALSE	FALSE	FALSE	FALSE
chr10_6800_minus	F-Cyc___MI	0.027136	0.779764	NA	NA	Rwdd1	.	FALSE	FALSE	FALSE	FALSE
chr10_6800_minus	F-Act___MI	0.261895	0.779764	NA	NA	Rwdd1	.	FALSE	FALSE	FALSE	FALSE
chr10_7427_minus	F-Act___MI	-0.149476	0	0.002	FALSE	Marcks	Marcks_utr3_0_0_chr10_37133243_r	FALSE	FALSE	FALSE	FALSE
chr10_7427_minus	F-SL___Sham	-0.0126333	0	0.002	FALSE	Marcks	Marcks_utr3_0_0_chr10_37133243_r	FALSE	FALSE	FALSE	FALSE
chr10_7427_minus	F-SH___Sham	0.11353	0	0.002	FALSE	Marcks	Marcks_utr3_0_0_chr10_37133243_r	FALSE	FALSE	FALSE	FALSE
chr10_7427_minus	F-Cyc___MI	0.161383	0	0.002	FALSE	Marcks	Marcks_utr3_0_0_chr10_37133243_r	FALSE	FALSE	FALSE	FALSE
chr10_8508_minus	F-Act___MI	-0.124208	0	0.126	FALSE	.	.	FALSE	FALSE	FALSE	FALSE
chr10_8508_minus	F-Cyc___MI	-0.0335612	0	0.126	FALSE	.	.	FALSE	FALSE	FALSE	FALSE
chr10_8508_plus	F-Act___MI	0.000660612	1	NA	NA	.	.	FALSE	FALSE	FALSE	FALSE
chr10_8508_plus	F-Cyc___MI	0.0237019	1	NA	NA	.	.	FALSE	FALSE	FALSE	FALSE
chr11_10041_minus	F-SH___Sham	-0.240479	0.968191	NA	NA	Sqstm1	.	FALSE	TRUE	TRUE	FALSE
chr11_10041_minus	F-Act___MI	-0.167985	0.968191	NA	NA	Sqstm1	.	FALSE	TRUE	TRUE	FALSE
chr11_10041_minus	F-SL___Sham	-0.0703605	0.968191	NA	NA	Sqstm1	.	FALSE	TRUE	TRUE	FALSE
chr11_10041_minus	F-Cyc___MI	-0.0592434	0.968191	NA	NA	Sqstm1	.	FALSE	TRUE	TRUE	FALSE
chr11_10041_minus	F-Act___Sham	-0.00057536	0.968191	NA	NA	Sqstm1	.	FALSE	TRUE	TRUE	FALSE
chr11_10060_minus	F-Act___MI	-0.0267377	0.999977	NA	NA	Canx	Canx_utr3_0_0_chr11_50293957_r	FALSE	FALSE	FALSE	FALSE
chr11_10060_minus	F-Cyc___MI	0.0770798	0.999977	NA	NA	Canx	Canx_utr3_0_0_chr11_50293957_r	FALSE	FALSE	FALSE	FALSE
chr11_10161_minus	F-Cyc___MI	-0.211031	0	0.006	FALSE	Adamts2,Gm39819	.	FALSE	FALSE	FALSE	FALSE
chr11_10161_minus	F-Act___MI	-0.00490239	0	0.006	FALSE	Adamts2,Gm39819	.	FALSE	FALSE	FALSE	FALSE
chr11_10161_minus	F-SL___Sham	0.026017	0	0.006	FALSE	Adamts2,Gm39819	.	FALSE	FALSE	FALSE	FALSE
chr11_10161_minus	F-SH___Sham	0.0819662	0	0.006	FALSE	Adamts2,Gm39819	.	FALSE	FALSE	FALSE	FALSE
chr11_10161_minus	F-Act___Sham	0.277368	0	0.006	FALSE	Adamts2,Gm39819	.	FALSE	FALSE	FALSE	FALSE
chr11_10161_minus	F-SH___MI	0.39027	0	0.006	FALSE	Adamts2,Gm39819	.	FALSE	FALSE	FALSE	FALSE
chr11_10161_plus	F-Cyc___MI	-0.218209	0	0	TRUE	Adamts2,Gm39819	.	FALSE	FALSE	FALSE	FALSE
chr11_10161_plus	F-Act___Sham	-0.0303552	0	0	TRUE	Adamts2,Gm39819	.	FALSE	FALSE	FALSE	FALSE
chr11_10161_plus	F-SL___Sham	0.00104382	0	0	TRUE	Adamts2,Gm39819	.	FALSE	FALSE	FALSE	FALSE
chr11_10161_plus	F-Act___MI	0.021835	0	0	TRUE	Adamts2,Gm39819	.	FALSE	FALSE	FALSE	FALSE
chr11_10161_plus	F-SH___Sham	0.0615274	0	0	TRUE	Adamts2,Gm39819	.	FALSE	FALSE	FALSE	FALSE
chr11_10161_plus	F-SH___MI	0.0684128	0	0	TRUE	Adamts2,Gm39819	.	FALSE	FALSE	FALSE	FALSE
chr11_10321_minus	F-Act___MI	-0.0772365	1	NA	NA	Hnrnpab	Hnrnpab_utr3_0_0_chr11_51600100_r	FALSE	TRUE	TRUE	FALSE
chr11_10321_minus	F-Act___MI	-0.0772365	1	NA	NA	Hnrnpab	Hnrnpab_utr3_0_0_chr11_51600100_r	FALSE	TRUE	TRUE	FALSE
chr11_10321_minus	F-Act___MI	-0.0772365	1	NA	NA	Hnrnpab	Hnrnpab_utr3_0_0_chr11_51600100_r	FALSE	TRUE	TRUE	FALSE
chr11_10321_minus	F-Act___MI	-0.0772365	1	NA	NA	Hnrnpab	Hnrnpab_utr3_0_0_chr11_51600100_r	FALSE	TRUE	TRUE	FALSE
chr11_10321_minus	F-Act___MI	-0.0772365	1	NA	NA	Hnrnpab	Hnrnpab_utr3_0_0_chr11_51600100_r	FALSE	TRUE	TRUE	FALSE
chr11_10321_minus	F-Act___MI	-0.0772365	1	NA	NA	Hnrnpab	Hnrnpab_utr3_0_0_chr11_51600100_r	FALSE	TRUE	TRUE	FALSE
chr11_10321_minus	F-Act___MI	-0.0772365	1	NA	NA	Hnrnpab	Hnrnpab_utr3_0_0_chr11_51600100_r	FALSE	TRUE	TRUE	FALSE
chr11_10321_minus	F-Act___MI	-0.0772365	1	NA	NA	Hnrnpab	Hnrnpab_utr3_0_0_chr11_51600100_r	FALSE	TRUE	TRUE	FALSE
chr11_10321_minus	F-Act___MI	-0.0772365	1	NA	NA	Phykpl	Hnrnpab_utr3_0_0_chr11_51600100_r	FALSE	FALSE	FALSE	FALSE
chr11_10321_minus	F-Act___MI	-0.0772365	1	NA	NA	Phykpl	Hnrnpab_utr3_0_0_chr11_51600100_r	FALSE	FALSE	FALSE	FALSE
chr11_10321_minus	F-Act___MI	-0.0772365	1	NA	NA	Phykpl	Hnrnpab_utr3_0_0_chr11_51600100_r	FALSE	FALSE	FALSE	FALSE
chr11_10321_minus	F-Act___MI	-0.0772365	1	NA	NA	Phykpl	Hnrnpab_utr3_0_0_chr11_51600100_r	FALSE	FALSE	FALSE	FALSE
chr11_10321_minus	F-Act___MI	-0.0772365	1	NA	NA	Phykpl	Hnrnpab_utr3_0_0_chr11_51600100_r	FALSE	FALSE	FALSE	FALSE
chr11_10321_minus	F-Act___MI	-0.0772365	1	NA	NA	Phykpl	Hnrnpab_utr3_0_0_chr11_51600100_r	FALSE	FALSE	FALSE	FALSE
chr11_10321_minus	F-Act___MI	-0.0772365	1	NA	NA	Phykpl	Hnrnpab_utr3_0_0_chr11_51600100_r	FALSE	FALSE	FALSE	FALSE
chr11_10321_minus	F-Act___MI	-0.0772365	1	NA	NA	Phykpl	Hnrnpab_utr3_0_0_chr11_51600100_r	FALSE	FALSE	FALSE	FALSE
chr11_10321_minus	F-Cyc___MI	-0.0254773	1	NA	NA	Hnrnpab	Hnrnpab_utr3_0_0_chr11_51600100_r	FALSE	TRUE	TRUE	FALSE
chr11_10321_minus	F-Cyc___MI	-0.0254773	1	NA	NA	Hnrnpab	Hnrnpab_utr3_0_0_chr11_51600100_r	FALSE	TRUE	TRUE	FALSE
chr11_10321_minus	F-Cyc___MI	-0.0254773	1	NA	NA	Hnrnpab	Hnrnpab_utr3_0_0_chr11_51600100_r	FALSE	TRUE	TRUE	FALSE
chr11_10321_minus	F-Cyc___MI	-0.0254773	1	NA	NA	Hnrnpab	Hnrnpab_utr3_0_0_chr11_51600100_r	FALSE	TRUE	TRUE	FALSE
chr11_10321_minus	F-Cyc___MI	-0.0254773	1	NA	NA	Hnrnpab	Hnrnpab_utr3_0_0_chr11_51600100_r	FALSE	TRUE	TRUE	FALSE
chr11_10321_minus	F-Cyc___MI	-0.0254773	1	NA	NA	Hnrnpab	Hnrnpab_utr3_0_0_chr11_51600100_r	FALSE	TRUE	TRUE	FALSE
chr11_10321_minus	F-Cyc___MI	-0.0254773	1	NA	NA	Hnrnpab	Hnrnpab_utr3_0_0_chr11_51600100_r	FALSE	TRUE	TRUE	FALSE
chr11_10321_minus	F-Cyc___MI	-0.0254773	1	NA	NA	Hnrnpab	Hnrnpab_utr3_0_0_chr11_51600100_r	FALSE	TRUE	TRUE	FALSE
chr11_10321_minus	F-Cyc___MI	-0.0254773	1	NA	NA	Phykpl	Hnrnpab_utr3_0_0_chr11_51600100_r	FALSE	FALSE	FALSE	FALSE
chr11_10321_minus	F-Cyc___MI	-0.0254773	1	NA	NA	Phykpl	Hnrnpab_utr3_0_0_chr11_51600100_r	FALSE	FALSE	FALSE	FALSE
chr11_10321_minus	F-Cyc___MI	-0.0254773	1	NA	NA	Phykpl	Hnrnpab_utr3_0_0_chr11_51600100_r	FALSE	FALSE	FALSE	FALSE
chr11_10321_minus	F-Cyc___MI	-0.0254773	1	NA	NA	Phykpl	Hnrnpab_utr3_0_0_chr11_51600100_r	FALSE	FALSE	FALSE	FALSE
chr11_10321_minus	F-Cyc___MI	-0.0254773	1	NA	NA	Phykpl	Hnrnpab_utr3_0_0_chr11_51600100_r	FALSE	FALSE	FALSE	FALSE
chr11_10321_minus	F-Cyc___MI	-0.0254773	1	NA	NA	Phykpl	Hnrnpab_utr3_0_0_chr11_51600100_r	FALSE	FALSE	FALSE	FALSE
chr11_10321_minus	F-Cyc___MI	-0.0254773	1	NA	NA	Phykpl	Hnrnpab_utr3_0_0_chr11_51600100_r	FALSE	FALSE	FALSE	FALSE
chr11_10321_minus	F-Cyc___MI	-0.0254773	1	NA	NA	Phykpl	Hnrnpab_utr3_0_0_chr11_51600100_r	FALSE	FALSE	FALSE	FALSE
chr11_10325_minus	F-Cyc___MI	-0.3878	4.4742e-14	0.042	FALSE	Nhp2	.	FALSE	FALSE	FALSE	FALSE
chr11_10325_minus	F-Cyc___MI	-0.3878	4.4742e-14	0.042	FALSE	Nhp2	.	FALSE	FALSE	FALSE	FALSE
chr11_10325_minus	F-Cyc___MI	-0.3878	4.4742e-14	0.042	FALSE	Nhp2	.	FALSE	FALSE	FALSE	FALSE
chr11_10325_minus	F-Cyc___MI	-0.3878	4.4742e-14	0.042	FALSE	Nhp2	.	FALSE	FALSE	FALSE	FALSE
chr11_10325_minus	F-Cyc___MI	-0.3878	4.4742e-14	0.042	FALSE	Nhp2	.	FALSE	FALSE	FALSE	FALSE
chr11_10325_minus	F-Cyc___MI	-0.3878	4.4742e-14	0.042	FALSE	Nhp2	.	FALSE	FALSE	FALSE	FALSE
chr11_10325_minus	F-Cyc___MI	-0.3878	4.4742e-14	0.042	FALSE	Nhp2	.	FALSE	FALSE	FALSE	FALSE
chr11_10325_minus	F-Cyc___MI	-0.3878	4.4742e-14	0.042	FALSE	Nhp2	.	FALSE	FALSE	FALSE	FALSE
chr11_10325_minus	F-Cyc___MI	-0.3878	4.4742e-14	0.042	FALSE	Rmnd5b	.	FALSE	FALSE	FALSE	FALSE
chr11_10325_minus	F-Cyc___MI	-0.3878	4.4742e-14	0.042	FALSE	Rmnd5b	.	FALSE	FALSE	FALSE	FALSE
chr11_10325_minus	F-Cyc___MI	-0.3878	4.4742e-14	0.042	FALSE	Rmnd5b	.	FALSE	FALSE	FALSE	FALSE
chr11_10325_minus	F-Cyc___MI	-0.3878	4.4742e-14	0.042	FALSE	Rmnd5b	.	FALSE	FALSE	FALSE	FALSE
chr11_10325_minus	F-Cyc___MI	-0.3878	4.4742e-14	0.042	FALSE	Rmnd5b	.	FALSE	FALSE	FALSE	FALSE
chr11_10325_minus	F-Cyc___MI	-0.3878	4.4742e-14	0.042	FALSE	Rmnd5b	.	FALSE	FALSE	FALSE	FALSE
chr11_10325_minus	F-Cyc___MI	-0.3878	4.4742e-14	0.042	FALSE	Rmnd5b	.	FALSE	FALSE	FALSE	FALSE
chr11_10325_minus	F-Cyc___MI	-0.3878	4.4742e-14	0.042	FALSE	Rmnd5b	.	FALSE	FALSE	FALSE	FALSE
chr11_10325_minus	F-Act___MI	-0.124048	4.4742e-14	0.042	FALSE	Nhp2	.	FALSE	FALSE	FALSE	FALSE
chr11_10325_minus	F-Act___MI	-0.124048	4.4742e-14	0.042	FALSE	Nhp2	.	FALSE	FALSE	FALSE	FALSE
chr11_10325_minus	F-Act___MI	-0.124048	4.4742e-14	0.042	FALSE	Nhp2	.	FALSE	FALSE	FALSE	FALSE
chr11_10325_minus	F-Act___MI	-0.124048	4.4742e-14	0.042	FALSE	Nhp2	.	FALSE	FALSE	FALSE	FALSE
chr11_10325_minus	F-Act___MI	-0.124048	4.4742e-14	0.042	FALSE	Nhp2	.	FALSE	FALSE	FALSE	FALSE
chr11_10325_minus	F-Act___MI	-0.124048	4.4742e-14	0.042	FALSE	Nhp2	.	FALSE	FALSE	FALSE	FALSE
chr11_10325_minus	F-Act___MI	-0.124048	4.4742e-14	0.042	FALSE	Nhp2	.	FALSE	FALSE	FALSE	FALSE
chr11_10325_minus	F-Act___MI	-0.124048	4.4742e-14	0.042	FALSE	Nhp2	.	FALSE	FALSE	FALSE	FALSE
chr11_10325_minus	F-Act___MI	-0.124048	4.4742e-14	0.042	FALSE	Rmnd5b	.	FALSE	FALSE	FALSE	FALSE
chr11_10325_minus	F-Act___MI	-0.124048	4.4742e-14	0.042	FALSE	Rmnd5b	.	FALSE	FALSE	FALSE	FALSE
chr11_10325_minus	F-Act___MI	-0.124048	4.4742e-14	0.042	FALSE	Rmnd5b	.	FALSE	FALSE	FALSE	FALSE
chr11_10325_minus	F-Act___MI	-0.124048	4.4742e-14	0.042	FALSE	Rmnd5b	.	FALSE	FALSE	FALSE	FALSE
chr11_10325_minus	F-Act___MI	-0.124048	4.4742e-14	0.042	FALSE	Rmnd5b	.	FALSE	FALSE	FALSE	FALSE
chr11_10325_minus	F-Act___MI	-0.124048	4.4742e-14	0.042	FALSE	Rmnd5b	.	FALSE	FALSE	FALSE	FALSE
chr11_10325_minus	F-Act___MI	-0.124048	4.4742e-14	0.042	FALSE	Rmnd5b	.	FALSE	FALSE	FALSE	FALSE
chr11_10325_minus	F-Act___MI	-0.124048	4.4742e-14	0.042	FALSE	Rmnd5b	.	FALSE	FALSE	FALSE	FALSE
chr11_10325_plus	F-Cyc___MI	-0.0215037	1	NA	NA	Nhp2	.	FALSE	FALSE	FALSE	FALSE
chr11_10325_plus	F-Cyc___MI	-0.0215037	1	NA	NA	Nhp2	.	FALSE	FALSE	FALSE	FALSE
chr11_10325_plus	F-Cyc___MI	-0.0215037	1	NA	NA	Nhp2	.	FALSE	FALSE	FALSE	FALSE
chr11_10325_plus	F-Cyc___MI	-0.0215037	1	NA	NA	Nhp2	.	FALSE	FALSE	FALSE	FALSE
chr11_10325_plus	F-Cyc___MI	-0.0215037	1	NA	NA	Nhp2	.	FALSE	FALSE	FALSE	FALSE
chr11_10325_plus	F-Cyc___MI	-0.0215037	1	NA	NA	Nhp2	.	FALSE	FALSE	FALSE	FALSE
chr11_10325_plus	F-Cyc___MI	-0.0215037	1	NA	NA	Nhp2	.	FALSE	FALSE	FALSE	FALSE
chr11_10325_plus	F-Cyc___MI	-0.0215037	1	NA	NA	Nhp2	.	FALSE	FALSE	FALSE	FALSE
chr11_10325_plus	F-Cyc___MI	-0.0215037	1	NA	NA	Rmnd5b	.	FALSE	FALSE	FALSE	FALSE
chr11_10325_plus	F-Cyc___MI	-0.0215037	1	NA	NA	Rmnd5b	.	FALSE	FALSE	FALSE	FALSE
chr11_10325_plus	F-Cyc___MI	-0.0215037	1	NA	NA	Rmnd5b	.	FALSE	FALSE	FALSE	FALSE
chr11_10325_plus	F-Cyc___MI	-0.0215037	1	NA	NA	Rmnd5b	.	FALSE	FALSE	FALSE	FALSE
chr11_10325_plus	F-Cyc___MI	-0.0215037	1	NA	NA	Rmnd5b	.	FALSE	FALSE	FALSE	FALSE
chr11_10325_plus	F-Cyc___MI	-0.0215037	1	NA	NA	Rmnd5b	.	FALSE	FALSE	FALSE	FALSE
chr11_10325_plus	F-Cyc___MI	-0.0215037	1	NA	NA	Rmnd5b	.	FALSE	FALSE	FALSE	FALSE
chr11_10325_plus	F-Cyc___MI	-0.0215037	1	NA	NA	Rmnd5b	.	FALSE	FALSE	FALSE	FALSE
chr11_10325_plus	F-Act___MI	0.193996	1	NA	NA	Nhp2	.	FALSE	FALSE	FALSE	FALSE
chr11_10325_plus	F-Act___MI	0.193996	1	NA	NA	Nhp2	.	FALSE	FALSE	FALSE	FALSE
chr11_10325_plus	F-Act___MI	0.193996	1	NA	NA	Nhp2	.	FALSE	FALSE	FALSE	FALSE
chr11_10325_plus	F-Act___MI	0.193996	1	NA	NA	Nhp2	.	FALSE	FALSE	FALSE	FALSE
chr11_10325_plus	F-Act___MI	0.193996	1	NA	NA	Nhp2	.	FALSE	FALSE	FALSE	FALSE
chr11_10325_plus	F-Act___MI	0.193996	1	NA	NA	Nhp2	.	FALSE	FALSE	FALSE	FALSE
chr11_10325_plus	F-Act___MI	0.193996	1	NA	NA	Nhp2	.	FALSE	FALSE	FALSE	FALSE
chr11_10325_plus	F-Act___MI	0.193996	1	NA	NA	Nhp2	.	FALSE	FALSE	FALSE	FALSE
chr11_10325_plus	F-Act___MI	0.193996	1	NA	NA	Rmnd5b	.	FALSE	FALSE	FALSE	FALSE
chr11_10325_plus	F-Act___MI	0.193996	1	NA	NA	Rmnd5b	.	FALSE	FALSE	FALSE	FALSE
chr11_10325_plus	F-Act___MI	0.193996	1	NA	NA	Rmnd5b	.	FALSE	FALSE	FALSE	FALSE
chr11_10325_plus	F-Act___MI	0.193996	1	NA	NA	Rmnd5b	.	FALSE	FALSE	FALSE	FALSE
chr11_10325_plus	F-Act___MI	0.193996	1	NA	NA	Rmnd5b	.	FALSE	FALSE	FALSE	FALSE
chr11_10325_plus	F-Act___MI	0.193996	1	NA	NA	Rmnd5b	.	FALSE	FALSE	FALSE	FALSE
chr11_10325_plus	F-Act___MI	0.193996	1	NA	NA	Rmnd5b	.	FALSE	FALSE	FALSE	FALSE
chr11_10325_plus	F-Act___MI	0.193996	1	NA	NA	Rmnd5b	.	FALSE	FALSE	FALSE	FALSE
chr11_10398_minus	F-Act___MI	-0.111218	0	0.024	FALSE	Ube2b	Ube2b_utr3_0_0_chr11_51985138_r	FALSE	FALSE	FALSE	FALSE
chr11_10398_minus	F-Cyc___MI	0.0684519	0	0.024	FALSE	Ube2b	Ube2b_utr3_0_0_chr11_51985138_r	FALSE	FALSE	FALSE	FALSE
chr11_10425_minus	F-Cyc___MI	-0.119423	1	NA	NA	Ppp2ca	.	FALSE	FALSE	FALSE	FALSE
chr11_10425_minus	F-Act___MI	-0.111614	1	NA	NA	Ppp2ca	.	FALSE	FALSE	FALSE	FALSE
chr11_10425_plus	F-Act___MI	-0.112056	1	NA	NA	Ppp2ca	.	FALSE	FALSE	FALSE	FALSE
chr11_10425_plus	F-Cyc___MI	-0.100849	1	NA	NA	Ppp2ca	.	FALSE	FALSE	FALSE	FALSE
chr11_10478_plus	F-Cyc___MI	0.0617881	1	NA	NA	Vdac1	.	FALSE	FALSE	FALSE	FALSE
chr11_10478_plus	F-Act___MI	0.150003	1	NA	NA	Vdac1	.	FALSE	FALSE	FALSE	FALSE
chr11_10482_minus	F-Cyc___MI	-0.077355	1	NA	NA	9530068E07Rik	9530068E07Rik_utr3_2_0_chr11_52407077_f	FALSE	FALSE	FALSE	FALSE
chr11_10482_minus	F-Act___MI	-0.0514947	1	NA	NA	9530068E07Rik	9530068E07Rik_utr3_2_0_chr11_52407077_f	FALSE	FALSE	FALSE	FALSE
chr11_10482_plus	F-Act___MI	-0.0693396	0.906931	NA	NA	9530068E07Rik	9530068E07Rik_utr3_2_0_chr11_52407077_f	FALSE	FALSE	FALSE	FALSE
chr11_10482_plus	F-Cyc___MI	0.035826	0.906931	NA	NA	9530068E07Rik	9530068E07Rik_utr3_2_0_chr11_52407077_f	FALSE	FALSE	FALSE	FALSE
chr11_10686_minus	F-Cyc___MI	-0.171591	1	NA	NA	Uqcrq	.	FALSE	FALSE	FALSE	FALSE
chr11_10686_minus	F-Act___MI	-0.0856327	1	NA	NA	Uqcrq	.	FALSE	FALSE	FALSE	FALSE
chr11_10755_plus	F-Act___MI	-0.133189	0.0124804	0.642	FALSE	Irf1	.	FALSE	FALSE	FALSE	FALSE
chr11_10755_plus	F-SL___Sham	-0.114511	0.0124804	0.642	FALSE	Irf1	.	FALSE	FALSE	FALSE	FALSE
chr11_10755_plus	F-Cyc___MI	0.0286538	0.0124804	0.642	FALSE	Irf1	.	FALSE	FALSE	FALSE	FALSE
chr11_10755_plus	F-SH___Sham	0.12739	0.0124804	0.642	FALSE	Irf1	.	FALSE	FALSE	FALSE	FALSE
chr11_10975_minus	F-SL___MI	-0.0990345	1	NA	NA	.	.	FALSE	FALSE	FALSE	FALSE
chr11_10975_minus	F-Act___MI	-0.0403955	1	NA	NA	.	.	FALSE	FALSE	FALSE	FALSE
chr11_10975_minus	F-Cyc___MI	-0.0237281	1	NA	NA	.	.	FALSE	FALSE	FALSE	FALSE
chr11_10975_minus	F-Act___Sham	0.0259806	1	NA	NA	.	.	FALSE	FALSE	FALSE	FALSE
chr11_10975_minus	F-SH___MI	0.0312744	1	NA	NA	.	.	FALSE	FALSE	FALSE	FALSE
chr11_10975_minus	F-SH___Sham	0.0459341	1	NA	NA	.	.	FALSE	FALSE	FALSE	FALSE
chr11_10975_minus	F-SL___Sham	0.115975	1	NA	NA	.	.	FALSE	FALSE	FALSE	FALSE
chr11_10975_plus	F-SH___MI	-0.023698	1	NA	NA	.	.	FALSE	FALSE	FALSE	FALSE
chr11_10975_plus	F-Act___MI	-0.0109367	1	NA	NA	.	.	FALSE	FALSE	FALSE	FALSE
chr11_10975_plus	F-Cyc___MI	-0.00718341	1	NA	NA	.	.	FALSE	FALSE	FALSE	FALSE
chr11_10975_plus	F-SL___Sham	0.115925	1	NA	NA	.	.	FALSE	FALSE	FALSE	FALSE
chr11_10975_plus	F-SH___Sham	0.130081	1	NA	NA	.	.	FALSE	FALSE	FALSE	FALSE
chr11_10983_minus	F-SL___MI	-0.136123	0	0	TRUE	Tnip1	.	FALSE	FALSE	FALSE	FALSE
chr11_10983_minus	F-Act___MI	-0.0839139	0	0	TRUE	Tnip1	.	FALSE	FALSE	FALSE	FALSE
chr11_10983_minus	F-Cyc___MI	-0.0557167	0	0	TRUE	Tnip1	.	FALSE	FALSE	FALSE	FALSE
chr11_10983_minus	F-SH___MI	0.000226434	0	0	TRUE	Tnip1	.	FALSE	FALSE	FALSE	FALSE
chr11_10983_minus	F-SL___Sham	0.0671425	0	0	TRUE	Tnip1	.	FALSE	FALSE	FALSE	FALSE
chr11_10983_minus	F-SH___Sham	0.0786346	0	0	TRUE	Tnip1	.	FALSE	FALSE	FALSE	FALSE
chr11_10983_minus	F-Act___Sham	0.0985385	0	0	TRUE	Tnip1	.	FALSE	FALSE	FALSE	FALSE
chr11_10983_plus	F-SH___MI	-0.0723497	0	0	TRUE	Tnip1	.	FALSE	FALSE	FALSE	FALSE
chr11_10983_plus	F-SL___MI	-0.0534306	0	0	TRUE	Tnip1	.	FALSE	FALSE	FALSE	FALSE
chr11_10983_plus	F-Act___MI	-0.0207163	0	0	TRUE	Tnip1	.	FALSE	FALSE	FALSE	FALSE
chr11_10983_plus	F-Cyc___MI	0.00363599	0	0	TRUE	Tnip1	.	FALSE	FALSE	FALSE	FALSE
chr11_10983_plus	F-Act___Sham	0.0221168	0	0	TRUE	Tnip1	.	FALSE	FALSE	FALSE	FALSE
chr11_10983_plus	F-SH___Sham	0.0668749	0	0	TRUE	Tnip1	.	FALSE	FALSE	FALSE	FALSE
chr11_10983_plus	F-SL___Sham	0.0719332	0	0	TRUE	Tnip1	.	FALSE	FALSE	FALSE	FALSE
chr11_10996_minus	F-Act___MI	0.105443	1	NA	NA	.	.	FALSE	FALSE	FALSE	FALSE
chr11_10996_minus	F-Cyc___MI	0.135354	1	NA	NA	.	.	FALSE	FALSE	FALSE	FALSE
chr11_1106_minus	F-SL___MI	-0.266594	1	NA	NA	.	.	FALSE	FALSE	FALSE	FALSE
chr11_1106_minus	F-Act___MI	-0.142116	1	NA	NA	.	.	FALSE	FALSE	FALSE	FALSE
chr11_1106_minus	F-Cyc___MI	-0.138521	1	NA	NA	.	.	FALSE	FALSE	FALSE	FALSE
chr11_1106_minus	F-SH___MI	-0.0975381	1	NA	NA	.	.	FALSE	FALSE	FALSE	FALSE
chr11_1106_minus	F-SL___Sham	-0.0576334	1	NA	NA	.	.	FALSE	FALSE	FALSE	FALSE
chr11_1106_minus	F-SH___Sham	-0.0306707	1	NA	NA	.	.	FALSE	FALSE	FALSE	FALSE
chr11_1106_minus	F-Act___Sham	0.0755621	1	NA	NA	.	.	FALSE	FALSE	FALSE	FALSE
chr11_1106_plus	F-Cyc___MI	-0.0302779	1	NA	NA	.	.	FALSE	FALSE	FALSE	FALSE
chr11_1106_plus	F-Act___MI	-0.00931305	1	NA	NA	.	.	FALSE	FALSE	FALSE	FALSE
chr11_1106_plus	F-SL___Sham	0.00382153	1	NA	NA	.	.	FALSE	FALSE	FALSE	FALSE
chr11_1106_plus	F-SL___MI	0.0859127	1	NA	NA	.	.	FALSE	FALSE	FALSE	FALSE
chr11_1106_plus	F-SH___Sham	0.099363	1	NA	NA	.	.	FALSE	FALSE	FALSE	FALSE
chr11_1106_plus	F-SH___MI	0.10612	1	NA	NA	.	.	FALSE	FALSE	FALSE	FALSE
chr11_11079_minus	F-SH___Sham	-0.196701	0	0	TRUE	.	.	FALSE	FALSE	FALSE	FALSE
chr11_11079_minus	F-Act___Sham	-0.183967	0	0	TRUE	.	.	FALSE	FALSE	FALSE	FALSE
chr11_11079_minus	F-SL___Sham	-0.160875	0	0	TRUE	.	.	FALSE	FALSE	FALSE	FALSE
chr11_11079_minus	F-SL___MI	0.017807	0	0	TRUE	.	.	FALSE	FALSE	FALSE	FALSE
chr11_11079_minus	F-Act___MI	0.0254026	0	0	TRUE	.	.	FALSE	FALSE	FALSE	FALSE
chr11_11079_minus	F-Cyc___MI	0.0462588	0	0	TRUE	.	.	FALSE	FALSE	FALSE	FALSE
chr11_11079_minus	F-SH___MI	0.063199	0	0	TRUE	.	.	FALSE	FALSE	FALSE	FALSE
chr11_11080_minus	F-SL___Sham	-0.0581826	0	0	TRUE	Sparc	.	FALSE	FALSE	FALSE	FALSE
chr11_11080_minus	F-Act___Sham	-0.0416053	0	0	TRUE	Sparc	.	FALSE	FALSE	FALSE	FALSE
chr11_11080_minus	F-SH___Sham	-0.0376781	0	0	TRUE	Sparc	.	FALSE	FALSE	FALSE	FALSE
chr11_11080_minus	F-SH___MI	0.00726868	0	0	TRUE	Sparc	.	FALSE	FALSE	FALSE	FALSE
chr11_11080_minus	F-Act___MI	0.0103778	0	0	TRUE	Sparc	.	FALSE	FALSE	FALSE	FALSE
chr11_11080_minus	F-SL___MI	0.0113345	0	0	TRUE	Sparc	.	FALSE	FALSE	FALSE	FALSE
chr11_11080_minus	F-Cyc___MI	0.0134645	0	0	TRUE	Sparc	.	FALSE	FALSE	FALSE	FALSE
chr11_11091_minus	F-Cyc___MI	0.000591961	1.68601e-05	0.182	FALSE	Atox1	.	FALSE	FALSE	FALSE	FALSE
chr11_11091_minus	F-Act___MI	0.111882	1.68601e-05	0.182	FALSE	Atox1	.	FALSE	FALSE	FALSE	FALSE
chr11_11091_minus	F-SH___Sham	0.132725	1.68601e-05	0.182	FALSE	Atox1	.	FALSE	FALSE	FALSE	FALSE
chr11_11101_minus	F-Act___MI	-0.109618	1	NA	NA	.	.	FALSE	FALSE	FALSE	FALSE
chr11_11101_minus	F-Cyc___MI	0.010257	1	NA	NA	.	.	FALSE	FALSE	FALSE	FALSE
chr11_11101_plus	F-Act___MI	-0.0982039	1	NA	NA	.	.	FALSE	FALSE	FALSE	FALSE
chr11_11101_plus	F-Cyc___MI	-0.0537574	1	NA	NA	.	.	FALSE	FALSE	FALSE	FALSE
chr11_1141_minus	F-Cyc___MI	0.0652013	1	NA	NA	.	.	FALSE	FALSE	FALSE	FALSE
chr11_1141_minus	F-Act___MI	0.0880124	1	NA	NA	.	.	FALSE	FALSE	FALSE	FALSE
chr11_11702_minus	F-Act___MI	-0.125847	0	0.444	FALSE	Gm21927,Olfr330	.	FALSE	FALSE	FALSE	FALSE
chr11_11702_minus	F-SH___Sham	-0.103105	0	0.444	FALSE	Gm21927,Olfr330	.	FALSE	FALSE	FALSE	FALSE
chr11_11702_minus	F-SL___Sham	-0.0619542	0	0.444	FALSE	Gm21927,Olfr330	.	FALSE	FALSE	FALSE	FALSE
chr11_11702_minus	F-Cyc___MI	0.0257629	0	0.444	FALSE	Gm21927,Olfr330	.	FALSE	FALSE	FALSE	FALSE
chr11_11702_minus	F-Act___Sham	0.130807	0	0.444	FALSE	Gm21927,Olfr330	.	FALSE	FALSE	FALSE	FALSE
chr11_1173_minus	F-Act___MI	-0.0773515	1	NA	NA	Aebp1	.	FALSE	FALSE	FALSE	FALSE
chr11_1173_minus	F-Cyc___MI	-0.0370407	1	NA	NA	Aebp1	.	FALSE	FALSE	FALSE	FALSE
chr11_1173_minus	F-SH___Sham	-0.0112849	1	NA	NA	Aebp1	.	FALSE	FALSE	FALSE	FALSE
chr11_1173_minus	F-SL___Sham	0.0597937	1	NA	NA	Aebp1	.	FALSE	FALSE	FALSE	FALSE
chr11_1173_plus	F-Cyc___MI	-0.0397331	0.999753	NA	NA	Aebp1	.	FALSE	FALSE	FALSE	FALSE
chr11_1173_plus	F-Act___MI	0.00789807	0.999753	NA	NA	Aebp1	.	FALSE	FALSE	FALSE	FALSE
chr11_1173_plus	F-SL___Sham	0.0746447	0.999753	NA	NA	Aebp1	.	FALSE	FALSE	FALSE	FALSE
chr11_1173_plus	F-SH___Sham	0.307885	0.999753	NA	NA	Aebp1	.	FALSE	FALSE	FALSE	FALSE
chr11_1175_minus	F-Act___MI	-0.15337	1	NA	NA	Pold2	.	FALSE	FALSE	FALSE	FALSE
chr11_1175_minus	F-Act___MI	-0.15337	1	NA	NA	Pold2	.	FALSE	FALSE	FALSE	FALSE
chr11_1175_minus	F-Act___MI	-0.15337	1	NA	NA	Pold2	.	FALSE	FALSE	FALSE	FALSE
chr11_1175_minus	F-Act___MI	-0.15337	1	NA	NA	Pold2	.	FALSE	FALSE	FALSE	FALSE
chr11_1175_minus	F-Act___MI	-0.15337	1	NA	NA	Pold2	.	FALSE	FALSE	FALSE	FALSE
chr11_1175_minus	F-Act___MI	-0.15337	1	NA	NA	Pold2	.	FALSE	FALSE	FALSE	FALSE
chr11_1175_minus	F-Act___MI	-0.15337	1	NA	NA	Pold2	.	FALSE	FALSE	FALSE	FALSE
chr11_1175_minus	F-Act___MI	-0.15337	1	NA	NA	Pold2	.	FALSE	FALSE	FALSE	FALSE
chr11_1175_minus	F-Act___MI	-0.15337	1	NA	NA	Aebp1	.	FALSE	FALSE	FALSE	FALSE
chr11_1175_minus	F-Act___MI	-0.15337	1	NA	NA	Aebp1	.	FALSE	FALSE	FALSE	FALSE
chr11_1175_minus	F-Act___MI	-0.15337	1	NA	NA	Aebp1	.	FALSE	FALSE	FALSE	FALSE
chr11_1175_minus	F-Act___MI	-0.15337	1	NA	NA	Aebp1	.	FALSE	FALSE	FALSE	FALSE
chr11_1175_minus	F-Act___MI	-0.15337	1	NA	NA	Aebp1	.	FALSE	FALSE	FALSE	FALSE
chr11_1175_minus	F-Act___MI	-0.15337	1	NA	NA	Aebp1	.	FALSE	FALSE	FALSE	FALSE
chr11_1175_minus	F-Act___MI	-0.15337	1	NA	NA	Aebp1	.	FALSE	FALSE	FALSE	FALSE
chr11_1175_minus	F-Act___MI	-0.15337	1	NA	NA	Aebp1	.	FALSE	FALSE	FALSE	FALSE
chr11_1175_minus	F-Cyc___MI	-0.111789	1	NA	NA	Pold2	.	FALSE	FALSE	FALSE	FALSE
chr11_1175_minus	F-Cyc___MI	-0.111789	1	NA	NA	Pold2	.	FALSE	FALSE	FALSE	FALSE
chr11_1175_minus	F-Cyc___MI	-0.111789	1	NA	NA	Pold2	.	FALSE	FALSE	FALSE	FALSE
chr11_1175_minus	F-Cyc___MI	-0.111789	1	NA	NA	Pold2	.	FALSE	FALSE	FALSE	FALSE
chr11_1175_minus	F-Cyc___MI	-0.111789	1	NA	NA	Pold2	.	FALSE	FALSE	FALSE	FALSE
chr11_1175_minus	F-Cyc___MI	-0.111789	1	NA	NA	Pold2	.	FALSE	FALSE	FALSE	FALSE
chr11_1175_minus	F-Cyc___MI	-0.111789	1	NA	NA	Pold2	.	FALSE	FALSE	FALSE	FALSE
chr11_1175_minus	F-Cyc___MI	-0.111789	1	NA	NA	Pold2	.	FALSE	FALSE	FALSE	FALSE
chr11_1175_minus	F-Cyc___MI	-0.111789	1	NA	NA	Aebp1	.	FALSE	FALSE	FALSE	FALSE
chr11_1175_minus	F-Cyc___MI	-0.111789	1	NA	NA	Aebp1	.	FALSE	FALSE	FALSE	FALSE
chr11_1175_minus	F-Cyc___MI	-0.111789	1	NA	NA	Aebp1	.	FALSE	FALSE	FALSE	FALSE
chr11_1175_minus	F-Cyc___MI	-0.111789	1	NA	NA	Aebp1	.	FALSE	FALSE	FALSE	FALSE
chr11_1175_minus	F-Cyc___MI	-0.111789	1	NA	NA	Aebp1	.	FALSE	FALSE	FALSE	FALSE
chr11_1175_minus	F-Cyc___MI	-0.111789	1	NA	NA	Aebp1	.	FALSE	FALSE	FALSE	FALSE
chr11_1175_minus	F-Cyc___MI	-0.111789	1	NA	NA	Aebp1	.	FALSE	FALSE	FALSE	FALSE
chr11_1175_minus	F-Cyc___MI	-0.111789	1	NA	NA	Aebp1	.	FALSE	FALSE	FALSE	FALSE
chr11_11787_minus	F-Cyc___MI	-0.0246206	1	NA	NA	Rnf187	.	FALSE	FALSE	FALSE	FALSE
chr11_11787_minus	F-Act___MI	-0.0019723	1	NA	NA	Rnf187	.	FALSE	FALSE	FALSE	FALSE
chr11_11837_minus	F-Cyc___MI	0.155349	1	NA	NA	Gjc2	.	FALSE	FALSE	FALSE	FALSE
chr11_11837_minus	F-Act___MI	0.201055	1	NA	NA	Gjc2	.	FALSE	FALSE	FALSE	FALSE
chr11_11843_minus	F-Act___Sham	-0.205724	0	0	TRUE	Arf1	.	FALSE	FALSE	FALSE	FALSE
chr11_11843_minus	F-SL___Sham	-0.143031	0	0	TRUE	Arf1	.	FALSE	FALSE	FALSE	FALSE
chr11_11843_minus	F-SH___Sham	-0.123527	0	0	TRUE	Arf1	.	FALSE	FALSE	FALSE	FALSE
chr11_11843_minus	F-SH___MI	-0.0249912	0	0	TRUE	Arf1	.	FALSE	FALSE	FALSE	FALSE
chr11_11843_minus	F-Act___MI	0.0135618	0	0	TRUE	Arf1	.	FALSE	FALSE	FALSE	FALSE
chr11_11843_minus	F-SL___MI	0.0570289	0	0	TRUE	Arf1	.	FALSE	FALSE	FALSE	FALSE
chr11_11843_minus	F-Cyc___MI	0.0931754	0	0	TRUE	Arf1	.	FALSE	FALSE	FALSE	FALSE
chr11_12112_minus	F-Cyc___MI	0.212112	0.00182654	0.746	FALSE	Alkbh5	Alkbh5_utr3_3_0_chr11_60554416_f	TRUE	TRUE	TRUE	FALSE
chr11_12112_minus	F-Act___MI	0.554203	0.00182654	0.746	FALSE	Alkbh5	Alkbh5_utr3_3_0_chr11_60554416_f	TRUE	TRUE	TRUE	FALSE
chr11_12298_minus	F-Act___MI	-0.177252	0	0	TRUE	Mfap4	.	FALSE	FALSE	FALSE	FALSE
chr11_12298_minus	F-SH___MI	-0.171036	0	0	TRUE	Mfap4	.	FALSE	FALSE	FALSE	FALSE
chr11_12298_minus	F-SL___MI	-0.125745	0	0	TRUE	Mfap4	.	FALSE	FALSE	FALSE	FALSE
chr11_12298_minus	F-Cyc___MI	-0.105758	0	0	TRUE	Mfap4	.	FALSE	FALSE	FALSE	FALSE
chr11_12298_minus	F-Act___Sham	-0.0700844	0	0	TRUE	Mfap4	.	FALSE	FALSE	FALSE	FALSE
chr11_12298_minus	F-SL___Sham	-0.0677767	0	0	TRUE	Mfap4	.	FALSE	FALSE	FALSE	FALSE
chr11_12298_minus	F-SH___Sham	-0.0164177	0	0	TRUE	Mfap4	.	FALSE	FALSE	FALSE	FALSE
chr11_12298_plus	F-SH___MI	-0.0757141	0	0	TRUE	Mfap4	.	FALSE	FALSE	FALSE	FALSE
chr11_12298_plus	F-Act___MI	-0.036499	0	0	TRUE	Mfap4	.	FALSE	FALSE	FALSE	FALSE
chr11_12298_plus	F-Cyc___MI	-0.0264745	0	0	TRUE	Mfap4	.	FALSE	FALSE	FALSE	FALSE
chr11_12298_plus	F-SL___Sham	0.0916271	0	0	TRUE	Mfap4	.	FALSE	FALSE	FALSE	FALSE
chr11_12298_plus	F-Act___Sham	0.0974218	0	0	TRUE	Mfap4	.	FALSE	FALSE	FALSE	FALSE
chr11_12298_plus	F-SL___MI	0.0985581	0	0	TRUE	Mfap4	.	FALSE	FALSE	FALSE	FALSE
chr11_12298_plus	F-SH___Sham	0.13779	0	0	TRUE	Mfap4	.	FALSE	FALSE	FALSE	FALSE
chr11_12511_minus	F-Cyc___MI	-0.062682	0	0	TRUE	Ubb	.	FALSE	FALSE	FALSE	FALSE
chr11_12511_minus	F-Act___MI	-0.0549229	0	0	TRUE	Ubb	.	FALSE	FALSE	FALSE	FALSE
chr11_12511_minus	F-SL___MI	-0.0452173	0	0	TRUE	Ubb	.	FALSE	FALSE	FALSE	FALSE
chr11_12511_minus	F-SH___MI	-0.0302857	0	0	TRUE	Ubb	.	FALSE	FALSE	FALSE	FALSE
chr11_12511_minus	F-Act___Sham	0.155371	0	0	TRUE	Ubb	.	FALSE	FALSE	FALSE	FALSE
chr11_12511_minus	F-SH___Sham	0.167911	0	0	TRUE	Ubb	.	FALSE	FALSE	FALSE	FALSE
chr11_12511_minus	F-SL___Sham	0.169974	0	0	TRUE	Ubb	.	FALSE	FALSE	FALSE	FALSE
chr11_12511_plus	F-SH___MI	-0.0429679	0	0	TRUE	Ubb	.	FALSE	FALSE	FALSE	FALSE
chr11_12511_plus	F-SL___MI	-0.0255293	0	0	TRUE	Ubb	.	FALSE	FALSE	FALSE	FALSE
chr11_12511_plus	F-Act___MI	-0.0249245	0	0	TRUE	Ubb	.	FALSE	FALSE	FALSE	FALSE
chr11_12511_plus	F-Cyc___MI	-0.0223017	0	0	TRUE	Ubb	.	FALSE	FALSE	FALSE	FALSE
chr11_12511_plus	F-Act___Sham	0.109646	0	0	TRUE	Ubb	.	FALSE	FALSE	FALSE	FALSE
chr11_12511_plus	F-SH___Sham	0.116217	0	0	TRUE	Ubb	.	FALSE	FALSE	FALSE	FALSE
chr11_12511_plus	F-SL___Sham	0.130494	0	0	TRUE	Ubb	.	FALSE	FALSE	FALSE	FALSE
chr11_12632_minus	F-SL___MI	0.0115298	0	0	TRUE	Pmp22	.	FALSE	FALSE	FALSE	FALSE
[truncated: 28,500 more rows]

## Sheet: mouse fibr. - peaks in signif w
window	start	end	num_peaks	peak_pos	num_3UTR_300bp_downstream	window_has_gene	peak_has_600bp_downstream_gene	upstream_3UTR	upstream_3UTR_dist	downstream_3UTR	downstream_3UTR_dist	ICL_vec
chr8_24621_minus	123105000	123100000	2	123103210	0	FALSE	FALSE	Sult5a1_utr3_0_0_chr8_123142847_r	39635	Ankrd11_utr3_13_0_chr8_123041949_r	61261	-603030,-473250,-469648,-472616,-447506,-447263,-446650,-439115,-437900
chr8_24621_minus	123105000	123100000	2	123104282	0	FALSE	FALSE	Sult5a1_utr3_0_0_chr8_123142847_r	38563	Ankrd11_utr3_13_0_chr8_123041949_r	62333	-603030,-473250,-469648,-472616,-447506,-447263,-446650,-439115,-437900
chr4_23687_minus	118435000	118430000	2	118432355	1	FALSE	FALSE	Cdc20_utr3_0_0_chr4_118432901_r	544	Szt2_utr3_0_0_chr4_118362740_r	69615	-81895,-70137,-73331,-74751,-69331,-70114,-70736,-71093,-70010
chr4_23687_minus	118435000	118430000	2	118432976	1	FALSE	FALSE	Mpl_utr3_0_0_chr4_118442415_r,Mpl_utr3_0_0_chr4_118442415_r,Mpl_utr3_0_0_chr4_118442415_r,Mpl_utr3_0_0_chr4_118442415_r	9437	Cdc20_utr3_0_0_chr4_118432901_r	75	-81895,-70137,-73331,-74751,-69331,-70114,-70736,-71093,-70010
chr8_16745_minus	83725000	83720000	3	83722996	5	FALSE	FALSE	Adgre5_utr3_0_0_chr8_83723251_r,Adgre5_utr3_0_0_chr8_83723251_r,Adgre5_utr3_0_0_chr8_83723251_r,Adgre5_utr3_0_0_chr8_83723251_r	253	Pkn1_utr3_0_0_chr8_83669762_r,Pkn1_utr3_0_0_chr8_83669762_r	53234	-44765,-42518,-36250,-36822,-37161,-36809,-36924,-37581,-36836
chr8_16745_minus	83725000	83720000	3	83722898	5	FALSE	FALSE	Adgre5_utr3_0_0_chr8_83723251_r,Adgre5_utr3_0_0_chr8_83723251_r,Adgre5_utr3_0_0_chr8_83723251_r,Adgre5_utr3_0_0_chr8_83723251_r	351	Pkn1_utr3_0_0_chr8_83669762_r,Pkn1_utr3_0_0_chr8_83669762_r	53136	-44765,-42518,-36250,-36822,-37161,-36809,-36924,-37581,-36836
chr8_16745_minus	83725000	83720000	3	83723477	5	FALSE	FALSE	Mir1668_utr3_0_0_chr8_83723878_r	399	Adgre5_utr3_0_0_chr8_83723251_r,Adgre5_utr3_0_0_chr8_83723251_r,Adgre5_utr3_0_0_chr8_83723251_r,Adgre5_utr3_0_0_chr8_83723251_r	226	-44765,-42518,-36250,-36822,-37161,-36809,-36924,-37581,-36836
chr4_27663_minus	138315000	138310000	5	138311961	1	FALSE	FALSE	Pink1_utr3_0_0_chr4_138313410_r	1447	1700095J12Rik_utr3_1_0_chr4_138137896_r	174065	-189430,-166946,-155012,-159992,-152027,-153772,-155567,-154476,-157702
chr4_27663_minus	138315000	138310000	5	138311966	1	FALSE	FALSE	Pink1_utr3_0_0_chr4_138313410_r	1442	1700095J12Rik_utr3_1_0_chr4_138137896_r	174070	-189430,-166946,-155012,-159992,-152027,-153772,-155567,-154476,-157702
chr4_27663_minus	138315000	138310000	5	138312356	1	FALSE	FALSE	Pink1_utr3_0_0_chr4_138313410_r	1052	1700095J12Rik_utr3_1_0_chr4_138137896_r	174460	-189430,-166946,-155012,-159992,-152027,-153772,-155567,-154476,-157702
chr4_27663_minus	138315000	138310000	5	138313552	1	FALSE	FALSE	Mir7019_utr3_0_0_chr4_138316132_r	2578	Pink1_utr3_0_0_chr4_138313410_r	142	-189430,-166946,-155012,-159992,-152027,-153772,-155567,-154476,-157702
chr4_27663_minus	138315000	138310000	5	138313548	1	FALSE	FALSE	Mir7019_utr3_0_0_chr4_138316132_r	2582	Pink1_utr3_0_0_chr4_138313410_r	138	-189430,-166946,-155012,-159992,-152027,-153772,-155567,-154476,-157702
chr4_31112_plus	155555000	155560000	3	155557577	6	FALSE	FALSE	Gnb1_utr3_10_0_chr4_155557278_f,Gnb1_utr3_10_0_chr4_155557278_f,Gnb1_utr3_9_0_chr4_155557278_f	290	Gnb1_utr3_10_0_chr4_155557471_f,Gnb1_utr3_11_0_chr4_155557468_f,Gnb1_utr3_11_0_chr4_155557471_f	1691	-137820,-111963,-107990,-108342,-108897,-111191,-110944,-111289,-111798
chr4_31112_plus	155555000	155560000	3	155558353	6	FALSE	FALSE	Gnb1_utr3_10_0_chr4_155557278_f,Gnb1_utr3_10_0_chr4_155557278_f,Gnb1_utr3_9_0_chr4_155557278_f	1066	Gnb1_utr3_10_0_chr4_155557471_f,Gnb1_utr3_11_0_chr4_155557468_f,Gnb1_utr3_11_0_chr4_155557471_f	915	-137820,-111963,-107990,-108342,-108897,-111191,-110944,-111289,-111798
chr4_31112_plus	155555000	155560000	3	155559026	6	FALSE	FALSE	Gnb1_utr3_10_0_chr4_155557278_f,Gnb1_utr3_10_0_chr4_155557278_f,Gnb1_utr3_9_0_chr4_155557278_f	1739	Gnb1_utr3_10_0_chr4_155557471_f,Gnb1_utr3_11_0_chr4_155557468_f,Gnb1_utr3_11_0_chr4_155557471_f	242	-137820,-111963,-107990,-108342,-108897,-111191,-110944,-111289,-111798
chr4_31112_minus	155560000	155555000	4	155557575	0	FALSE	FALSE	Gm16023_utr3_0_0_chr4_155608297_r	50720	5830444B04Rik_utr3_2_0_chr4_155421633_r,5830444B04Rik_utr3_3_0_chr4_155421633_r,5830444B04Rik_utr3_4_0_chr4_155421633_r	135942	-231678,-220974,-201067,-192454,-198458,-201003,-199027,-200158,-200011
chr4_31112_minus	155560000	155555000	4	155558259	0	FALSE	FALSE	Gm16023_utr3_0_0_chr4_155608297_r	50036	5830444B04Rik_utr3_2_0_chr4_155421633_r,5830444B04Rik_utr3_3_0_chr4_155421633_r,5830444B04Rik_utr3_4_0_chr4_155421633_r	136626	-231678,-220974,-201067,-192454,-198458,-201003,-199027,-200158,-200011
chr4_31112_minus	155560000	155555000	4	155558247	0	FALSE	FALSE	Gm16023_utr3_0_0_chr4_155608297_r	50048	5830444B04Rik_utr3_2_0_chr4_155421633_r,5830444B04Rik_utr3_3_0_chr4_155421633_r,5830444B04Rik_utr3_4_0_chr4_155421633_r	136614	-231678,-220974,-201067,-192454,-198458,-201003,-199027,-200158,-200011
chr4_31112_minus	155560000	155555000	4	155559014	0	FALSE	FALSE	Gm16023_utr3_0_0_chr4_155608297_r	49281	5830444B04Rik_utr3_2_0_chr4_155421633_r,5830444B04Rik_utr3_3_0_chr4_155421633_r,5830444B04Rik_utr3_4_0_chr4_155421633_r	137381	-231678,-220974,-201067,-192454,-198458,-201003,-199027,-200158,-200011
chr8_18837_minus	94185000	94180000	4	94180057	0	FALSE	FALSE	9330175E14Rik_utr3_0_0_chr8_94433127_r	253068	Bbs2_utr3_0_0_chr8_94067952_r	112105	-113847,-104490,-111592,-107346,-107954,-109451,-107605,-107933,-105156
chr8_18837_minus	94185000	94180000	4	94180119	0	FALSE	FALSE	9330175E14Rik_utr3_0_0_chr8_94433127_r	253006	Bbs2_utr3_0_0_chr8_94067952_r	112167	-113847,-104490,-111592,-107346,-107954,-109451,-107605,-107933,-105156
chr8_18837_minus	94185000	94180000	4	94180150	0	FALSE	FALSE	9330175E14Rik_utr3_0_0_chr8_94433127_r	252975	Bbs2_utr3_0_0_chr8_94067952_r	112198	-113847,-104490,-111592,-107346,-107954,-109451,-107605,-107933,-105156
chr8_18837_minus	94185000	94180000	4	94181729	0	FALSE	FALSE	9330175E14Rik_utr3_0_0_chr8_94433127_r	251396	Bbs2_utr3_0_0_chr8_94067952_r	113777	-113847,-104490,-111592,-107346,-107954,-109451,-107605,-107933,-105156
chr8_24641_minus	123205000	123200000	5	123200984	1	FALSE	FALSE	Chmp1a_utr3_0_0_chr8_123204261_r	3275	Sult5a1_utr3_0_0_chr8_123142847_r	58137	-421575,-362712,-303190,-305359,-309449,-314613,-318835,-320995,-324296
chr8_24641_minus	123205000	123200000	5	123201161	1	FALSE	FALSE	Chmp1a_utr3_0_0_chr8_123204261_r	3098	Sult5a1_utr3_0_0_chr8_123142847_r	58314	-421575,-362712,-303190,-305359,-309449,-314613,-318835,-320995,-324296
chr8_24641_minus	123205000	123200000	5	123201552	1	FALSE	FALSE	Chmp1a_utr3_0_0_chr8_123204261_r	2707	Sult5a1_utr3_0_0_chr8_123142847_r	58705	-421575,-362712,-303190,-305359,-309449,-314613,-318835,-320995,-324296
chr8_24641_minus	123205000	123200000	5	123201556	1	FALSE	FALSE	Chmp1a_utr3_0_0_chr8_123204261_r	2703	Sult5a1_utr3_0_0_chr8_123142847_r	58709	-421575,-362712,-303190,-305359,-309449,-314613,-318835,-320995,-324296
chr8_24641_minus	123205000	123200000	5	123204398	1	FALSE	FALSE	Spata2l_utr3_0_0_chr8_123232255_r,Spata2l_utr3_0_0_chr8_123232255_r,Spata2l_utr3_0_0_chr8_123232255_r,Spata2l_utr3_0_0_chr8_123232255_r	27855	Chmp1a_utr3_0_0_chr8_123204261_r	137	-421575,-362712,-303190,-305359,-309449,-314613,-318835,-320995,-324296
chr5_6004_plus	30015000	30020000	2	30017900	2	FALSE	FALSE	Dnajb6_utr3_8_0_chr5_29785114_f,Dnajb6_utr3_9_0_chr5_29785114_f	231421	Il6_utr3_4_0_chr5_30019469_f,Il6_utr3_4_0_chr5_30019549_f	2074	-25231,-20995,-21699,-21670,-21039,-20142,-20252,-20188,-20152
chr5_6004_plus	30015000	30020000	2	30019719	2	FALSE	FALSE	Dnajb6_utr3_8_0_chr5_29785114_f,Dnajb6_utr3_9_0_chr5_29785114_f	233240	Il6_utr3_4_0_chr5_30019469_f,Il6_utr3_4_0_chr5_30019549_f	255	-25231,-20995,-21699,-21670,-21039,-20142,-20252,-20188,-20152
chr5_28685_plus	143420000	143425000	4	143420876	1	FALSE	FALSE	Grid2ip_utr3_20_0_chr5_143391469_f,Grid2ip_utr3_20_0_chr5_143391469_f,Grid2ip_utr3_21_0_chr5_143391469_f	29096	Kdelr2_utr3_4_0_chr5_143420836_f	1027	-145991,-129672,-136318,-125055,-129539,-129494,-128505,-129037,-130450
chr5_28685_plus	143420000	143425000	4	143421599	1	FALSE	FALSE	Grid2ip_utr3_20_0_chr5_143391469_f,Grid2ip_utr3_20_0_chr5_143391469_f,Grid2ip_utr3_21_0_chr5_143391469_f	29819	Kdelr2_utr3_4_0_chr5_143420836_f	304	-145991,-129672,-136318,-125055,-129539,-129494,-128505,-129037,-130450
chr5_28685_plus	143420000	143425000	4	143421664	1	FALSE	FALSE	Grid2ip_utr3_20_0_chr5_143391469_f,Grid2ip_utr3_20_0_chr5_143391469_f,Grid2ip_utr3_21_0_chr5_143391469_f	29884	Kdelr2_utr3_4_0_chr5_143420836_f	239	-145991,-129672,-136318,-125055,-129539,-129494,-128505,-129037,-130450
chr5_28685_plus	143420000	143425000	4	143422309	1	FALSE	FALSE	Kdelr2_utr3_4_0_chr5_143420836_f	404	Daglb_utr3_14_0_chr5_143503400_f	82132	-145991,-129672,-136318,-125055,-129539,-129494,-128505,-129037,-130450
chr15_15786_minus	78930000	78925000	5	78928650	0	FALSE	FALSE	Gm10865_utr3_0_0_chr15_78994955_r	66303	Gm26634_utr3_2_0_chr15_78868996_r	59654	-533926,-483886,-421424,-419873,-403046,-415278,-423376,-401079,-404310
chr15_15786_minus	78930000	78925000	5	78929654	0	FALSE	FALSE	Gm10865_utr3_0_0_chr15_78994955_r	65299	Gm26634_utr3_2_0_chr15_78868996_r	60658	-533926,-483886,-421424,-419873,-403046,-415278,-423376,-401079,-404310
chr15_15786_minus	78930000	78925000	5	78929674	0	FALSE	FALSE	Gm10865_utr3_0_0_chr15_78994955_r	65279	Gm26634_utr3_2_0_chr15_78868996_r	60678	-533926,-483886,-421424,-419873,-403046,-415278,-423376,-401079,-404310
chr15_15786_minus	78930000	78925000	5	78929848	0	FALSE	FALSE	Gm10865_utr3_0_0_chr15_78994955_r	65105	Gm26634_utr3_2_0_chr15_78868996_r	60852	-533926,-483886,-421424,-419873,-403046,-415278,-423376,-401079,-404310
chr15_15786_minus	78930000	78925000	5	78929998	0	FALSE	FALSE	Gm10865_utr3_0_0_chr15_78994955_r	64955	Gm26634_utr3_2_0_chr15_78868996_r	61002	-533926,-483886,-421424,-419873,-403046,-415278,-423376,-401079,-404310
chr11_23661_minus	118305000	118300000	2	118301480	1	FALSE	FALSE	Cep295nl_utr3_0_0_chr11_118332360_r	30878	Timp2_utr3_0_0_chr11_118301061_r	419	-418891,-328540,-307519,-315395,-302250,-306996,-329461,-316087,-315969
chr11_23661_minus	118305000	118300000	2	118303701	1	FALSE	FALSE	Cep295nl_utr3_0_0_chr11_118332360_r	28657	Timp2_utr3_0_0_chr11_118301061_r	2640	-418891,-328540,-307519,-315395,-302250,-306996,-329461,-316087,-315969
chr14_5331_plus	26650000	26655000	6	26651678	0	FALSE	FALSE	Dennd6a_utr3_17_0_chr14_26629560_f,Dennd6a_utr3_19_0_chr14_26629560_f,Dennd6a_utr3_19_0_chr14_26629560_f	17355	Arf4_utr3_5_0_chr14_26655983_f	5163	-37478,-32841,-28475,-29424,-29198,-30354,-30233,-31188,-30668
chr14_5331_plus	26650000	26655000	6	26653203	0	FALSE	FALSE	Dennd6a_utr3_17_0_chr14_26629560_f,Dennd6a_utr3_19_0_chr14_26629560_f,Dennd6a_utr3_19_0_chr14_26629560_f	18880	Arf4_utr3_5_0_chr14_26655983_f	3638	-37478,-32841,-28475,-29424,-29198,-30354,-30233,-31188,-30668
chr14_5331_plus	26650000	26655000	6	26653201	0	FALSE	FALSE	Dennd6a_utr3_17_0_chr14_26629560_f,Dennd6a_utr3_19_0_chr14_26629560_f,Dennd6a_utr3_19_0_chr14_26629560_f	18878	Arf4_utr3_5_0_chr14_26655983_f	3640	-37478,-32841,-28475,-29424,-29198,-30354,-30233,-31188,-30668
chr14_5331_plus	26650000	26655000	6	26654689	0	FALSE	FALSE	Dennd6a_utr3_17_0_chr14_26629560_f,Dennd6a_utr3_19_0_chr14_26629560_f,Dennd6a_utr3_19_0_chr14_26629560_f	20366	Arf4_utr3_5_0_chr14_26655983_f	2152	-37478,-32841,-28475,-29424,-29198,-30354,-30233,-31188,-30668
chr14_5331_plus	26650000	26655000	6	26654718	0	FALSE	FALSE	Dennd6a_utr3_17_0_chr14_26629560_f,Dennd6a_utr3_19_0_chr14_26629560_f,Dennd6a_utr3_19_0_chr14_26629560_f	20395	Arf4_utr3_5_0_chr14_26655983_f	2123	-37478,-32841,-28475,-29424,-29198,-30354,-30233,-31188,-30668
chr14_5331_plus	26650000	26655000	6	26654750	0	FALSE	FALSE	Dennd6a_utr3_17_0_chr14_26629560_f,Dennd6a_utr3_19_0_chr14_26629560_f,Dennd6a_utr3_19_0_chr14_26629560_f	20427	Arf4_utr3_5_0_chr14_26655983_f	2091	-37478,-32841,-28475,-29424,-29198,-30354,-30233,-31188,-30668
chr4_8161_plus	40800000	40805000	2	40804869	0	FALSE	FALSE	Dnaja1_utr3_8_0_chr4_40732947_f,Dnaja1_utr3_8_0_chr4_40732947_f,Dnaja1_utr3_8_0_chr4_40732947_f	69903	Spink4_utr3_3_0_chr4_40931303_f	126525	-103092,-94612,-95078,-95962,-96112,-96778,-97123,-97600,-97891
chr4_8161_plus	40800000	40805000	2	40804965	0	FALSE	FALSE	Dnaja1_utr3_8_0_chr4_40732947_f,Dnaja1_utr3_8_0_chr4_40732947_f,Dnaja1_utr3_8_0_chr4_40732947_f	69999	Spink4_utr3_3_0_chr4_40931303_f	126429	-103092,-94612,-95078,-95962,-96112,-96778,-97123,-97600,-97891
chr3_18989_minus	94945000	94940000	2	94940616	0	FALSE	FALSE	Zfp687_utr3_0_0_chr3_95006590_r,Zfp687_utr3_0_0_chr3_95006590_r	65972	Psmb4_utr3_0_0_chr3_94884324_r	56292	-91091,-79060,-84395,-87132,-88246,-88071,-88093,-89554,-88773
chr3_18989_minus	94945000	94940000	2	94944508	0	FALSE	FALSE	Zfp687_utr3_0_0_chr3_95006590_r,Zfp687_utr3_0_0_chr3_95006590_r	62080	Psmb4_utr3_0_0_chr3_94884324_r	60184	-91091,-79060,-84395,-87132,-88246,-88071,-88093,-89554,-88773
chr17_7167_minus	35835000	35830000	2	35832952	1	FALSE	FALSE	Tubb5_utr3_0_0_chr17_35833920_r	966	Ddr1_utr3_0_0_chr17_35681567_r,Ddr1_utr3_0_0_chr17_35681567_r,Ddr1_utr3_0_0_chr17_35681567_r,Ddr1_utr3_0_0_chr17_35681567_r	151385	-409141,-301061,-307843,-311652,-313510,-313370,-306248,-300299,-299411
chr17_7167_minus	35835000	35830000	2	35834938	1	FALSE	FALSE	2310061I04Rik_utr3_0_0_chr17_35892677_r	57737	Tubb5_utr3_0_0_chr17_35833920_r	1018	-409141,-301061,-307843,-311652,-313510,-313370,-306248,-300299,-299411
chr15_15000_minus	75000000	74995000	2	74995030	6	FALSE	FALSE	Ly6c1_utr3_0_0_chr15_75044018_r	48986	Ly6a_utr3_0_0_chr15_74994877_r,Ly6a_utr3_0_0_chr15_74994877_r,Ly6a_utr3_0_0_chr15_74994877_r,Ly6a_utr3_0_0_chr15_74994877_r,Ly6a_utr3_0_0_chr15_74994877_r,Ly6a_utr3_0_0_chr15_74994877_r	153	-309027,-250573,-254040,-255211,-256624,-258268,-259823,-260265,-261401
chr15_15000_minus	75000000	74995000	2	74995215	6	FALSE	FALSE	Ly6c1_utr3_0_0_chr15_75044018_r	48801	Ly6a_utr3_0_0_chr15_74994877_r,Ly6a_utr3_0_0_chr15_74994877_r,Ly6a_utr3_0_0_chr15_74994877_r,Ly6a_utr3_0_0_chr15_74994877_r,Ly6a_utr3_0_0_chr15_74994877_r,Ly6a_utr3_0_0_chr15_74994877_r	338	-309027,-250573,-254040,-255211,-256624,-258268,-259823,-260265,-261401
chr3_17854_minus	89270000	89265000	2	89266835	1	FALSE	FALSE	Slc50a1_utr3_0_0_chr3_89268246_r	1409	Trim46_utr3_10_0_chr3_89244701_r	22134	-159937,-114637,-114571,-116900,-119078,-121849,-122031,-122633,-122782
chr3_17854_minus	89270000	89265000	2	89268368	1	FALSE	FALSE	Efna1_utr3_0_0_chr3_89271730_r,Efna1_utr3_0_0_chr3_89271730_r	3360	Slc50a1_utr3_0_0_chr3_89268246_r	122	-159937,-114637,-114571,-116900,-119078,-121849,-122031,-122633,-122782
chr10_25699_minus	128495000	128490000	2	128490891	9	FALSE	FALSE	Myl6_utr3_1_0_chr10_128491290_r	397	Myl6_utr3_0_0_chr10_128490859_r,Myl6_utr3_0_0_chr10_128490859_r,Myl6_utr3_0_0_chr10_128490859_r,Myl6_utr3_0_0_chr10_128490859_r,Myl6_utr3_0_0_chr10_128490859_r	32	-328944,-252182,-248759,-230467,-229013,-234387,-226387,-224511
chr10_25699_minus	128495000	128490000	2	128491907	9	FALSE	FALSE	Myl6b_utr3_0_0_chr10_128494157_r	2248	Myl6_utr3_1_0_chr10_128491720_r,Myl6_utr3_1_0_chr10_128491720_r	187	-328944,-252182,-248759,-230467,-229013,-234387,-226387,-224511
chr4_1722_plus	8605000	8610000	3	8606454	1	FALSE	FALSE	Sdcbp_utr3_8_0_chr4_6394565_f,Sdcbp_utr3_8_0_chr4_6394565_f	2210331	Rab2a_utr3_7_0_chr4_8606504_f	1247	-125116,-109182,-106634,-108421,-110500,-111036,-111387,-112112,-111597
chr4_1722_plus	8605000	8610000	3	8607403	1	FALSE	FALSE	Sdcbp_utr3_8_0_chr4_6394565_f,Sdcbp_utr3_8_0_chr4_6394565_f	2211280	Rab2a_utr3_7_0_chr4_8606504_f	298	-125116,-109182,-106634,-108421,-110500,-111036,-111387,-112112,-111597
chr4_1722_plus	8605000	8610000	3	8607000	1	FALSE	FALSE	Sdcbp_utr3_8_0_chr4_6394565_f,Sdcbp_utr3_8_0_chr4_6394565_f	2210877	Rab2a_utr3_7_0_chr4_8606504_f	701	-125116,-109182,-106634,-108421,-110500,-111036,-111387,-112112,-111597
chr11_21934_minus	109670000	109665000	3	109667540	0	FALSE	FALSE	Fam20a_utr3_0_0_chr11_109672926_r	5384	Wipi1_utr3_0_0_chr11_109573521_r	94019	-153012,-123227,-116572,-117686,-118637,-123056,-123407,-126662,-124510
chr11_21934_minus	109670000	109665000	3	109668932	0	FALSE	FALSE	Fam20a_utr3_0_0_chr11_109672926_r	3992	Wipi1_utr3_0_0_chr11_109573521_r	95411	-153012,-123227,-116572,-117686,-118637,-123056,-123407,-126662,-124510
chr11_21934_minus	109670000	109665000	3	109669390	0	FALSE	FALSE	Fam20a_utr3_0_0_chr11_109672926_r	3534	Wipi1_utr3_0_0_chr11_109573521_r	95869	-153012,-123227,-116572,-117686,-118637,-123056,-123407,-126662,-124510
chr3_27094_minus	135470000	135465000	2	135465796	0	FALSE	FALSE	Nfkb1_utr3_0_0_chr3_135584655_r	118857	4930539J05Rik_utr3_2_0_chr3_135438421_r	27375	-194358,-168911,-175513,-174336,-178215,-172428,-174928,-174261,-173239
chr3_27094_minus	135470000	135465000	2	135466276	0	FALSE	FALSE	Nfkb1_utr3_0_0_chr3_135584655_r	118377	4930539J05Rik_utr3_2_0_chr3_135438421_r	27855	-194358,-168911,-175513,-174336,-178215,-172428,-174928,-174261,-173239
chr16_9983_plus	49910000	49915000	4	49910894	5	FALSE	FALSE	Ift57_utr3_10_0_chr16_49763921_f	145767	Cd47_utr3_9_0_chr16_49910878_f	788	-140404,-120260,-120885,-111642,-113304,-114257,-113165,-116361,-112201
chr16_9983_plus	49910000	49915000	4	49911410	5	FALSE	FALSE	Ift57_utr3_10_0_chr16_49763921_f	146283	Cd47_utr3_9_0_chr16_49910878_f	272	-140404,-120260,-120885,-111642,-113304,-114257,-113165,-116361,-112201
chr16_9983_plus	49910000	49915000	4	49911841	5	FALSE	FALSE	Cd47_utr3_9_0_chr16_49910878_f	157	Cd47_utr3_10_0_chr16_49910874_f,Cd47_utr3_10_0_chr16_49910874_f,Cd47_utr3_11_0_chr16_49910874_f,Cd47_utr3_8_0_chr16_49910878_f	586	-140404,-120260,-120885,-111642,-113304,-114257,-113165,-116361,-112201
chr16_9983_plus	49910000	49915000	4	49914750	5	FALSE	FALSE	Cd47_utr3_10_0_chr16_49910874_f,Cd47_utr3_10_0_chr16_49910874_f,Cd47_utr3_11_0_chr16_49910874_f,Cd47_utr3_8_0_chr16_49910878_f	2321	Cblb_utr3_17_0_chr16_52204693_f	2293295	-140404,-120260,-120885,-111642,-113304,-114257,-113165,-116361,-112201
chr11_23100_minus	115500000	115495000	2	115497488	1	FALSE	FALSE	Sumo2_utr3_0_0_chr11_115523109_r	25619	Jpt1_utr3_0_0_chr11_115497345_r	143	-112039,-93254,-92617,-91682,-94538,-95495,-95635,-95428,-97429
chr11_23100_minus	115500000	115495000	2	115498115	1	FALSE	FALSE	Sumo2_utr3_0_0_chr11_115523109_r	24992	Jpt1_utr3_0_0_chr11_115497345_r	770	-112039,-93254,-92617,-91682,-94538,-95495,-95635,-95428,-97429
chr15_17051_minus	85255000	85250000	1	85251625	0	FALSE	FALSE	7530416G11Rik_utr3_0_0_chr15_85492736_r	241109	Gm19277_utr3_2_0_chr15_85155976_r	95649	-68998,-66585
chr16_9983_minus	49915000	49910000	3	49910896	0	FALSE	FALSE	Gm4827_utr3_0_0_chr16_50019658_r	108760	1700026J12Rik_utr3_7_0_chr16_49255699_r,1700026J12Rik_utr3_8_0_chr16_49255699_r,1700026J12Rik_utr3_8_0_chr16_49255699_r,1700026J12Rik_utr3_9_0_chr16_49255699_r	655197	-160273,-146316,-133245,-130400,-127631,-128723,-126449,-128958,-128303
chr16_9983_minus	49915000	49910000	3	49911411	0	FALSE	FALSE	Gm4827_utr3_0_0_chr16_50019658_r	108245	1700026J12Rik_utr3_7_0_chr16_49255699_r,1700026J12Rik_utr3_8_0_chr16_49255699_r,1700026J12Rik_utr3_8_0_chr16_49255699_r,1700026J12Rik_utr3_9_0_chr16_49255699_r	655712	-160273,-146316,-133245,-130400,-127631,-128723,-126449,-128958,-128303
chr16_9983_minus	49915000	49910000	3	49913726	0	FALSE	FALSE	Gm4827_utr3_0_0_chr16_50019658_r	105930	1700026J12Rik_utr3_7_0_chr16_49255699_r,1700026J12Rik_utr3_8_0_chr16_49255699_r,1700026J12Rik_utr3_8_0_chr16_49255699_r,1700026J12Rik_utr3_9_0_chr16_49255699_r	658027	-160273,-146316,-133245,-130400,-127631,-128723,-126449,-128958,-128303
chr19_1396_minus	6980000	6975000	5	6977070	10	FALSE	FALSE	LOC114841036_utr3_0_0_chr19_6977585_r	513	Plcb3_utr3_0_0_chr19_6953713_r,Plcb3_utr3_0_0_chr19_6953713_r	23357	-92758,-78918,-70050,-70240,-72622,-72401,-72658,-73191,-73744
chr19_1396_minus	6980000	6975000	5	6977040	10	FALSE	FALSE	LOC114841036_utr3_0_0_chr19_6977585_r	543	Plcb3_utr3_0_0_chr19_6953713_r,Plcb3_utr3_0_0_chr19_6953713_r	23327	-92758,-78918,-70050,-70240,-72622,-72401,-72658,-73191,-73744
chr19_1396_minus	6980000	6975000	5	6978067	10	FALSE	FALSE	LOC114841036_utr3_2_0_chr19_6978390_r	321	LOC114841036_utr3_1_0_chr19_6978011_r	56	-92758,-78918,-70050,-70240,-72622,-72401,-72658,-73191,-73744
chr19_1396_minus	6980000	6975000	5	6977790	10	FALSE	FALSE	LOC114841036_utr3_1_0_chr19_6978011_r	219	Fkbp2_utr3_0_0_chr19_6977737_r,Fkbp2_utr3_0_0_chr19_6977737_r,Fkbp2_utr3_0_0_chr19_6977737_r,Fkbp2_utr3_0_0_chr19_6977737_r	53	-92758,-78918,-70050,-70240,-72622,-72401,-72658,-73191,-73744
chr19_1396_minus	6980000	6975000	5	6977759	10	FALSE	FALSE	LOC114841036_utr3_1_0_chr19_6978011_r	250	Fkbp2_utr3_0_0_chr19_6977737_r,Fkbp2_utr3_0_0_chr19_6977737_r,Fkbp2_utr3_0_0_chr19_6977737_r,Fkbp2_utr3_0_0_chr19_6977737_r	22	-92758,-78918,-70050,-70240,-72622,-72401,-72658,-73191,-73744
chr11_21934_plus	109665000	109670000	3	109667540	8	FALSE	FALSE	Arsg_utr3_10_0_chr11_109572494_f,Arsg_utr3_12_0_chr11_109572494_f,Arsg_utr3_13_0_chr11_109572494_f,Arsg_utr3_3_0_chr11_109572219_f,Arsg_utr3_4_0_chr11_109572494_f	94210	Prkar1a_utr3_10_0_chr11_109667603_f,Prkar1a_utr3_10_0_chr11_109667603_f,Prkar1a_utr3_10_0_chr11_109667603_f,Prkar1a_utr3_10_0_chr11_109667603_f,Prkar1a_utr3_10_0_chr11_109667603_f,Prkar1a_utr3_10_0_chr11_109667603_f,Prkar1a_utr3_11_0_chr11_109667603_f,Prkar1a_utr3_13_0_chr11_109667603_f	2122	-156336,-130837,-125795,-128315,-129879,-131351,-129596,-131638,-129590
chr11_21934_plus	109665000	109670000	3	109668910	8	FALSE	FALSE	Arsg_utr3_10_0_chr11_109572494_f,Arsg_utr3_12_0_chr11_109572494_f,Arsg_utr3_13_0_chr11_109572494_f,Arsg_utr3_3_0_chr11_109572219_f,Arsg_utr3_4_0_chr11_109572494_f	95580	Prkar1a_utr3_10_0_chr11_109667603_f,Prkar1a_utr3_10_0_chr11_109667603_f,Prkar1a_utr3_10_0_chr11_109667603_f,Prkar1a_utr3_10_0_chr11_109667603_f,Prkar1a_utr3_10_0_chr11_109667603_f,Prkar1a_utr3_10_0_chr11_109667603_f,Prkar1a_utr3_11_0_chr11_109667603_f,Prkar1a_utr3_13_0_chr11_109667603_f	752	-156336,-130837,-125795,-128315,-129879,-131351,-129596,-131638,-129590
chr11_21934_plus	109665000	109670000	3	109669394	8	FALSE	FALSE	Arsg_utr3_10_0_chr11_109572494_f,Arsg_utr3_12_0_chr11_109572494_f,Arsg_utr3_13_0_chr11_109572494_f,Arsg_utr3_3_0_chr11_109572219_f,Arsg_utr3_4_0_chr11_109572494_f	96064	Prkar1a_utr3_10_0_chr11_109667603_f,Prkar1a_utr3_10_0_chr11_109667603_f,Prkar1a_utr3_10_0_chr11_109667603_f,Prkar1a_utr3_10_0_chr11_109667603_f,Prkar1a_utr3_10_0_chr11_109667603_f,Prkar1a_utr3_10_0_chr11_109667603_f,Prkar1a_utr3_11_0_chr11_109667603_f,Prkar1a_utr3_13_0_chr11_109667603_f	268	-156336,-130837,-125795,-128315,-129879,-131351,-129596,-131638,-129590
chr12_20689_minus	103445000	103440000	3	103440024	1	FALSE	FALSE	Ifi27l2a_utr3_0_0_chr12_103442166_r	2140	Ifi27l2a_utr3_0_0_chr12_103433873_r	6151	-991648,-806337,-718859,-724410,-726471,-698295,-701922,-705030,-702941
chr12_20689_minus	103445000	103440000	3	103442227	1	FALSE	FALSE	Ifi27l2b_utr3_0_0_chr12_103450898_r	8669	Ifi27l2a_utr3_0_0_chr12_103442166_r	61	-991648,-806337,-718859,-724410,-726471,-698295,-701922,-705030,-702941
chr12_20689_minus	103445000	103440000	3	103442656	1	FALSE	FALSE	Ifi27l2b_utr3_0_0_chr12_103450898_r	8240	Ifi27l2a_utr3_0_0_chr12_103442166_r	490	-991648,-806337,-718859,-724410,-726471,-698295,-701922,-705030,-702941
chr7_26512_minus	132560000	132555000	3	132557992	1	FALSE	FALSE	Nkx1-2_utr3_0_0_chr7_132596239_r	38245	Oat_utr3_0_0_chr7_132557475_r	517	-106396,-100668,-98711,-102480,-105982,-107008,-108424,-108780,-109014
chr7_26512_minus	132560000	132555000	3	132557617	1	FALSE	FALSE	Nkx1-2_utr3_0_0_chr7_132596239_r	38620	Oat_utr3_0_0_chr7_132557475_r	142	-106396,-100668,-98711,-102480,-105982,-107008,-108424,-108780,-109014
chr7_26512_minus	132560000	132555000	3	132557759	1	FALSE	FALSE	Nkx1-2_utr3_0_0_chr7_132596239_r	38478	Oat_utr3_0_0_chr7_132557475_r	284	-106396,-100668,-98711,-102480,-105982,-107008,-108424,-108780,-109014
chr5_19370_minus	96850000	96845000	2	96845599	0	FALSE	FALSE	Gm33370_utr3_0_0_chr5_96910270_r,Gm33370_utr3_0_0_chr5_96910270_r	64669	Cnot6l_utr3_0_0_chr5_96070333_r,Cnot6l_utr3_0_0_chr5_96070333_r,Cnot6l_utr3_0_0_chr5_96070333_r,Cnot6l_utr3_0_0_chr5_96070333_r	775266	-113952,-113336,-117685,-120899,-121696,-121326,-121338,-121674,-121517
chr5_19370_minus	96850000	96845000	2	96845707	0	FALSE	FALSE	Gm33370_utr3_0_0_chr5_96910270_r,Gm33370_utr3_0_0_chr5_96910270_r	64561	Cnot6l_utr3_0_0_chr5_96070333_r,Cnot6l_utr3_0_0_chr5_96070333_r,Cnot6l_utr3_0_0_chr5_96070333_r,Cnot6l_utr3_0_0_chr5_96070333_r	775374	-113952,-113336,-117685,-120899,-121696,-121326,-121338,-121674,-121517
chr5_28702_minus	143510000	143505000	3	143505608	2	FALSE	FALSE	Usp42_utr3_0_0_chr5_143710326_r	204716	Rac1_utr3_0_0_chr5_143505481_r,Rac1_utr3_0_0_chr5_143505481_r	127	-180650,-146175,-136900,-141577,-145457,-147036,-148720,-148497,-149573
chr5_28702_minus	143510000	143505000	3	143506475	2	FALSE	FALSE	Usp42_utr3_0_0_chr5_143710326_r	203849	Rac1_utr3_0_0_chr5_143505481_r,Rac1_utr3_0_0_chr5_143505481_r	994	-180650,-146175,-136900,-141577,-145457,-147036,-148720,-148497,-149573
chr5_28702_minus	143510000	143505000	3	143506892	2	FALSE	FALSE	Usp42_utr3_0_0_chr5_143710326_r	203432	Rac1_utr3_0_0_chr5_143505481_r,Rac1_utr3_0_0_chr5_143505481_r	1411	-180650,-146175,-136900,-141577,-145457,-147036,-148720,-148497,-149573
chr4_29700_minus	148500000	148495000	2	148495329	1	FALSE	FALSE	Tardbp_utr3_0_0_chr4_148612382_r,Tardbp_utr3_0_0_chr4_148612382_r,Tardbp_utr3_0_0_chr4_148612382_r,Tardbp_utr3_0_0_chr4_148612382_r,Tardbp_utr3_0_0_chr4_148612382_r,Tardbp_utr3_0_0_chr4_148612382_r,Tardbp_utr3_0_0_chr4_148612382_r,Tardbp_utr3_0_0_chr4_148612382_r,Tardbp_utr3_0_0_chr4_148612382_r	117051	Angptl7_utr3_0_0_chr4_148495280_r	49	-19455,-17913,-18246,-18739,-18986,-19093,-19058,-19139,-19227
chr4_29700_minus	148500000	148495000	2	148495608	1	FALSE	FALSE	Tardbp_utr3_0_0_chr4_148612382_r,Tardbp_utr3_0_0_chr4_148612382_r,Tardbp_utr3_0_0_chr4_148612382_r,Tardbp_utr3_0_0_chr4_148612382_r,Tardbp_utr3_0_0_chr4_148612382_r,Tardbp_utr3_0_0_chr4_148612382_r,Tardbp_utr3_0_0_chr4_148612382_r,Tardbp_utr3_0_0_chr4_148612382_r,Tardbp_utr3_0_0_chr4_148612382_r	116772	Angptl7_utr3_0_0_chr4_148495280_r	328	-19455,-17913,-18246,-18739,-18986,-19093,-19058,-19139,-19227
chr9_24632_minus	123160000	123155000	3	123157174	0	FALSE	FALSE	Cdcp1_utr3_0_0_chr9_123172285_r	15109	Zdhhc3_utr3_0_0_chr9_123072298_r,Zdhhc3_utr3_0_0_chr9_123072298_r,Zdhhc3_utr3_0_0_chr9_123072298_r,Zdhhc3_utr3_0_0_chr9_123072298_r,Zdhhc3_utr3_0_0_chr9_123072298_r,Zdhhc3_utr3_0_0_chr9_123072298_r,Zdhhc3_utr3_0_0_chr9_123072298_r,Zdhhc3_utr3_0_0_chr9_123072298_r,Zdhhc3_utr3_0_0_chr9_123072298_r,Zdhhc3_utr3_0_0_chr9_123072298_r,Zdhhc3_utr3_0_0_chr9_123072298_r,Zdhhc3_utr3_0_0_chr9_123072298_r,Zdh…	84876	-309768,-324719,-319710,-324287,-322933,-327077,-328231,-328820,-328376
chr9_24632_minus	123160000	123155000	3	123157176	0	FALSE	FALSE	Cdcp1_utr3_0_0_chr9_123172285_r	15107	Zdhhc3_utr3_0_0_chr9_123072298_r,Zdhhc3_utr3_0_0_chr9_123072298_r,Zdhhc3_utr3_0_0_chr9_123072298_r,Zdhhc3_utr3_0_0_chr9_123072298_r,Zdhhc3_utr3_0_0_chr9_123072298_r,Zdhhc3_utr3_0_0_chr9_123072298_r,Zdhhc3_utr3_0_0_chr9_123072298_r,Zdhhc3_utr3_0_0_chr9_123072298_r,Zdhhc3_utr3_0_0_chr9_123072298_r,Zdhhc3_utr3_0_0_chr9_123072298_r,Zdhhc3_utr3_0_0_chr9_123072298_r,Zdhhc3_utr3_0_0_chr9_123072298_r,Zdh…	84878	-309768,-324719,-319710,-324287,-322933,-327077,-328231,-328820,-328376
chr9_24632_minus	123160000	123155000	3	123157285	0	FALSE	FALSE	Cdcp1_utr3_0_0_chr9_123172285_r	14998	Zdhhc3_utr3_0_0_chr9_123072298_r,Zdhhc3_utr3_0_0_chr9_123072298_r,Zdhhc3_utr3_0_0_chr9_123072298_r,Zdhhc3_utr3_0_0_chr9_123072298_r,Zdhhc3_utr3_0_0_chr9_123072298_r,Zdhhc3_utr3_0_0_chr9_123072298_r,Zdhhc3_utr3_0_0_chr9_123072298_r,Zdhhc3_utr3_0_0_chr9_123072298_r,Zdhhc3_utr3_0_0_chr9_123072298_r,Zdhhc3_utr3_0_0_chr9_123072298_r,Zdhhc3_utr3_0_0_chr9_123072298_r,Zdhhc3_utr3_0_0_chr9_123072298_r,Zdh…	84987	-309768,-324719,-319710,-324287,-322933,-327077,-328231,-328820,-328376
chrM_3_minus	15000	10000	4	11259	0	FALSE	FALSE	.	1	.	1	-1432102,-1189817,-1079795,-1069329,-1096018,-1114870,-1106909,-1120249,-1121565
chrM_3_minus	15000	10000	4	11280	0	FALSE	FALSE	.	1	.	1	-1432102,-1189817,-1079795,-1069329,-1096018,-1114870,-1106909,-1120249,-1121565
chrM_3_minus	15000	10000	4	12641	0	FALSE	FALSE	.	1	.	1	-1432102,-1189817,-1079795,-1069329,-1096018,-1114870,-1106909,-1120249,-1121565
chrM_3_minus	15000	10000	4	14974	0	FALSE	FALSE	.	1	.	1	-1432102,-1189817,-1079795,-1069329,-1096018,-1114870,-1106909,-1120249,-1121565
chr12_20042_minus	100210000	100205000	3	100206103	0	FALSE	FALSE	Ttc7b_utr3_0_0_chr12_100300770_r,Ttc7b_utr3_0_0_chr12_100300770_r	94665	Nrde2_utr3_13_0_chr12_100159540_r,Nrde2_utr3_13_0_chr12_100159540_r	46563	-350991,-273506,-234604,-229773,-243736,-235565,-240027,-242134,-243389
chr12_20042_minus	100210000	100205000	3	100207053	0	FALSE	FALSE	Ttc7b_utr3_0_0_chr12_100300770_r,Ttc7b_utr3_0_0_chr12_100300770_r	93715	Nrde2_utr3_13_0_chr12_100159540_r,Nrde2_utr3_13_0_chr12_100159540_r	47513	-350991,-273506,-234604,-229773,-243736,-235565,-240027,-242134,-243389
chr12_20042_minus	100210000	100205000	3	100206837	0	FALSE	FALSE	Ttc7b_utr3_0_0_chr12_100300770_r,Ttc7b_utr3_0_0_chr12_100300770_r	93931	Nrde2_utr3_13_0_chr12_100159540_r,Nrde2_utr3_13_0_chr12_100159540_r	47297	-350991,-273506,-234604,-229773,-243736,-235565,-240027,-242134,-243389
chr15_15786_plus	78925000	78930000	5	78927002	0	FALSE	FALSE	Pdxp_utr3_1_0_chr15_78918447_f	7484	Lgals1_utr3_3_0_chr15_78930145_f	3462	-479223,-396944,-328501,-341370,-281389,-281781,-281111,-280034,-274679
chr15_15786_plus	78925000	78930000	5	78929652	0	FALSE	FALSE	Pdxp_utr3_1_0_chr15_78918447_f	10134	Lgals1_utr3_3_0_chr15_78930145_f	812	-479223,-396944,-328501,-341370,-281389,-281781,-281111,-280034,-274679
chr15_15786_plus	78925000	78930000	5	78929677	0	FALSE	FALSE	Pdxp_utr3_1_0_chr15_78918447_f	10159	Lgals1_utr3_3_0_chr15_78930145_f	787	-479223,-396944,-328501,-341370,-281389,-281781,-281111,-280034,-274679
chr15_15786_plus	78925000	78930000	5	78929825	0	FALSE	FALSE	Pdxp_utr3_1_0_chr15_78918447_f	10307	Lgals1_utr3_3_0_chr15_78930145_f	639	-479223,-396944,-328501,-341370,-281389,-281781,-281111,-280034,-274679
chr15_15786_plus	78925000	78930000	5	78929997	0	FALSE	FALSE	Pdxp_utr3_1_0_chr15_78918447_f	10479	Lgals1_utr3_3_0_chr15_78930145_f	467	-479223,-396944,-328501,-341370,-281389,-281781,-281111,-280034,-274679
chr7_28476_minus	142380000	142375000	2	142376048	1	FALSE	FALSE	Prr33_utr3_0_0_chr7_142491080_r	115030	Ctsd_utr3_0_0_chr7_142375910_r	138	-134205,-124306,-131996,-139081,-137134,-137504,-136897,-136498,-135352
chr7_28476_minus	142380000	142375000	2	142376427	1	FALSE	FALSE	Prr33_utr3_0_0_chr7_142491080_r	114651	Ctsd_utr3_0_0_chr7_142375910_r	517	-134205,-124306,-131996,-139081,-137134,-137504,-136897,-136498,-135352
chr1_38655_minus	193275000	193270000	5	193272168	1	FALSE	FALSE	Camk1g_utr3_0_0_chr1_193346346_r	74176	G0s2_utr3_0_0_chr1_193272160_r	8	-124561,-123612,-127125,-134608,-136283,-134937,-134309,-134201,-133331
chr1_38655_minus	193275000	193270000	5	193272273	1	FALSE	FALSE	Camk1g_utr3_0_0_chr1_193346346_r	74071	G0s2_utr3_0_0_chr1_193272160_r	113	-124561,-123612,-127125,-134608,-136283,-134937,-134309,-134201,-133331
chr1_38655_minus	193275000	193270000	5	193272287	1	FALSE	FALSE	Camk1g_utr3_0_0_chr1_193346346_r	74057	G0s2_utr3_0_0_chr1_193272160_r	127	-124561,-123612,-127125,-134608,-136283,-134937,-134309,-134201,-133331
chr1_38655_minus	193275000	193270000	5	193272306	1	FALSE	FALSE	Camk1g_utr3_0_0_chr1_193346346_r	74038	G0s2_utr3_0_0_chr1_193272160_r	146	-124561,-123612,-127125,-134608,-136283,-134937,-134309,-134201,-133331
chr1_38655_minus	193275000	193270000	5	193272305	1	FALSE	FALSE	Camk1g_utr3_0_0_chr1_193346346_r	74039	G0s2_utr3_0_0_chr1_193272160_r	145	-124561,-123612,-127125,-134608,-136283,-134937,-134309,-134201,-133331
chr13_19663_minus	98315000	98310000	2	98310028	2	FALSE	FALSE	2310005E17Rik_utr3_0_0_chr13_98424110_r	114080	Btf3_utr3_0_0_chr13_98309897_r,Btf3_utr3_0_0_chr13_98309897_r	131	-257039,-169599,-175908,-176987,-176686,-177197,-177374,-177218,-176819
chr13_19663_minus	98315000	98310000	2	98311250	2	FALSE	FALSE	2310005E17Rik_utr3_0_0_chr13_98424110_r	112858	Btf3_utr3_0_0_chr13_98309897_r,Btf3_utr3_0_0_chr13_98309897_r	1353	-257039,-169599,-175908,-176987,-176686,-177197,-177374,-177218,-176819
chrX_20438_minus	102190000	102185000	2	102185005	1	FALSE	FALSE	Cited1_utr3_0_0_chrX_102247378_r,Cited1_utr3_0_0_chrX_102247378_r,Cited1_utr3_0_0_chrX_102247378_r,Cited1_utr3_0_0_chrX_102247378_r	62371	Rps4x_utr3_0_0_chrX_102184941_r	64	-1006204,-906591,-881060,-832131,-859700,-862172,-825273,-837828
chrX_20438_minus	102190000	102185000	2	102185397	1	FALSE	FALSE	Cited1_utr3_0_0_chrX_102247378_r,Cited1_utr3_0_0_chrX_102247378_r,Cited1_utr3_0_0_chrX_102247378_r,Cited1_utr3_0_0_chrX_102247378_r	61979	Rps4x_utr3_0_0_chrX_102184941_r	456	-1006204,-906591,-881060,-832131,-859700,-862172,-825273,-837828
chr12_22139_minus	110695000	110690000	2	110691168	1	FALSE	FALSE	Mok_utr3_0_0_chr12_110807798_r	116628	Hsp90aa1_utr3_0_0_chr12_110691036_r	132	-259395,-224917,-216265,-210853,-223813,-218080,-217275,-207868,-207992
chr12_22139_minus	110695000	110690000	2	110693911	1	FALSE	FALSE	Mok_utr3_0_0_chr12_110807798_r	113885	Hsp90aa1_utr3_0_0_chr12_110691036_r	2875	-259395,-224917,-216265,-210853,-223813,-218080,-217275,-207868,-207992
chrX_28108_minus	140540000	140535000	3	140539674	3	FALSE	FALSE	Tsc22d3_utr3_1_0_chrX_140542105_r	2429	Tsc22d3_utr3_0_0_chrX_140539529_r,Tsc22d3_utr3_0_0_chrX_140539529_r,Tsc22d3_utr3_0_0_chrX_140539529_r	145	-97001,-87947,-93861,-95154,-96587,-97396,-98020,-97382,-98422
chrX_28108_minus	140540000	140535000	3	140539650	3	FALSE	FALSE	Tsc22d3_utr3_1_0_chrX_140542105_r	2453	Tsc22d3_utr3_0_0_chrX_140539529_r,Tsc22d3_utr3_0_0_chrX_140539529_r,Tsc22d3_utr3_0_0_chrX_140539529_r	121	-97001,-87947,-93861,-95154,-96587,-97396,-98020,-97382,-98422
chrX_28108_minus	140540000	140535000	3	140539645	3	FALSE	FALSE	Tsc22d3_utr3_1_0_chrX_140542105_r	2458	Tsc22d3_utr3_0_0_chrX_140539529_r,Tsc22d3_utr3_0_0_chrX_140539529_r,Tsc22d3_utr3_0_0_chrX_140539529_r	116	-97001,-87947,-93861,-95154,-96587,-97396,-98020,-97382,-98422
chr8_24320_plus	121595000	121600000	2	121596753	2	FALSE	FALSE	Foxl1_utr3_0_0_chr8_121128973_f	466108	Map1lc3b_utr3_3_0_chr8_121596771_f,Map1lc3b_utr3_3_0_chr8_121596771_f	2006	-206326,-169423,-167717,-170781,-175056,-176733,-178106,-179390,-176938
chr8_24320_plus	121595000	121600000	2	121597787	2	FALSE	FALSE	Foxl1_utr3_0_0_chr8_121128973_f	467142	Map1lc3b_utr3_3_0_chr8_121596771_f,Map1lc3b_utr3_3_0_chr8_121596771_f	972	-206326,-169423,-167717,-170781,-175056,-176733,-178106,-179390,-176938
chr8_24320_minus	121600000	121595000	3	121596753	1	FALSE	FALSE	Zcchc14_utr3_0_0_chr8_121598703_r	1948	Fbxo31_utr3_0_0_chr8_121549443_r	47310	-218430,-187865,-164986,-168696,-167958,-177347,-176038,-180887,-179896
chr8_24320_minus	121600000	121595000	3	121598825	1	FALSE	FALSE	Gm46065_utr3_0_0_chr8_121724883_r	126056	Zcchc14_utr3_0_0_chr8_121598703_r	122	-218430,-187865,-164986,-168696,-167958,-177347,-176038,-180887,-179896
chr8_24320_minus	121600000	121595000	3	121597786	1	FALSE	FALSE	Zcchc14_utr3_0_0_chr8_121598703_r	915	Fbxo31_utr3_0_0_chr8_121549443_r	48343	-218430,-187865,-164986,-168696,-167958,-177347,-176038,-180887,-179896
chr14_5995_plus	29970000	29975000	4	29971645	1	FALSE	FALSE	Lrtm1_utr3_2_0_chr14_29027755_f	938002	Selenok_utr3_4_0_chr14_29974480_f	3428	-216032,-202609,-200518,-205569,-206815,-209512,-207917,-207782,-208641
chr14_5995_plus	29970000	29975000	4	29974568	1	FALSE	FALSE	Lrtm1_utr3_2_0_chr14_29027755_f	940925	Selenok_utr3_4_0_chr14_29974480_f	505	-216032,-202609,-200518,-205569,-206815,-209512,-207917,-207782,-208641
chr14_5995_plus	29970000	29975000	4	29974669	1	FALSE	FALSE	Lrtm1_utr3_2_0_chr14_29027755_f	941026	Selenok_utr3_4_0_chr14_29974480_f	404	-216032,-202609,-200518,-205569,-206815,-209512,-207917,-207782,-208641
chr14_5995_plus	29970000	29975000	4	29974792	1	FALSE	FALSE	Lrtm1_utr3_2_0_chr14_29027755_f	941149	Selenok_utr3_4_0_chr14_29974480_f	281	-216032,-202609,-200518,-205569,-206815,-209512,-207917,-207782,-208641
chr17_6800_minus	34000000	33995000	2	33996159	2	FALSE	FALSE	Ring1_utr3_0_0_chr17_34020792_r	24631	H2-K1_utr3_0_0_chr17_33996012_r,H2-K1_utr3_0_0_chr17_33996012_r	147	-137647,-108520,-116421,-119926,-123421,-124851,-124349,-122648,-122258
chr17_6800_minus	34000000	33995000	2	33997621	2	FALSE	FALSE	Ring1_utr3_0_0_chr17_34020792_r	23169	H2-K1_utr3_0_0_chr17_33996012_r,H2-K1_utr3_0_0_chr17_33996012_r	1609	-137647,-108520,-116421,-119926,-123421,-124851,-124349,-122648,-122258
chr11_13984_minus	69920000	69915000	3	69916851	18	FALSE	FALSE	Eif5a_utr3_1_0_chr11_69917428_r,Eif5a_utr3_1_0_chr11_69917428_r,Eif5a_utr3_1_0_chr11_69917428_r,Eif5a_utr3_1_0_chr11_69917428_r,Eif5a_utr3_1_0_chr11_69917428_r,Eif5a_utr3_1_0_chr11_69917428_r,Eif5a_utr3_1_0_chr11_69917428_r,Eif5a_utr3_1_0_chr11_69917428_r,Eif5a_utr3_1_0_chr11_69917428_r	575	Eif5a_utr3_0_0_chr11_69916712_r,Eif5a_utr3_0_0_chr11_69916712_r,Eif5a_utr3_0_0_chr11_69916712_r,Eif5a_utr3_0_0_chr11_69916712_r,Eif5a_utr3_0_0_chr11_69916712_r,Eif5a_utr3_0_0_chr11_69916712_r,Eif5a_utr3_0_0_chr11_69916712_r,Eif5a_utr3_0_0_chr11_69916712_r,Eif5a_utr3_0_0_chr11_69916712_r	139	-419842,-382923,-409705,-418064,-422895,-426400,-428594,-426639,-427086
chr11_13984_minus	69920000	69915000	3	69916855	18	FALSE	FALSE	Eif5a_utr3_1_0_chr11_69917428_r,Eif5a_utr3_1_0_chr11_69917428_r,Eif5a_utr3_1_0_chr11_69917428_r,Eif5a_utr3_1_0_chr11_69917428_r,Eif5a_utr3_1_0_chr11_69917428_r,Eif5a_utr3_1_0_chr11_69917428_r,Eif5a_utr3_1_0_chr11_69917428_r,Eif5a_utr3_1_0_chr11_69917428_r,Eif5a_utr3_1_0_chr11_69917428_r	571	Eif5a_utr3_0_0_chr11_69916712_r,Eif5a_utr3_0_0_chr11_69916712_r,Eif5a_utr3_0_0_chr11_69916712_r,Eif5a_utr3_0_0_chr11_69916712_r,Eif5a_utr3_0_0_chr11_69916712_r,Eif5a_utr3_0_0_chr11_69916712_r,Eif5a_utr3_0_0_chr11_69916712_r,Eif5a_utr3_0_0_chr11_69916712_r,Eif5a_utr3_0_0_chr11_69916712_r	143	-419842,-382923,-409705,-418064,-422895,-426400,-428594,-426639,-427086
chr11_13984_minus	69920000	69915000	3	69916801	18	FALSE	FALSE	Eif5a_utr3_1_0_chr11_69917428_r,Eif5a_utr3_1_0_chr11_69917428_r,Eif5a_utr3_1_0_chr11_69917428_r,Eif5a_utr3_1_0_chr11_69917428_r,Eif5a_utr3_1_0_chr11_69917428_r,Eif5a_utr3_1_0_chr11_69917428_r,Eif5a_utr3_1_0_chr11_69917428_r,Eif5a_utr3_1_0_chr11_69917428_r,Eif5a_utr3_1_0_chr11_69917428_r	625	Eif5a_utr3_0_0_chr11_69916712_r,Eif5a_utr3_0_0_chr11_69916712_r,Eif5a_utr3_0_0_chr11_69916712_r,Eif5a_utr3_0_0_chr11_69916712_r,Eif5a_utr3_0_0_chr11_69916712_r,Eif5a_utr3_0_0_chr11_69916712_r,Eif5a_utr3_0_0_chr11_69916712_r,Eif5a_utr3_0_0_chr11_69916712_r,Eif5a_utr3_0_0_chr11_69916712_r	89	-419842,-382923,-409705,-418064,-422895,-426400,-428594,-426639,-427086
chr4_27817_minus	139085000	139080000	2	139082427	1	FALSE	FALSE	Micos10_utr3_0_0_chr4_139101814_r,Micos10_utr3_0_0_chr4_139101814_r	19385	Nbl1_utr3_0_0_chr4_139082292_r	135	-116712,-100056,-106823,-109539,-113154,-110983,-109840,-109572,-109663
chr4_27817_minus	139085000	139080000	2	139082899	1	FALSE	FALSE	Micos10_utr3_0_0_chr4_139101814_r,Micos10_utr3_0_0_chr4_139101814_r	18913	Nbl1_utr3_0_0_chr4_139082292_r	607	-116712,-100056,-106823,-109539,-113154,-110983,-109840,-109572,-109663
chr5_20725_plus	103620000	103625000	2	103623290	0	FALSE	FALSE	Ptpn13_utr3_47_0_chr5_103597786_f	24928	Aff1_utr3_19_0_chr5_103850824_f,Aff1_utr3_19_0_chr5_103850824_f	232031	-109512,-75298,-76387,-78772,-79954,-81222,-80974,-81062,-81177
chr5_20725_plus	103620000	103625000	2	103624948	0	FALSE	FALSE	Ptpn13_utr3_47_0_chr5_103597786_f	26586	Aff1_utr3_19_0_chr5_103850824_f,Aff1_utr3_19_0_chr5_103850824_f	230373	-109512,-75298,-76387,-78772,-79954,-81222,-80974,-81062,-81177
chr7_16184_minus	80920000	80915000	4	80915516	1	FALSE	FALSE	Rps17_utr3_0_0_chr7_81342733_r	427215	Sec11a_utr3_0_0_chr7_80915379_r	137	-125934,-124090,-110220,-114026,-115407,-116559,-118951,-120789,-119879
chr7_16184_minus	80920000	80915000	4	80915517	1	FALSE	FALSE	Rps17_utr3_0_0_chr7_81342733_r	427214	Sec11a_utr3_0_0_chr7_80915379_r	138	-125934,-124090,-110220,-114026,-115407,-116559,-118951,-120789,-119879
chr7_16184_minus	80920000	80915000	4	80915688	1	FALSE	FALSE	Rps17_utr3_0_0_chr7_81342733_r	427043	Sec11a_utr3_0_0_chr7_80915379_r	309	-125934,-124090,-110220,-114026,-115407,-116559,-118951,-120789,-119879
chr7_16184_minus	80920000	80915000	4	80918643	1	FALSE	FALSE	Rps17_utr3_0_0_chr7_81342733_r	424088	Sec11a_utr3_0_0_chr7_80915379_r	3264	-125934,-124090,-110220,-114026,-115407,-116559,-118951,-120789,-119879
chr3_27094_plus	135465000	135470000	2	135465795	6	FALSE	FALSE	Slc9b1_utr3_12_0_chr3_135397809_f	67967	Ube2d3_utr3_6_0_chr3_135465241_f,Ube2d3_utr3_7_0_chr3_135465241_f,Ube2d3_utr3_7_0_chr3_135465241_f,Ube2d3_utr3_7_0_chr3_135465241_f,Ube2d3_utr3_7_0_chr3_135465241_f,Ube2d3_utr3_8_0_chr3_135465241_f	2418	-199442,-182317,-184832,-188372,-194802,-184493,-183211,-183156,-184182
chr3_27094_plus	135465000	135470000	2	135466309	6	FALSE	FALSE	Slc9b1_utr3_12_0_chr3_135397809_f	68481	Ube2d3_utr3_6_0_chr3_135465241_f,Ube2d3_utr3_7_0_chr3_135465241_f,Ube2d3_utr3_7_0_chr3_135465241_f,Ube2d3_utr3_7_0_chr3_135465241_f,Ube2d3_utr3_7_0_chr3_135465241_f,Ube2d3_utr3_8_0_chr3_135465241_f	1904	-199442,-182317,-184832,-188372,-194802,-184493,-183211,-183156,-184182
chr2_6650_minus	33250000	33245000	2	33246293	0	FALSE	FALSE	Zbtb34_utr3_0_0_chr2_33406108_r,Zbtb34_utr3_0_0_chr2_33406108_r	159813	Ralgps1_utr3_0_0_chr2_33133419_r,Ralgps1_utr3_0_0_chr2_33133419_r,Ralgps1_utr3_0_0_chr2_33133419_r	112874	-92354,-70734,-74716,-77191,-76123,-77240,-77071,-77869,-77704
chr2_6650_minus	33250000	33245000	2	33247460	0	FALSE	FALSE	Zbtb34_utr3_0_0_chr2_33406108_r,Zbtb34_utr3_0_0_chr2_33406108_r	158646	Ralgps1_utr3_0_0_chr2_33133419_r,Ralgps1_utr3_0_0_chr2_33133419_r,Ralgps1_utr3_0_0_chr2_33133419_r	114041	-92354,-70734,-74716,-77191,-76123,-77240,-77071,-77869,-77704
chr8_14141_minus	70705000	70700000	3	70700229	0	FALSE	FALSE	Mpv17l2_utr3_0_0_chr8_70758649_r	58418	Pgpep1_utr3_0_0_chr8_70646436_r	53793	-349278,-321335,-306390,-308633,-313518,-314095,-320006,-321651,-325214
chr8_14141_minus	70705000	70700000	3	70700342	0	FALSE	FALSE	Mpv17l2_utr3_0_0_chr8_70758649_r	58305	Pgpep1_utr3_0_0_chr8_70646436_r	53906	-349278,-321335,-306390,-308633,-313518,-314095,-320006,-321651,-325214
chr8_14141_minus	70705000	70700000	3	70702423	0	FALSE	FALSE	Mpv17l2_utr3_0_0_chr8_70758649_r	56224	Pgpep1_utr3_0_0_chr8_70646436_r	55987	-349278,-321335,-306390,-308633,-313518,-314095,-320006,-321651,-325214
chr10_22302_minus	111510000	111505000	1	111508229	0	FALSE	FALSE	4933440J02Rik_utr3_0_0_chr10_111586719_r	78488	Zdhhc17_utr3_0_0_chr10_110941780_r,Zdhhc17_utr3_0_0_chr10_110941780_r,Zdhhc17_utr3_0_0_chr10_110941780_r	566449	-108285,-102932,-97596,-102476,-104605,-105357,-107410,-106376,-105452
chr1_4253_minus	21265000	21260000	2	21264458	0	FALSE	FALSE	Gm4956_utr3_0_0_chr1_21285246_r	20786	Tram2_utr3_0_0_chr1_21001397_r	263061	-61747,-48660,-49390,-51282,-52131,-52602,-52509,-53180,-52954
chr1_4253_minus	21265000	21260000	2	21264952	0	FALSE	FALSE	Gm4956_utr3_0_0_chr1_21285246_r	20292	Tram2_utr3_0_0_chr1_21001397_r	263555	-61747,-48660,-49390,-51282,-52131,-52602,-52509,-53180,-52954
chr11_8924_minus	44620000	44615000	2	44617561	0	FALSE	FALSE	Gm12159_utr3_0_0_chr11_45102866_r	485303	Ublcp1_utr3_0_0_chr11_44454571_r	162990	-100625,-79317,-84506,-84872,-86840,-86545,-83237,-85269,-85400
chr11_8924_minus	44620000	44615000	2	44618261	0	FALSE	FALSE	Gm12159_utr3_0_0_chr11_45102866_r	484603	Ublcp1_utr3_0_0_chr11_44454571_r	163690	-100625,-79317,-84506,-84872,-86840,-86545,-83237,-85269,-85400
chr5_26941_minus	134705000	134700000	3	134702863	1	FALSE	FALSE	Tmem270_utr3_0_0_chr5_134901593_r,Tmem270_utr3_0_0_chr5_134901593_r	198728	Eln_utr3_0_0_chr5_134702595_r	268	-88574,-82695,-82174,-83973,-85980,-87850,-88285,-87836,-87780
chr5_26941_minus	134705000	134700000	3	134702970	1	FALSE	FALSE	Tmem270_utr3_0_0_chr5_134901593_r,Tmem270_utr3_0_0_chr5_134901593_r	198621	Eln_utr3_0_0_chr5_134702595_r	375	-88574,-82695,-82174,-83973,-85980,-87850,-88285,-87836,-87780
chr5_26941_minus	134705000	134700000	3	134703612	1	FALSE	FALSE	Tmem270_utr3_0_0_chr5_134901593_r,Tmem270_utr3_0_0_chr5_134901593_r	197979	Eln_utr3_0_0_chr5_134702595_r	1017	-88574,-82695,-82174,-83973,-85980,-87850,-88285,-87836,-87780
chr15_16631_minus	83155000	83150000	2	83153630	1	FALSE	FALSE	A4galt_utr3_0_0_chr15_83226722_r,A4galt_utr3_0_0_chr15_83226722_r,A4galt_utr3_0_0_chr15_83226722_r	73090	Cyb5r3_utr3_0_0_chr15_83153495_r	135	-130977,-108313,-109889,-114146,-118316,-119254,-117520,-115695,-114611
chr15_16631_minus	83155000	83150000	2	83154291	1	FALSE	FALSE	A4galt_utr3_0_0_chr15_83226722_r,A4galt_utr3_0_0_chr15_83226722_r,A4galt_utr3_0_0_chr15_83226722_r	72429	Cyb5r3_utr3_0_0_chr15_83153495_r	796	-130977,-108313,-109889,-114146,-118316,-119254,-117520,-115695,-114611
chr4_1722_minus	8610000	8605000	3	8606456	0	FALSE	FALSE	Gm8273_utr3_0_0_chr4_8646963_r	40505	Car8_utr3_1_0_chr4_8169596_r	436860	-139599,-120325,-113446,-113195,-114418,-115702,-117137,-117854,-119326
chr4_1722_minus	8610000	8605000	3	8606696	0	FALSE	FALSE	Gm8273_utr3_0_0_chr4_8646963_r	40265	Car8_utr3_1_0_chr4_8169596_r	437100	-139599,-120325,-113446,-113195,-114418,-115702,-117137,-117854,-119326
chr4_1722_minus	8610000	8605000	3	8607400	0	FALSE	FALSE	Gm8273_utr3_0_0_chr4_8646963_r	39561	Car8_utr3_1_0_chr4_8169596_r	437804	-139599,-120325,-113446,-113195,-114418,-115702,-117137,-117854,-119326
chr9_19140_minus	95700000	95695000	2	95695294	0	FALSE	FALSE	Trpc1_utr3_0_0_chr9_95705082_r,Trpc1_utr3_0_0_chr9_95705082_r	9786	U2surp_utr3_0_0_chr9_95456894_r,U2surp_utr3_0_0_chr9_95456894_r,U2surp_utr3_0_0_chr9_95456894_r,U2surp_utr3_0_0_chr9_95456894_r,U2surp_utr3_0_0_chr9_95456894_r,U2surp_utr3_0_0_chr9_95456894_r	238400	-98135,-76629,-80676,-82549,-84216,-82652,-83344,-82808,-82458
chr9_19140_minus	95700000	95695000	2	95695652	0	FALSE	FALSE	Trpc1_utr3_0_0_chr9_95705082_r,Trpc1_utr3_0_0_chr9_95705082_r	9428	U2surp_utr3_0_0_chr9_95456894_r,U2surp_utr3_0_0_chr9_95456894_r,U2surp_utr3_0_0_chr9_95456894_r,U2surp_utr3_0_0_chr9_95456894_r,U2surp_utr3_0_0_chr9_95456894_r,U2surp_utr3_0_0_chr9_95456894_r	238758	-98135,-76629,-80676,-82549,-84216,-82652,-83344,-82808,-82458
chr12_4279_minus	21395000	21390000	3	21390465	1	FALSE	FALSE	Gm4425_utr3_0_0_chr12_22115756_r	725289	Ywhaq_utr3_0_0_chr12_21390329_r	136	-180621,-170260,-163604,-169696,-174252,-169485,-178150,-174367,-178563
chr12_4279_minus	21395000	21390000	3	21390483	1	FALSE	FALSE	Gm4425_utr3_0_0_chr12_22115756_r	725271	Ywhaq_utr3_0_0_chr12_21390329_r	154	-180621,-170260,-163604,-169696,-174252,-169485,-178150,-174367,-178563
chr12_4279_minus	21395000	21390000	3	21390810	1	FALSE	FALSE	Gm4425_utr3_0_0_chr12_22115756_r	724944	Ywhaq_utr3_0_0_chr12_21390329_r	481	-180621,-170260,-163604,-169696,-174252,-169485,-178150,-174367,-178563
chr11_23594_minus	117970000	117965000	2	117966218	1	FALSE	FALSE	Dnah17_utr3_0_0_chr11_118021723_r	55503	Socs3_utr3_0_0_chr11_117966087_r	131	-121381,-104683,-111067,-114032,-116246,-116340,-116708,-115701,-114685
chr11_23594_minus	117970000	117965000	2	117966853	1	FALSE	FALSE	Dnah17_utr3_0_0_chr11_118021723_r	54868	Socs3_utr3_0_0_chr11_117966087_r	766	-121381,-104683,-111067,-114032,-116246,-116340,-116708,-115701,-114685
chr6_909_minus	4545000	4540000	6	4540140	0	FALSE	FALSE	Sgce_utr3_0_0_chr6_4674350_r,Sgce_utr3_0_0_chr6_4674350_r,Sgce_utr3_0_0_chr6_4674350_r,Sgce_utr3_0_0_chr6_4674350_r,Sgce_utr3_0_0_chr6_4674350_r	134208	Bet1_utr3_0_0_chr6_4076899_r	463241	-574596,-553583,-538726,-518082,-524335,-531847,-531715,-531499,-538013
chr6_909_minus	4545000	4540000	6	4540538	0	FALSE	FALSE	Sgce_utr3_0_0_chr6_4674350_r,Sgce_utr3_0_0_chr6_4674350_r,Sgce_utr3_0_0_chr6_4674350_r,Sgce_utr3_0_0_chr6_4674350_r,Sgce_utr3_0_0_chr6_4674350_r	133810	Bet1_utr3_0_0_chr6_4076899_r	463639	-574596,-553583,-538726,-518082,-524335,-531847,-531715,-531499,-538013
chr6_909_minus	4545000	4540000	6	4540726	0	FALSE	FALSE	Sgce_utr3_0_0_chr6_4674350_r,Sgce_utr3_0_0_chr6_4674350_r,Sgce_utr3_0_0_chr6_4674350_r,Sgce_utr3_0_0_chr6_4674350_r,Sgce_utr3_0_0_chr6_4674350_r	133622	Bet1_utr3_0_0_chr6_4076899_r	463827	-574596,-553583,-538726,-518082,-524335,-531847,-531715,-531499,-538013
chr6_909_minus	4545000	4540000	6	4540768	0	FALSE	FALSE	Sgce_utr3_0_0_chr6_4674350_r,Sgce_utr3_0_0_chr6_4674350_r,Sgce_utr3_0_0_chr6_4674350_r,Sgce_utr3_0_0_chr6_4674350_r,Sgce_utr3_0_0_chr6_4674350_r	133580	Bet1_utr3_0_0_chr6_4076899_r	463869	-574596,-553583,-538726,-518082,-524335,-531847,-531715,-531499,-538013
chr6_909_minus	4545000	4540000	6	4540706	0	FALSE	FALSE	Sgce_utr3_0_0_chr6_4674350_r,Sgce_utr3_0_0_chr6_4674350_r,Sgce_utr3_0_0_chr6_4674350_r,Sgce_utr3_0_0_chr6_4674350_r,Sgce_utr3_0_0_chr6_4674350_r	133642	Bet1_utr3_0_0_chr6_4076899_r	463807	-574596,-553583,-538726,-518082,-524335,-531847,-531715,-531499,-538013
chr6_909_minus	4545000	4540000	6	4541270	0	FALSE	FALSE	Sgce_utr3_0_0_chr6_4674350_r,Sgce_utr3_0_0_chr6_4674350_r,Sgce_utr3_0_0_chr6_4674350_r,Sgce_utr3_0_0_chr6_4674350_r,Sgce_utr3_0_0_chr6_4674350_r	133078	Bet1_utr3_0_0_chr6_4076899_r	464371	-574596,-553583,-538726,-518082,-524335,-531847,-531715,-531499,-538013
chr5_28685_minus	143425000	143420000	3	143420867	0	FALSE	FALSE	Rac1_utr3_0_0_chr5_143505481_r,Rac1_utr3_0_0_chr5_143505481_r	84612	Zdhhc4_utr3_7_0_chr5_143329166_r	91701	-195954,-178876,-175106,-178369,-183484,-178604,-180179,-180177,-181555
chr5_28685_minus	143425000	143420000	3	143421458	0	FALSE	FALSE	Rac1_utr3_0_0_chr5_143505481_r,Rac1_utr3_0_0_chr5_143505481_r	84021	Zdhhc4_utr3_7_0_chr5_143329166_r	92292	-195954,-178876,-175106,-178369,-183484,-178604,-180179,-180177,-181555
chr5_28685_minus	143425000	143420000	3	143421643	0	FALSE	FALSE	Rac1_utr3_0_0_chr5_143505481_r,Rac1_utr3_0_0_chr5_143505481_r	83836	Zdhhc4_utr3_7_0_chr5_143329166_r	92477	-195954,-178876,-175106,-178369,-183484,-178604,-180179,-180177,-181555
chr13_6784_minus	33920000	33915000	3	33916890	4	FALSE	FALSE	Serpinb6a_utr3_0_0_chr13_33917918_r,Serpinb6a_utr3_0_0_chr13_33917918_r,Serpinb6a_utr3_0_0_chr13_33917918_r,Serpinb6a_utr3_0_0_chr13_33917918_r	1026	Serpinb6c_utr3_0_0_chr13_33879816_r,Serpinb6c_utr3_0_0_chr13_33879816_r	37074	-212391,-178764,-191487,-195013,-197731,-199677,-200013,-200097,-200494
chr13_6784_minus	33920000	33915000	3	33918062	4	FALSE	FALSE	Tubb2a_utr3_0_0_chr13_34074280_r	156216	Serpinb6a_utr3_0_0_chr13_33917918_r,Serpinb6a_utr3_0_0_chr13_33917918_r,Serpinb6a_utr3_0_0_chr13_33917918_r,Serpinb6a_utr3_0_0_chr13_33917918_r	144	-212391,-178764,-191487,-195013,-197731,-199677,-200013,-200097,-200494
chr13_6784_minus	33920000	33915000	3	33918053	4	FALSE	FALSE	Tubb2a_utr3_0_0_chr13_34074280_r	156225	Serpinb6a_utr3_0_0_chr13_33917918_r,Serpinb6a_utr3_0_0_chr13_33917918_r,Serpinb6a_utr3_0_0_chr13_33917918_r,Serpinb6a_utr3_0_0_chr13_33917918_r	135	-212391,-178764,-191487,-195013,-197731,-199677,-200013,-200097,-200494
chr8_14465_minus	72325000	72320000	2	72321087	0	FALSE	FALSE	Eps15l1_utr3_0_0_chr8_72340996_r	19907	Cib3_utr3_0_0_chr8_72204335_r	116752	-335460,-310072,-326543,-333411,-333649,-329051,-330116,-328505,-326430
chr8_14465_minus	72325000	72320000	2	72321256	0	FALSE	FALSE	Eps15l1_utr3_0_0_chr8_72340996_r	19738	Cib3_utr3_0_0_chr8_72204335_r	116921	-335460,-310072,-326543,-333411,-333649,-329051,-330116,-328505,-326430
chr7_25357_minus	126785000	126780000	2	126780250	0	FALSE	FALSE	Ppp4c_utr3_0_0_chr7_126785866_r,Ppp4c_utr3_0_0_chr7_126785866_r	5614	Coro1a_utr3_0_0_chr7_126699774_r,Coro1a_utr3_0_0_chr7_126699774_r	80476	-101140,-86621,-92149,-96553,-97777,-98899,-99388,-97979,-97523
chr7_25357_minus	126785000	126780000	2	126780844	0	FALSE	FALSE	Ppp4c_utr3_0_0_chr7_126785866_r,Ppp4c_utr3_0_0_chr7_126785866_r	5020	Coro1a_utr3_0_0_chr7_126699774_r,Coro1a_utr3_0_0_chr7_126699774_r	81070	-101140,-86621,-92149,-96553,-97777,-98899,-99388,-97979,-97523
chr15_20430_minus	102150000	102145000	2	102147213	0	FALSE	FALSE	Csad_utr3_0_0_chr15_102176998_r,Csad_utr3_0_0_chr15_102176998_r,Csad_utr3_0_0_chr15_102176998_r,Csad_utr3_0_0_chr15_102176998_r	29783	Spryd3_utr3_0_0_chr15_102116528_r	30685	-160623,-135304,-143759,-149406,-152665,-152025,-150804,-151559,-149485
chr15_20430_minus	102150000	102145000	2	102149265	0	FALSE	FALSE	Csad_utr3_0_0_chr15_102176998_r,Csad_utr3_0_0_chr15_102176998_r,Csad_utr3_0_0_chr15_102176998_r,Csad_utr3_0_0_chr15_102176998_r	27731	Spryd3_utr3_0_0_chr15_102116528_r	32737	-160623,-135304,-143759,-149406,-152665,-152025,-150804,-151559,-149485
chr7_3940_minus	19700000	19695000	2	19696398	4	FALSE	FALSE	Tomm40_utr3_0_0_chr7_19701313_r,Tomm40_utr3_0_0_chr7_19701313_r	4913	Apoe_utr3_0_0_chr7_19696244_r,Apoe_utr3_0_0_chr7_19696244_r,Apoe_utr3_0_0_chr7_19696244_r,Apoe_utr3_0_0_chr7_19696244_r	154	-341845,-317669,-333294,-346975,-346843,-348030,-348363,-347555,-347869
chr7_3940_minus	19700000	19695000	2	19696778	4	FALSE	FALSE	Tomm40_utr3_0_0_chr7_19701313_r,Tomm40_utr3_0_0_chr7_19701313_r	4533	Apoe_utr3_0_0_chr7_19696244_r,Apoe_utr3_0_0_chr7_19696244_r,Apoe_utr3_0_0_chr7_19696244_r,Apoe_utr3_0_0_chr7_19696244_r	534	-341845,-317669,-333294,-346975,-346843,-348030,-348363,-347555,-347869
chr14_5995_minus	29975000	29970000	2	29974579	0	FALSE	FALSE	Il17rb_utr3_0_0_chr14_29996168_r	21587	Cacna2d3_utr3_0_0_chr14_28904943_r	1069636	-206282,-197521,-198549,-202757,-204475,-209919,-211352,-212008,-213298
chr14_5995_minus	29975000	29970000	2	29974762	0	FALSE	FALSE	Il17rb_utr3_0_0_chr14_29996168_r	21404	Cacna2d3_utr3_0_0_chr14_28904943_r	1069819	-206282,-197521,-198549,-202757,-204475,-209919,-211352,-212008,-213298
chr14_14673_minus	73365000	73360000	3	73362452	1	FALSE	FALSE	Nudt15_utr3_0_0_chr14_73518880_r,Nudt15_utr3_0_0_chr14_73518880_r	156426	Itm2b_utr3_0_0_chr14_73362226_r	226	-1167787,-1149394,-1040950,-1016301,-1017364,-1036367,-1036817,-1058413,-1057361
chr14_14673_minus	73365000	73360000	3	73362979	1	FALSE	FALSE	Nudt15_utr3_0_0_chr14_73518880_r,Nudt15_utr3_0_0_chr14_73518880_r	155899	Itm2b_utr3_0_0_chr14_73362226_r	753	-1167787,-1149394,-1040950,-1016301,-1017364,-1036367,-1036817,-1058413,-1057361
chr14_14673_minus	73365000	73360000	3	73363324	1	FALSE	FALSE	Nudt15_utr3_0_0_chr14_73518880_r,Nudt15_utr3_0_0_chr14_73518880_r	155554	Itm2b_utr3_0_0_chr14_73362226_r	1098	-1167787,-1149394,-1040950,-1016301,-1017364,-1036367,-1036817,-1058413,-1057361
chr16_3178_minus	15890000	15885000	2	15888206	2	FALSE	FALSE	Spidr_utr3_0_0_chr16_15889225_r,Spidr_utr3_0_0_chr16_15889225_r	1017	Mzt2_utr3_0_0_chr16_15848441_r,Mzt2_utr3_0_0_chr16_15848441_r	39765	-450561,-351814,-367918,-377655,-382277,-387430,-384305,-373277,-372918
chr16_3178_minus	15890000	15885000	2	15889276	2	FALSE	FALSE	Dnm1l_utr3_0_0_chr16_16312228_r,Dnm1l_utr3_0_0_chr16_16312228_r,Dnm1l_utr3_0_0_chr16_16312228_r,Dnm1l_utr3_0_0_chr16_16312228_r,Dnm1l_utr3_0_0_chr16_16312228_r,Dnm1l_utr3_0_0_chr16_16312228_r,Dnm1l_utr3_0_0_chr16_16312228_r,Dnm1l_utr3_0_0_chr16_16312228_r,Dnm1l_utr3_0_0_chr16_16312228_r	422950	Spidr_utr3_0_0_chr16_15889225_r,Spidr_utr3_0_0_chr16_15889225_r	51	-450561,-351814,-367918,-377655,-382277,-387430,-384305,-373277,-372918
chr3_21603_minus	108015000	108010000	2	108012389	2	FALSE	FALSE	Gstm4_utr3_0_0_chr3_108040408_r,Gstm4_utr3_0_0_chr3_108040408_r	28017	Gstm1_utr3_0_0_chr3_108012260_r	129	-281174,-264900,-278111,-288164,-289540,-294245,-294619,-293039,-291186
chr3_21603_minus	108015000	108010000	2	108012938	2	FALSE	FALSE	Gstm4_utr3_0_0_chr3_108040408_r,Gstm4_utr3_0_0_chr3_108040408_r	27468	Gstm1_utr3_0_0_chr3_108012260_r	678	-281174,-264900,-278111,-288164,-289540,-294245,-294619,-293039,-291186
chr2_32767_minus	163835000	163830000	3	163832825	0	FALSE	FALSE	Rims4_utr3_0_0_chr2_163859756_r,Rims4_utr3_0_0_chr2_163859756_r	26929	Ada_utr3_1_0_chr2_163727544_r,Ada_utr3_1_0_chr2_163727544_r	105281	-87549,-88015,-92191,-93281,-93210,-93990,-92835,-92470,-93081
chr2_32767_minus	163835000	163830000	3	163832877	0	FALSE	FALSE	Rims4_utr3_0_0_chr2_163859756_r,Rims4_utr3_0_0_chr2_163859756_r	26877	Ada_utr3_1_0_chr2_163727544_r,Ada_utr3_1_0_chr2_163727544_r	105333	-87549,-88015,-92191,-93281,-93210,-93990,-92835,-92470,-93081
chr2_32767_minus	163835000	163830000	3	163832913	0	FALSE	FALSE	Rims4_utr3_0_0_chr2_163859756_r,Rims4_utr3_0_0_chr2_163859756_r	26841	Ada_utr3_1_0_chr2_163727544_r,Ada_utr3_1_0_chr2_163727544_r	105369	-87549,-88015,-92191,-93281,-93210,-93990,-92835,-92470,-93081
chr5_29026_minus	145130000	145125000	2	145127883	2	FALSE	FALSE	Pdap1_utr3_0_0_chr5_145128770_r,Pdap1_utr3_0_0_chr5_145128770_r	885	Gm4871_utr3_0_0_chr5_145029600_r	98283	-559035,-413317,-413155,-423851,-433361,-427767,-424493,-409570,-406493
chr5_29026_minus	145130000	145125000	2	145129224	2	FALSE	FALSE	Pdap1_utr3_1_0_chr5_145131365_r	2139	Pdap1_utr3_0_0_chr5_145128770_r,Pdap1_utr3_0_0_chr5_145128770_r	454	-559035,-413317,-413155,-423851,-433361,-427767,-424493,-409570,-406493
chr2_30939_plus	154690000	154695000	3	154692604	1	FALSE	FALSE	Zfp341_utr3_14_0_chr2_154646139_f	45786	Chmp4b_utr3_4_0_chr2_154694009_f	2178	-81914,-79873,-69627,-70463,-71944,-71630,-72989,-72328,-72741
chr2_30939_plus	154690000	154695000	3	154694023	1	FALSE	FALSE	Zfp341_utr3_14_0_chr2_154646139_f	47205	Chmp4b_utr3_4_0_chr2_154694009_f	759	-81914,-79873,-69627,-70463,-71944,-71630,-72989,-72328,-72741
chr2_30939_plus	154690000	154695000	3	154694528	1	FALSE	FALSE	Zfp341_utr3_14_0_chr2_154646139_f	47710	Chmp4b_utr3_4_0_chr2_154694009_f	254	-81914,-79873,-69627,-70463,-71944,-71630,-72989,-72328,-72741
chr17_2881_minus	14405000	14400000	2	14404188	0	FALSE	FALSE	Thbs2_utr3_0_0_chr17_14665500_r	261310	4930474M22Rik_utr3_2_0_chr17_14398739_r	5449	-348808,-301176,-318472,-332756,-337541,-339822,-339969,-341362,-340083
chr17_2881_minus	14405000	14400000	2	14404505	0	FALSE	FALSE	Thbs2_utr3_0_0_chr17_14665500_r	260993	4930474M22Rik_utr3_2_0_chr17_14398739_r	5766	-348808,-301176,-318472,-332756,-337541,-339822,-339969,-341362,-340083
chr5_24911_minus	124555000	124550000	2	124550225	0	FALSE	FALSE	Eif2b1_utr3_0_0_chr5_124570214_r	19987	Rilpl1_utr3_0_0_chr5_124493080_r	57145	-199569,-193454,-208234,-216175,-220012,-220543,-216174,-216074,-214475
chr5_24911_minus	124555000	124550000	2	124550234	0	FALSE	FALSE	Eif2b1_utr3_0_0_chr5_124570214_r	19978	Rilpl1_utr3_0_0_chr5_124493080_r	57154	-199569,-193454,-208234,-216175,-220012,-220543,-216174,-216074,-214475
chr18_16976_minus	84880000	84875000	2	84879612	0	FALSE	FALSE	Timm21_utr3_0_0_chr18_84946191_r,Timm21_utr3_0_0_chr18_84946191_r	66577	Gm17266_utr3_0_0_chr18_84794979_r	84633	-227938,-213277,-226249,-237760,-239726,-240248,-237489,-236932,-234869
chr18_16976_minus	84880000	84875000	2	84876971	0	FALSE	FALSE	Timm21_utr3_0_0_chr18_84946191_r,Timm21_utr3_0_0_chr18_84946191_r	69218	Gm17266_utr3_0_0_chr18_84794979_r	81992	-227938,-213277,-226249,-237760,-239726,-240248,-237489,-236932,-234869
chr1_34502_minus	172510000	172505000	2	172506755	0	FALSE	FALSE	4933439K11Rik_utr3_0_0_chr1_172541620_r	34863	Kcnj9_utr3_0_0_chr1_172320508_r,Kcnj9_utr3_0_0_chr1_172320508_r	186247	-348860,-319163,-345699,-358797,-363943,-363669,-361027,-359231,-355397
chr1_34502_minus	172510000	172505000	2	172507117	0	FALSE	FALSE	4933439K11Rik_utr3_0_0_chr1_172541620_r	34501	Kcnj9_utr3_0_0_chr1_172320508_r,Kcnj9_utr3_0_0_chr1_172320508_r	186609	-348860,-319163,-345699,-358797,-363943,-363669,-361027,-359231,-355397
chr19_4129_minus	20645000	20640000	2	20643042	0	FALSE	FALSE	Aldh1a7_utr3_0_0_chr19_20692953_r	49909	C730002L08Rik_utr3_2_0_chr19_20552187_r	90855	-62771,-58432,-61982,-63976,-65340,-65995,-65077,-64719,-64434
chr19_4129_minus	20645000	20640000	2	20643201	0	FALSE	FALSE	Aldh1a7_utr3_0_0_chr19_20692953_r	49750	C730002L08Rik_utr3_2_0_chr19_20552187_r	91014	-62771,-58432,-61982,-63976,-65340,-65995,-65077,-64719,-64434
chr8_18571_minus	92855000	92850000	2	92852947	0	FALSE	FALSE	Ces1a_utr3_0_0_chr8_93020215_r	167266	Crnde_utr3_3_0_chr8_92355688_r,Crnde_utr3_6_0_chr8_92355688_r	497259	-150700,-145252,-154945,-162028,-161252,-161587,-160501,-158999,-158886
chr8_18571_minus	92855000	92850000	2	92853161	0	FALSE	FALSE	Ces1a_utr3_0_0_chr8_93020215_r	167052	Crnde_utr3_3_0_chr8_92355688_r,Crnde_utr3_6_0_chr8_92355688_r	497473	-150700,-145252,-154945,-162028,-161252,-161587,-160501,-158999,-158886
chr3_18109_minus	90545000	90540000	4	90542850	0	FALSE	FALSE	S100a9_utr3_0_0_chr3_90692630_r,S100a9_utr3_0_0_chr3_90692630_r	149778	S100a1_utr3_0_0_chr3_90511034_r	31816	-164368,-173639,-176466,-185393,-184370,-184212,-183774,-180647,-179740
chr3_18109_minus	90545000	90540000	4	90542868	0	FALSE	FALSE	S100a9_utr3_0_0_chr3_90692630_r,S100a9_utr3_0_0_chr3_90692630_r	149760	S100a1_utr3_0_0_chr3_90511034_r	31834	-164368,-173639,-176466,-185393,-184370,-184212,-183774,-180647,-179740
chr3_18109_minus	90545000	90540000	4	90542891	0	FALSE	FALSE	S100a9_utr3_0_0_chr3_90692630_r,S100a9_utr3_0_0_chr3_90692630_r	149737	S100a1_utr3_0_0_chr3_90511034_r	31857	-164368,-173639,-176466,-185393,-184370,-184212,-183774,-180647,-179740
chr3_18109_minus	90545000	90540000	4	90542908	0	FALSE	FALSE	S100a9_utr3_0_0_chr3_90692630_r,S100a9_utr3_0_0_chr3_90692630_r	149720	S100a1_utr3_0_0_chr3_90511034_r	31874	-164368,-173639,-176466,-185393,-184370,-184212,-183774,-180647,-179740
chrX_31043_minus	155215000	155210000	2	155213178	2	FALSE	FALSE	Prdx4_utr3_0_0_chrX_155323918_r,Prdx4_utr3_0_0_chrX_155323918_r	110738	Sat1_utr3_0_0_chrX_155213126_r,Sat1_utr3_0_0_chrX_155213126_r	52	-104327,-90941,-95874,-99311,-99845,-100059,-100021,-100187,-100374
chrX_31043_minus	155215000	155210000	2	155213265	2	FALSE	FALSE	Prdx4_utr3_0_0_chrX_155323918_r,Prdx4_utr3_0_0_chrX_155323918_r	110651	Sat1_utr3_0_0_chrX_155213126_r,Sat1_utr3_0_0_chrX_155213126_r	139	-104327,-90941,-95874,-99311,-99845,-100059,-100021,-100187,-100374
chr11_6020_minus	30100000	30095000	2	30098215	1	FALSE	FALSE	Sptbn1_utr3_0_0_chr11_30099395_r	1178	Fem1al_utr3_0_0_chr11_29822395_r	275820	-110648,-80276,-85440,-86442,-87266,-88251,-89064,-89167,-89334
chr11_6020_minus	30100000	30095000	2	30099524	1	FALSE	FALSE	Sptbn1_utr3_0_0_chr11_30106843_r	7317	Sptbn1_utr3_0_0_chr11_30099395_r	129	-110648,-80276,-85440,-86442,-87266,-88251,-89064,-89167,-89334
chr16_7568_minus	37840000	37835000	3	37835407	0	FALSE	FALSE	Gm36028_utr3_0_0_chr16_37850911_r	15502	Ndufb4_utr3_0_0_chr16_37647602_r	187805	-643853,-525725,-516355,-548170,-558786,-564604,-566071,-564079,-555362
chr16_7568_minus	37840000	37835000	3	37835473	0	FALSE	FALSE	Gm36028_utr3_0_0_chr16_37850911_r	15436	Ndufb4_utr3_0_0_chr16_37647602_r	187871	-643853,-525725,-516355,-548170,-558786,-564604,-566071,-564079,-555362
chr16_7568_minus	37840000	37835000	3	37836253	0	FALSE	FALSE	Gm36028_utr3_0_0_chr16_37850911_r	14656	Ndufb4_utr3_0_0_chr16_37647602_r	188651	-643853,-525725,-516355,-548170,-558786,-564604,-566071,-564079,-555362
chr11_18008_minus	90040000	90035000	2	90035855	0	FALSE	FALSE	Hlf_utr3_0_0_chr11_90336535_r	300678	Pctp_utr3_0_0_chr11_89982544_r,Pctp_utr3_0_0_chr11_89982544_r	53311	-35491,-29479,-31186,-32076,-32516,-32860,-32609,-32368,-32248
chr11_18008_minus	90040000	90035000	2	90036254	0	FALSE	FALSE	Hlf_utr3_0_0_chr11_90336535_r	300279	Pctp_utr3_0_0_chr11_89982544_r,Pctp_utr3_0_0_chr11_89982544_r	53710	-35491,-29479,-31186,-32076,-32516,-32860,-32609,-32368,-32248
chr8_13781_minus	68905000	68900000	2	68902198	0	FALSE	FALSE	Slc18a1_utr3_0_0_chr8_69037708_r	135508	Csgalnact1_utr3_0_0_chr8_68356781_r,Csgalnact1_utr3_0_0_chr8_68356781_r,Csgalnact1_utr3_0_0_chr8_68356781_r	545417	-133499,-87387,-87109,-91265,-95432,-96944,-97772,-97393,-96820
chr8_13781_minus	68905000	68900000	2	68904749	0	FALSE	FALSE	Slc18a1_utr3_0_0_chr8_69037708_r	132957	Csgalnact1_utr3_0_0_chr8_68356781_r,Csgalnact1_utr3_0_0_chr8_68356781_r,Csgalnact1_utr3_0_0_chr8_68356781_r	547968	-133499,-87387,-87109,-91265,-95432,-96944,-97772,-97393,-96820
chr1_14318_minus	71590000	71585000	2	71585654	7	FALSE	FALSE	4933417E11Rik_utr3_0_0_chr1_71958998_r	373342	Fn1_utr3_0_0_chr1_71585473_r,Fn1_utr3_0_0_chr1_71585473_r,Fn1_utr3_0_0_chr1_71585473_r,Fn1_utr3_0_0_chr1_71585473_r,Fn1_utr3_0_0_chr1_71585473_r,Fn1_utr3_0_0_chr1_71585473_r,Fn1_utr3_0_0_chr1_71585473_r	181	-115754,-82382,-87505,-89913,-91104,-90538,-91099,-90627,-89960
chr1_14318_minus	71590000	71585000	2	71588774	7	FALSE	FALSE	4933417E11Rik_utr3_0_0_chr1_71958998_r	370222	Fn1_utr3_0_0_chr1_71585473_r,Fn1_utr3_0_0_chr1_71585473_r,Fn1_utr3_0_0_chr1_71585473_r,Fn1_utr3_0_0_chr1_71585473_r,Fn1_utr3_0_0_chr1_71585473_r,Fn1_utr3_0_0_chr1_71585473_r,Fn1_utr3_0_0_chr1_71585473_r	3301	-115754,-82382,-87505,-89913,-91104,-90538,-91099,-90627,-89960
chr9_24027_minus	120135000	120130000	3	120131010	0	FALSE	FALSE	D830035M03Rik_utr3_0_0_chr9_120490421_r	359409	Cx3cr1_utr3_0_0_chr9_120048683_r	82327	-480463,-375837,-396711,-381610,-378833,-397343,-368011,-370399,-368466
chr9_24027_minus	120135000	120130000	3	120131027	0	FALSE	FALSE	D830035M03Rik_utr3_0_0_chr9_120490421_r	359392	Cx3cr1_utr3_0_0_chr9_120048683_r	82344	-480463,-375837,-396711,-381610,-378833,-397343,-368011,-370399,-368466
chr9_24027_minus	120135000	120130000	3	120131276	0	FALSE	FALSE	D830035M03Rik_utr3_0_0_chr9_120490421_r	359143	Cx3cr1_utr3_0_0_chr9_120048683_r	82593	-480463,-375837,-396711,-381610,-378833,-397343,-368011,-370399,-368466
chr11_16410_minus	82050000	82045000	4	82047231	0	FALSE	FALSE	Ccl1_utr3_0_0_chr11_82176666_r	129433	1700071K01Rik_utr3_0_0_chr11_81572502_r	474729	-160854,-167274,-169572,-179069,-177612,-175954,-175684,-174838,-174004
chr11_16410_minus	82050000	82045000	4	82047242	0	FALSE	FALSE	Ccl1_utr3_0_0_chr11_82176666_r	129422	1700071K01Rik_utr3_0_0_chr11_81572502_r	474740	-160854,-167274,-169572,-179069,-177612,-175954,-175684,-174838,-174004
chr11_16410_minus	82050000	82045000	4	82047270	0	FALSE	FALSE	Ccl1_utr3_0_0_chr11_82176666_r	129394	1700071K01Rik_utr3_0_0_chr11_81572502_r	474768	-160854,-167274,-169572,-179069,-177612,-175954,-175684,-174838,-174004
chr11_16410_minus	82050000	82045000	4	82047285	0	FALSE	FALSE	Ccl1_utr3_0_0_chr11_82176666_r	129379	1700071K01Rik_utr3_0_0_chr11_81572502_r	474783	-160854,-167274,-169572,-179069,-177612,-175954,-175684,-174838,-174004
chr8_16969_minus	84845000	84840000	2	84842221	3	FALSE	FALSE	Gcdh_utr3_0_0_chr8_84886387_r,Gcdh_utr3_0_0_chr8_84886387_r	44164	Calr_utr3_0_0_chr8_84842088_r	133	-501005,-372208,-395512,-403060,-407537,-409479,-409004,-407237,-408378
chr8_16969_minus	84845000	84840000	2	84843633	3	FALSE	FALSE	Gcdh_utr3_0_0_chr8_84886387_r,Gcdh_utr3_0_0_chr8_84886387_r	42752	Calr_utr3_0_0_chr8_84842088_r	1545	-501005,-372208,-395512,-403060,-407537,-409479,-409004,-407237,-408378
chr1_27154_minus	135770000	135765000	2	135767366	0	FALSE	FALSE	Pkp1_utr3_0_0_chr1_135871394_r,Pkp1_utr3_0_0_chr1_135871394_r	104026	Mir1231_utr3_0_0_chr1_135454603_r	312763	-96525,-82610,-89720,-92391,-93041,-92603,-92211,-91371,-91285
chr1_27154_minus	135770000	135765000	2	135768871	0	FALSE	FALSE	Pkp1_utr3_0_0_chr1_135871394_r,Pkp1_utr3_0_0_chr1_135871394_r	102521	Mir1231_utr3_0_0_chr1_135454603_r	314268	-96525,-82610,-89720,-92391,-93041,-92603,-92211,-91371,-91285
chr3_18713_minus	93565000	93560000	2	93562776	0	FALSE	FALSE	Tdpoz2_utr3_0_0_chr3_93651542_r	88764	Lce1m_utr3_0_0_chr3_93017807_r,Lce1m_utr3_0_0_chr3_93017807_r	544969	-339912,-302260,-324558,-333094,-336841,-337866,-336197,-334074,-332902
chr3_18713_minus	93565000	93560000	2	93564387	0	FALSE	FALSE	Tdpoz2_utr3_0_0_chr3_93651542_r	87153	Lce1m_utr3_0_0_chr3_93017807_r,Lce1m_utr3_0_0_chr3_93017807_r	546580	-339912,-302260,-324558,-333094,-336841,-337866,-336197,-334074,-332902
chr7_22215_minus	111075000	111070000	2	111071193	0	FALSE	FALSE	1700012D14Rik_utr3_0_0_chr7_111117673_r	46478	Eif4g2_utr3_0_0_chr7_111067985_r,Eif4g2_utr3_0_0_chr7_111067985_r	3208	-138541,-110227,-116306,-118557,-119619,-121178,-114881,-115698,-115947
chr7_22215_minus	111075000	111070000	2	111072063	0	FALSE	FALSE	1700012D14Rik_utr3_0_0_chr7_111117673_r	45608	Eif4g2_utr3_0_0_chr7_111067985_r,Eif4g2_utr3_0_0_chr7_111067985_r	4078	-138541,-110227,-116306,-118557,-119619,-121178,-114881,-115698,-115947
chr8_18837_plus	94180000	94185000	3	94180137	1	FALSE	FALSE	Mt2_utr3_2_0_chr8_94173428_f	6569	Mt1_utr3_2_0_chr8_94180194_f	189	-154765,-120420,-127410,-121934,-122289,-121546,-121539,-119939,-120921
chr8_18837_plus	94180000	94185000	3	94180122	1	FALSE	FALSE	Mt2_utr3_2_0_chr8_94173428_f	6554	Mt1_utr3_2_0_chr8_94180194_f	204	-154765,-120420,-127410,-121934,-122289,-121546,-121539,-119939,-120921
chr8_18837_plus	94180000	94185000	3	94181169	1	FALSE	FALSE	Mt1_utr3_2_0_chr8_94180194_f	841	Nup93_utr3_19_0_chr8_94314696_f,Nup93_utr3_21_0_chr8_94314696_f,Nup93_utr3_22_0_chr8_94314696_f	133896	-154765,-120420,-127410,-121934,-122289,-121546,-121539,-119939,-120921
chr2_32804_minus	164020000	164015000	6	164016726	0	FALSE	FALSE	Tomm34_utr3_0_0_chr2_164053540_r,Tomm34_utr3_0_0_chr2_164053540_r	36812	Rims4_utr3_0_0_chr2_163859756_r,Rims4_utr3_0_0_chr2_163859756_r	156970	-103207,-96801,-87813,-88008,-91291,-89893,-90758,-91738,-90676
chr2_32804_minus	164020000	164015000	6	164017939	0	FALSE	FALSE	Tomm34_utr3_0_0_chr2_164053540_r,Tomm34_utr3_0_0_chr2_164053540_r	35599	Rims4_utr3_0_0_chr2_163859756_r,Rims4_utr3_0_0_chr2_163859756_r	158183	-103207,-96801,-87813,-88008,-91291,-89893,-90758,-91738,-90676
chr2_32804_minus	164020000	164015000	6	164017934	0	FALSE	FALSE	Tomm34_utr3_0_0_chr2_164053540_r,Tomm34_utr3_0_0_chr2_164053540_r	35604	Rims4_utr3_0_0_chr2_163859756_r,Rims4_utr3_0_0_chr2_163859756_r	158178	-103207,-96801,-87813,-88008,-91291,-89893,-90758,-91738,-90676
chr2_32804_minus	164020000	164015000	6	164017928	0	FALSE	FALSE	Tomm34_utr3_0_0_chr2_164053540_r,Tomm34_utr3_0_0_chr2_164053540_r	35610	Rims4_utr3_0_0_chr2_163859756_r,Rims4_utr3_0_0_chr2_163859756_r	158172	-103207,-96801,-87813,-88008,-91291,-89893,-90758,-91738,-90676
chr2_32804_minus	164020000	164015000	6	164018331	0	FALSE	FALSE	Tomm34_utr3_0_0_chr2_164053540_r,Tomm34_utr3_0_0_chr2_164053540_r	35207	Rims4_utr3_0_0_chr2_163859756_r,Rims4_utr3_0_0_chr2_163859756_r	158575	-103207,-96801,-87813,-88008,-91291,-89893,-90758,-91738,-90676
chr2_32804_minus	164020000	164015000	6	164018345	0	FALSE	FALSE	Tomm34_utr3_0_0_chr2_164053540_r,Tomm34_utr3_0_0_chr2_164053540_r	35193	Rims4_utr3_0_0_chr2_163859756_r,Rims4_utr3_0_0_chr2_163859756_r	158589	-103207,-96801,-87813,-88008,-91291,-89893,-90758,-91738,-90676
chr17_4945_minus	24725000	24720000	2	24721113	2	FALSE	FALSE	Ndufb10_utr3_0_0_chr17_24722061_r	946	Snhg9_utr3_1_0_chr17_24719860_r	1253	-427387,-316133,-307719,-307467,-311007,-309461,-305891,-293228
chr17_4945_minus	24725000	24720000	2	24722292	2	FALSE	FALSE	Fahd1_utr3_0_0_chr17_24848896_r	126602	Ndufb10_utr3_0_0_chr17_24722061_r	231	-427387,-316133,-307719,-307467,-311007,-309461,-305891,-293228
chr3_10617_minus	53085000	53080000	2	53083587	0	FALSE	FALSE	Nhlrc3_utr3_0_0_chr3_53451996_r	368407	Cog6_utr3_0_0_chr3_52982123_r	101464	-101292,-82067,-87054,-90640,-92012,-91329,-91356,-90928,-91251
chr3_10617_minus	53085000	53080000	2	53083750	0	FALSE	FALSE	Nhlrc3_utr3_0_0_chr3_53451996_r	368244	Cog6_utr3_0_0_chr3_52982123_r	101627	-101292,-82067,-87054,-90640,-92012,-91329,-91356,-90928,-91251
chrX_31043_plus	155210000	155215000	2	155214536	0	FALSE	FALSE	Samt4_utr3_2_0_chrX_154484569_f	729853	Acot9_utr3_14_0_chrX_155297435_f,Acot9_utr3_15_0_chrX_155297435_f	83117	-60674,-56620,-59766,-61987,-62925,-63317,-64469,-62927,-62896
chrX_31043_plus	155210000	155215000	2	155214612	0	FALSE	FALSE	Samt4_utr3_2_0_chrX_154484569_f	729929	Acot9_utr3_14_0_chrX_155297435_f,Acot9_utr3_15_0_chrX_155297435_f	83041	-60674,-56620,-59766,-61987,-62925,-63317,-64469,-62927,-62896
chr16_3178_plus	15885000	15890000	2	15888207	1	FALSE	FALSE	Prkdc_utr3_85_0_chr16_15841976_f	45967	Cebpd_utr3_0_0_chr16_15888132_f	1337	-441742,-367507,-386737,-392535,-391109,-388679,-388528,-382273,-387906
chr16_3178_plus	15885000	15890000	2	15889294	1	FALSE	FALSE	Prkdc_utr3_85_0_chr16_15841976_f	47054	Cebpd_utr3_0_0_chr16_15888132_f	250	-441742,-367507,-386737,-392535,-391109,-388679,-388528,-382273,-387906
chr8_21094_minus	105470000	105465000	2	105467627	1	FALSE	FALSE	Zdhhc1_utr3_0_0_chr8_105472423_r,Zdhhc1_utr3_0_0_chr8_105472423_r,Zdhhc1_utr3_0_0_chr8_105472423_r,Zdhhc1_utr3_0_0_chr8_105472423_r,Zdhhc1_utr3_0_0_chr8_105472423_r,Zdhhc1_utr3_0_0_chr8_105472423_r,Zdhhc1_utr3_0_0_chr8_105472423_r,Zdhhc1_utr3_0_0_chr8_105472423_r,Zdhhc1_utr3_0_0_chr8_105472423_r,Zdhhc1_utr3_0_0_chr8_105472423_r,Zdhhc1_utr3_0_0_chr8_105472423_r	4794	Tppp3_utr3_0_0_chr8_105467492_r	135	-129510,-120330,-127006,-130782,-132369,-132959,-133915,-134002,-134460
chr8_21094_minus	105470000	105465000	2	105467909	1	FALSE	FALSE	Zdhhc1_utr3_0_0_chr8_105472423_r,Zdhhc1_utr3_0_0_chr8_105472423_r,Zdhhc1_utr3_0_0_chr8_105472423_r,Zdhhc1_utr3_0_0_chr8_105472423_r,Zdhhc1_utr3_0_0_chr8_105472423_r,Zdhhc1_utr3_0_0_chr8_105472423_r,Zdhhc1_utr3_0_0_chr8_105472423_r,Zdhhc1_utr3_0_0_chr8_105472423_r,Zdhhc1_utr3_0_0_chr8_105472423_r,Zdhhc1_utr3_0_0_chr8_105472423_r,Zdhhc1_utr3_0_0_chr8_105472423_r	4512	Tppp3_utr3_0_0_chr8_105467492_r	417	-129510,-120330,-127006,-130782,-132369,-132959,-133915,-134002,-134460
chr10_25414_minus	127070000	127065000	5	127067263	1	FALSE	FALSE	Tspan31_utr3_0_0_chr10_127067290_r	25	Marchf9_utr3_0_0_chr10_127056050_r	11213	-144265,-134291,-121661,-123993,-129236,-130754,-134584,-133189,-135419
chr10_25414_minus	127070000	127065000	5	127067029	1	FALSE	FALSE	Tspan31_utr3_0_0_chr10_127067290_r	259	Marchf9_utr3_0_0_chr10_127056050_r	10979	-144265,-134291,-121661,-123993,-129236,-130754,-134584,-133189,-135419
chr10_25414_minus	127070000	127065000	5	127067032	1	FALSE	FALSE	Tspan31_utr3_0_0_chr10_127067290_r	256	Marchf9_utr3_0_0_chr10_127056050_r	10982	-144265,-134291,-121661,-123993,-129236,-130754,-134584,-133189,-135419
chr10_25414_minus	127070000	127065000	5	127067430	1	FALSE	FALSE	Os9_utr3_0_0_chr10_127094259_r,Os9_utr3_0_0_chr10_127094259_r	26827	Tspan31_utr3_0_0_chr10_127067290_r	140	-144265,-134291,-121661,-123993,-129236,-130754,-134584,-133189,-135419
chr10_25414_minus	127070000	127065000	5	127067425	1	FALSE	FALSE	Os9_utr3_0_0_chr10_127094259_r,Os9_utr3_0_0_chr10_127094259_r	26832	Tspan31_utr3_0_0_chr10_127067290_r	135	-144265,-134291,-121661,-123993,-129236,-130754,-134584,-133189,-135419
chr1_15959_minus	79795000	79790000	3	79793754	1	FALSE	FALSE	Serpine2_utr3_0_0_chr1_79794321_r	565	Wdfy1_utr3_0_0_chr1_79726403_r	67351	-221318,-194308,-211568,-208924,-209658,-209603,-210324,-211708,-210801
chr1_15959_minus	79795000	79790000	3	79794462	1	FALSE	FALSE	Fam124b_utr3_0_0_chr1_80198699_r	404235	Serpine2_utr3_0_0_chr1_79794321_r	141	-221318,-194308,-211568,-208924,-209658,-209603,-210324,-211708,-210801
chr1_15959_minus	79795000	79790000	3	79794452	1	FALSE	FALSE	Fam124b_utr3_0_0_chr1_80198699_r	404245	Serpine2_utr3_0_0_chr1_79794321_r	131	-221318,-194308,-211568,-208924,-209658,-209603,-210324,-211708,-210801
chr11_23105_minus	115525000	115520000	2	115523240	2	FALSE	FALSE	Gga3_utr3_0_0_chr11_115584255_r,Gga3_utr3_0_0_chr11_115584255_r	61013	Mir684-1_utr3_0_0_chr11_115523132_r	108	-247873,-226621,-241375,-248902,-252433,-251292,-249810,-249625,-246311
chr11_23105_minus	115525000	115520000	2	115523340	2	FALSE	FALSE	Gga3_utr3_0_0_chr11_115584255_r,Gga3_utr3_0_0_chr11_115584255_r	60913	Mir684-1_utr3_0_0_chr11_115523132_r	208	-247873,-226621,-241375,-248902,-252433,-251292,-249810,-249625,-246311
chr17_7970_minus	39850000	39845000	2	39847136	0	FALSE	FALSE	Pgk2_utr3_0_0_chr17_40207018_r	359880	Esp23_utr3_0_0_chr17_39073691_r	773445	-122029,-120930,-118137,-116522,-116436,-115343,-113572,-114694,-116085
chr17_7970_minus	39850000	39845000	2	39847567	0	FALSE	FALSE	Pgk2_utr3_0_0_chr17_40207018_r	359449	Esp23_utr3_0_0_chr17_39073691_r	773876	-122029,-120930,-118137,-116522,-116436,-115343,-113572,-114694,-116085
chr6_909_plus	4540000	4545000	4	4540544	1	FALSE	FALSE	Gng11_utr3_1_0_chr6_4008161_f	532097	Col1a2_utr3_51_0_chr6_4540663_f	998	-504206,-483060,-478761,-456622,-462584,-464641,-471925,-473658,-471725
chr6_909_plus	4540000	4545000	4	4540753	1	FALSE	FALSE	Gng11_utr3_1_0_chr6_4008161_f	532306	Col1a2_utr3_51_0_chr6_4540663_f	789	-504206,-483060,-478761,-456622,-462584,-464641,-471925,-473658,-471725
chr6_909_plus	4540000	4545000	4	4540845	1	FALSE	FALSE	Gng11_utr3_1_0_chr6_4008161_f	532398	Col1a2_utr3_51_0_chr6_4540663_f	697	-504206,-483060,-478761,-456622,-462584,-464641,-471925,-473658,-471725
chr6_909_plus	4540000	4545000	4	4541276	1	FALSE	FALSE	Gng11_utr3_1_0_chr6_4008161_f	532829	Col1a2_utr3_51_0_chr6_4540663_f	266	-504206,-483060,-478761,-456622,-462584,-464641,-471925,-473658,-471725
chr11_19811_minus	99055000	99050000	3	99052025	0	FALSE	FALSE	Tns4_utr3_0_0_chr11_99065678_r	13651	Top2a_utr3_1_0_chr11_98993764_r	58261	-283549,-253650,-271693,-273774,-279175,-281766,-282949,-284507,-284037
chr11_19811_minus	99055000	99050000	3	99052382	0	FALSE	FALSE	Tns4_utr3_0_0_chr11_99065678_r	13294	Top2a_utr3_1_0_chr11_98993764_r	58618	-283549,-253650,-271693,-273774,-279175,-281766,-282949,-284507,-284037
chr11_19811_minus	99055000	99050000	3	99052385	0	FALSE	FALSE	Tns4_utr3_0_0_chr11_99065678_r	13291	Top2a_utr3_1_0_chr11_98993764_r	58621	-283549,-253650,-271693,-273774,-279175,-281766,-282949,-284507,-284037
chr15_6607_minus	33035000	33030000	6	33032019	0	FALSE	FALSE	1700084J12Rik_utr3_0_0_chr15_33405209_r	373188	Gm41289_utr3_1_0_chr15_32773090_r	258929	-256422,-242022,-240423,-222781,-231973,-213195,-213157,-214379,-216907
chr15_6607_minus	33035000	33030000	6	33032413	0	FALSE	FALSE	1700084J12Rik_utr3_0_0_chr15_33405209_r	372794	Gm41289_utr3_1_0_chr15_32773090_r	259323	-256422,-242022,-240423,-222781,-231973,-213195,-213157,-214379,-216907
chr15_6607_minus	33035000	33030000	6	33033104	0	FALSE	FALSE	1700084J12Rik_utr3_0_0_chr15_33405209_r	372103	Gm41289_utr3_1_0_chr15_32773090_r	260014	-256422,-242022,-240423,-222781,-231973,-213195,-213157,-214379,-216907
chr15_6607_minus	33035000	33030000	6	33033385	0	FALSE	FALSE	1700084J12Rik_utr3_0_0_chr15_33405209_r	371822	Gm41289_utr3_1_0_chr15_32773090_r	260295	-256422,-242022,-240423,-222781,-231973,-213195,-213157,-214379,-216907
chr15_6607_minus	33035000	33030000	6	33034465	0	FALSE	FALSE	1700084J12Rik_utr3_0_0_chr15_33405209_r	370742	Gm41289_utr3_1_0_chr15_32773090_r	261375	-256422,-242022,-240423,-222781,-231973,-213195,-213157,-214379,-216907
chr15_6607_minus	33035000	33030000	6	33034554	0	FALSE	FALSE	1700084J12Rik_utr3_0_0_chr15_33405209_r	370653	Gm41289_utr3_1_0_chr15_32773090_r	261464	-256422,-242022,-240423,-222781,-231973,-213195,-213157,-214379,-216907
chr4_31154_minus	155770000	155765000	2	155767828	1	FALSE	FALSE	Vwa1_utr3_0_0_chr4_155768495_r	665	Atad3a_utr3_0_0_chr4_155740640_r	27188	-112359,-83396,-87461,-90644,-91931,-92443,-92685,-93236,-93264
chr4_31154_minus	155770000	155765000	2	155769449	1	FALSE	FALSE	Tmem88b_utr3_0_0_chr4_155781591_r	12140	Vwa1_utr3_0_0_chr4_155768495_r	954	-112359,-83396,-87461,-90644,-91931,-92443,-92685,-93236,-93264
chr19_4075_minus	20375000	20370000	2	20373849	1	FALSE	FALSE	C730002L08Rik_utr3_0_0_chr19_20534527_r	160676	Anxa1_utr3_0_0_chr19_20373434_r	415	-319334,-265927,-282531,-294189,-298977,-300379,-295107,-294599,-294757
chr19_4075_minus	20375000	20370000	2	20373555	1	FALSE	FALSE	C730002L08Rik_utr3_0_0_chr19_20534527_r	160970	Anxa1_utr3_0_0_chr19_20373434_r	121	-319334,-265927,-282531,-294189,-298977,-300379,-295107,-294599,-294757
chr15_657_plus	3280000	3285000	2	3280257	3	FALSE	FALSE	.	1	Selenop_utr3_4_0_chr15_3279711_f,Selenop_utr3_4_0_chr15_3279711_f,Selenop_utr3_4_0_chr15_3279711_f	252	-246542,-200945,-208398,-211754,-211543,-212106,-212296,-212043,-213039
chr15_657_plus	3280000	3285000	2	3282074	3	FALSE	FALSE	Selenop_utr3_4_0_chr15_3279711_f,Selenop_utr3_4_0_chr15_3279711_f,Selenop_utr3_4_0_chr15_3279711_f	1563	Oxct1_utr3_16_0_chr15_4153770_f	873269	-246542,-200945,-208398,-211754,-211543,-212106,-212296,-212043,-213039
chr5_20816_minus	104080000	104075000	2	104079229	3	FALSE	FALSE	Zfp951_utr3_0_0_chr5_104802246_r	723015	Sparcl1_utr3_0_0_chr5_104079109_r,Sparcl1_utr3_0_0_chr5_104079109_r,Sparcl1_utr3_0_0_chr5_104079109_r	120	-140032,-148068,-151658,-155175,-155382,-155182,-155428,-154358,-152898
chr5_20816_minus	104080000	104075000	2	104079243	3	FALSE	FALSE	Zfp951_utr3_0_0_chr5_104802246_r	723001	Sparcl1_utr3_0_0_chr5_104079109_r,Sparcl1_utr3_0_0_chr5_104079109_r,Sparcl1_utr3_0_0_chr5_104079109_r	134	-140032,-148068,-151658,-155175,-155382,-155182,-155428,-154358,-152898
chr1_26783_minus	133915000	133910000	3	133910439	1	FALSE	FALSE	Gm19497_utr3_0_0_chr1_134060041_r	149600	Prelp_utr3_0_0_chr1_133910304_r	135	-199666,-164731,-147044,-151071,-150748,-153510,-157672,-156949,-159991
chr1_26783_minus	133915000	133910000	3	133912723	1	FALSE	FALSE	Gm19497_utr3_0_0_chr1_134060041_r	147316	Prelp_utr3_0_0_chr1_133910304_r	2419	-199666,-164731,-147044,-151071,-150748,-153510,-157672,-156949,-159991
chr1_26783_minus	133915000	133910000	3	133912532	1	FALSE	FALSE	Gm19497_utr3_0_0_chr1_134060041_r	147507	Prelp_utr3_0_0_chr1_133910304_r	2228	-199666,-164731,-147044,-151071,-150748,-153510,-157672,-156949,-159991
chr7_3861_minus	19305000	19300000	2	19302827	2	FALSE	FALSE	Cd3eap_utr3_0_0_chr7_19356009_r	53180	Fosb_utr3_0_0_chr7_19302696_r,Fosb_utr3_0_0_chr7_19302696_r	131	-62905,-49457,-52913,-53965,-55359,-55739,-56257,-54892,-54638
chr7_3861_minus	19305000	19300000	2	19303038	2	FALSE	FALSE	Cd3eap_utr3_0_0_chr7_19356009_r	52969	Fosb_utr3_0_0_chr7_19302696_r,Fosb_utr3_0_0_chr7_19302696_r	342	-62905,-49457,-52913,-53965,-55359,-55739,-56257,-54892,-54638
chr14_3963_minus	19815000	19810000	2	19811675	1	FALSE	FALSE	Gng2_utr3_0_0_chr14_19872559_r,Gng2_utr3_0_0_chr14_19872559_r,Gng2_utr3_0_0_chr14_19872559_r,Gng2_utr3_0_0_chr14_19872559_r,Gng2_utr3_0_0_chr14_19872559_r,Gng2_utr3_0_0_chr14_19872559_r	60882	Rtraf_utr3_0_0_chr14_19811402_r	273	-169383,-137911,-146449,-150274,-150917,-151021,-151476,-153044,-153323
chr14_3963_minus	19815000	19810000	2	19812033	1	FALSE	FALSE	Gng2_utr3_0_0_chr14_19872559_r,Gng2_utr3_0_0_chr14_19872559_r,Gng2_utr3_0_0_chr14_19872559_r,Gng2_utr3_0_0_chr14_19872559_r,Gng2_utr3_0_0_chr14_19872559_r,Gng2_utr3_0_0_chr14_19872559_r	60524	Rtraf_utr3_0_0_chr14_19811402_r	631	-169383,-137911,-146449,-150274,-150917,-151021,-151476,-153044,-153323
chr2_28789_minus	143945000	143940000	2	143942352	0	FALSE	FALSE	Rrbp1_utr3_0_0_chr2_143947395_r	5041	Bfsp1_utr3_0_0_chr2_143826528_r,Bfsp1_utr3_0_0_chr2_143826528_r	115824	-148190,-118920,-127069,-131182,-133885,-134203,-132835,-132644,-132562
chr2_28789_minus	143945000	143940000	2	143943068	0	FALSE	FALSE	Rrbp1_utr3_0_0_chr2_143947395_r	4325	Bfsp1_utr3_0_0_chr2_143826528_r,Bfsp1_utr3_0_0_chr2_143826528_r	116540	-148190,-118920,-127069,-131182,-133885,-134203,-132835,-132644,-132562
chr16_7680_minus	38400000	38395000	2	38396248	1	FALSE	FALSE	Adprh_utr3_0_0_chr16_38445399_r	49149	Pla1a_utr3_0_0_chr16_38396117_r	131	-89969,-68266,-72185,-73854,-74671,-74751,-74959,-75537,-75104
chr16_7680_minus	38400000	38395000	2	38397527	1	FALSE	FALSE	Adprh_utr3_0_0_chr16_38445399_r	47870	Pla1a_utr3_0_0_chr16_38396117_r	1410	-89969,-68266,-72185,-73854,-74671,-74751,-74959,-75537,-75104
chr4_27230_minus	136150000	136145000	4	136145104	0	FALSE	FALSE	Kdm1a_utr3_0_0_chr4_136550533_r,Kdm1a_utr3_0_0_chr4_136550533_r,Kdm1a_utr3_0_0_chr4_136550533_r	405427	Gm42329_utr3_1_0_chr4_136142132_r	2972	-247433,-263311,-277794,-281426,-278948,-276434,-275229,-274185,-273385
chr4_27230_minus	136150000	136145000	4	136145115	0	FALSE	FALSE	Kdm1a_utr3_0_0_chr4_136550533_r,Kdm1a_utr3_0_0_chr4_136550533_r,Kdm1a_utr3_0_0_chr4_136550533_r	405416	Gm42329_utr3_1_0_chr4_136142132_r	2983	-247433,-263311,-277794,-281426,-278948,-276434,-275229,-274185,-273385
chr4_27230_minus	136150000	136145000	4	136145140	0	FALSE	FALSE	Kdm1a_utr3_0_0_chr4_136550533_r,Kdm1a_utr3_0_0_chr4_136550533_r,Kdm1a_utr3_0_0_chr4_136550533_r	405391	Gm42329_utr3_1_0_chr4_136142132_r	3008	-247433,-263311,-277794,-281426,-278948,-276434,-275229,-274185,-273385
chr4_27230_minus	136150000	136145000	4	136145136	0	FALSE	FALSE	Kdm1a_utr3_0_0_chr4_136550533_r,Kdm1a_utr3_0_0_chr4_136550533_r,Kdm1a_utr3_0_0_chr4_136550533_r	405395	Gm42329_utr3_1_0_chr4_136142132_r	3004	-247433,-263311,-277794,-281426,-278948,-276434,-275229,-274185,-273385
chr15_657_minus	3285000	3280000	2	3280298	2	FALSE	FALSE	Ccdc152_utr3_0_0_chr15_3280501_r,Ccdc152_utr3_0_0_chr15_3280501_r	201	.	1	-182560,-172606,-183862,-193826,-193190,-194762,-194686,-192328,-190057
chr15_657_minus	3285000	3280000	2	3280255	2	FALSE	FALSE	Ccdc152_utr3_0_0_chr15_3280501_r,Ccdc152_utr3_0_0_chr15_3280501_r	244	.	1	-182560,-172606,-183862,-193826,-193190,-194762,-194686,-192328,-190057
chr9_21668_minus	108340000	108335000	3	108337149	0	FALSE	FALSE	Iho1_utr3_0_0_chr9_108403492_r,Iho1_utr3_0_0_chr9_108403492_r	66341	Tcta_utr3_0_0_chr9_108302955_r,Tcta_utr3_0_0_chr9_108302955_r	34194	-260918,-238666,-208531,-216126,-221921,-223044,-226433,-226553,-227344
chr9_21668_minus	108340000	108335000	3	108337677	0	FALSE	FALSE	Iho1_utr3_0_0_chr9_108403492_r,Iho1_utr3_0_0_chr9_108403492_r	65813	Tcta_utr3_0_0_chr9_108302955_r,Tcta_utr3_0_0_chr9_108302955_r	34722	-260918,-238666,-208531,-216126,-221921,-223044,-226433,-226553,-227344
chr9_21668_minus	108340000	108335000	3	108338624	0	FALSE	FALSE	Iho1_utr3_0_0_chr9_108403492_r,Iho1_utr3_0_0_chr9_108403492_r	64866	Tcta_utr3_0_0_chr9_108302955_r,Tcta_utr3_0_0_chr9_108302955_r	35669	-260918,-238666,-208531,-216126,-221921,-223044,-226433,-226553,-227344
chr9_8645_minus	43225000	43220000	2	43221296	1	FALSE	FALSE	Rnf26_utr3_0_0_chr9_44110781_r	889483	Oaf_utr3_0_0_chr9_43221278_r	18	-235634,-187101,-200332,-205885,-211466,-211145,-210445,-208234,-206847
chr9_8645_minus	43225000	43220000	2	43222039	1	FALSE	FALSE	Rnf26_utr3_0_0_chr9_44110781_r	888740	Oaf_utr3_0_0_chr9_43221278_r	761	-235634,-187101,-200332,-205885,-211466,-211145,-210445,-208234,-206847
chr15_998_minus	4990000	4985000	3	4987890	1	FALSE	FALSE	C7_utr3_0_0_chr15_4988762_r	870	BC037032_utr3_1_0_chr15_4026019_r	961871	-53755,-49970,-53398,-54270,-55171,-55025,-54996,-54202,-53717
chr15_998_minus	4990000	4985000	3	4987899	1	FALSE	FALSE	C7_utr3_0_0_chr15_4988762_r	861	BC037032_utr3_1_0_chr15_4026019_r	961880	-53755,-49970,-53398,-54270,-55171,-55025,-54996,-54202,-53717
chr15_998_minus	4990000	4985000	3	4988403	1	FALSE	FALSE	C7_utr3_0_0_chr15_4988762_r	357	BC037032_utr3_1_0_chr15_4026019_r	962384	-53755,-49970,-53398,-54270,-55171,-55025,-54996,-54202,-53717
chr6_27632_minus	138160000	138155000	4	138156478	0	FALSE	FALSE	Lmo3_utr3_0_0_chr6_138362918_r,Lmo3_utr3_0_0_chr6_138362918_r,Lmo3_utr3_0_0_chr6_138362918_r,Lmo3_utr3_0_0_chr6_138362918_r,Lmo3_utr3_0_0_chr6_138362918_r,Lmo3_utr3_0_0_chr6_138362918_r	206438	Slc15a5_utr3_0_0_chr6_137983590_r	172888	-111466,-114568,-121164,-124183,-124404,-124214,-121975,-121554,-121029
chr6_27632_minus	138160000	138155000	4	138156479	0	FALSE	FALSE	Lmo3_utr3_0_0_chr6_138362918_r,Lmo3_utr3_0_0_chr6_138362918_r,Lmo3_utr3_0_0_chr6_138362918_r,Lmo3_utr3_0_0_chr6_138362918_r,Lmo3_utr3_0_0_chr6_138362918_r,Lmo3_utr3_0_0_chr6_138362918_r	206437	Slc15a5_utr3_0_0_chr6_137983590_r	172889	-111466,-114568,-121164,-124183,-124404,-124214,-121975,-121554,-121029
chr6_27632_minus	138160000	138155000	4	138156498	0	FALSE	FALSE	Lmo3_utr3_0_0_chr6_138362918_r,Lmo3_utr3_0_0_chr6_138362918_r,Lmo3_utr3_0_0_chr6_138362918_r,Lmo3_utr3_0_0_chr6_138362918_r,Lmo3_utr3_0_0_chr6_138362918_r,Lmo3_utr3_0_0_chr6_138362918_r	206418	Slc15a5_utr3_0_0_chr6_137983590_r	172908	-111466,-114568,-121164,-124183,-124404,-124214,-121975,-121554,-121029
chr6_27632_minus	138160000	138155000	4	138156491	0	FALSE	FALSE	Lmo3_utr3_0_0_chr6_138362918_r,Lmo3_utr3_0_0_chr6_138362918_r,Lmo3_utr3_0_0_chr6_138362918_r,Lmo3_utr3_0_0_chr6_138362918_r,Lmo3_utr3_0_0_chr6_138362918_r,Lmo3_utr3_0_0_chr6_138362918_r	206425	Slc15a5_utr3_0_0_chr6_137983590_r	172901	-111466,-114568,-121164,-124183,-124404,-124214,-121975,-121554,-121029
chr12_13837_minus	69185000	69180000	3	69182741	1	FALSE	FALSE	Dnaaf2_utr3_0_0_chr12_69189087_r	6344	Rpl36al_utr3_0_0_chr12_69182734_r	7	-244010,-230000,-244310,-247266,-250360,-253051,-254885,-256690,-260862
chr12_13837_minus	69185000	69180000	3	69182874	1	FALSE	FALSE	Dnaaf2_utr3_0_0_chr12_69189087_r	6211	Rpl36al_utr3_0_0_chr12_69182734_r	140	-244010,-230000,-244310,-247266,-250360,-253051,-254885,-256690,-260862
chr12_13837_minus	69185000	69180000	3	69182866	1	FALSE	FALSE	Dnaaf2_utr3_0_0_chr12_69189087_r	6219	Rpl36al_utr3_0_0_chr12_69182734_r	132	-244010,-230000,-244310,-247266,-250360,-253051,-254885,-256690,-260862
chr7_28614_minus	143070000	143065000	2	143067673	0	FALSE	FALSE	Trpm5_utr3_0_0_chr7_143071529_r	3854	R74862_utr3_3_0_chr7_143053037_r,R74862_utr3_4_0_chr7_143053037_r,R74862_utr3_4_0_chr7_143053037_r	14636	-455671,-455055,-480949,-503716,-505485,-503152,-505931,-500708,-497940
chr7_28614_minus	143070000	143065000	2	143067668	0	FALSE	FALSE	Trpm5_utr3_0_0_chr7_143071529_r	3859	R74862_utr3_3_0_chr7_143053037_r,R74862_utr3_4_0_chr7_143053037_r,R74862_utr3_4_0_chr7_143053037_r	14631	-455671,-455055,-480949,-503716,-505485,-503152,-505931,-500708,-497940
chr10_12061_minus	60305000	60300000	3	60302093	5	FALSE	FALSE	Cdh23_utr3_0_0_chr10_60302750_r,Cdh23_utr3_0_0_chr10_60302750_r,Cdh23_utr3_0_0_chr10_60302750_r	655	Chst3_utr3_0_0_chr10_60181528_r	120565	-179293,-174797,-186445,-192236,-195249,-195841,-193323,-193166,-190796
chr10_12061_minus	60305000	60300000	3	60302341	5	FALSE	FALSE	Cdh23_utr3_0_0_chr10_60302750_r,Cdh23_utr3_0_0_chr10_60302750_r,Cdh23_utr3_0_0_chr10_60302750_r	407	Chst3_utr3_0_0_chr10_60181528_r	120813	-179293,-174797,-186445,-192236,-195249,-195841,-193323,-193166,-190796
chr10_12061_minus	60305000	60300000	3	60302342	5	FALSE	FALSE	Cdh23_utr3_0_0_chr10_60302750_r,Cdh23_utr3_0_0_chr10_60302750_r,Cdh23_utr3_0_0_chr10_60302750_r	406	Chst3_utr3_0_0_chr10_60181528_r	120814	-179293,-174797,-186445,-192236,-195249,-195841,-193323,-193166,-190796
chr11_11843_minus	59215000	59210000	2	59211056	2	FALSE	FALSE	Arf1_utr3_0_0_chr11_59211412_r,Arf1_utr3_0_0_chr11_59211412_r	354	2610507I01Rik_utr3_2_0_chr11_59202124_r	8932	-281005,-234760,-246585,-250699,-252656,-256397,-258070,-259049,-260738
chr11_11843_minus	59215000	59210000	2	59211560	2	FALSE	FALSE	Wnt3a_utr3_0_0_chr11_59248042_r	36480	Arf1_utr3_0_0_chr11_59211412_r,Arf1_utr3_0_0_chr11_59211412_r	148	-281005,-234760,-246585,-250699,-252656,-256397,-258070,-259049,-260738
chr11_13999_minus	69995000	69990000	2	69990286	0	FALSE	FALSE	Acadvl_utr3_0_0_chr11_70010183_r	19895	Elp5_utr3_0_0_chr11_69968226_r,Elp5_utr3_0_0_chr11_69968226_r	22060	-445020,-289700,-307204,-315642,-322997,-323175,-321588,-319665,-318141
chr11_13999_minus	69995000	69990000	2	69994681	0	FALSE	FALSE	Acadvl_utr3_0_0_chr11_70010183_r	15500	Elp5_utr3_0_0_chr11_69968226_r,Elp5_utr3_0_0_chr11_69968226_r	26455	-445020,-289700,-307204,-315642,-322997,-323175,-321588,-319665,-318141
chrX_14700_minus	73500000	73495000	3	73495323	0	FALSE	FALSE	Pnck_utr3_0_0_chrX_73655992_r,Pnck_utr3_0_0_chrX_73655992_r,Pnck_utr3_0_0_chrX_73655992_r	160667	Haus7_utr3_0_0_chrX_73437315_r,Haus7_utr3_0_0_chrX_73437315_r	58008	-1075043,-1066995,-1133355,-1166235,-1188582,-1186987,-1184497,-1174643,-1163953
chrX_14700_minus	73500000	73495000	3	73495670	0	FALSE	FALSE	Pnck_utr3_0_0_chrX_73655992_r,Pnck_utr3_0_0_chrX_73655992_r,Pnck_utr3_0_0_chrX_73655992_r	160320	Haus7_utr3_0_0_chrX_73437315_r,Haus7_utr3_0_0_chrX_73437315_r	58355	-1075043,-1066995,-1133355,-1166235,-1188582,-1186987,-1184497,-1174643,-1163953
chrX_14700_minus	73500000	73495000	3	73495671	0	FALSE	FALSE	Pnck_utr3_0_0_chrX_73655992_r,Pnck_utr3_0_0_chrX_73655992_r,Pnck_utr3_0_0_chrX_73655992_r	160319	Haus7_utr3_0_0_chrX_73437315_r,Haus7_utr3_0_0_chrX_73437315_r	58356	-1075043,-1066995,-1133355,-1166235,-1188582,-1186987,-1184497,-1174643,-1163953
chr18_7693_minus	38465000	38460000	2	38464228	0	FALSE	FALSE	Spry4_utr3_0_0_chr18_38586247_r	122017	Gm52329_utr3_2_0_chr18_38349850_r	114378	-197625,-157099,-166648,-169630,-169887,-172139,-171112,-170330,-169797
chr18_7693_minus	38465000	38460000	2	38464923	0	FALSE	FALSE	Spry4_utr3_0_0_chr18_38586247_r	121322	Gm52329_utr3_2_0_chr18_38349850_r	115073	-197625,-157099,-166648,-169630,-169887,-172139,-171112,-170330,-169797
chr8_14465_plus	72320000	72325000	3	72321130	1	FALSE	FALSE	Ap1m1_utr3_11_0_chr8_72256758_f	63743	Klf2_utr3_2_0_chr8_72320920_f	523	-390319,-347748,-365908,-369072,-367053,-363674,-351541,-354068,-350883
chr8_14465_plus	72320000	72325000	3	72321130	1	FALSE	FALSE	Ap1m1_utr3_11_0_chr8_72256758_f	63743	Klf2_utr3_2_0_chr8_72320920_f	523	-390319,-347748,-365908,-369072,-367053,-363674,-351541,-354068,-350883
chr8_14465_plus	72320000	72325000	3	72323733	1	FALSE	FALSE	Klf2_utr3_2_0_chr8_72320920_f	2078	1700030K09Rik_utr3_7_0_chr8_72460152_f	136807	-390319,-347748,-365908,-369072,-367053,-363674,-351541,-354068,-350883
chr3_28920_minus	144600000	144595000	3	144597203	0	FALSE	FALSE	Sh3glb1_utr3_0_0_chr3_144683665_r,Sh3glb1_utr3_0_0_chr3_144683665_r,Sh3glb1_utr3_0_0_chr3_144683665_r,Sh3glb1_utr3_0_0_chr3_144683665_r	86460	Hs2st1_utr3_0_0_chr3_144429701_r,Hs2st1_utr3_0_0_chr3_144429701_r	167502	-262989,-264106,-277607,-284300,-289080,-290014,-289199,-285025,-284734
chr3_28920_minus	144600000	144595000	3	144597416	0	FALSE	FALSE	Sh3glb1_utr3_0_0_chr3_144683665_r,Sh3glb1_utr3_0_0_chr3_144683665_r,Sh3glb1_utr3_0_0_chr3_144683665_r,Sh3glb1_utr3_0_0_chr3_144683665_r	86247	Hs2st1_utr3_0_0_chr3_144429701_r,Hs2st1_utr3_0_0_chr3_144429701_r	167715	-262989,-264106,-277607,-284300,-289080,-290014,-289199,-285025,-284734
chr3_28920_minus	144600000	144595000	3	144597409	0	FALSE	FALSE	Sh3glb1_utr3_0_0_chr3_144683665_r,Sh3glb1_utr3_0_0_chr3_144683665_r,Sh3glb1_utr3_0_0_chr3_144683665_r,Sh3glb1_utr3_0_0_chr3_144683665_r	86254	Hs2st1_utr3_0_0_chr3_144429701_r,Hs2st1_utr3_0_0_chr3_144429701_r	167708	-262989,-264106,-277607,-284300,-289080,-290014,-289199,-285025,-284734
chr5_6643_minus	33215000	33210000	2	33213139	1	FALSE	FALSE	Spon2_utr3_0_0_chr5_33213518_r	377	Prr14l_utr3_0_0_chr5_32789207_r	423932	-63088,-47923,-50483,-52306,-52637,-52673,-52567,-52512,-52700
chr5_6643_minus	33215000	33210000	2	33214062	1	FALSE	FALSE	Ctbp1_utr3_0_0_chr5_33247723_r,Ctbp1_utr3_0_0_chr5_33247723_r,Ctbp1_utr3_0_0_chr5_33247723_r,Ctbp1_utr3_0_0_chr5_33247723_r,Ctbp1_utr3_0_0_chr5_33247723_r	33659	Spon2_utr3_0_0_chr5_33213518_r	544	-63088,-47923,-50483,-52306,-52637,-52673,-52567,-52512,-52700
chr4_23841_plus	119200000	119205000	3	119200985	2	FALSE	FALSE	Slc2a1_utr3_9_0_chr4_119136447_f	63655	Svbp_utr3_2_0_chr4_119200984_f,Svbp_utr3_2_0_chr4_119200984_f	312	-51118,-48773,-50130,-51005,-51898,-51388,-51858,-50415,-50629
chr4_23841_plus	119200000	119205000	3	119201074	2	FALSE	FALSE	Slc2a1_utr3_9_0_chr4_119136447_f	63744	Svbp_utr3_2_0_chr4_119200984_f,Svbp_utr3_2_0_chr4_119200984_f	223	-51118,-48773,-50130,-51005,-51898,-51388,-51858,-50415,-50629
chr4_23841_plus	119200000	119205000	3	119201592	2	FALSE	FALSE	Svbp_utr3_2_0_chr4_119200984_f,Svbp_utr3_2_0_chr4_119200984_f	293	P3h1_utr3_14_0_chr4_119248047_f,P3h1_utr3_14_0_chr4_119248047_f,P3h1_utr3_14_0_chr4_119248047_f,P3h1_utr3_15_0_chr4_119248254_f	47384	-51118,-48773,-50130,-51005,-51898,-51388,-51858,-50415,-50629
chr4_8354_minus	41770000	41765000	2	41769220	5	FALSE	FALSE	Ccl27a_utr3_0_0_chr4_41769470_r,Ccl27a_utr3_0_0_chr4_41769470_r,Ccl27a_utr3_0_0_chr4_41769470_r,Ccl27a_utr3_0_0_chr4_41769470_r,Ccl27a_utr3_0_0_chr4_41769470_r	248	Gm42274_utr3_1_0_chr4_41755169_r	14051	-85189,-76241,-81784,-85286,-86511,-85593,-85204,-84320,-84231
chr4_8354_minus	41770000	41765000	2	41769481	5	FALSE	FALSE	Ccl27a_utr3_1_0_chr4_41769844_r	361	Ccl27a_utr3_0_0_chr4_41769470_r,Ccl27a_utr3_0_0_chr4_41769470_r,Ccl27a_utr3_0_0_chr4_41769470_r,Ccl27a_utr3_0_0_chr4_41769470_r,Ccl27a_utr3_0_0_chr4_41769470_r	11	-85189,-76241,-81784,-85286,-86511,-85593,-85204,-84320,-84231
chr5_27522_minus	137610000	137605000	6	137605140	1	FALSE	FALSE	Fbxo24_utr3_0_0_chr5_137612505_r	7363	Pcolce_utr3_0_0_chr5_137605107_r	33	-717574,-647833,-580930,-589944,-565153,-561490,-564083,-570781,-572175
chr5_27522_minus	137610000	137605000	6	137605169	1	FALSE	FALSE	Fbxo24_utr3_0_0_chr5_137612505_r	7334	Pcolce_utr3_0_0_chr5_137605107_r	62	-717574,-647833,-580930,-589944,-565153,-561490,-564083,-570781,-572175
chr5_27522_minus	137610000	137605000	6	137605191	1	FALSE	FALSE	Fbxo24_utr3_0_0_chr5_137612505_r	7312	Pcolce_utr3_0_0_chr5_137605107_r	84	-717574,-647833,-580930,-589944,-565153,-561490,-564083,-570781,-572175
chr5_27522_minus	137610000	137605000	6	137605294	1	FALSE	FALSE	Fbxo24_utr3_0_0_chr5_137612505_r	7209	Pcolce_utr3_0_0_chr5_137605107_r	187	-717574,-647833,-580930,-589944,-565153,-561490,-564083,-570781,-572175
chr5_27522_minus	137610000	137605000	6	137605476	1	FALSE	FALSE	Fbxo24_utr3_0_0_chr5_137612505_r	7027	Pcolce_utr3_0_0_chr5_137605107_r	369	-717574,-647833,-580930,-589944,-565153,-561490,-564083,-570781,-572175
chr5_27522_minus	137610000	137605000	6	137607623	1	FALSE	FALSE	Fbxo24_utr3_0_0_chr5_137612505_r	4880	Pcolce_utr3_0_0_chr5_137605107_r	2516	-717574,-647833,-580930,-589944,-565153,-561490,-564083,-570781,-572175
chr1_38645_minus	193225000	193220000	4	193221792	2	FALSE	FALSE	G0s2_utr3_0_0_chr1_193272160_r	50366	Hsd11b1_utr3_0_0_chr1_193221641_r,Hsd11b1_utr3_0_0_chr1_193221641_r	151	-126118,-124945,-129350,-130899,-130600,-130623,-131613,-131443,-131408
chr1_38645_minus	193225000	193220000	4	193221817	2	FALSE	FALSE	G0s2_utr3_0_0_chr1_193272160_r	50341	Hsd11b1_utr3_0_0_chr1_193221641_r,Hsd11b1_utr3_0_0_chr1_193221641_r	176	-126118,-124945,-129350,-130899,-130600,-130623,-131613,-131443,-131408
chr1_38645_minus	193225000	193220000	4	193221838	2	FALSE	FALSE	G0s2_utr3_0_0_chr1_193272160_r	50320	Hsd11b1_utr3_0_0_chr1_193221641_r,Hsd11b1_utr3_0_0_chr1_193221641_r	197	-126118,-124945,-129350,-130899,-130600,-130623,-131613,-131443,-131408
chr1_38645_minus	193225000	193220000	4	193221886	2	FALSE	FALSE	G0s2_utr3_0_0_chr1_193272160_r	50272	Hsd11b1_utr3_0_0_chr1_193221641_r,Hsd11b1_utr3_0_0_chr1_193221641_r	245	-126118,-124945,-129350,-130899,-130600,-130623,-131613,-131443,-131408
chr11_9968_minus	49840000	49835000	2	49837870	0	FALSE	FALSE	Sqstm1_utr3_0_0_chr11_50200152_r,Sqstm1_utr3_0_0_chr11_50200152_r	362280	Cnot6_utr3_0_0_chr11_49671497_r,Cnot6_utr3_0_0_chr11_49671497_r,Cnot6_utr3_0_0_chr11_49671497_r,Cnot6_utr3_0_0_chr11_49671497_r	166373	-76269,-65319,-70157,-72264,-73877,-74231,-73088,-72038,-71311
chr11_9968_minus	49840000	49835000	2	49838357	0	FALSE	FALSE	Sqstm1_utr3_0_0_chr11_50200152_r,Sqstm1_utr3_0_0_chr11_50200152_r	361793	Cnot6_utr3_0_0_chr11_49671497_r,Cnot6_utr3_0_0_chr11_49671497_r,Cnot6_utr3_0_0_chr11_49671497_r,Cnot6_utr3_0_0_chr11_49671497_r	166860	-76269,-65319,-70157,-72264,-73877,-74231,-73088,-72038,-71311
chr11_10161_plus	50800000	50805000	4	50802381	0	FALSE	FALSE	Hnrnph1_utr3_11_0_chr11_50385777_f,Hnrnph1_utr3_11_0_chr11_50385896_f,Hnrnph1_utr3_12_0_chr11_50385777_f,Hnrnph1_utr3_12_0_chr11_50385777_f,Hnrnph1_utr3_12_0_chr11_50385777_f,Hnrnph1_utr3_12_0_chr11_50385777_f,Hnrnph1_utr3_12_0_chr11_50385777_f,Hnrnph1_utr3_12_0_chr11_50385896_f,Hnrnph1_utr3_13_0_chr11_50385777_f,Hnrnph1_utr3_13_0_chr11_50385777_f,Hnrnph1_utr3_13_0_chr11_50385777_f,Hnrnph1_utr3_1…	415852	Adamts2_utr3_21_0_chr11_50804030_f	5191	-124973,-116422,-112474,-117322,-118315,-118625,-120057,-120338,-121280
chr11_10161_plus	50800000	50805000	4	50803791	0	FALSE	FALSE	Hnrnph1_utr3_11_0_chr11_50385777_f,Hnrnph1_utr3_11_0_chr11_50385896_f,Hnrnph1_utr3_12_0_chr11_50385777_f,Hnrnph1_utr3_12_0_chr11_50385777_f,Hnrnph1_utr3_12_0_chr11_50385777_f,Hnrnph1_utr3_12_0_chr11_50385777_f,Hnrnph1_utr3_12_0_chr11_50385777_f,Hnrnph1_utr3_12_0_chr11_50385896_f,Hnrnph1_utr3_13_0_chr11_50385777_f,Hnrnph1_utr3_13_0_chr11_50385777_f,Hnrnph1_utr3_13_0_chr11_50385777_f,Hnrnph1_utr3_1…	417262	Adamts2_utr3_21_0_chr11_50804030_f	3781	-124973,-116422,-112474,-117322,-118315,-118625,-120057,-120338,-121280
chr11_10161_plus	50800000	50805000	4	50803855	0	FALSE	FALSE	Hnrnph1_utr3_11_0_chr11_50385777_f,Hnrnph1_utr3_11_0_chr11_50385896_f,Hnrnph1_utr3_12_0_chr11_50385777_f,Hnrnph1_utr3_12_0_chr11_50385777_f,Hnrnph1_utr3_12_0_chr11_50385777_f,Hnrnph1_utr3_12_0_chr11_50385777_f,Hnrnph1_utr3_12_0_chr11_50385777_f,Hnrnph1_utr3_12_0_chr11_50385896_f,Hnrnph1_utr3_13_0_chr11_50385777_f,Hnrnph1_utr3_13_0_chr11_50385777_f,Hnrnph1_utr3_13_0_chr11_50385777_f,Hnrnph1_utr3_1…	417326	Adamts2_utr3_21_0_chr11_50804030_f	3717	-124973,-116422,-112474,-117322,-118315,-118625,-120057,-120338,-121280
chr11_10161_plus	50800000	50805000	4	50804090	0	FALSE	FALSE	Hnrnph1_utr3_11_0_chr11_50385777_f,Hnrnph1_utr3_11_0_chr11_50385896_f,Hnrnph1_utr3_12_0_chr11_50385777_f,Hnrnph1_utr3_12_0_chr11_50385777_f,Hnrnph1_utr3_12_0_chr11_50385777_f,Hnrnph1_utr3_12_0_chr11_50385777_f,Hnrnph1_utr3_12_0_chr11_50385777_f,Hnrnph1_utr3_12_0_chr11_50385896_f,Hnrnph1_utr3_13_0_chr11_50385777_f,Hnrnph1_utr3_13_0_chr11_50385777_f,Hnrnph1_utr3_13_0_chr11_50385777_f,Hnrnph1_utr3_1…	417561	Adamts2_utr3_21_0_chr11_50804030_f	3482	-124973,-116422,-112474,-117322,-118315,-118625,-120057,-120338,-121280
chr4_21441_minus	107205000	107200000	2	107200426	0	FALSE	FALSE	Lrrc42_utr3_0_0_chr4_107233514_r	33086	Tceanc2_utr3_0_0_chr4_107134162_r	66264	-191263,-175452,-186626,-192034,-194597,-194190,-194540,-194233,-191576
chr4_21441_minus	107205000	107200000	2	107200734	0	FALSE	FALSE	Lrrc42_utr3_0_0_chr4_107233514_r	32778	Tceanc2_utr3_0_0_chr4_107134162_r	66572	-191263,-175452,-186626,-192034,-194597,-194190,-194540,-194233,-191576
chr9_8161_minus	40805000	40800000	2	40804677	0	FALSE	FALSE	Jhy_utr3_0_0_chr9_40894851_r,Jhy_utr3_0_0_chr9_40894851_r,Jhy_utr3_0_0_chr9_40894851_r	90172	Gramd1b_utr3_18_0_chr9_40375913_r	428764	-518140,-399632,-413996,-398530,-400125,-400894,-401112,-404202,-408866
chr9_8161_minus	40805000	40800000	2	40804966	0	FALSE	FALSE	Jhy_utr3_0_0_chr9_40894851_r,Jhy_utr3_0_0_chr9_40894851_r,Jhy_utr3_0_0_chr9_40894851_r	89883	Gramd1b_utr3_18_0_chr9_40375913_r	429053	-518140,-399632,-413996,-398530,-400125,-400894,-401112,-404202,-408866
chr5_18179_minus	90895000	90890000	3	90892486	0	FALSE	FALSE	Gm19619_utr3_0_0_chr5_91257571_r	365083	Rassf6_utr3_0_0_chr5_90603076_r,Rassf6_utr3_0_0_chr5_90603076_r	289410	-175349,-158762,-170239,-174480,-177935,-178531,-177504,-176084,-174394
chr5_18179_minus	90895000	90890000	3	90892851	0	FALSE	FALSE	Gm19619_utr3_0_0_chr5_91257571_r	364718	Rassf6_utr3_0_0_chr5_90603076_r,Rassf6_utr3_0_0_chr5_90603076_r	289775	-175349,-158762,-170239,-174480,-177935,-178531,-177504,-176084,-174394
chr5_18179_minus	90895000	90890000	3	90892852	0	FALSE	FALSE	Gm19619_utr3_0_0_chr5_91257571_r	364717	Rassf6_utr3_0_0_chr5_90603076_r,Rassf6_utr3_0_0_chr5_90603076_r	289776	-175349,-158762,-170239,-174480,-177935,-178531,-177504,-176084,-174394
chr8_16933_minus	84665000	84660000	2	84661472	1	FALSE	FALSE	Nacc1_utr3_0_0_chr8_84670479_r	9005	Ier2_utr3_0_0_chr8_84661331_r	141	-458003,-382631,-407566,-419846,-421201,-425005,-425466,-423681,-421702
chr8_16933_minus	84665000	84660000	2	84661886	1	FALSE	FALSE	Nacc1_utr3_0_0_chr8_84670479_r	8591	Ier2_utr3_0_0_chr8_84661331_r	555	-458003,-382631,-407566,-419846,-421201,-425005,-425466,-423681,-421702
chr8_24641_plus	123200000	123205000	4	123200984	1	FALSE	FALSE	Cpne7_utr3_14_0_chr8_123134578_f	65798	Dpep1_utr3_10_0_chr8_123201060_f	828	-298025,-271264,-258950,-264969,-267528,-270096,-273875,-270404,-271439
chr8_24641_plus	123200000	123205000	4	123201532	1	FALSE	FALSE	Cpne7_utr3_14_0_chr8_123134578_f	66346	Dpep1_utr3_10_0_chr8_123201060_f	280	-298025,-271264,-258950,-264969,-267528,-270096,-273875,-270404,-271439
chr8_24641_plus	123200000	123205000	4	123201520	1	FALSE	FALSE	Cpne7_utr3_14_0_chr8_123134578_f	66334	Dpep1_utr3_10_0_chr8_123201060_f	292	-298025,-271264,-258950,-264969,-267528,-270096,-273875,-270404,-271439
chr8_24641_plus	123200000	123205000	4	123201598	1	FALSE	FALSE	Cpne7_utr3_14_0_chr8_123134578_f	66412	Dpep1_utr3_10_0_chr8_123201060_f	214	-298025,-271264,-258950,-264969,-267528,-270096,-273875,-270404,-271439
chr17_5667_minus	28335000	28330000	5	28330553	3	FALSE	FALSE	Tead3_utr3_0_0_chr17_28331673_r,Tead3_utr3_0_0_chr17_28331673_r,Tead3_utr3_0_0_chr17_28331673_r	1118	Mir5098_utr3_3_0_chr17_28273604_r	56949	-494945,-478057,-449090,-427216,-435928,-435390,-437101,-431214,-433490
chr17_5667_minus	28335000	28330000	5	28330701	3	FALSE	FALSE	Tead3_utr3_0_0_chr17_28331673_r,Tead3_utr3_0_0_chr17_28331673_r,Tead3_utr3_0_0_chr17_28331673_r	970	Mir5098_utr3_3_0_chr17_28273604_r	57097	-494945,-478057,-449090,-427216,-435928,-435390,-437101,-431214,-433490
chr17_5667_minus	28335000	28330000	5	28330723	3	FALSE	FALSE	Tead3_utr3_0_0_chr17_28331673_r,Tead3_utr3_0_0_chr17_28331673_r,Tead3_utr3_0_0_chr17_28331673_r	948	Mir5098_utr3_3_0_chr17_28273604_r	57119	-494945,-478057,-449090,-427216,-435928,-435390,-437101,-431214,-433490
chr17_5667_minus	28335000	28330000	5	28330854	3	FALSE	FALSE	Tead3_utr3_0_0_chr17_28331673_r,Tead3_utr3_0_0_chr17_28331673_r,Tead3_utr3_0_0_chr17_28331673_r	817	Mir5098_utr3_3_0_chr17_28273604_r	57250	-494945,-478057,-449090,-427216,-435928,-435390,-437101,-431214,-433490
chr17_5667_minus	28335000	28330000	5	28331597	3	FALSE	FALSE	Tead3_utr3_0_0_chr17_28331673_r,Tead3_utr3_0_0_chr17_28331673_r,Tead3_utr3_0_0_chr17_28331673_r	74	Mir5098_utr3_3_0_chr17_28273604_r	57993	-494945,-478057,-449090,-427216,-435928,-435390,-437101,-431214,-433490
chr3_17228_minus	86140000	86135000	3	86137970	2	FALSE	FALSE	Snord73a_utr3_0_0_chr3_86138791_r	819	Rps3a1_utr3_0_0_chr3_86137940_r	30	-488988,-387304,-335979,-332212,-330873,-332205,-326029,-332256,-325944
chr3_17228_minus	86140000	86135000	3	86138490	2	FALSE	FALSE	Snord73a_utr3_0_0_chr3_86138791_r	299	Rps3a1_utr3_0_0_chr3_86137940_r	550	-488988,-387304,-335979,-332212,-330873,-332205,-326029,-332256,-325944
chr3_17228_minus	86140000	86135000	3	86139062	2	FALSE	FALSE	Snord73b_utr3_0_0_chr3_86140617_r	1553	Snord73a_utr3_0_0_chr3_86138791_r	271	-488988,-387304,-335979,-332212,-330873,-332205,-326029,-332256,-325944
chr13_11258_minus	56290000	56285000	2	56288762	1	FALSE	FALSE	Il9_utr3_0_0_chr13_56479277_r	190513	Cxcl14_utr3_0_0_chr13_56288643_r	119	-123533,-107280,-113462,-118691,-120235,-119306,-118611,-118833,-118717
chr13_11258_minus	56290000	56285000	2	56289073	1	FALSE	FALSE	Il9_utr3_0_0_chr13_56479277_r	190202	Cxcl14_utr3_0_0_chr13_56288643_r	430	-123533,-107280,-113462,-118691,-120235,-119306,-118611,-118833,-118717
chr3_21457_plus	107280000	107285000	3	107282143	1	FALSE	FALSE	A630076J17Rik_utr3_2_0_chr3_107233818_f	48111	Lamtor5_utr3_3_0_chr3_107283696_f	1937	-75965,-63402,-66483,-67120,-67784,-67088,-67889,-66465,-67144
chr3_21457_plus	107280000	107285000	3	107283793	1	FALSE	FALSE	A630076J17Rik_utr3_2_0_chr3_107233818_f	49761	Lamtor5_utr3_3_0_chr3_107283696_f	287	-75965,-63402,-66483,-67120,-67784,-67088,-67889,-66465,-67144
chr3_21457_plus	107280000	107285000	3	107283864	1	FALSE	FALSE	A630076J17Rik_utr3_2_0_chr3_107233818_f	49832	Lamtor5_utr3_3_0_chr3_107283696_f	216	-75965,-63402,-66483,-67120,-67784,-67088,-67889,-66465,-67144
chr12_20351_minus	101755000	101750000	3	101750080	0	FALSE	FALSE	Trip11_utr3_0_0_chr12_101837372_r	87290	Fbln5_utr3_0_0_chr12_101746565_r,Fbln5_utr3_0_0_chr12_101746565_r	3515	-74899,-64767,-70211,-70570,-70617,-70745,-70675,-71043,-70263
chr12_20351_minus	101755000	101750000	3	101750084	0	FALSE	FALSE	Trip11_utr3_0_0_chr12_101837372_r	87286	Fbln5_utr3_0_0_chr12_101746565_r,Fbln5_utr3_0_0_chr12_101746565_r	3519	-74899,-64767,-70211,-70570,-70617,-70745,-70675,-71043,-70263
chr12_20351_minus	101755000	101750000	3	101750504	0	FALSE	FALSE	Trip11_utr3_0_0_chr12_101837372_r	86866	Fbln5_utr3_0_0_chr12_101746565_r,Fbln5_utr3_0_0_chr12_101746565_r	3939	-74899,-64767,-70211,-70570,-70617,-70745,-70675,-71043,-70263
chr15_15787_minus	78935000	78930000	2	78930026	0	FALSE	FALSE	Gm10865_utr3_0_0_chr15_78994955_r	64927	Gm26634_utr3_2_0_chr15_78868996_r	61030	-418053,-358643,-361824,-361365,-359307,-355582,-356158,-357111,-351442
chr15_15787_minus	78935000	78930000	2	78930181	0	FALSE	FALSE	Gm10865_utr3_0_0_chr15_78994955_r	64772	Gm26634_utr3_2_0_chr15_78868996_r	61185	-418053,-358643,-361824,-361365,-359307,-355582,-356158,-357111,-351442
chr15_16715_minus	83575000	83570000	3	83573189	0	FALSE	FALSE	Ttll12_utr3_0_0_chr15_83575094_r	1903	Mcat_utr3_0_0_chr15_83546797_r	26392	-285489,-268370,-286664,-293723,-300020,-301014,-298415,-298411,-297399
chr15_16715_minus	83575000	83570000	3	83573938	0	FALSE	FALSE	Ttll12_utr3_0_0_chr15_83575094_r	1154	Mcat_utr3_0_0_chr15_83546797_r	27141	-285489,-268370,-286664,-293723,-300020,-301014,-298415,-298411,-297399
chr15_16715_minus	83575000	83570000	3	83573941	0	FALSE	FALSE	Ttll12_utr3_0_0_chr15_83575094_r	1151	Mcat_utr3_0_0_chr15_83546797_r	27144	-285489,-268370,-286664,-293723,-300020,-301014,-298415,-298411,-297399
chr16_11526_minus	57630000	57625000	2	57627031	0	FALSE	FALSE	St3gal6_utr3_0_0_chr16_58469742_r,St3gal6_utr3_0_0_chr16_58469742_r,St3gal6_utr3_0_0_chr16_58469742_r,St3gal6_utr3_0_0_chr16_58469742_r	842709	Col8a1_utr3_0_0_chr16_57624256_r	2775	-405257,-323952,-339996,-351905,-357266,-356641,-356677,-355797,-355588
chr16_11526_minus	57630000	57625000	2	57626993	0	FALSE	FALSE	St3gal6_utr3_0_0_chr16_58469742_r,St3gal6_utr3_0_0_chr16_58469742_r,St3gal6_utr3_0_0_chr16_58469742_r,St3gal6_utr3_0_0_chr16_58469742_r	842747	Col8a1_utr3_0_0_chr16_57624256_r	2737	-405257,-323952,-339996,-351905,-357266,-356641,-356677,-355797,-355588
chr11_20065_minus	100325000	100320000	3	100321083	0	FALSE	FALSE	Hap1_utr3_0_0_chr11_100347327_r,Hap1_utr3_0_0_chr11_100347327_r,Hap1_utr3_0_0_chr11_100347327_r	26242	Krt42_utr3_0_0_chr11_100262882_r	58201	-676279,-555038,-499718,-504965,-516846,-536653,-519541,-530764,-522400
chr11_20065_minus	100325000	100320000	3	100321332	0	FALSE	FALSE	Hap1_utr3_0_0_chr11_100347327_r,Hap1_utr3_0_0_chr11_100347327_r,Hap1_utr3_0_0_chr11_100347327_r	25993	Krt42_utr3_0_0_chr11_100262882_r	58450	-676279,-555038,-499718,-504965,-516846,-536653,-519541,-530764,-522400
[truncated: 440 more rows]
